# Supplementary material for: An integrated multi-omics analysis identifies prognostic molecular subtypes of non-muscle-invasive bladder cancer
Source: Nat Commun. 2021 Apr 16;12:2301. doi: 10.1038/s41467-021-22465-w (PMC8052448; doi:10.1038/s41467-021-22465-w)
Supplement: Supplementary file 4 — Supplementary Data 1 [file 41467_2021_22465_MOESM4_ESM.xlsx]

## Sheet: Supplementary Data 1
Supplementary Data 1. Antibody panels, dilutions and reagents
SECTION 1 - PANEL 1
Primary Antibody:	Clone:	Species:	Dilution:	Incubation:	Company:	Cat#:	RRID:	Secondary Antibody:	Kit:	Dilution:	Incubation:	Company:	#Cat:	Fluorophore:	Dilution:	Incubation:	Company:	#Cat:
Anti-CD8	C8/144B	Mouse	1:150	32 min	Dako, Agilent	M710301-2	AB_2075537	anti-mouse-HRP (GaM-HRP)	OmniMap anti-Ms HRP (RUO), DISCOVERY	Ready to use	12 min	Ventana Medical Systems, Inc.	760-4310	diethylaminocoumarin-tyramide (Ty-DCC)	Ready to use	8 min	Ventana Medical Systems, Inc.	760-240,
Anti-CD3	2GV6	Rabbit	Ready to use	24 min	Ventana Medical Systems, Inc.	790-4341	NA	anti-rabit-HRP (GaM-HRP)	OmniMap anti-Rb HRP (RUO), DISCOVERY	Ready to use	16 min	Ventana Medical Systems, Inc.	760-4311	carboxyrhodamine-6G-Tyramide (Ty-R6G	Ready to use	8 min	Ventana Medical Systems, Inc.	760-244
Anti-FOXP3	SP97	Mouse	1:10	32 min	Thermo Fischer	MA5-16365	AB_2537884	anti-mouse-HRP (GaM-HRP)	OmniMap anti-Ms HRP (RUO), DISCOVERY	Ready to use	12 min	Ventana Medical Systems, Inc.	760-4310	sulphoCy5-Tyramide (Ty-Cy5)	Ready to use	8 min	Ventana Medical Systems, Inc.	760-238
Pan Cytokeratin	AE1/3	Mouse	1:100	16 min	Dako, Agilent	GA005361-2	NA
										RTU: Ready to use
SECTION 2 - PANEL 2
Primary Antibody:	Clone:	Species:	Dilution:	Incubation:	Company:	Cat#:	RRID:	Secondary Antibody:	Kit:	Dilution:	Incubation:	Company:	#Cat:	Fluorophore:	Dilution:	Incubation:	Company:	#Cat:
Anti-CD163	MRQ-26	Mouse	Ready to use	32 min	Ventana Medical Systems, Inc.	760-4437	NA	anti-mouse-HRP (GaM-HRP)	OmniMap anti-Ms HRP (RUO), DISCOVERY	Ready to use	12 min	Ventana Medical Systems, Inc.	760-4310	diethylaminocoumarin-tyramide (Ty-DCC)	Ready to use	8 min	Ventana Medical Systems, Inc.	760-240
Anti-CD68 PG-M1	PG-M1	Mouse	1:100	32 min	Dako, Agilent	GA61361-2	AB_2074844	anti-mouse-HRP (GaM-HRP)	OmniMap anti-Ms HRP (RUO), DISCOVERY	Ready to use	12 min	Ventana Medical Systems, Inc.	760-4310	carboxyrhodamine-6G-Tyramide (Ty-R6G	Ready to use	8 min	Ventana Medical Systems, Inc.	760-244
Anti-CD20	L26	Mouse	Ready to use	32 min	Ventana Medical Systems, Inc.	760-2531	NA	anti-mouse-HRP (GaM-HRP)	OmniMap anti-Ms HRP (RUO), DISCOVERY	Ready to use	12 min	Ventana Medical Systems, Inc.	760-4310	sulphoCy5-Tyramide (Ty-Cy5)	Ready to use	8 min	Ventana Medical Systems, Inc.	760-238
HLA-A,B,C	EMRB-5	Mouse	1:100	32 min	Abcam	ab70328	AB_1269092	anti-mouse-HRP (GaM-HRP)	OmniMap anti-Ms HRP (RUO), DISCOVERY	Ready to use	12 min	Ventana Medical Systems, Inc.	760-4310	FAM (Carboxyfluorescein)-Tyramide (Ty-FAM)	Ready to use	8 min	Ventana Medical Systems, Inc.	760-243
Section 3:
Antibody:	Clone:	Species:	Dilution:	Incubation:	Company:	Cat#:	RRID:
PD-L1	Sp263	Rabbit	Ready to use	60 min	Ventana Medical Systems, Inc.	790-4905	AB_2819099
Section 4:
Antibody:	Clone:	Species:	Dilution:	Incubation:	Company:	Cat#:	RRID:
GATA3	L50-823	Mouse	Ready to use	24 min	Ventana Medical Systems, Inc.	7107749001	NA
Section 5:
Antibody:	Clone:	Species:	Dilution:	Incubation:	Company:	Cat#:	RRID:
CK5/6	D5/16 B4	Mouse	1:100	24 min	Dako, Agilent	M7237	AB_2281083
Section 6:
Antibody:	Clone:	Species:	Dilution:	Incubation:	Company:	Cat#:	RRID:
Pan Cytokeratin	AE1/3	Mouse	1:100	16 min	Dako, Agilent	GA005361-2	NA
Othe Reagents
Reagent:		Used for:		Incubation:	Company:	Cat#:
UltraView Universal 3,3’-Diaminobenzidin (DAB)		brightfield detection		manufacturer’s instructions	Ventana Medical Systems, Inc.	760-500
Hematoxylin II		brightfield detection		8 min	Ventana Medical Systems, Inc.	790-2208
Bluing reagent		brightfield detection		4 min	Ventana Medical Systems, Inc.	760-2037
DISC Inhibitor		endogenous peroxidase activity blocking		16 min	Ventana Medical Systems, Inc.	760-4840
Anti-fade mounting medium with DAPI		flourecent nuclear detection		-	VECTASHIELD	H-1200
EZ prep		deparaffinized		-	Ventana Medical Systems, Inc.	950-102
Reaction buffer		wash		-	Ventana Medical Systems, Inc.	950-300
LCS		liquid coverslip		-	Ventana Medical Systems, Inc.	650-210
CC1		High pH buffer		-	Ventana Medical Systems, Inc.	950-124
CC2		low pH buffer		-	Ventana Medical Systems, Inc.	950-223
