# Supplementary material for: An integrated multi-omics analysis identifies prognostic molecular subtypes of non-muscle-invasive bladder cancer
Source: Nat Commun. 2021 Apr 16;12:2301. doi: 10.1038/s41467-021-22465-w (PMC8052448; doi:10.1038/s41467-021-22465-w)
Supplement: Supplementary file 6 — Supplementary Data 3 [file 41467_2021_22465_MOESM6_ESM.xlsx]

## Sheet: Ark1
	Panel 1, parenchyma (number of cells)				Panel 2, parenchyma (number of cells)				MHC (area)		PD-L1 (number of cells)		Panel 1, stroma (number of cells)				Panel 2, stroma (number of cells)				CK5/6 and GATA3 (number of cells)
UROMOL ID	Tregs	CTLs	Thelper	Total number of cells	M2	M1	Bcells	Total number of cells	Positive	Total area	Positive	Total number of cells	Tregs	CTLs	Thelper	Total number of cells	Bcells	M2	M1	Total number of cells	Basal and Luminal double negative cells	Basal and Luminal double positive cells	Basal positive cells	Luminal positive cells
U0650	0	1	6	8400	3	0	0	8812	125.178	1.12107e+06	0	3656	0	9	11	624	1	53	6	8623	257	41	7	8170
U1171	0	0	3	7121	0	0	0	13485	1408.15	2.54609e+06	0	8791	0	2	0	881	0	1	2	1596	309	80	21	9103
U0106	0	3	1	18546	1	0	0	20751	2791.1	2.59101e+06	0	13736	0	9	31	433	1	1	10	1225	547	308	30	16875
U1277	1	10	12	20144	0	0	0	23376	348760	2.48104e+06	0	6036	0	0	14	1300	0	13	1	1941	654	17	1	10736
U0383	0	0	0	21276	1	4	0	19668	695.296	2.35095e+06	0	11249	0	0	7	819	1	11	14	1509	721	203	12	14621
U0200	0	2	3	9326	2	1	0	9354	238244	1.86845e+06	0	2686	0	2	55	1445	2	7	3	2291	332	144	7	7503
U0126	0	4	56	1867	0	4	0	1538	56632.4	264162	0	1319	0	119	3361	9607	987	88	113	13248	90	2	0	1318
U0623	2	17	25	14781	0	2	0	17272	148083	2.95456e+06	9	12022	6	0	27	701	4	1	0	1236	935	14	2	13387
U0947	0	4	8	18670	1	2	0	21121	2592.18	2.50219e+06	0	12097	0	2	9	761	0	2	2	2307	1005	103	18	15440
U1006	0	36	58	10512	14	9	2	11743	268463	2.18172e+06	0	6879	0	22	195	2481	3	53	42	3164	747	16	32	10218
U0430	0	24	38	11874	2	1	7	7846	277147	1.34863e+06	0	1983	1	28	218	1381	83	8	6	916	503	48	13	6988
U1338	0	53	17	15667	2	0	0	13232	100390	1.76178e+06	0	5563	0	57	156	1848	29	9	30	6180	672	90	27	9157
U0387	0	11	21	14255	3	14	0	16543	46969.3	2.92812e+06	0	9751	0	5	60	1126	1	32	5	1986	1054	9	1	12302
U0199	0	0	2	17774	1	0	0	16838	1238.15	2.20816e+06	0	10166	0	0	13	1157	0	4	0	1812	589	527	49	13166
U1166	0	5	2	13555	4	25	0	12979	7686.06	2.36199e+06	0	8295	0	7	41	1026	0	51	11	1723	882	73	7	10826
U0214	0	14	40	14375	0	2	0	14360	50976.6	2.40092e+06	0	6019	1	88	602	2953	23	35	35	3836	744	142	30	9946
U0665	0	27	22	7625	3	1	2	10202	25420	1.48864e+06	2	5697	0	180	1033	2894	623	40	9	4415	804	16	2	8518
U0423	0	14	74	20178	2	9	65	16238	1.6554e+06	2.31303e+06	0	8723	0	9	119	1208	24	4	12	3964	926	418	60	14348
U1179	0	31	12	10968	11	13	1	12339	234010	2.01312e+06	1	8797	1	4	32	846	3	10	24	1883	735	36	22	7975
U1019	0	9	55	18025	3	11	0	19821	35535.5	2.83158e+06	2	14310	0	17	116	1131	0	15	1	2250	397	905	123	14162
U1349	0	2	22	13657	3	5	0	13004	762525	2.30628e+06	0	7839	0	0	60	970	2	6	7	1662	931	104	11	10246
U0102	0	3	7	14246	0	3	0	14215	171364	2.66547e+06	1	10321	0	0	17	531	1	11	1	1370	474	585	61	10580
U0394	0	1	16	17386	0	3	0	16235	218.545	2.40416e+06	0	9246	0	7	36	1184	0	1	4	1913	761	440	65	11786
U0672	8	139	155	14934	6	8	1	15858	1.20167e+06	2.71982e+06	18	11088	5	26	70	1048	9	15	13	2306	1463	2	1	13443
U1368	0	12	3	17257	2	2	0	18013	31401.5	2.88434e+06	0	8284	0	2	21	1810	0	20	6	1970	219	1002	44	11358
U0643	2	157	179	10997	0	0	0	9736	704912	1.28737e+06	3	5936	2	186	1162	4462	139	9	13	9206	730	6	3	6578
U0059	0	0	2	12788	2	10	0	11551	0	0	0	8063	2	19	46	3349	4	35	26	3985	1052	13	22	9306
U0660	0	0	1	15023	0	1	0	12842	86596.4	2.0854e+06	0	7144	0	2	0	872	0	3	1	2686	1113	58	20	10004
U0219	0	3	4	14958	4	7	0	13866	100686	2.21064e+06	0	7577	0	32	145	1198	1	64	40	2121	1041	230	60	10949
U0476	0	12	22	19141	2	4	0	18075	1.01232e+06	2.67262e+06	2	7843	0	7	62	1504	0	0	0	1450	1617	100	70	14549
U0095	0	20	51	10990	0	0	0	13158	27626	2.38469e+06	0	7400	0	1	175	1206	18	2	4	2774	1135	218	49	11350
U0969	3	75	104	13933	10	11	4	16718	926179	2.76778e+06	95	11777	8	87	158	1771	23	15	20	4197	1724	37	9	14036
U1356	1	5	92	20440	1	15	0	20279	268967	2.9241e+06	0	5799	0	3	48	1077	1	23	9	1859	1010	752	60	14249
U1303	0	6	8	12149	0	0	0	8483	349.92	1.48173e+06	1	6342	0	4	11	526	0	1	2	623	247	435	42	5532
U0965	0	6	1	6056	0	0	0	10932	296.42	1.39425e+06	0	6311	0	3	5	728	0	53	11	3138	920	124	13	7830
U1332	0	1	12	15804	3	23	0	14952	41004.5	3.11424e+06	0	8523	1	3	14	557	0	5	13	2216	709	784	149	11433
U1182	0	10	5	18749	2	2	0	20006	2774.78	2.71438e+06	3	12601	0	10	59	1760	4	15	3	2139	867	896	63	12681
U1415	0	6	101	10865	6	20	4	15211	600289	1.71835e+06	3	2798	0	12	437	2867	31	8	16	3296	469	25	3	3288
U0613	3	76	113	20101	1	2	0	20958	830512	2.73553e+06	2	9228	3	24	108	1528	1	1	9	2536	980	1105	67	13843
U0603	0	9	135	14987	2	11	4	9820	966433	1.41116e+06	2	6802	1	18	462	3356	20	29	4	3172	854	210	45	6789
U1025	0	1	3	7982	0	0	0	6551	358.803	592697	0	4651	0	0	20	895	0	6	8	5959	1091	1	5	6616
U0606	0	2	1	14517	0	4	0	13449	60137.4	2.94661e+06	0	9515	0	1	28	783	0	7	2	1859	416	1388	91	10595
U1288	0	1	5	17109	1	2	0	16012	2651.88	2980370	0	6412	0	0	4	791	0	3	3	1768	419	1551	128	11703
U0475	0	1	6	13386	8	11	1	13246	6253.12	2.90075e+06	0	9427	0	9	29	397	2	1	5	1348	397	1344	158	10552
U0323	2	82	479	18230	36	79	42	17581	592328	2.65159e+06	27	8738	6	41	452	3014	48	22	23	3003	2574	7	1	14346
U0280	0	1	4	15596	1	1	0	14891	232797	2.41154e+06	6	9540	0	3	7	819	0	7	2	1882	687	1131	112	10703
U0611	0	4	20	6643	0	13	0	8664	3950.75	1.38314e+06	0	2938	0	5	74	980	10	1	8	2464	971	24	18	5517
U0118	0	12	15	18223	0	0	0	14205	6678.44	1.69383e+06	0	6273	1	14	34	1016	0	1	0	1722	1259	281	68	8453
U0614	0	24	52	20774	1	0	0	21595	8001.69	3.05797e+06	0	10430	0	23	102	1565	0	8	2	2525	733	1761	96	13339
U0432	0	0	2	17601	24	20	0	12502	2043.96	1.91919e+06	0	4557	0	2	1	1152	0	38	41	4650	2070	134	80	11749
U0380	0	24	15	11572	3	4	0	10980	284486	2.12949e+06	0	7489	0	15	22	1378	1	23	8	2955	761	716	138	8288
U1272	0	36	131	20779	2	27	4	12724	1.03918e+06	1.79065e+06	2	5494	0	20	130	1800	18	2	18	2121	1407	324	64	9209
U1286	3	102	166	14870	6	20	2	14576	868542	2.58385e+06	1	6950	13	53	575	2430	13	11	19	4882	1622	200	50	9519
U1300	0	4	7	23721	3	56	0	24197	11062.4	3.09347e+06	0	14297	0	0	13	1511	0	9	13	1818	881	2160	212	16285
U1267	1	9	3	19252	0	0	0	17754	23200.9	2.81308e+06	0	12191	0	5	11	345	2	2	1	1595	411	2095	242	13448
U1172	2	61	33	10476	3	10	0	7574	3556.63	845039	6	8210	0	7	39	592	1	9	9	993	1198	546	80	8499
U0038	3	33	93	18042	26	28	1	12649	839631	2.40858e+06	1	10655	16	11	166	1433	8	13	14	1524	2536	21	27	12019
U1284	0	1	10	20306	0	0	0	20146	221921	2.69292e+06	0	2991	0	1	59	2407	0	18	5	4100	291	1975	85	10915
U0316	0	5	8	14593	0	30	0	18820	1714.07	2.45989e+06	0	9428	0	2	14	851	0	11	40	2812	656	2073	190	13520
U0093	3	94	497	13357	56	184	30	11031	1.42942e+06	2789376	19	7011	1	64	244	2204	124	7	83	2820	2181	9	6	10131
U0077	0	38	48	15931	0	4	0	13233	379645	1.92567e+06	0	7612	0	19	116	1497	1	7	9	2156	1988	80	18	9593
U0207	0	11	99	13715	1	1	27	13238	189580	1.93559e+06	0	7138	0	63	2268	6940	355	43	18	7813	762	1069	116	8887
U0461	0	0	2	17208	2	0	0	12893	3246.78	2.38273e+06	0	7971	1	10	43	2065	0	73	3	2850	1374	633	77	9306
U1298	0	15	117	11061	14	2	1	10802	778998	1.78576e+06	0	5034	0	7	154	1547	6	13	11	1763	413	601	15	4452
U0117	1	10	11	19605	0	21	0	22044	2472.17	3.12767e+06	0	14556	0	8	9	525	1	1	3	1487	277	2493	257	13042
U0442	0	10	241	22618	2	6	0	21845	1.27726e+06	3.00456e+06	27	10617	35	223	843	3839	9	16	17	4536	2817	38	13	12328
U0448	0	3	6	15176	1	6	0	13214	12663.2	2.25216e+06	0	4610	0	1	75	1051	0	7	7	1557	437	1516	89	8668
U0216	0	80	40	14097	0	6	112	12154	16016.4	1894527	0	6069	0	8	69	1169	108	0	7	2680	581	1233	112	8079
U0109	0	6	77	14649	0	2	0	12442	20059.5	1.89884e+06	3	8230	1	3	35	1579	0	5	2	2405	628	1417	108	8745
U1301	0	265	1031	17084	28	45	19	18248	1.36367e+06	2.0239e+06	1	7221	4	76	1210	3650	218	43	39	3817	2881	133	60	12367
U1016	0	0	13	19461	0	1	0	16932	49822.6	2.68657e+06	3	9682	0	0	14	988	0	0	2	2472	969	2113	234	12900
U0026	11	97	740	19197	275	194	2	18325	2.06484e+06	2.71795e+06	272	10584	4	14	124	1060	10	73	31	1658	1707	1367	226	12701
U0932	0	126	182	18446	7	61	0	16856	1.52108e+06	2.8154e+06	2	7705	1	12	154	1722	7	12	6	2257	1129	1553	298	11268
U0071	7	188	317	19059	38	132	37	17102	1.44278e+06	2.99681e+06	1	6672	1	46	542	3032	287	74	73	4588	3692	34	9	14080
U1048	2	14	116	8342	3	1	0	4997	398556	1.11521e+06	2	3507	2	8	88	633	14	13	24	8139	496	497	113	4039
U0497	0	1	15	13918	0	1	0	13906	1344.12	1.76909e+06	1	7686	0	2	82	1508	0	6	8	1200	564	1460	295	8313
U0256	0	0	11	11896	2	4	0	12290	8168.18	1.51564e+06	0	4083	0	17	1541	6702	571	130	38	7444	461	962	107	5204
U0348	0	3	16	16939	6	9	0	15802	4910.66	2169169	0	7658	0	8	42	1664	0	62	4	2439	495	2302	202	10119
U0625	0	8	16	8108	0	0	0	8470	378039	1.81153e+06	9	6619	0	3	11	281	0	2	3	808	219	1413	83	5435
U1341	0	13	30	14811	4	1	0	15024	28533.4	2.66317e+06	3	5913	0	45	582	2853	47	49	10	2971	355	2466	203	9525
U0659	0	9	72	8025	0	0	0	5407	328114	1.11887e+06	2	4360	23	53	1141	4641	8	129	15	5896	364	1133	127	4905
U0322	0	0	1	8728	0	0	0	12259	4151.12	1.4632e+06	0	8386	1	0	12	657	0	1	2	3185	412	2483	187	9042
U0400	0	57	13	16568	0	12	0	15703	156764	3.3663e+06	0	7901	4	11	52	886	0	6	2	1517	914	2249	364	9880
U0600	1	7	12	11890	4	1	0	15138	344906	2.40587e+06	0	9570	0	16	98	1856	0	67	4	2417	492	1935	151	6847
U0455	0	3	4	21966	0	4	0	19750	9612.69	2.8607e+06	2	7738	0	0	19	1242	0	9	6	1962	865	3907	167	13015
U0006	1	64	287	20373	40	9	5	18608	1.75777e+06	2.81699e+06	45	10356	6	39	570	3101	57	83	16	3576	1300	2628	133	10561
U0615	0	2	5	12822	0	3	0	7399	2954.08	1.70808e+06	0	6071	0	0	10	1239	0	9	0	1846	289	2260	68	6568
U1305	0	2	13	14268	0	1	0	13026	2118.11	2.35829e+06	0	6443	0	3	17	660	0	2	0	1375	177	1921	94	5418
U1394	0	3	7	9197	1	9	0	10731	2151.99	1.53432e+06	0	7672	0	14	89	1524	1	9	3	2121	655	2304	153	7403
U0959	0	0	8	12974	1	1	0	7915	140960	2.34823e+06	0	9302	0	5	52	873	1	4	2	2158	768	2880	317	9301
U1263	0	14	6	3074	0	2	0	2818	66503.5	397179	0	1339	0	10	73	1138	10	7	3	1299	96	673	34	1865
U0329	0	12	3	14519	0	1	0	13673	27.06	3.17286e+06	0	6028	0	10	3	776	0	0	0	1068	258	3385	88	8571
U1406	0	0	2	12079	7	1	0	8100	1807.23	1.57919e+06	0	5332	1	7	53	1662	1	9	2	1820	1099	2574	444	9236
U0496	3	2	2	12344	3	2	0	13923	18295.6	1.944e+06	9	7800	3	7	12	1587	1	96	7	2846	1520	2876	514	10870
U0608	1	41	129	15738	23	75	0	14688	428032	2.95335e+06	12	9453	1	4	48	1382	2	16	18	2105	4053	40	34	9017
U1049	0	3	26	8073	0	0	0	5077	23051.2	606829	4	4375	0	6	64	1573	1	4	0	1394	662	962	212	3883
U0337	1	2	22	13148	0	4	0	6328	118571	1.37474e+06	0	2970	0	2	17	810	1	20	20	2985	250	2745	200	6748
U0057	3	5	36	23647	4	8	0	24884	1.8619e+06	3.51075e+06	4	14910	1	23	69	812	1	9	4	1483	613	4875	423	12474
U1335	2	34	27	3560	1	18	0	2218	65615.9	296750	0	1018	1	6	54	455	0	2	1	225	678	101	54	1743
U0027	0	1	6	16894	2	2	0	15913	19942	2.67615e+06	0	7704	7	5	40	780	0	33	9	1233	236	4652	164	10134
U0478	0	14	14	12942	0	0	0	10707	5130.24	2.60518e+06	0	5723	0	4	37	1482	0	2	1	2271	3061	597	267	7697
U0334	0	3	13	6320	2	2	0	5348	11375.1	201239	0	3097	0	35	208	2116	2	94	32	3971	406	808	61	2396
U0397	0	22	505	18334	20	34	0	16837	63583.5	2.49178e+06	3	9493	2	56	670	2713	9	29	51	3413	764	4094	337	9620
U0062	0	12	2	16211	3	28	0	14549	1694.86	2.29265e+06	0	9035	0	1	2	476	0	4	13	1204	336	3801	240	7819
U1057	1	3	3	14930	1	6	0	22785	50206.6	3.01956e+06	1	12141	1	6	30	1011	0	7	2	2111	2095	1822	301	7455
U0094	0	27	10	8204	5	1	0	12296	438.33	1.73075e+06	0	6795	1	14	67	1595	2	66	6	4402	1071	2132	382	6328
U0641	2	12	27	18439	0	0	0	22759	17309.7	3.21145e+06	4	13173	1	7	108	640	4	0	0	1378	325	5876	324	11173
U1292	0	4	5	22540	3	4	0	21036	8338.81	2.71137e+06	0	10233	0	11	75	1883	0	31	2	2570	4218	951	466	9636
U0435	7	10	72	1608	0	1	7	1182	43227.2	193968	NA	NA	12	78	1898	9720	804	21	9	10030	132	97	27	437
U0351	0	1	5	15319	2	0	0	9908	2989.61	2.53933e+06	0	10875	0	10	52	1438	0	8	0	1734	493	4549	205	8793
U0605	0	49	110	23988	2	14	0	21734	88322.7	3.02312e+06	0	9786	0	1	7	490	1	2	7	1524	973	4788	490	10254
U0599	0	0	11	10812	2	0	0	10437	12458.3	1.72466e+06	0	8178	0	64	875	4111	24	125	61	6622	687	3007	296	6439
U1020	0	4	126	13326	4	0	0	14881	774057	2.0904e+06	1	9508	0	8	80	1033	1	10	4	2539	329	3734	227	6891
U0264	0	8	18	21671	1	1	0	19950	787335	3.09785e+06	0	11744	0	2	11	971	0	3	0	1319	318	6302	266	10583
U0642	1	43	12	12854	2	11	1	16844	9833.1	2.17723e+06	0	8862	0	9	126	1086	2	10	4	2308	643	3535	478	6419
U1270	0	15	8	17363	0	0	0	16419	2000.17	2.46062e+06	0	8014	0	2	40	1060	10	2	1	2257	479	4894	429	7984
U1167	0	27	72	12589	1	1	0	13175	583997	2.06326e+06	1	7049	0	21	390	1720	4	10	5	4302	385	4378	414	7058
U1043	1	6	33	14337	1	9	0	19060	53842.3	2.28519e+06	1	7291	1	14	162	1617	3	4	2	2948	1295	3311	495	6809
U0344	0	3	23	11382	0	7	0	10720	94428.7	1.7089e+06	0	4780	0	5	43	1020	22	33	18	4262	231	3925	260	4917
U0045	0	26	26	21623	0	3	0	19092	278659	1.83479e+06	1	10125	0	1	12	881	0	5	2	2229	698	6102	542	8040
U1413	0	8	44	11798	0	16	0	8961	8631.1	1.5559e+06	0	2896	0	39	421	5737	17	9	20	8302	598	2865	410	4155
U0349	0	1	0	16091	1	1	0	13567	3419.68	2.06244e+06	0	6702	0	0	4	1172	2	5	4	1969	426	5286	407	6441
U1046	5	8	170	13170	2	1	0	16853	55323	2.42023e+06	1	9503	3	22	768	2170	53	26	13	3186	624	5453	598	6811
U0981	12	131	263	13665	148	83	9	15509	1.38192e+06	2.20852e+06	352	10107	9	24	218	1638	24	37	20	2926	1026	5010	656	6433
U1050	0	42	189	8347	3	0	2	7446	8073.37	1.23526e+06	9	5447	0	84	1024	4241	88	19	12	8566	741	3326	507	4182
U0653	0	2	5	6426	1	1	0	12578	62929.7	1933955	0	4475	0	12	140	1505	1	3	0	1925	237	4885	167	4607
U1409	0	27	18	17548	1	18	0	8998	3889.41	1.17301e+06	0	9181	0	14	26	1015	0	6	16	2168	668	6206	782	6433
U0590	1	41	51	24090	0	2	0	14523	2976.6	2.6299e+06	0	8577	0	4	26	1774	0	1	4	4820	1663	8053	1713	8774
U0268	0	5	6	21319	2	4	0	19571	16406.4	2.77311e+06	0	10681	0	2	12	625	0	7	5	1172	195	9025	178	6704
U0954	0	17	45	18084	1	1	0	17261	97522	2.23434e+06	0	4095	0	13	192	2162	15	7	1	3057	481	6590	436	5197
U0648	2	34	40	15631	2	1	0	19052	1.02793e+06	2.36716e+06	0	12584	1	6	10	544	2	11	0	1186	484	7931	303	5955
U1018	0	13	17	21539	1	4	0	19777	2791.72	2.70678e+06	0	4741	0	3	20	661	0	26	13	1542	140	9932	268	6440
U0401	6	23	263	10744	13	6	11	7480	812162	1.13064e+06	6	6012	2	31	433	2676	6	1	0	1137	653	3128	554	2590
U1031	3	48	247	16025	1	1	3	22237	1.16289e+06	3.06501e+06	10	11554	2	12	112	1378	12	5	1	2287	434	8625	451	5455
U0477	0	16	94	14399	1	5	0	16620	730788	2327663	2	10766	3	37	340	4141	15	18	8	5791	476	8515	403	5365
U0454	0	15	13	18069	0	1	0	17309	7441.08	2.67665e+06	4	11412	0	4	19	1513	0	5	0	1878	614	8858	302	5420
U0128	0	23	20	15445	7	31	0	13789	1.41918e+06	1.89726e+06	10	6353	0	20	50	1542	2	22	7	2000	250	5527	360	3169
U0638	0	1	7	10187	0	5	0	15148	362724	1.90514e+06	0	5092	0	20	159	3113	1	59	48	3848	338	5001	306	2809
U0278	0	154	77	17889	2	7	0	10009	852930	2.31582e+06	0	8803	0	48	681	2841	53	38	16	2989	160	9329	390	4653
U1408	0	12	3	19679	0	0	0	21990	3284.58	2.8901e+06	0	12488	0	1	15	621	1	3	3	1429	181	6284	247	3074
U0635	0	8	3	11428	0	4	0	20043	5786.91	2.74441e+06	0	9245	0	7	24	529	0	22	8	1812	216	9703	272	4284
U1404	0	22	37	12767	1	0	0	10567	111644	1.50577e+06	0	5452	0	8	98	2549	2	1	0	1666	932	1965	1383	1772
U0607	0	15	50	7715	0	0	1	4435	2652.29	680614	0	2720	0	36	302	4333	5	9	1	3388	289	3948	203	1720
U0657	0	12	12	15147	3	1	0	17248	19056.2	2.39741e+06	4	11878	0	8	39	1030	0	8	0	1862	526	7981	1125	2927
U1401	4	114	179	11585	3	7	1	13225	1.43291e+06	1.95743e+06	18	7273	0	113	666	2651	23	83	64	3325	358	8698	468	2647
U1056	0	3	9	6901	1	0	18	10219	2459.36	1.56468e+06	0	3171	9	38	560	2417	433	6	3	5260	144	7061	329	1948
U1304	0	5	38	14680	1	0	2	16739	284857	2.69321e+06	1	6302	3	9	522	4254	161	7	4	5136	957	8178	648	2471
U1388	0	110	48	17647	1	12	0	15543	147303	2.27936e+06	0	5733	0	13	10	766	1	13	34	4645	297	9787	408	2613
U0988	2	24	135	11329	7	10	0	14045	319503	2.09096e+06	0	7338	19	103	1101	5876	150	13	10	8197	409	9517	773	2664
U1297	0	25	27	15377	0	11	0	13640	52033.4	2.11884e+06	0	9351	0	8	16	1067	2	32	27	3702	263	8414	466	2172
U0411	0	12	62	17873	2	15	0	16731	669.269	2610124	0	10385	0	4	24	327	0	2	6	2149	222	12034	1036	2553
U0976	0	14	28	9175	0	1	0	7670	19464.6	1.09544e+06	0	4700	0	102	361	7104	4	19	3	4322	303	5904	540	1104
U1168	0	13	10	11882	0	9	0	18258	1014.44	2.77941e+06	0	3562	1	2	3	398	0	0	5	1838	172	13233	677	2240
U0267	0	1	7	17958	0	1	0	19127	896.49	3.10083e+06	0	6989	0	0	53	498	0	1	2	1890	139	13389	506	2096
U0338	0	39	38	11945	0	1	1	12835	20146.5	2.75879e+06	0	5910	1	4	55	1498	1	6	4	3411	975	8281	3098	1719
U0437	0	15	7	27535	0	21	0	24778	189204	3.15154e+06	0	14438	0	2	3	554	0	4	4	1348	192	18960	865	2667
U1429	4	145	54	15403	0	3	2	14753	310367	2.25002e+06	0	10228	9	306	1289	4684	317	35	19	6485	318	11306	928	1220
U0473	0	1	13	4562	4	2	0	4234	32321.8	647965	0	3507	0	0	3	114	0	1	1	257	2143	3794	1100	678
U1427	6	24	69	18081	3	14	0	17324	81707.5	2.01605e+06	0	8592	10	14	250	1989	4	29	6	3050	506	13377	568	1389
U0088	3	170	203	24595	0	38	0	23523	1.62675e+06	3171928	0	10121	0	9	117	1577	3	7	17	3331	266	17229	679	1673
U0631	0	0	0	13247	0	1	0	15673	383.177	2.92833e+06	0	12096	0	2	0	661	0	1	1	1372	122	12587	220	1174
U0627	0	6	4	13171	0	1	0	14430	1970.42	2.15619e+06	0	7707	1	1	46	1354	0	1	0	2112	159	10310	303	667
U0459	1	10	11	25346	0	25	0	25831	35161.2	2.97779e+06	0	9463	0	6	13	1547	0	6	4	2220	328	15890	1093	1023
U0204	1	11	11	17333	0	1	0	13803	860.135	2.86966e+06	0	6022	0	0	6	1015	0	0	1	5828	501	12621	2471	457
U0091	22	107	1065	19782	95	115	7	18909	2.54113e+06	3.18388e+06	63	13480	6	23	290	2322	14	79	22	2604	322	16549	1084	444
U0418	0	3	6	431	NA	NA	NA	NA	0	167.73	NA	NA	0	112	924	10165	16	9	23	6196	NA	NA	NA	NA
U0417	0	0	0	2124	NA	NA	NA	NA	Na	Na	NA	NA	0	0	0	554	Na	NA	NA	NA	NA	NA	NA	NA
