# Supplementary material for: An integrated multi-omics analysis identifies prognostic molecular subtypes of non-muscle-invasive bladder cancer
Source: Nat Commun. 2021 Apr 16;12:2301. doi: 10.1038/s41467-021-22465-w (PMC8052448; doi:10.1038/s41467-021-22465-w)
Supplement: Supplementary file 7 — Supplementary Data 4 [file 41467_2021_22465_MOESM7_ESM.zip]

Archive with 1 entries (1 files):
- Supplementary Data 4.xlsx
