# Supplementary material for: An integrated multi-omics analysis identifies prognostic molecular subtypes of non-muscle-invasive bladder cancer
Source: Nat Commun. 2021 Apr 16;12:2301. doi: 10.1038/s41467-021-22465-w (PMC8052448; doi:10.1038/s41467-021-22465-w)
Supplement: Supplementary file 9 — Source data [file 41467_2021_22465_MOESM9_ESM.zip]

Archive with 7 entries (7 files):
- Source Data/Source Data.xlsx
- Source Data/Source Data_Figure 2.xlsx
- Source Data/Source Data_Figure 6.xlsx
- Source Data/Supplementary Source Data.xlsx
- Source Data/Supplementary Source Data_Figure 1.xlsx
- Source Data/Supplementary Source Data_Figure 5.xlsx
- Source Data/Supplementary Source Data_Figure 9.xlsx
