# Supplementary material for: An integrated multi-omics analysis identifies prognostic molecular subtypes of non-muscle-invasive bladder cancer
Source: Nat Commun. 2021 Apr 16;12:2301. doi: 10.1038/s41467-021-22465-w (PMC8052448; doi:10.1038/s41467-021-22465-w)
Supplement: Supplementary file 9 — Source data [file 41467_2021_22465_MOESM9_ESM.zip › Source Data/Source Data.xlsx]

## Sheet: Figure 1
	Clinical and histopathological information													Transcriptomic classes and risk signatures														Gene expression signatures																		Regulons
UROMOL ID	Tumor stage	Tumor grade	Concomitant CIS	Growth pattern	Tumor size	EORTC risk	EAU risk	Progression	Recurrence rate per year	Progression (60 months FU)	PFS months (60 months FU)	Recurrence (60 months FU)	RFS months (60 months FU)	UROMOL2021 classification	Silhouette score (UROMOL2021 class)	UROMOL2016 classification	Progression signature score	CIS signature score	T1HG classification	T1HG clustering	Silhouette score (T1HG clustering)	TaLG clustering	Silhouette score (TaLG clustering)	LundTax	MIBC consensus class	T1BC classification	Genomic class	Early cell cycle signature	Late cell cycle signature	DNA replication signature	Uroplakins signature	CSC markers signature	EMT signature	Differentiation signature	Hypoxia signature	EGFR ligands signature	FGFR3 coexpression signature	Total immune score (RNA-based)	Immune checkpoint signature	APM signature	IFN gamma signature	CD8 T cells signature	PDCD1 expression	CD274 expression	Pan-fibroblast TGF-beta signature	AR	EGFR	ERBB2	ERBB3
U0001	Ta	Low grade	No	Papillary	< 3 cm	Low	Intermediate	No	1 per year	0	60	1	32.73	Class 1	0.848592	Class 1	0.74097	0.676894	T1HG_2	NA	NA	TaLG_4	0.525225	UroA.Prog	LumP	T1-TLum_4	GC2	7.10582	2.60776	3.93024	4.81612	4.7219	0.795151	6.46198	3.31725	1.8226	7.04027	-18.5126	-1.32066	4.87514	0.246228	-1.17387	-3.74114	0.0683225	3.854	-0.94	-0.46	0.73	0.77
U0002	Ta	Low grade	No	Papillary	< 3 cm	Low	Intermediate	No	1 per year	0	60	1	4.97	Class 2b	0.703202	Class 2	0.742438	1.36832	T1HG_2	NA	NA	TaLG_3	0.578189	UroA.Prog	LumP	T1-TLum_4	GC2	5.31081	0.298028	3.07657	3.98586	5.52825	3.10652	6.17845	4.19106	0.898431	4.83776	-5.03087	-1.27656	5.12442	2.20331	0.339535	-3.74114	3.20298	4.24678	1.04	0.23	-0.95	-0.9
U0006	Ta	High grade	No	Mixed	< 3 cm	High	High	No	None	0	38.47	0	38.47	Class 2b	0.761228	Class 2	0.867489	1.2364	T1HG_2	NA	NA	NA	NA	UroA.Prog	LumP	T1-TLum_4	GC2	5.65352	2.57742	4.01487	0.461162	5.02303	2.40692	5.5327	3.71175	1.99291	5.36765	4.92474	2.34084	6.3059	2.08383	1.94834	-0.23404	4.21123	4.49146	1.24	-0.32	-0.91	-0.88
U0007	Ta	Low grade	Yes	Papillary	< 3 cm	Low	High	No	1 per year	0	60	1	12.83	Class 1	0.847896	Class 1	0.613402	0.731532	T1HG_2	NA	NA	TaLG_4	0.56708	UroA.Prog	LumP	T1-TLum_4	GC2	7.05449	2.26153	3.954	5.35262	4.28158	1.02268	7.27067	3.46142	1.95082	7.01797	-10.9174	-0.920865	3.11509	1.29519	-1.10051	-3.74114	0.421692	4.06944	-0.18	-0.62	0.87	0.16
U0010	Ta	Low grade	No	Papillary	< 3 cm	Low	Intermediate	No	>1 per year	0	40.63	1	4.33	Class 2b	0.758546	Class 2	1.05622	1.69956	T1HG_1	NA	NA	TaLG_3	0.579598	UroC	LumP	T1-Inflam_2	GC3	5.51113	3.39921	4.5848	2.89821	5.77344	3.42599	5.64879	4.73973	0.27826	4.6097	27.0752	2.81045	4.03969	3.14268	2.05349	1.40194	2.72486	5.16247	-0.05	-0.34	-0.69	-0.78
U0011	Ta	High grade	No	Papillary	< 3 cm	Low	High	No	None	0	60	0	60	Class 1	0.842395	Class 1	0.686793	0.749518	T1HG_2	NA	NA	NA	NA	UroA.Prog	LumP	T1-TLum_4	GC2	6.43442	1.94733	3.967	6.34077	4.4353	1.3328	6.65912	3.36198	1.12782	7.02285	-20.5443	-1.81255	4.54414	-0.086676	-2.31827	-3.74114	0.788476	4.24419	-1.17	-0.52	1.08	1
U0012	Ta	Low grade	No	Papillary	< 3 cm	Low	Intermediate	No	None	0	60	0	60	Class 2a	0.662292	Class 2	0.731503	0.968259	T1HG_3	NA	NA	TaLG_3	0.255196	UroA.Prog	LumP	T1-Early_5	NA	5.01278	4.39425	4.80578	6.17134	3.52541	-0.521709	6.93058	3.14383	3.67301	5.59316	-22.0751	-1.11306	6.36099	0.290484	-2.1724	-3.74114	3.72706	2.88581	-0.86	-0.54	0.54	1.26
U0013	Ta	Low grade	No	Papillary	< 3 cm	Low	Intermediate	Yes	1 per year	1	15.5	1	15.5	Class 2b	0.753066	Class 2	0.75441	1.3528	T1HG_2	NA	NA	TaLG_3	0.439072	UroC	LumP	T1-Inflam_2	NA	5.97052	3.28134	4.49873	5.72288	5.11567	2.46772	6.43799	4.39217	2.05453	5.16677	18.0157	2.24291	4.85443	2.21088	1.27554	-0.770667	3.40827	5.37049	-0.93	-0.3	-0.79	0.8
U0015	Ta	High grade	No	NA	NA	High	High	No	>1 per year	0	23.57	1	7.5	Class 2b	0.759024	Class 2	1.03571	1.15973	T1HG_2	NA	NA	NA	NA	UroA.Prog	LumP	T1-Inflam_2	GC2	5.73072	3.01553	4.31279	4.3593	5.35282	2.83792	5.99465	4.02388	2.49756	5.8107	15.5217	2.41451	5.82723	2.90367	3.13011	0.591535	3.59743	4.6838	-0.26	0.15	0.19	-0.07
U0018	Ta	High grade	No	Papillary	< 3 cm	High	High	No	1 per year	0	52.97	1	6.27	Class 2b	0.718753	Class 2	0.725845	1.2278	T1HG_2	NA	NA	NA	NA	UroA.Prog	LumP	T1-TLum_4	GC2	6.43678	3.20752	4.41752	5.89733	5.40982	2.54007	6.96273	3.9975	1.63625	5.27857	1.18009	0.386948	3.56044	1.71942	1.19294	-2.14702	1.79584	5.12618	-0.8	-0.4	-0.75	0.75
U0023	Ta	High grade	No	Papillary	< 3 cm	High	High	No	None	0	36.27	0	36.27	Class 2b	0.710713	Class 2	0.643112	1.20071	T1HG_2	NA	NA	NA	NA	UroA.Prog	LumP	T1-TLum_4	GC3	6.07665	2.85364	4.41249	5.037	5.85044	2.72931	6.55782	4.39246	0.865871	5.6645	-2.96943	-0.850445	6.51132	1.90671	1.13704	-3.74114	1.04856	4.74943	-0.01	-0.43	-0.99	0.12
U0024	Ta	Low grade	No	Papillary	< 3 cm	Low	Intermediate	No	1 per year	0	44.17	1	31.83	Class 1	0.634945	Class 2	0.642927	1.31323	T1HG_2	NA	NA	TaLG_3	0.388684	UroA.Prog	LumP	T1-TLum_4	GC2	5.36228	2.25759	3.72251	5.19388	4.07428	2.98352	5.69898	3.25352	1.5445	5.47869	-4.92252	0.7434	4.20071	1.94389	-0.141185	-3.74114	2.52514	4.315	-0.79	0.72	-0.02	0.18
U0026	Ta	High grade	No	Papillary	< 3 cm	Low	High	No	1 per year	0	60	1	24.57	Class 1	0.557606	Class 2	0.650374	1.07813	T1HG_2	NA	NA	NA	NA	UroA.Prog	LumP	T1-TLum_4	GC1	6.26383	2.27127	3.93034	4.24996	5.14336	1.2372	6.35115	3.34663	1.5832	5.96501	4.57309	1.35959	5.04879	2.99407	3.0287	-0.783067	4.30495	3.61202	0.15	0.47	-0.7	-0.64
U0027	Ta	Low grade	No	Papillary	< 3 cm	Low	Low	No	None	0	60	0	60	Class 1	0.803645	Class 1	0.493693	1.05464	T1HG_2	NA	NA	TaLG_4	0.835541	UroA.Prog	LumP	T1-TLum_4	GC1	6.83344	1.79352	4.0277	2.08405	5.03628	1.23566	5.71709	3.51028	1.04271	6.16583	-12.1429	-0.986893	6.14167	1.58638	-0.429202	-3.11988	2.42968	3.78833	0.1	-0.62	-1.01	-0.51
U0028	Ta	Low grade	No	Papillary	< 3 cm	Low	Intermediate	No	>1 per year	0	10.8	1	4.77	Class 1	0.770613	Class 1	0.660234	1.03293	T1HG_2	NA	NA	TaLG_4	0.586702	UroA.Prog	LumP	T1-TLum_4	GC2	6.01505	2.56851	4.13423	5.41587	4.28622	1.99299	7.58788	3.26021	0.522679	6.01361	-9.97349	-0.724298	5.81507	1.71973	0.28906	-3.05194	0.785308	3.86495	-0.08	-0.41	0.04	0.94
U0032	Ta	Low grade	No	Papillary	< 3 cm	Low	Intermediate	No	1 per year	0	60	0	60	Class 1	0.566123	Class 1	0.319653	1.1087	T1HG_2	NA	NA	TaLG_2	0.634414	UroA.Prog	LumP	T1-TLum_4	GC1	5.77501	1.25972	3.89594	3.71575	4.30989	-0.176994	6.20146	2.59068	0.793567	5.73296	-13.8673	-1.02745	3.74167	0.00101909	-0.947327	-3.74114	2.28565	2.07076	1.38	-0.63	-0.98	-1.05
U0035	Ta	Low grade	No	Papillary	< 3 cm	Low	Intermediate	No	1 per year	0	60	1	37.73	Class 2b	0.706074	Class 2	0.519049	1.14551	T1HG_2	NA	NA	TaLG_3	0.572339	UroA.Prog	LumP	T1-Inflam_2	GC1	6.35138	1.36445	4.09906	5.26054	5.96319	3.12088	6.97413	4.79001	0.689928	6.0989	0.645318	0.153029	5.21075	2.03346	1.13971	-2.11957	1.46843	4.85708	1.02	-0.19	-1.16	-1
U0036	Ta	High grade	No	Papillary	< 3 cm	Low	High	No	1 per year	0	12.97	1	12.97	Class 1	0.848312	Class 1	0.50288	0.920884	T1HG_2	NA	NA	NA	NA	UroA.Prog	LumP	T1-TLum_4	GC1	6.06007	2.30051	4.15954	5.39119	5.27983	2.48217	7.27378	3.51183	1.78932	6.75098	-9.44304	-0.80551	4.81979	0.949565	-0.780657	-1.54868	-1.21479	4.45875	-1.12	0.49	1.12	0.96
U0037	Ta	Low grade	No	Papillary	< 3 cm	Low	Intermediate	No	None	0	60	0	60	Class 1	0.842961	Class 1	0.663975	0.832313	T1HG_2	NA	NA	TaLG_4	0.607895	UroA.Prog	LumP	T1-TLum_4	GC2	6.84435	1.69055	4.1051	5.6545	4.23346	1.03852	7.00831	3.33277	1.48951	6.54547	-6.33559	-0.237645	6.2367	1.12237	-0.124282	-2.20593	2.33441	4.25034	0.84	-0.55	0.94	0.59
U0038	T1	High grade	No	Papillary	>= 3 cm	High	High	No	None	0	60	0	60	Class 2a	0.705077	Class 2	1.67988	2.04677	T1HG_1	T1HG_1	0.880549	NA	NA	GU	LumU	T1-LumGU_1	GC3	4.54275	5.04551	5.19377	6.23149	4.1419	0.69263	7.44558	3.12349	1.61435	2.98872	-13.2047	-0.71443	5.76473	1.70459	0.455747	-2.62302	2.36523	3.59236	-0.97	0.19	1.41	1.35
U0039	Ta	High grade	No	Papillary	>= 3 cm	High	High	No	1 per year	0	48.3	1	27.13	Class 2b	0.121081	Class 2	0.823074	0.958835	T1HG_2	NA	NA	NA	NA	UroA.Prog	LumP	T1-TLum_4	GC2	6.02981	4.19477	4.46678	4.84747	3.64466	-1.44094	6.79909	3.54323	1.80857	5.69192	-20.2092	-1.26115	6.72135	1.68903	-0.998586	1.12408	3.88837	4.64442	-1.01	-0.43	0.98	1.01
U0041	Ta	High grade	No	Papillary	< 3 cm	High	High	No	1 per year	0	60	1	15.4	Class 1	0.625388	Class 2	0.707948	1.07363	T1HG_2	NA	NA	NA	NA	UroA.Prog	LumP	T1-TLum_4	GC2	5.63957	2.81142	4.07208	5.99892	4.29323	1.42198	5.93831	2.82531	1.70029	5.72102	-14.2515	-2.2622	3.14094	0.685541	-0.347476	-3.74114	-3.74114	3.99781	-1.01	0.61	0.09	0.75
U0042	Ta	Low grade	No	Papillary	< 3 cm	Low	Intermediate	No	1 per year	0	52.67	1	5.77	Class 2a	-0.495652	Class 3	0.679331	0.87928	T1HG_2	NA	NA	TaLG_2	0.345646	UroA.Prog	LumP	T1-TLum_4	GC2	5.29645	3.03766	4.09122	3.95161	4.81526	2.11419	7.07243	3.35487	1.12063	6.73477	-27.168	-1.47131	2.55075	-0.694167	-2.62603	-3.74114	2.25992	4.0244	1.03	0.25	-0.12	-0.16
U0045	Ta	Low grade	No	Papillary	< 3 cm	Low	Low	No	>1 per year	0	52.7	1	4.87	Class 1	0.632626	Class 1	0.426016	0.941769	T1HG_2	NA	NA	TaLG_4	0.84975	UroA.Prog	LumP	T1-TLum_4	GC2	6.22728	1.85997	4.02176	5.68969	4.30898	1.42937	7.38969	3.4716	1.20549	6.01477	-9.76911	-0.191344	5.26885	0.731908	-0.0285649	-2.84798	1.84828	3.57788	0.61	-0.59	-0.66	-0.03
U0046	T1	High grade	No	Papillary	>= 3 cm	High	High	No	1 per year	0	53.17	1	22.93	Class 1	0.818561	Class 1	0.559908	1.18435	T1HG_2	T1HG_2	0.802759	NA	NA	UroA.Prog	LumP	T1-TLum_4	GC1	6.27483	1.65606	3.97668	3.68668	5.37366	2.54702	5.90317	3.92488	1.446	5.62566	0.220555	1.52067	2.18936	2.166	0.776441	-1.70106	3.23049	4.05157	0.07	-0.74	-0.73	-0.73
U0048	Ta	High grade	No	Papillary	< 3 cm	Low	High	No	None	0	52	0	52	Class 1	0.859308	Class 1	0.767214	0.967277	T1HG_2	NA	NA	NA	NA	UroA.Prog	LumP	T1-TLum_4	NA	6.72117	3.05283	4.49789	5.44164	4.45905	2.17039	7.64171	3.36479	1.66171	6.96107	-10.3965	-0.677863	2.4216	1.26639	-0.592325	-2.29711	1.86767	4.28459	-0.97	0.13	1.08	1.12
U0053	Ta	Low grade	No	Papillary	< 3 cm	Low	Low	No	1 per year	0	55.5	1	21.43	Class 2b	0.756942	Class 2	0.919427	1.60425	T1HG_2	NA	NA	TaLG_3	0.456435	UroC	LumP	T1-Inflam_2	GC3	6.02835	2.56075	4.02323	3.92219	5.88727	3.48466	5.51643	4.65695	0.680592	4.82012	21.068	2.79332	6.85054	3.93952	2.77263	0.220065	4.29975	5.3483	-1.04	-0.29	-0.63	0.72
U0054	Ta	Low grade	No	Papillary	< 3 cm	Low	Intermediate	No	None	0	12.97	0	12.97	Class 2b	0.709994	Class 2	0.476367	1.30678	T1HG_2	NA	NA	TaLG_3	0.578009	UroA.Prog	LumP	T1-Inflam_2	NA	6.15348	1.46842	3.97531	3.47396	6.12107	3.20236	5.84936	4.52147	0.761012	5.61555	11.7485	1.41458	4.6467	3.18079	1.5954	-1.38799	2.34886	5.55888	1.05	-0.33	-1.26	-1
U0057	Ta	Low grade	No	Papillary	< 3 cm	Low	Intermediate	No	None	0	51.67	0	51.67	Class 1	0.569923	Class 1	0.769156	0.719779	T1HG_2	NA	NA	TaLG_1	0.489388	UroA.Prog	LumP	T1-TLum_4	NA	6.1512	2.91118	4.35057	6.03068	3.68605	0.819106	7.24829	2.56085	1.68048	6.0471	-26.9746	-1.73362	6.25795	-0.379557	-1.41066	-3.74114	-0.142767	3.75112	-0.29	-0.51	1	1.07
U0059	T1	High grade	No	Papillary	< 3 cm	High	High	No	None	0	60	0	60	Class 2a	0.561501	Class 2	1.09439	1.46286	T1HG_3	T1HG_3	0.873963	NA	NA	UroA.Prog	LumP	T1-Early_5	GC3	6.03779	5.1884	5.24323	5.91165	4.40319	1.26599	6.35157	3.91358	1.3341	4.67618	-4.59848	-1.00513	3.15199	0.369666	-0.819338	-3.74114	0.237769	5.30887	-1.29	-0.45	0.59	1.35
U0060	Ta	Low grade	No	Papillary	< 3 cm	Low	Intermediate	No	None	0	51.47	0	51.47	Class 1	0.823469	Class 1	0.781597	1.22295	T1HG_2	NA	NA	TaLG_4	0.868369	UroA.Prog	LumP	T1-TLum_4	GC1	5.79816	2.97154	4.22185	3.69955	5.19993	2.62993	5.46324	3.86493	2.22761	4.95837	-9.68528	-0.642677	5.74365	1.46026	-0.238374	-3.74114	2.25968	4.06398	-0.89	-0.52	-0.76	0.54
U0062	Ta	High grade	No	Papillary	< 3 cm	Low	High	No	1 per year	0	13.23	1	13.23	Class 1	0.872658	Class 1	0.498045	0.903352	T1HG_2	NA	NA	NA	NA	UroA.Prog	LumP	T1-TLum_4	GC2	6.6741	2.16906	4.23566	4.62526	5.04738	0.470325	6.27736	3.30968	1.05759	6.03132	-20.0913	-1.9277	2.5142	-0.29053	-2.23129	-3.74114	0.661839	3.33733	-1	-0.25	-0.58	0.83
U0064	Ta	High grade	No	Papillary	< 3 cm	High	High	No	>1 per year	0	55.37	1	4.9	Class 2a	0.732339	Class 2	1.25669	4.02536	T1HG_1	NA	NA	NA	NA	GU	LumU	T1-LumGU_1	GC3	4.18867	5.34064	5.42923	3.36546	2.82186	1.56469	7.24158	3.18289	2.39452	1.65732	-23.1855	-1.33951	3.47522	-0.120626	-1.698	-3.74114	2.76693	3.04555	-0.22	-0.52	1.04	1.4
U0067	T1	High grade	Yes	Papillary	< 3 cm	High	High	No	1 per year	0	58.53	1	3.3	Class 2a	0.657003	Class 2	1.10488	1.46335	T1HG_3	T1HG_3	0.876836	NA	NA	UroA.Prog	LumP	T1-Early_5	GC3	4.75162	5.05238	4.86144	4.04694	3.49767	1.78481	6.49779	4.10342	1.7031	5.3385	-17.046	-1.5604	4.18814	0.438488	-1.93618	-3.74114	0.36368	4.47525	-0.94	-0.52	0.77	1.1
U0069	Ta	High grade	No	Papillary	< 3 cm	High	High	No	>1 per year	0	55.43	1	4.97	Class 1	0.80645	Class 1	0.545928	0.902836	T1HG_2	NA	NA	NA	NA	UroA.Prog	LumP	T1-TLum_4	NA	6.59945	2.36248	4.01598	6.02797	5.30698	2.04285	7.21946	3.60998	4.5328	6.33821	-10.1524	-0.625466	6.24545	1.75636	-0.582214	-2.4347	1.32119	4.53295	-1.01	-0.31	-0.24	0.15
U0071	Ta	Low grade	No	Papillary	< 3 cm	Low	Low	No	None	0	60	0	60	Class 2a	0.587807	Class 2	1.09979	2.0349	T1HG_1	NA	NA	TaLG_3	0.362613	UroC	LumU	T1-LumGU_1	NA	4.75473	5.3817	5.47045	5.40325	4.63774	2.88692	6.56218	3.2754	3.17683	4.35822	-2.07096	1.1262	4.21196	1.79884	1.36402	-1.56959	3.23821	3.56504	-0.88	-0.41	0.68	1.3
U0072	Ta	Low grade	No	Papillary	< 3 cm	Low	Intermediate	No	None	0	60	0	60	Class 1	0.630927	Class 2	1.01058	1.1365	T1HG_2	NA	NA	TaLG_3	0.342111	UroA.Prog	LumP	T1-TLum_4	GC3	5.13062	2.26915	3.22797	4.74869	3.32651	3.14663	5.96175	3.13817	2.35424	5.36846	-28.438	-2.95105	0.564533	-1.71734	-3.17095	-3.74114	1.78951	3.94574	-1	0.53	0.21	0.23
U0073	Ta	Low grade	No	Papillary	< 3 cm	Low	Intermediate	No	1 per year	0	60	1	4.93	Class 1	0.80139	Class 1	1.42223	0.921479	T1HG_2	NA	NA	TaLG_4	0.499196	UroA.Prog	LumP	T1-Early_5	GC3	6.47856	3.53535	4.35939	5.82701	4.71038	1.43554	6.03857	3.42381	1.67542	6.34758	-16.6146	-1.94517	2.9282	-0.0140559	-1.82928	-3.74114	-1.07598	4.52843	-1.04	-0.51	1.23	0.94
U0074	Ta	High grade	No	Papillary	< 3 cm	Low	High	No	1 per year	0	38.53	1	30.43	Class 2b	0.26053	Class 2	1.14596	1.11601	T1HG_2	NA	NA	NA	NA	UroA.Prog	LumP	T1-TLum_4	NA	6.37784	3.5206	4.3693	6.3617	4.90207	1.79514	6.1684	3.55781	0.932585	5.65564	11.6702	1.72664	4.85257	2.54704	2.1011	0.785144	1.81111	4.08085	-1.15	-0.32	1.26	1
U0076	CIS	High grade	Yes	Papillary	< 3 cm	High	High	No	None	0	60	0	60	Class 2a	0.680144	Class 2	1.67125	1.7091	T1HG_1	NA	NA	NA	NA	GU	LumU	T1-LumGU_1	GC3	5.00724	5.2102	5.22872	5.58318	4.57063	2.38079	6.82095	3.78667	3.87715	3.13885	-5.53766	0.830161	3.06011	1.15259	-0.171197	-1.74029	2.86799	4.55697	-0.86	-0.61	1.34	1.29
U0077	T1	High grade	No	Papillary	< 3 cm	High	High	No	1 per year	0	60	1	7.23	Class 2a	0.682414	Class 2	1.13046	1.67941	T1HG_1	T1HG_1	0.884044	NA	NA	GU	LumU	T1-LumGU_1	GC3	4.42192	4.55836	5.1323	4.13537	4.47382	2.54249	6.22556	3.73199	1.86368	3.28361	-15.4581	-0.62599	2.66795	1.79064	-0.168519	-2.28871	1.78724	3.35444	-0.8	-0.4	1.16	1.31
U0078	Ta	Low grade	No	Papillary	< 3 cm	Low	Intermediate	No	1 per year	0	60	1	16.77	Class 1	0.63487	Class 2	0.559909	1.13386	T1HG_2	NA	NA	TaLG_3	0.341156	UroA.Prog	LumP	T1-TLum_4	GC1	4.76663	3.06671	3.63677	5.8993	4.6011	0.789296	7.38531	2.94729	2.40949	6.03139	-20.9791	-3.10272	3.75187	0.0141181	-1.38578	-3.74114	-3.74114	2.80582	-0.05	0.38	0.13	0.22
U0080	Ta	High grade	Yes	Papillary	< 3 cm	High	High	No	1 per year	0	59.17	1	3.87	Class 2b	0.0906999	Class 2	1.48469	1.28538	T1HG_2	NA	NA	NA	NA	UroA.Prog	LumP	T1-Early_5	GC3	6.06694	5.13231	5.14085	5.05152	4.20117	1.90862	7.50481	3.86905	1.82878	5.10879	9.24401	1.53215	6.83239	3.40448	2.35074	-0.692702	4.33326	5.00805	-1.24	-0.16	1.24	1.27
U0083	Ta	High grade	Yes	Papillary	< 3 cm	High	High	No	>1 per year	0	59.23	1	3.73	Class 2b	0.0499772	Class 2	1.17494	1.46089	T1HG_1	NA	NA	NA	NA	UroC	LumU	T1-Myc_3	GC3	4.82992	4.50546	4.74687	5.6243	4.75144	3.02631	6.34182	4.04507	2.89352	4.31023	3.67096	0.924183	4.09194	1.79732	-0.527207	-1.42298	1.74611	4.56298	-0.59	-0.16	1.29	0.93
U0086	T1	High grade	No	Mixed	>= 3 cm	High	High	No	None	0	40.63	0	40.63	Class 2b	0.274961	Class 2	1.00702	1.19713	T1HG_2	T1HG_2	0.801833	NA	NA	UroA.Prog	LumP	T1-Early_5	GC2	5.65899	4.84273	5.30957	3.4546	4.79758	2.36438	5.86518	4.17694	2.23723	5.20467	-1.44571	1.07271	5.55163	2.77181	1.36912	-1.88336	3.12277	4.66109	-0.08	-0.38	-0.64	0.84
U0087	Ta	Low grade	Yes	Papillary	< 3 cm	High	High	No	1 per year	0	58.6	1	29.87	Class 1	0.857531	Class 1	1.07396	1.09335	T1HG_2	NA	NA	TaLG_4	0.352507	UroA.Prog	LumP	T1-TLum_4	GC3	6.74024	3.81051	4.46333	5.33881	4.43314	2.07675	7.18164	3.26216	1.20136	6.43715	-6.38625	-0.794255	0.952552	1.43978	-1.02778	-3.74114	-0.619943	4.34443	-1.41	-0.52	1.35	1.38
U0088	Ta	Low grade	No	Papillary	< 3 cm	Low	Intermediate	No	None	0	49.27	0	49.27	Class 2b	0.202118	Class 2	1.03023	1.12309	T1HG_2	NA	NA	TaLG_3	0.446202	UroA.Prog	LumP	T1-Early_5	GC2	5.6673	3.50473	4.25289	0.66638	5.29385	2.2426	4.89809	4.47343	3.09145	5.77587	-9.80678	-0.325057	3.58152	0.829001	0.404935	-3.74114	1.96963	4.31309	1.21	-0.7	-1.05	-0.71
U0089	Ta	Low grade	Yes	Papillary	< 3 cm	High	High	No	>1 per year	0	55.37	1	4.73	Class 2b	0.729484	Class 2	0.664374	0.947207	T1HG_2	NA	NA	TaLG_3	0.462468	UroA.Prog	LumP	T1-TLum_4	NA	5.93779	2.78588	3.95807	1.4543	5.78373	0.208895	5.78986	3.51411	1.67843	6.35718	-9.65322	-0.514065	3.22398	0.904552	-0.247411	-2.5842	0.712201	4.17711	1.38	-0.56	-1.05	-1.03
U0090	T1	High grade	No	Papillary	< 3 cm	High	High	No	1 per year	0	60	1	15.5	Class 2b	0.437579	Class 2	1.10114	1.31224	T1HG_2	T1HG_2	0.793714	NA	NA	UroA.Prog	LumP	T1-Early_5	GC3	5.07062	4.59708	4.94084	2.62033	5.60071	2.03112	5.80479	3.57866	2.03996	5.1063	-7.74605	0.266435	6.02424	1.96241	1.42339	-2.65683	3.71645	4.29194	-0.06	-0.58	-0.57	0.88
U0091	Ta	High grade	No	Papillary	< 3 cm	High	High	Yes	1 per year	1	14.23	1	9.33	Class 2b	0.732637	Class 1	1.0955	1.07395	T1HG_2	NA	NA	NA	NA	UroA.Prog	LumP	T1-Early_5	GC3	5.93551	3.28203	4.24636	1.7179	4.60086	1.83055	4.98363	4.165	2.18747	6.94041	2.76367	0.482063	6.46643	2.74991	0.65177	-0.831719	1.65403	5.40907	1.14	-0.44	0.77	-0.75
U0092	T1	Low grade	Yes	Papillary	< 3 cm	High	High	No	>1 per year	0	25.07	1	5.37	Class 2b	0.727593	Class 2	0.862074	1.43823	T1HG_2	NA	NA	NA	NA	UroC	LumP	T1-TLum_4	GC3	5.26529	3.15949	4.22543	4.4987	5.24652	2.56833	7.16511	3.50648	2.60711	4.87838	12.58	1.64164	7.43714	4.51203	3.36723	-2.19553	3.49443	4.01278	-1.08	-0.48	-0.39	0.92
U0093	T1	High grade	Yes	Papillary	< 3 cm	High	High	Yes	>1 per year	1	5.27	1	5.27	Class 2b	0.10569	Class 2	1.69449	1.60905	T1HG_1	T1HG_1	0.751955	NA	NA	UroC	LumP	T1-Myc_3	GC3	5.66806	4.67559	5.21692	4.94398	5.38783	2.31027	6.26169	3.77295	2.97019	4.55339	4.55563	1.35162	2.76199	3.21816	1.78229	-0.562701	1.77426	4.61388	-0.63	-0.49	1.17	1.03
U0094	Ta	Low grade	No	Papillary	< 3 cm	Low	Low	No	1 per year	0	60	1	12.73	Class 1	0.82254	Class 1	0.540344	1.11331	T1HG_2	NA	NA	TaLG_4	0.867997	UroA.Prog	LumP	T1-TLum_4	GC1	6.27853	1.96232	3.8313	5.21471	5.13578	2.75106	6.30639	3.8115	2.68703	5.73489	-9.15824	-0.0369551	1.96959	1.99407	-0.545765	-3.74114	2.94013	3.99551	-0.11	-0.7	-0.7	-0.65
U0095	Ta	Low grade	No	Papillary	>= 3 cm	Low	Intermediate	No	1 per year	0	41.4	1	13.53	Class 1	0.848319	Class 1	1.07287	1.065	T1HG_2	NA	NA	TaLG_4	0.619211	UroA.Prog	LumP	T1-TLum_4	GC2	5.73037	2.95668	4.28177	4.2949	4.55197	1.34089	5.94013	3.72099	1.23267	6.36626	-12.8814	-1.32938	5.83176	1.3082	-1.06285	-3.74114	1.41215	4.29205	0.6	-0.66	1.05	0.65
U0099	Ta	Low grade	Yes	Papillary	< 3 cm	High	High	No	>1 per year	0	23.87	1	3.27	Class 2b	0.771231	Class 2	1.11586	1.36061	T1HG_2	NA	NA	TaLG_3	0.428033	UroA.Prog	LumP	T1-Inflam_2	GC3	5.81146	4.70495	4.77271	2.65886	5.95023	3.00349	5.64951	4.62238	1.59514	5.5384	3.59148	0.65215	3.34036	1.44471	0.734352	-2.32134	1.32033	5.70954	-1.03	-0.35	-0.78	0.76
U0100	Ta	Low grade	No	Papillary	< 3 cm	Low	Low	No	None	0	54.63	0	54.63	Class 2b	0.693248	Class 2	0.444827	1.09404	T1HG_2	NA	NA	TaLG_3	0.581662	UroA.Prog	LumP	T1-TLum_4	GC1	6.31752	1.52872	3.76084	5.35671	5.26005	1.90498	7.63063	3.59015	1.62113	6.01054	1.55944	0.461389	3.72058	2.30129	2.13236	-1.17648	2.16561	4.1927	0.17	-0.57	-0.8	-0.65
U0102	Ta	High grade	No	Papillary	>= 3 cm	High	High	No	1 per year	0	60	1	4.67	Class 1	0.857732	Class 1	0.684015	0.830679	T1HG_3	NA	NA	NA	NA	UroA.Prog	LumP	T1-TLum_4	GC1	6.42108	2.04267	4.14926	7.03305	4.7472	1.2588	7.27835	3.25489	2.0312	6.11078	-6.38577	-0.374432	3.6023	0.568505	-1.55154	-3.74114	0.910072	4.20605	-1.38	-0.26	1.31	1.24
U0104	T1	High grade	No	Papillary	< 3 cm	High	High	No	None	0	14	0	14	Class 2a	0.68104	Class 2	1.53696	2.85136	T1HG_1	T1HG_1	0.879909	NA	NA	GU	LumU	T1-LumGU_1	GC3	4.60925	5.57471	5.33824	5.33962	3.98272	2.31829	7.94403	3.91289	4.56795	1.25497	-12.7987	-0.0202529	4.72372	0.838527	0.31174	-2.82645	3.51858	4.58554	-0.93	-0.54	1.27	1.36
U0105	Ta	Low grade	No	Papillary	< 3 cm	Low	Intermediate	No	1 per year	0	60	1	5	Class 1	0.59111	Class 1	0.592377	1.00156	T1HG_2	NA	NA	TaLG_3	-0.116836	UroA.Prog	LumP	T1-TLum_4	GC1	6.01714	3.12968	4.19753	2.70322	4.37404	1.0546	6.2612	2.95513	1.15902	6.03143	-1.70859	-0.00470783	4.34193	2.31347	1.99928	-1.93959	1.69386	3.66638	0.02	-0.53	-0.8	0.13
U0106	Ta	Low grade	No	Papillary	< 3 cm	Low	Low	No	None	0	60	0	60	Class 3	0.648487	Class 1	0.606486	0.848811	T1HG_2	NA	NA	TaLG_2	0.353031	UroA.Prog	LumP	T1-TLum_4	GC1	7.02729	3.4473	4.04322	5.70666	3.7162	0.350332	7.63921	3.47385	1.43669	6.14357	-22.7633	-1.82904	3.27923	0.307688	-1.42403	-3.74114	0.823045	3.57276	-0.22	-0.56	-0.36	0.91
U0109	T1	Low grade	No	Papillary	< 3 cm	High	High	No	1 per year	0	24.13	1	4.33	Class 2b	0.453665	Class 2	1.20224	1.19195	T1HG_2	NA	NA	NA	NA	UroA.Prog	LumP	T1-Inflam_2	GC3	5.88695	4.44291	4.5729	2.42604	4.97298	2.75738	5.1048	4.12541	1.36416	5.72901	-1.61669	0.695968	2.50635	1.68347	0.49452	-2.55011	3.15429	5.16554	-0.74	-0.22	-0.53	0.6
U0110	Ta	Low grade	No	Papillary	< 3 cm	Low	Intermediate	No	None	0	40.13	0	40.13	Class 2a	0.811303	Class 2	0.865565	1.08524	T1HG_3	NA	NA	TaLG_1	0.444772	UroA.Prog	LumP	T1-TLum_4	GC1	5.42944	4.34831	4.59331	5.52957	3.68857	1.69471	6.94789	3.43824	2.38486	5.14312	-11.7154	-0.34793	4.77176	1.80606	-0.0135444	-2.50473	2.01077	3.38522	-0.22	0.27	0.51	1.06
U0114	Ta	Low grade	No	Papillary	< 3 cm	Low	Intermediate	No	1 per year	0	36.1	1	26.2	Class 2b	0.738963	Class 2	0.880089	1.36351	T1HG_2	NA	NA	TaLG_3	0.576617	UroA.Prog	LumP	T1-Inflam_2	NA	5.12157	3.56056	4.22166	2.72756	5.77506	3.69535	5.98888	4.30124	1.99874	5.82215	4.78151	0.775598	2.20925	2.72622	1.14129	-3.74114	2.32578	5.47549	0.8	-0.29	-0.64	-0.81
U0115	Ta	High grade	No	Papillary	< 3 cm	High	High	No	1 per year	0	59.2	1	43.37	Class 2b	0.703591	Class 2	0.592378	1.13297	T1HG_2	NA	NA	NA	NA	UroA.Prog	LumP	T1-TLum_4	GC1	5.67862	1.03269	3.26003	3.45662	5.21487	3.34675	5.61068	4.23208	1.45336	5.51591	-1.95339	1.24116	5.65517	1.91034	0.935421	-0.227285	1.98989	4.30357	1.08	0.21	-0.72	-0.98
U0117	Ta	Low grade	No	Papillary	< 3 cm	Low	Low	No	None	0	60	0	60	Class 1	0.843091	Class 1	0.57258	0.89539	T1HG_2	NA	NA	TaLG_4	0.822751	UroA.Prog	LumP	T1-TLum_4	GC1	6.32322	1.30714	3.56274	5.5453	4.51558	1.06566	6.51567	3.53971	2.27987	6.60816	-15.286	-0.617485	3.2282	0.667625	-0.916678	-3.16983	1.64475	4.29797	-0.99	0.54	0.87	0.64
U0118	Ta	Low grade	No	Papillary	< 3 cm	Low	Intermediate	No	1 per year	0	60	1	12.77	Class 1	0.84288	Class 1	0.7649	0.946205	T1HG_2	NA	NA	TaLG_4	0.855041	UroA.Prog	LumP	T1-TLum_4	GC1	6.52258	1.83844	3.92195	5.1299	4.89816	1.81328	6.58486	3.47176	1.33948	6.46687	-9.14115	-1.10029	2.76736	1.42793	-0.642686	-3.74114	0.760906	4.14164	-0.14	-0.68	0.93	0.48
U0119	Ta	Low grade	No	Papillary	>= 3 cm	Low	Intermediate	No	>1 per year	0	24.23	1	9.13	Class 2a	0.665175	Class 2	0.798118	1.19774	T1HG_3	NA	NA	TaLG_1	0.344229	UroA.Prog	LumP	T1-TLum_4	GC1	6.10368	3.62096	4.71745	5.66115	4.86339	2.29775	6.91527	3.44522	0.964841	5.60995	-17.0718	-0.867785	1.5637	0.306498	-1.35738	-2.95521	2.42823	4.21982	-0.67	-0.57	0.39	1.11
U0120	CIS	High grade	Yes	Papillary	< 3 cm	High	High	No	1 per year	0	27.3	1	22.77	Class 2a	0.6165	Class 2	1.31459	2.25062	T1HG_1	NA	NA	NA	NA	GU	LumU	T1-LumGU_1	GC3	4.44691	5.47654	5.204	4.33505	3.85497	0.727149	6.39174	3.37943	4.14455	2.07933	-0.974633	1.68357	6.24144	2.74335	2.51569	-0.387686	4.81507	4.26762	-1.13	-0.58	0.85	1.3
U0121	Ta	Low grade	No	Papillary	< 3 cm	Low	Intermediate	No	1 per year	0	55.53	1	11.23	Class 1	0.813365	Class 1	0.568329	0.908181	T1HG_2	NA	NA	TaLG_4	0.760613	UroA.Prog	LumP	T1-TLum_4	GC2	6.47564	2.00327	4.24623	6.07279	5.07921	0.531361	7.51941	2.59374	1.16235	6.11363	-8.86898	-0.297245	4.62618	1.47903	0.614183	-1.9175	0.981185	3.29033	-0.93	-0.3	-0.53	0.76
U0122	Ta	Low grade	No	Papillary	< 3 cm	Low	Intermediate	No	None	0	60	0	60	Class 3	0.825188	Class 3	0.504167	0.832514	T1HG_2	NA	NA	TaLG_2	0.859416	UroA.Prog	LumP	T1-TLum_4	GC1	5.97377	2.14951	3.81902	2.83284	4.19248	0.0085854	6.24854	3.40051	1.70762	6.70083	-20.0338	-2.126	3.4793	-0.785329	-1.79751	-3.74114	0.697439	3.26534	1.33	-0.31	-1.1	-1.04
U0125	Ta	Low grade	No	Papillary	< 3 cm	Low	Low	No	None	0	19.87	0	19.87	Class 1	0.568824	Class 1	0.429262	1.03329	T1HG_2	NA	NA	TaLG_3	0.235376	UroA.Prog	LumP	T1-TLum_4	GC1	6.23906	1.5893	4.04509	4.92578	5.00778	1.24718	6.49935	3.3149	0.336567	6.38263	-4.29846	0.014449	5.29563	1.79757	0.623051	-2.50899	2.0035	3.66141	1.4	-0.68	-1.04	-1.02
U0126	Ta	High grade	No	Papillary	< 3 cm	Low	High	No	1 per year	0	60	1	4.67	Class 2a	0.666922	Class 2	0.747488	1.15837	T1HG_3	NA	NA	NA	NA	UroA.Prog	LumP	T1-TLum_4	GC2	5.81708	4.01126	4.35397	6.02017	4.76312	2.34293	7.59158	3.63314	2.41154	5.714	-13.5819	-0.195297	5.71592	0.954908	-1.55245	-3.74114	1.67186	4.58019	-0.98	-0.26	0.8	1.25
U0128	Ta	High grade	No	Papillary	< 3 cm	High	High	No	None	0	60	0	60	Class 2b	0.736927	Class 1	0.965324	1.03265	T1HG_2	NA	NA	NA	NA	UroA.Prog	LumP	T1-Inflam_2	GC2	6.22012	3.87543	4.49823	3.43768	5.40095	3.12667	5.92747	4.73075	2.31839	6.74399	4.26449	0.311396	3.84517	1.07887	0.887095	-1.06782	1.25566	5.53932	1.01	-0.57	0.16	-0.17
U0129	T1	High grade	No	Papillary	< 3 cm	High	High	No	1 per year	0	29.87	1	4.97	Class 2b	0.716016	Class 2	0.702833	1.24935	T1HG_2	T1HG_2	0.788557	NA	NA	UroA.Prog	LumP	T1-Inflam_2	GC2	6.1467	2.15404	4.01137	5.83311	6.0217	3.63325	6.70509	5.0202	2.79286	5.35525	8.57981	1.66478	5.58521	2.35093	1.52975	-1.91326	2.69232	5.70611	-0.67	-0.2	-0.92	-0.16
U0130	Ta	Low grade	No	Papillary	< 3 cm	Low	Intermediate	No	1 per year	0	57.5	1	15.73	Class 2b	0.707524	Class 2	0.541464	1.09796	T1HG_2	NA	NA	TaLG_3	0.578873	UroA.Prog	LumP	T1-Inflam_2	GC2	6.42579	1.39503	3.92427	2.98006	6.12917	3.18313	6.44292	4.53263	1.52085	5.85259	3.85915	0.147226	3.95329	1.9497	1.26656	-3.18477	1.4955	4.85719	-0.2	-0.32	-1.02	-0.75
U0134	Ta	Low grade	No	Papillary	>= 3 cm	Low	Intermediate	No	1 per year	0	49.33	1	40.67	Class 1	0.657806	Class 1	0.845907	1.09529	T1HG_2	NA	NA	TaLG_3	0.371663	UroA.Prog	LumP	T1-TLum_4	GC2	6.70903	4.16105	4.58246	4.37419	5.07443	3.03056	6.32559	3.92749	1.17408	5.82064	-13.7454	-0.752452	3.141	0.22217	-0.902898	-3.74114	1.16674	4.45495	-0.96	0.37	-0.54	1.04
U0137	T1	High grade	No	Solid	>= 3 cm	High	High	Yes	1 per year	1	17.93	1	17.93	Class 2b	0.696866	Class 2	0.677906	1.08084	T1HG_2	T1HG_2	0.835221	NA	NA	UroA.Prog	LumP	T1-TLum_4	NA	6.35932	2.4956	4.03376	3.32906	5.60026	2.73384	6.40087	4.0951	1.20661	6.19568	-4.14168	-0.181931	5.16911	1.55838	-0.732897	-1.99761	0.777371	4.82031	0.93	0.53	-1.16	-1.04
U0138	Ta	High grade	No	Papillary	>= 3 cm	High	High	No	1 per year	0	60	1	26.67	Class 2b	-0.137377	Class 2	0.98076	1.00002	T1HG_2	NA	NA	NA	NA	UroA.Prog	LumP	T1-TLum_4	GC3	5.78796	4.05694	4.2613	2.06201	4.59382	2.05026	6.07355	3.7894	3.0282	6.02672	-8.77354	-0.620904	3.41283	0.78863	-1.19714	-2.27278	0.731664	4.39686	-0.07	0.3	-0.64	0.03
U0139	T1	High grade	No	Papillary	>= 3 cm	High	High	No	>1 per year	0	0.93	1	0.87	Class 2a	0.618528	Class 2	0.983356	0.946193	T1HG_2	T1HG_2	0.729018	NA	NA	UroA.Prog	LumP	T1-TLum_4	GC3	5.76905	4.26131	4.62098	3.34732	4.64997	1.15806	6.66137	3.63429	0.642703	5.72377	-13.435	-0.232657	1.83669	0.444121	0.373278	-2.4326	0.595133	4.63664	-0.85	0.29	-0.7	0.98
U0140	Ta	Low grade	No	Papillary	>= 3 cm	Low	Intermediate	No	1 per year	0	41.07	1	38.73	Class 2b	0.714217	Class 2	0.660376	1.45149	T1HG_2	NA	NA	TaLG_3	0.579492	UroA.Prog	LumP	T1-Inflam_2	NA	6.01793	1.84036	4.01539	5.24484	5.97423	3.82459	6.79345	4.96942	0.49643	5.33481	15.1659	1.57395	6.59413	2.12977	1.98003	-0.967169	2.35654	5.33298	0.75	0.33	-0.99	-0.74
U0141	Ta	Low grade	No	Papillary	< 3 cm	Low	Low	No	1 per year	0	60	1	47.27	Class 2b	0.737775	Class 2	1.02299	1.28746	T1HG_3	NA	NA	TaLG_3	0.371717	UroA.Prog	LumP	T1-TLum_4	GC2	5.31264	3.71396	5.02421	5.54604	4.84213	2.2686	7.31565	3.54317	1.47078	4.66543	-0.951788	0.833118	5.84132	1.75474	1.7001	-3.07836	2.45477	3.8348	-0.83	-0.24	0.47	1.04
U0142	Ta	Low grade	No	Papillary	< 3 cm	Low	Intermediate	No	1 per year	0	47.37	1	38.7	Class 1	0.837933	Class 1	0.657557	1.00676	T1HG_2	NA	NA	TaLG_4	0.873957	UroA.Prog	LumP	T1-TLum_4	GC2	5.74069	2.18578	3.95976	5.91559	4.49726	0.37925	6.11777	2.91484	1.46928	5.5673	-19.1366	-0.860548	5.88662	0.878752	-1.58773	-3.74114	2.48227	3.15039	-1.05	-0.32	0.66	0.89
U0143	Ta	High grade	No	Papillary	< 3 cm	Low	High	No	NA	0	15.33	NA	NA	Class 2a	0.706413	Class 2	1.12365	1.13812	T1HG_3	NA	NA	NA	NA	UroA.Prog	LumP	T1-TLum_4	GC3	5.9644	4.76249	4.99416	5.22378	4.58432	0.839801	6.10821	3.51742	3.07272	4.61146	-11.5517	0.152346	2.31898	0.814338	-0.568701	-3.00403	1.11719	4.29463	-1.34	0.36	0.91	1.26
U0144	Ta	Low grade	No	Papillary	< 3 cm	Low	Intermediate	No	1 per year	0	47.17	1	25.87	Class 2b	0.698515	Class 2	0.853377	1.1093	T1HG_2	NA	NA	TaLG_3	0.572106	UroA.Prog	LumP	T1-TLum_4	NA	6.34826	2.64769	3.96998	4.58022	5.33431	3.86579	6.18171	4.78894	2.59642	5.86721	-17.4881	-1.35822	2.80462	-0.0105003	-1.28946	-3.74114	0.693306	6.64642	0.05	0.4	-0.89	-0.73
U0147	T1	High grade	No	Solid	>= 3 cm	High	High	No	None	0	60	0	60	Class 2b	0.288128	Class 2	1.09416	1.14522	T1HG_2	T1HG_2	0.673933	NA	NA	UroA.Prog	LumP	T1-Early_5	GC3	5.69719	4.33374	4.51469	4.60266	4.95058	3.18107	5.73506	4.72668	2.10871	5.75023	-1.70214	0.40261	3.76675	1.91987	0.0740552	-3.74114	2.0624	5.80423	-1.33	0.27	-0.52	0.94
U0149	Ta	Low grade	No	Papillary	< 3 cm	Low	Low	No	None	0	60	0	60	Class 2a	0.625479	Class 2	0.848482	0.938252	T1HG_2	NA	NA	TaLG_3	0.355806	UroA.Prog	LumP	T1-TLum_4	GC3	5.38972	4.44531	4.48768	5.48957	5.31462	2.20243	6.73848	3.75707	2.89961	6.2172	-5.9897	0.076383	4.0344	1.45038	0.801937	-2.61063	1.40826	4.83441	-1.32	0.37	0.43	1.15
U0151	Ta	High grade	No	Papillary	< 3 cm	Low	High	No	1 per year	0	60	1	33.97	Class 3	0.819401	Class 3	0.50914	0.928991	T1HG_2	NA	NA	NA	NA	UroA.Prog	LumP	T1-TLum_4	GC2	6.056	2.56699	4.1326	5.38836	4.83883	1.41356	7.12242	3.72089	0.907864	6.12907	-19.9809	-1.15766	5.34812	0.633756	-1.63566	-3.74114	0.415614	3.78845	1.04	0.44	-1.06	-0.95
U0153	Ta	Low grade	No	Papillary	>= 3 cm	Low	Intermediate	No	None	0	60	0	60	Class 3	0.823181	Class 3	0.450949	0.87714	T1HG_2	NA	NA	TaLG_2	0.851903	UroA.Prog	LumP	T1-TLum_4	GC1	6.15954	1.44174	3.64638	0.373367	4.14392	1.30677	6.17922	3.30936	1.12563	6.72134	-22.2355	-2.07469	2.4648	0.432027	-0.954263	-3.74114	1.19409	3.67227	1.33	0.21	-1.13	-1.29
U0154	Ta	Low grade	No	Papillary	< 3 cm	Low	Low	No	None	0	43.5	0	43.5	Class 3	0.684235	Class 3	0.648924	0.812275	T1HG_2	NA	NA	TaLG_2	0.347423	UroA.Prog	LumP	T1-TLum_4	NA	6.16014	3.41585	4.00995	4.45197	3.92121	0.204904	6.5846	2.54626	0.0467553	6.52357	-25.3233	-2.29957	2.91566	-0.604308	-2.9712	-3.74114	0.137156	3.39844	-0.17	0.27	-0.09	0.08
U0156	Ta	Low grade	No	Papillary	>= 3 cm	Low	Intermediate	No	1 per year	0	41.53	1	35.1	Class 2a	0.570652	Class 2	0.779803	1.06647	T1HG_2	NA	NA	TaLG_3	-0.239693	UroA.Prog	LumP	T1-TLum_4	GC3	6.42624	3.79231	4.55175	4.82017	4.88019	1.45355	6.80541	3.3937	2.00798	6.47626	-9.78443	0.194182	5.5919	1.65139	-1.06709	-2.26091	1.27338	4.60817	-1.03	-0.19	-0.51	0.94
U0158	Ta	Low grade	No	Papillary	< 3 cm	Low	Intermediate	No	1 per year	0	44.53	1	23.4	Class 2b	0.719162	Class 2	1.07232	1.44753	T1HG_2	NA	NA	TaLG_3	0.419857	UroA.Prog	LumP	T1-TLum_4	GC2	5.96296	3.73985	4.50105	5.6912	5.4484	2.17534	6.86341	3.59977	2.37376	4.80235	2.89159	0.703471	7.09519	3.22367	1.54528	-1.80274	2.52413	4.50024	-1.16	-0.35	0.49	1.22
U0159	Ta	High grade	No	Papillary	>= 3 cm	High	High	No	None	0	46.1	0	46.1	Class 1	0.805245	Class 1	0.541882	1.02802	T1HG_2	NA	NA	NA	NA	UroA.Prog	LumP	T1-TLum_4	NA	6.26365	2.81139	4.20196	3.93517	4.99786	1.16771	6.52377	3.11401	1.90571	6.20436	-15.5195	-1.2636	3.77696	0.27868	-1.65468	-3.74114	1.38413	3.4333	-1.2	-0.49	-0.57	0.85
U0160	T1	High grade	No	Papillary	< 3 cm	High	High	No	1 per year	0	60	1	46.47	Class 3	0.793907	Class 3	0.553762	1.17969	T1HG_2	T1HG_2	0.791276	NA	NA	UroA.Prog	LumP	T1-TLum_4	GC2	5.43797	2.40278	4.15787	2.50998	4.91827	1.78319	6.61422	3.98431	3.63148	5.30157	-2.59095	0.58771	5.28571	1.03804	0.0974795	-2.1998	2.49755	3.98524	1.44	-0.35	-1.14	-1.18
U0161	Ta	Low grade	No	Papillary	< 3 cm	Low	Intermediate	No	1 per year	0	60	1	24.73	Class 2b	0.697236	Class 2	0.566006	1.01474	T1HG_2	NA	NA	TaLG_3	0.576618	UroA.Prog	LumP	T1-TLum_4	GC2	6.59472	1.88962	3.98527	4.56649	5.29639	2.81074	6.92214	4.38493	1.8841	6.25429	-11.2071	-1.0293	3.42699	0.993766	-0.824387	-3.74114	1.69505	5.57948	-0.04	-0.11	-0.98	-0.76
U0171	Ta	High grade	No	Papillary	>= 3 cm	High	High	No	None	0	60	0	60	Class 2b	0.718473	Class 2	0.783343	1.16597	T1HG_2	NA	NA	NA	NA	UroA.Prog	LumP	T1-TLum_4	GC2	6.37603	3.18889	4.58765	5.22977	4.8885	1.85452	6.34659	3.52569	0.274691	5.48673	0.171427	0.552553	5.06596	2.50098	0.581692	-3.1646	2.3631	4.59497	-1.15	-0.48	-0.06	1.07
U0177	Ta	High grade	No	Papillary	< 3 cm	High	High	No	1 per year	0	12.87	1	12.83	Class 2b	0.13624	Class 2	1.11322	1.33654	T1HG_2	NA	NA	NA	NA	UroA.Prog	LumP	T1-TLum_4	GC3	5.13422	3.59164	4.09069	3.3543	5.27731	1.12715	5.4608	3.82433	3.51306	4.52749	-6.48407	0.0848404	4.81057	0.910388	-0.710831	-3.74114	2.85318	4.42993	-1.15	-0.26	0.51	1.06
U0179	CIS	High grade	Yes	NA	< 3 cm	High	High	No	None	0	60	0	60	Class 2b	-0.341856	Class 2	0.714932	1.1072	T1HG_2	NA	NA	NA	NA	UroA.Prog	LumP	T1-TLum_4	GC2	6.51337	3.80501	4.39035	3.14721	5.88791	2.60801	5.79454	4.05253	1.42893	6.02855	-13.8506	-0.594927	3.76233	0.420599	-1.10746	-3.74114	0.00849033	4.4306	-0.13	-0.19	-0.87	0.64
U0181	Ta	High grade	Yes	Mixed	>= 3 cm	High	High	No	NA	0	17.97	NA	NA	Class 2b	0.764998	Class 2	0.879135	1.29272	T1HG_2	NA	NA	NA	NA	UroA.Prog	LumP	T1-Early_5	GC3	6.74404	3.02757	4.4007	4.95658	5.83411	3.49292	6.33529	4.40934	2.64281	5.24287	-3.34935	0.196106	1.8172	1.42049	0.949138	-2.29589	1.73207	5.35465	-1.14	-0.37	-0.04	0.99
U0182	Ta	Low grade	No	Papillary	< 3 cm	Low	Low	Yes	1 per year	0	60	0	60	Class 2b	0.706016	Class 2	0.611065	1.08469	T1HG_2	NA	NA	TaLG_3	0.399309	UroA.Prog	LumP	T1-TLum_4	GC2	6.41685	2.31043	3.76978	5.80544	5.14379	1.55499	6.80061	3.49825	1.87263	5.85581	-4.7264	-0.120661	5.25313	1.91454	0.392336	-3.74114	1.24773	4.46521	-1.01	0.23	0.04	0.93
U0183	T1	Low grade	No	Mixed	>= 3 cm	High	High	No	None	0	60	0	60	Class 2b	0.754133	Class 2	0.663525	0.982516	T1HG_2	NA	NA	NA	NA	UroA.Prog	LumP	T1-Inflam_2	GC1	5.73709	2.70313	3.87871	2.58188	5.0512	2.08163	5.90608	4.11953	2.49978	5.90093	11.1959	1.81944	3.79562	2.85485	1.807	-0.584446	3.34211	4.34775	0.77	-0.41	-0.88	-0.97
U0184	Ta	Low grade	No	Papillary	< 3 cm	Low	Intermediate	No	NA	0	60	NA	NA	Class 3	0.825696	Class 3	0.320515	0.897452	T1HG_2	NA	NA	TaLG_2	0.856592	UroA.Prog	LumP	T1-TLum_4	GC1	5.84614	0.486042	3.84608	3.01597	5.31059	1.59137	6.85664	3.21916	1.54049	6.46784	-12.3092	-1.41608	1.74319	0.369457	-0.956034	-3.74114	0.85938	3.35864	1.27	0.16	-1.2	-1.31
U0188	Ta	Low grade	Yes	Papillary	< 3 cm	Low	High	No	1 per year	0	60	1	14.03	Class 3	0.686072	Class 1	0.527382	0.92788	T1HG_2	NA	NA	TaLG_2	0.877498	UroA.Prog	LumP	T1-TLum_4	NA	5.6177	2.66749	4.09932	3.09619	4.85334	1.26525	6.68942	3.79841	-0.537806	5.93737	-25.5885	-1.95057	2.37579	-0.57834	-2.84205	-3.74114	-1.16689	3.38491	1.26	-0.44	-0.97	-1
U0189	Ta	High grade	Yes	Papillary	< 3 cm	High	High	No	1 per year	0	26.67	1	14.43	Class 2a	0.701464	Class 2	1.08966	1.98547	T1HG_1	NA	NA	NA	NA	UroC	LumU	T1-TLum_4	GC3	5.08678	5.04864	5.02475	4.50371	4.65874	1.46907	7.38578	3.70538	2.2606	3.698	-22.0844	-1.28517	2.46373	-0.810283	-2.02061	-3.74114	1.79597	3.39621	-0.92	-0.22	1.11	1.32
U0190	Ta	Low grade	No	NA	< 3 cm	Low	Intermediate	No	None	0	60	0	60	Class 2b	-0.0568393	Class 2	0.771734	1.00737	T1HG_2	NA	NA	TaLG_3	0.387684	UroA.Prog	LumP	T1-TLum_4	GC2	5.81806	3.6623	4.27698	3.35962	5.24358	2.14583	6.4931	3.88081	3.49702	6.23369	0.577261	0.845075	3.92047	2.21594	1.46888	-1.67889	2.42453	4.85693	-1.33	0.44	-0.08	0.68
U0195	Ta	Low grade	No	Papillary	>= 3 cm	Low	Intermediate	No	1 per year	0	37.23	1	16.1	Class 2b	0.757202	Class 2	1.04482	1.45991	T1HG_2	NA	NA	TaLG_3	0.579936	UroA.Prog	LumP	T1-Inflam_2	GC2	5.96878	3.25549	4.42186	2.68027	5.78313	3.16343	5.41112	3.99338	1.77181	5.41617	11.2418	2.09548	5.75909	3.3207	2.73741	-1.1267	3.27752	5.33713	0.83	0.23	-0.86	-0.77
U0199	Ta	High grade	No	Papillary	>= 3 cm	High	High	No	1 per year	0	60	1	15.27	Class 3	0.824021	Class 3	0.644663	0.769321	T1HG_2	NA	NA	NA	NA	UroA.Prog	LumP	T1-TLum_4	GC3	6.20392	3.37765	3.88049	4.10924	4.29591	0.786377	6.88073	3.3015	0.740113	6.59589	-20.879	-2.00176	4.29271	0.155722	-2.13403	-3.74114	1.44099	3.69193	0.69	0.23	-0.35	-0.71
U0200	Ta	High grade	Yes	Papillary	>= 3 cm	High	High	No	>1 per year	0	60	1	4.3	Class 1	0.513994	Class 2	0.97594	1.06459	T1HG_2	NA	NA	NA	NA	UroA.Prog	LumP	T1-TLum_4	GC3	5.48421	3.74484	4.26399	4.12409	4.51275	2.59629	6.68481	3.53867	1.67852	6.07208	-7.78056	-0.469839	4.04408	0.963436	-0.830302	-3.06224	0.797036	4.4363	-1.16	0.51	0.46	0.57
U0201	Ta	Low grade	Yes	Papillary	< 3 cm	High	High	No	>1 per year	0	1.83	1	1.83	Class 2a	0.498812	Class 2	1.13967	1.23488	T1HG_2	NA	NA	TaLG_3	-0.0424335	UroA.Prog	LumP	T1-Inflam_2	NA	5.09328	4.22265	4.42209	2.92825	5.26343	3.53709	5.06518	4.78523	1.80265	5.58674	-6.9223	0.223546	5.83686	2.48249	1.01993	-1.54127	-0.0970474	5.13977	0.85	0.39	-0.44	-0.72
U0204	Ta	Low grade	No	Papillary	>= 3 cm	Low	Intermediate	No	None	0	60	0	60	Class 2b	0.317827	Class 3	0.450425	1.23689	T1HG_2	NA	NA	TaLG_3	0.361225	UroA.Prog	LumP	T1-TLum_4	GC1	5.57943	1.2357	3.87442	-0.395274	5.33144	3.45602	3.28275	4.50106	1.84823	6.16335	-10.548	-0.298164	3.97521	1.35732	-0.717033	-2.62661	2.72473	3.46675	1.04	0.29	-0.96	-1.13
U0207	Ta	High grade	No	Papillary	>= 3 cm	High	High	No	None	0	5.63	0	5.63	Class 2b	0.76905	Class 2	0.877246	1.20391	T1HG_2	NA	NA	NA	NA	UroA.Prog	LumP	T1-TLum_4	GC3	5.39267	4.00645	4.07072	3.90712	4.56816	1.16283	7.00666	3.47388	2.40096	5.81978	6.23631	0.756033	5.76684	2.64192	1.20686	-1.24258	2.81382	4.26297	-0.62	0.21	-0.01	0.59
U0214	T1	High grade	No	Papillary	NA	High	High	No	None	0	45.73	0	45.73	Class 2b	0.413411	Class 2	1.17627	1.18795	T1HG_2	T1HG_2	0.687791	NA	NA	UroA.Prog	LumP	T1-Early_5	NA	5.62779	4.83107	4.48919	4.46348	4.68874	2.04306	6.84877	3.64883	0.789314	5.29625	6.46846	1.34032	1.20131	2.26414	2.14201	-0.826215	1.70254	4.87545	-1.02	-0.49	0.37	1.13
U0224	Ta	High grade	No	Papillary	NA	Low	High	No	1 per year	0	60	1	2.1	Class 2b	0.111711	Class 2	1.50848	1.56522	T1HG_1	NA	NA	NA	NA	UroC	LumP	T1-Inflam_2	GC1	5.67652	4.46326	4.67592	4.48717	4.87784	3.51571	6.76462	4.21025	1.3563	5.26676	17.9175	2.19596	6.22138	3.30447	2.24278	1.08767	2.47063	5.26126	-0.64	-0.24	1.21	0.73
U0233	Ta	Low grade	No	NA	< 3 cm	Low	Intermediate	No	1 per year	0	60	1	5.37	Class 2b	0.701545	Class 2	0.640536	1.05205	T1HG_2	NA	NA	TaLG_3	0.575295	UroA.Prog	LumP	T1-TLum_4	NA	5.79052	1.29774	3.13468	2.59432	5.44623	3.49602	5.83354	4.84944	1.56571	5.7314	-7.39767	-1.5141	2.52591	0.371069	0.747497	-3.74114	1.77825	5.65716	0.75	0.37	-1.02	-1.02
U0261	Ta	Low grade	No	Papillary	< 3 cm	Low	Intermediate	No	None	0	60	0	60	Class 3	0.824269	Class 3	0.456346	0.973897	T1HG_2	NA	NA	TaLG_2	0.856597	UroA.Prog	LumP	T1-TLum_4	NA	5.85264	1.40599	3.79062	2.92903	5.04983	0.783007	7.33662	3.50472	0.885027	6.21169	-14.6521	-1.30441	3.23	1.15341	-0.79231	-1.29888	1.533	3.21395	1.24	0.51	-1.08	-1.22
U0262	Ta	Low grade	No	Papillary	< 3 cm	Low	Intermediate	No	1 per year	0	60	1	9.83	Class 3	0.826523	Class 3	0.516279	0.958781	T1HG_2	NA	NA	TaLG_2	0.855425	UroA.Prog	LumP	T1-TLum_4	GC1	5.87645	1.93792	3.59915	1.84352	5.32009	2.06783	6.1285	3.86875	0.605786	6.81293	-16.8411	-1.73661	3.42455	0.616786	-1.09457	-3.74114	0.876548	4.49034	1.44	0.31	-0.92	-1.36
U0264	Ta	Low grade	No	Papillary	< 3 cm	Low	Intermediate	No	1 per year	0	60	1	11.4	Class 3	0.587144	Class 1	0.71328	0.875514	T1HG_2	NA	NA	TaLG_3	0.191989	UroA.Prog	LumP	T1-TLum_4	GC1	6.33672	2.52596	3.77059	3.33484	4.92602	1.20643	6.46379	3.47216	0.638738	6.87233	-15.7929	-1.00606	2.49723	0.781069	-1.47455	-3.74114	1.9797	4.27556	1.42	-0.19	-1.01	-1.1
U0267	Ta	Low grade	No	Papillary	>= 3 cm	Low	Intermediate	Yes	>1 per year	1	4.23	1	1.17	Class 3	0.825158	Class 3	0.706903	1.09067	T1HG_2	NA	NA	TaLG_2	0.850344	UroA.Prog	LumP	T1-TLum_4	GC1	5.81391	2.71695	3.8838	1.48005	5.28976	2.17529	6.73083	4.07572	1.0941	6.20493	-10.6266	-1.24238	3.84918	0.989268	-0.868718	-3.74114	1.13729	5.26182	1.42	0.47	-1.23	-1.38
U0268	Ta	High grade	No	Papillary	< 3 cm	Low	High	No	1 per year	0	60	1	14.27	Class 1	0.562046	Class 1	0.62982	0.900929	T1HG_2	NA	NA	NA	NA	UroA.Prog	LumP	T1-TLum_4	NA	6.31886	2.2423	4.13302	3.76792	4.66105	1.42865	6.53045	3.33346	0.875683	6.88809	-18.6857	-1.37623	3.09658	-0.0722927	-1.41067	-3.74114	1.26985	3.83061	1.25	-0.29	-0.78	-0.94
U0275	Ta	Low grade	No	Papillary	< 3 cm	Low	Intermediate	No	None	0	60	0	60	Class 1	0.75802	Class 1	1.44695	1.02836	T1HG_2	NA	NA	TaLG_4	0.428857	UroA.Prog	LumP	T1-TLum_4	GC2	6.1846	3.69198	4.21594	5.0053	4.24716	2.06005	5.692	4.04798	0.978661	6.17772	-14.3775	-2.10968	5.08091	0.766476	-1.88776	-3.74114	-0.648922	5.13902	-1.15	0.34	1.22	1.06
U0278	Ta	Low grade	No	Papillary	>= 3 cm	Low	Intermediate	No	1 per year	0	60	1	6.33	Class 3	0.597715	Class 3	0.571674	0.868658	T1HG_2	NA	NA	TaLG_2	0.849979	UroA.Prog	LumP	T1-TLum_4	NA	6.56322	2.72384	3.86535	2.21077	4.74145	1.41036	6.38323	3.76187	1.91986	6.73102	-17.1187	-1.10461	4.54044	0.556847	0.443728	-3.74114	1.05769	4.08201	1.16	0.23	-1.05	-1.18
U0290	Ta	High grade	No	Papillary	NA	Low	High	No	1 per year	0	60	1	37.37	Class 2b	0.742595	Class 2	0.840325	1.35963	T1HG_2	NA	NA	NA	NA	UroA.Prog	LumP	T1-Inflam_2	NA	5.09766	3.55291	4.13264	6.27682	5.34209	3.29138	7.45467	4.13797	1.82029	5.31626	2.72385	1.04212	6.58247	2.34265	1.16878	-1.85068	2.26281	4.37685	-0.89	0.33	0.68	0.94
U0307	Ta	Low grade	Yes	Papillary	< 3 cm	Low	High	No	1 per year	0	60	1	3.97	Class 3	0.82379	Class 3	0.673849	0.965843	T1HG_2	NA	NA	TaLG_2	0.717102	UroA.Prog	LumP	T1-TLum_4	GC2	5.59896	2.79322	4.13652	0.43563	4.25928	1.45566	5.71983	3.69064	1.5445	6.5027	-20.1253	-2.68967	4.84665	0.247649	-1.20796	-3.74114	0.735615	4.07264	1.47	0.21	-0.83	-1.03
U0312	T1	Low grade	No	NA	>= 3 cm	High	High	Yes	>1 per year	1	9.33	1	1.47	Class 3	0.829548	Class 3	0.81113	0.852537	T1HG_2	NA	NA	NA	NA	UroA.Prog	LumP	T1-TLum_4	GC2	5.00479	2.80367	3.7014	0.972282	4.59443	2.21485	4.17784	4.21751	2.93462	6.7388	-29.0675	-2.67164	3.31414	-0.445307	-2.80533	-3.74114	-0.357627	4.63499	1.33	0.36	-0.95	-1.2
U0316	Ta	High grade	No	Papillary	>= 3 cm	High	High	No	None	0	59.13	0	59.13	Class 3	0.821766	Class 3	0.485693	0.877843	T1HG_2	NA	NA	NA	NA	UroA.Prog	LumP	T1-TLum_4	GC2	5.90677	0.876925	3.22857	3.3503	4.41031	2.05555	6.42394	3.1151	0.284352	6.75188	-12.7147	-1.64061	2.55734	0.830607	-0.880304	-3.74114	0.493042	3.57601	0.93	0.28	-0.57	-1.22
U0322	Ta	Low grade	No	Papillary	< 3 cm	Low	Low	No	1 per year	0	60	1	50.37	Class 3	0.738823	Class 3	0.57087	0.925115	T1HG_2	NA	NA	TaLG_2	0.8031	UroA.Prog	LumP	T1-TLum_4	NA	6.51747	1.67089	3.65088	3.03124	4.7771	1.58521	6.04903	3.76548	1.15225	6.51397	-14.3486	-0.91657	4.61963	0.888619	-0.604743	-3.74114	1.78574	4.29006	0.94	0.44	-0.89	-1.19
U0323	T1	High grade	No	Papillary	NA	High	High	No	None	0	60	0	60	Class 2b	0.788494	Class 2	1.33296	2.00239	T1HG_1	T1HG_1	0.888072	NA	NA	UroC	LumU	T1-Inflam_2	NA	4.91793	4.96385	4.83101	3.17335	4.27692	3.23675	4.60826	4.47685	1.74693	3.80349	25.6975	3.47853	3.56063	4.71155	4.54464	0.826831	5.04738	4.20441	0.01	-0.33	0.74	0.68
U0326	Ta	High grade	Yes	Papillary	< 3 cm	High	High	No	>1 per year	0	6.53	1	5	Class 2b	0.460155	Class 2	1.20127	1.051	T1HG_2	NA	NA	NA	NA	UroA.Prog	LumP	T1-Early_5	NA	5.91635	4.60285	4.58013	3.60761	4.66408	2.11977	6.20058	4.01697	2.29685	5.77483	13.9073	2.17408	4.34593	2.97207	3.00634	0.246618	2.95098	4.63281	-1.19	0.2	0.87	1.17
U0329	Ta	Low grade	No	Papillary	< 3 cm	Low	Low	No	1 per year	0	60	1	3.77	Class 3	0.829311	Class 3	0.638258	0.761956	T1HG_2	NA	NA	TaLG_2	0.791102	UroA.Prog	LumP	T1-TLum_4	GC3	6.5047	3.28827	4.44069	4.28864	4.35691	0.99228	7.18279	3.32701	2.76606	6.89649	-18.9948	-2.30074	3.09849	0.276102	-1.7926	-3.74114	0.217096	4.02784	0.59	0.58	-0.2	0.59
U0330	Ta	High grade	Yes	Papillary	< 3 cm	High	High	No	>1 per year	0	49.4	1	4.17	Class 2b	0.614904	Class 3	0.750202	0.98688	T1HG_2	NA	NA	NA	NA	UroA.Prog	LumP	T1-TLum_4	GC3	5.61798	3.43778	4.15022	3.0281	5.00194	0.870192	6.63515	3.33929	-0.252199	6.57224	-3.59633	-0.352434	3.87237	1.12013	0.140791	-3.74114	1.14966	4.03997	0.22	-0.34	-0.57	-0.06
U0332	Ta	High grade	Yes	Papillary	< 3 cm	High	High	No	1 per year	0	60	1	8.33	Class 2a	0.604446	Class 2	1.29276	2.06889	T1HG_1	NA	NA	NA	NA	UroC	LumU	T1-LumGU_1	NA	5.38247	5.02212	4.55411	4.99551	4.35166	2.53664	6.3715	3.27695	4.26529	3.10174	14.5718	2.40104	4.05857	4.38616	3.68496	0.143883	4.43646	4.1986	-0.84	-0.24	0.95	1.14
U0334	T1	High grade	No	Papillary	NA	High	High	No	1 per year	0	60	1	5	Class 2b	0.0563248	Class 2	1.00919	1.03592	T1HG_2	T1HG_2	0.71651	NA	NA	UroA.Prog	LumP	T1-TLum_4	GC3	5.83943	4.16466	4.20469	3.84125	5.12256	2.78887	5.6617	3.95247	2.59297	5.93761	-8.48249	-0.0862038	5.74722	1.35038	-0.815965	-2.18684	1.07222	4.80058	-1.23	0.37	0.43	0.74
U0337	Ta	High grade	No	Papillary	>= 3 cm	High	High	No	None	0	60	0	60	Class 3	0.659955	Class 3	0.802298	0.887539	T1HG_2	NA	NA	NA	NA	UroA.Prog	LumP	T1-TLum_4	GC2	5.76691	2.7921	3.68908	4.16574	4.54725	1.66255	7.3098	3.4489	1.08308	6.36968	-16.4022	-1.36301	2.56841	0.273875	-0.951949	-3.74114	0.236982	4.52775	0.74	0.43	-0.15	-0.72
U0344	Ta	Low grade	No	Papillary	NA	Low	NA	No	None	0	52.73	0	52.73	Class 3	0.829057	Class 3	0.679307	0.988866	T1HG_2	NA	NA	TaLG_2	0.851379	UroA.Prog	LumP	T1-TLum_4	NA	6.19359	2.67706	3.49846	1.40581	4.53295	1.67982	6.16748	3.61488	1.681	6.42077	-10.7697	-0.497824	2.67153	0.00810271	-1.42214	-2.16566	1.79951	4.25944	0.95	0.51	-1.05	-1.11
U0346	Ta	High grade	No	Papillary	< 3 cm	High	High	No	1 per year	0	60	1	17	Class 3	0.820095	Class 3	0.869929	0.875062	T1HG_2	NA	NA	NA	NA	UroA.Prog	LumP	T1-TLum_4	NA	5.24442	3.44869	4.24226	1.90148	4.60249	1.73386	4.89723	3.90056	2.78668	6.66592	-12.9574	-1.2048	3.4701	1.28528	-0.132287	-3.74114	2.67175	4.47651	1.03	0.24	-0.78	-0.97
U0348	Ta	Low grade	No	Papillary	NA	Low	NA	No	1 per year	0	48.27	1	4.67	Class 2b	-0.0490756	Class 3	0.591877	1.06186	T1HG_2	NA	NA	TaLG_3	0.254507	UroA.Prog	LumP	T1-TLum_4	GC1	6.31932	1.65997	3.68669	3.71369	5.07193	2.54627	6.1715	4.03478	1.67849	6.49778	-11.77	-0.873936	1.20673	1.24911	-0.61087	-2.97687	0.804363	4.76508	1.32	0.24	-0.88	-1.27
U0349	Ta	Low grade	No	Papillary	NA	Low	Intermediate	No	1 per year	0	60	1	5.37	Class 3	0.669837	Class 3	0.425524	0.730888	T1HG_2	NA	NA	TaLG_2	0.790712	UroA.Prog	LumP	T1-TLum_4	NA	6.52031	2.09121	3.85698	3.78181	4.43871	0.492534	6.88575	2.72077	1.21354	7.17689	-25.1456	-2.31287	2.1067	-0.267472	-2.23425	-3.74114	-0.0371924	3.38577	0.96	0.27	-0.22	-0.75
U0350	Ta	Low grade	No	Papillary	< 3 cm	Low	Intermediate	NA	NA	NA	NA	NA	NA	Class 1	0.756556	Class 1	0.618642	0.988403	T1HG_2	NA	NA	TaLG_4	0.853782	UroA.Prog	LumP	T1-TLum_4	GC1	6.3415	2.09774	3.97513	4.71468	5.07816	2.21122	6.21764	3.58818	3.18037	6.1901	-10.3945	-0.534635	2.20613	0.242976	-0.453003	-2.89383	2.59718	4.01007	-0.2	-0.41	-0.03	-0.59
U0378	Ta	Low grade	No	Papillary	< 3 cm	Low	Intermediate	No	1 per year	0	60	1	27.33	Class 1	0.524177	Class 1	0.538151	0.950978	T1HG_2	NA	NA	TaLG_2	-0.382802	UroA.Prog	LumP	T1-TLum_4	NA	6.12017	2.46728	4.05757	5.30012	4.29698	0.226191	6.17915	3.08787	0.0934375	6.05527	-20.8746	-1.22866	2.39536	-0.325856	-1.83629	-3.74114	2.73595	3.45354	1.04	-0.35	-0.13	-0.81
U0380	Ta	High grade	No	Papillary	< 3 cm	Low	High	No	1 per year	0	60	1	10.03	Class 2b	0.461836	Class 2	0.622905	0.946693	T1HG_2	NA	NA	NA	NA	UroA.Prog	LumP	T1-TLum_4	NA	6.46114	1.45029	3.63727	5.21613	4.91838	2.28304	6.39441	3.69133	0.878351	6.20732	1.86242	-0.65184	3.70717	1.24013	1.05315	-3.74114	1.5425	4.28405	-1.09	0.58	0.01	-0.59
U0383	Ta	High grade	No	Papillary	>= 3 cm	High	High	No	1 per year	0	44	1	8.43	Class 2a	0.7689	Class 2	1.02097	0.906101	T1HG_2	NA	NA	NA	NA	UroA.Prog	LumP	T1-Early_5	NA	6.13747	4.0785	4.70192	5.13132	4.5751	1.77971	6.55291	3.50884	2.54012	6.10216	-12.7986	-0.777631	2.4315	0.211219	-1.48704	-2.71771	1.25807	4.28027	-0.84	-0.42	0.58	0.89
U0384	Ta	Low grade	No	Papillary	< 3 cm	Low	Low	No	1 per year	0	32.43	1	25.9	Class 2b	0.744843	Class 2	0.834603	1.66275	T1HG_1	NA	NA	TaLG_3	0.574581	UroC	LumNS	T1-Inflam_2	NA	5.64049	2.09452	3.36509	5.2205	5.61258	4.69365	6.07164	4.77343	1.74655	4.66337	10.5867	1.89093	3.83048	2.74017	0.629628	0.732004	1.69915	6.1949	0.11	0.4	-0.68	-0.75
U0385	T1	High grade	No	Papillary	>= 3 cm	High	High	No	None	0	23.97	0	23.97	Class 2a	0.666685	Class 2	1.1289	1.30445	T1HG_3	T1HG_3	0.914082	NA	NA	UroA.Prog	LumP	T1-TLum_4	NA	5.20387	4.37741	4.7996	6.55951	5.29328	2.5358	6.98897	3.71358	2.38367	5.12498	-3.39705	0.0666245	2.8982	0.877601	0.947048	-1.32536	1.79892	4.76949	-1.13	0.46	1.06	1.14
U0392	Ta	Low grade	Yes	Papillary	< 3 cm	High	High	No	>1 per year	0	55.77	1	25.73	Class 2b	0.705875	Class 2	0.614102	1.16597	T1HG_2	NA	NA	TaLG_3	0.576684	UroA.Prog	LumP	T1-Inflam_2	NA	6.32425	1.96005	3.6157	5.45999	5.38103	2.88031	6.93419	4.03277	1.22795	6.20216	7.515	0.787149	1.81582	2.58989	1.24814	-0.789593	1.56228	4.90222	0.97	0.54	-0.64	-1.02
U0394	Ta	Low grade	No	Papillary	< 3 cm	Low	Intermediate	No	>1 per year	0	60	1	8.67	Class 3	0.615778	Class 3	0.657601	0.997865	T1HG_2	NA	NA	TaLG_2	0.216015	UroA.Prog	LumP	T1-TLum_4	NA	5.29664	3.29065	4.52384	3.03961	3.74809	-0.245411	7.36866	2.57757	1.19696	6.60568	-24.9338	-1.34706	1.31943	0.028483	-1.95578	-2.25238	0.511691	3.07088	-0.94	-0.4	0.22	0.91
U0397	T1	Low grade	No	Papillary	>= 3 cm	High	High	No	None	0	60	0	60	Class 3	0.587425	Class 3	0.835641	0.974522	T1HG_2	NA	NA	NA	NA	UroA.Prog	LumP	T1-TLum_4	NA	5.97737	1.53674	3.7333	2.29187	4.72418	2.141	5.74499	3.82545	2.22142	6.83182	5.24609	1.32241	7.25132	2.31336	1.49205	0.735671	2.81409	4.51271	0.96	0.33	0.65	-1.12
U0400	T1	High grade	No	Papillary	< 3 cm	High	High	No	1 per year	0	60	1	33.63	Class 2a	0.164526	Class 3	0.608673	0.934348	T1HG_2	T1HG_2	0.195399	NA	NA	UroA.Prog	LumP	T1-TLum_4	NA	5.42284	1.83571	3.60859	3.46069	4.51423	1.71769	6.06686	3.05822	0.155366	6.29668	-23.4843	-1.4327	4.08782	0.983928	-1.91212	-3.74114	1.42912	3.70525	-0.96	0.59	0.4	-0.7
U0401	T1	High grade	Yes	Papillary	>= 3 cm	High	High	No	1 per year	0	60	1	4.67	Class 2b	0.39182	Class 2	1.31906	1.42321	T1HG_2	T1HG_2	0.819556	NA	NA	UroA.Prog	LumP	T1-Inflam_2	NA	4.92916	5.20681	4.91611	1.19152	4.6747	2.83832	4.92944	4.13624	2.84676	5.00869	4.95609	1.2591	5.96593	2.97424	2.4106	-1.38759	2.29445	4.72777	-0.03	0.43	-0.01	0.83
U0411	Ta	Low grade	No	Papillary	< 3 cm	Low	Intermediate	No	None	0	36.9	0	36.9	Class 3	0.824129	Class 3	0.574238	0.910541	T1HG_2	NA	NA	TaLG_2	0.852147	UroA.Prog	LumP	T1-TLum_4	GC1	5.80187	2.17239	3.882	3.15727	4.56696	1.34313	6.76095	2.99932	0.983601	6.49363	-18.7091	-1.81672	3.32303	0.460005	-1.28309	-3.74114	0.592628	3.14788	1.32	0.4	-0.84	-1.3
U0412	Ta	Low grade	No	Papillary	< 3 cm	Low	Intermediate	No	1 per year	0	34.97	1	8.33	Class 2b	0.713686	Class 2	0.753629	1.19989	T1HG_2	NA	NA	TaLG_3	0.574919	UroA.Prog	LumP	T1-Inflam_2	NA	5.63431	2.85286	4.13212	5.31353	5.89231	3.0995	7.29548	4.41381	2.41099	6.00793	9.43875	0.921474	3.98741	2.61759	2.39906	-1.05675	1.44007	5.34638	-0.67	0.45	-0.18	-0.7
U0421	Ta	Low grade	Yes	Papillary	< 3 cm	High	High	No	1 per year	0	32.07	1	8.67	Class 3	0.825201	Class 3	0.671786	0.995546	T1HG_2	NA	NA	TaLG_2	0.851957	UroA.Prog	LumP	T1-TLum_4	NA	5.84906	2.25553	3.39853	0.661564	4.32434	1.491	6.30971	3.00824	1.70126	7.02021	-24.1534	-1.23128	5.0614	1.22371	-1.09676	-3.74114	2.5066	3.70005	1.4	0.25	-0.98	-1.39
U0425	Ta	Low grade	No	Papillary	< 3 cm	Low	Low	No	1 per year	0	60	1	3.17	Class 3	0.825538	Class 3	0.499574	0.875743	T1HG_2	NA	NA	TaLG_2	0.851014	UroA.Prog	LumP	T1-TLum_4	GC1	6.37144	1.94008	3.84943	1.84751	4.45629	0.535741	7.13022	3.16354	1.79615	6.67171	-25.6993	-1.99463	4.61921	-0.10438	-2.37613	-3.74114	1.05622	3.31249	1.34	0.39	-0.97	-1.28
U0426	Ta	Low grade	No	Papillary	< 3 cm	Low	Low	No	1 per year	0	60	1	13.03	Class 3	0.633559	Class 3	0.628576	0.948081	T1HG_2	NA	NA	TaLG_2	0.32859	UroA.Prog	LumP	T1-TLum_4	GC1	5.7772	2.35207	3.61972	2.47785	4.6907	1.47749	5.84905	3.44144	1.67426	6.55486	-2.62318	0.731333	5.77412	2.14545	0.967353	-2.35406	3.1915	3.91945	1.03	0.4	-0.77	-1.3
U0427	Ta	High grade	Yes	Papillary	< 3 cm	High	High	No	1 per year	0	60	1	7.13	Class 2a	0.735574	Class 2	1.24085	1.70593	T1HG_1	NA	NA	NA	NA	UroC	LumU	T1-Myc_3	NA	5.0796	4.4254	4.11277	6.35425	4.14036	2.84092	7.1213	3.47913	2.7389	4.01545	-1.73637	1.06554	3.68095	1.83533	0.959909	-0.380238	1.21956	4.11268	-0.72	0.27	1.01	0.72
U0430	Ta	High grade	No	Papillary	>= 3 cm	High	High	No	1 per year	0	60	1	16.83	Class 2a	0.755279	Class 3	1.03353	1.00436	T1HG_2	NA	NA	NA	NA	UroA.Prog	LumP	T1-TLum_4	GC3	5.24134	3.75815	3.86132	5.70895	4.39023	2.40477	5.69812	3.39904	1.8913	5.92387	7.41726	0.0320799	3.57336	2.78167	1.5828	-2.67153	2.3701	4.92413	-1.25	0.58	1.01	0.75
U0431	T1	High grade	Yes	Solid	>= 3 cm	High	High	Yes	>1 per year	1	9.53	1	4.5	Class 2a	0.734525	Class 2	1.42557	2.29626	T1HG_1	T1HG_1	0.887614	NA	NA	GU	LumU	T1-LumGU_1	GC3	3.57301	6.0458	5.05334	1.11965	2.41902	1.14747	3.42952	3.51586	-0.134404	1.84797	-25.6383	-1.20557	-0.619788	-0.435247	-2.31957	-3.74114	4.17309	4.28778	-0.85	-0.27	0.89	0.99
U0433	Ta	High grade	Yes	Papillary	< 3 cm	High	High	No	>1 per year	0	24.43	1	5.53	Class 2a	0.729922	Class 2	1.25373	2.92849	T1HG_1	NA	NA	NA	NA	GU	LumU	T1-LumGU_1	GC3	4.46791	4.49233	4.88998	4.07487	4.61261	2.5058	6.01614	3.44142	1.48439	2.3897	-9.30001	0.0643503	3.25684	1.7819	0.198471	-2.8266	2.10781	4.51784	-0.02	0.3	0.92	0.82
U0434	T1	High grade	No	Papillary	>= 3 cm	High	High	Yes	>1 per year	1	3.27	1	3.27	Class 2a	0.754521	Class 2	1.20664	1.54876	T1HG_1	T1HG_1	0.882183	NA	NA	UroA.Prog	LumP	T1-TLum_4	GC3	5.3279	4.7124	4.8489	4.71641	4.01749	1.16394	7.07905	2.97365	2.60251	4.43911	-22.6476	-0.833883	3.26785	0.225305	-1.13934	-3.1873	0.921932	3.84999	-0.06	0.4	1.07	1.01
U0435	Ta	Low grade	Yes	Papillary	< 3 cm	Low	High	No	None	0	58.53	0	58.53	Class 2a	0.728213	Class 3	0.857797	1.11218	T1HG_2	NA	NA	TaLG_1	0.66973	UroA.Prog	LumP	T1-TLum_4	GC2	5.35608	3.22862	3.70024	4.46927	5.53277	2.89427	6.3669	3.89862	2.74143	5.94779	-9.69941	-1.18588	2.81541	1.69646	0.103552	-3.74114	1.68181	5.19461	-0.51	0.55	-0.61	-0.8
U0437	Ta	Low grade	No	Papillary	NA	Low	NA	No	1 per year	0	59.93	1	15.67	Class 3	0.823885	Class 3	0.475056	0.852844	T1HG_2	NA	NA	TaLG_2	0.85056	UroA.Prog	LumP	T1-TLum_4	GC1	6.30394	1.20175	3.52081	0.761094	3.80251	0.688141	6.41521	2.7489	-0.0599411	6.24018	-28.6705	-1.48023	2.36653	0.020098	-3.33799	-3.74114	2.34234	3.1298	1.47	0.41	-1.12	-1.39
U0438	Ta	Low grade	No	Papillary	< 3 cm	Low	Low	No	1 per year	0	54.17	1	17.73	Class 1	0.616654	Class 2	0.648956	1.17073	T1HG_2	NA	NA	TaLG_3	0.368266	UroA.Prog	LumP	T1-TLum_4	NA	5.94718	2.56454	3.73204	4.90562	4.55559	2.22447	6.62029	2.97315	3.25731	6.00419	-16.549	-1.26554	4.56156	2.12066	0.851824	-3.74114	2.0628	4.48885	-1.18	0.68	0.59	1
U0439	Ta	Low grade	No	Papillary	< 3 cm	Low	Low	No	1 per year	0	60	1	33.67	Class 3	0.822565	Class 3	0.506528	0.759633	T1HG_2	NA	NA	TaLG_2	0.850127	UroA.Prog	LumP	T1-TLum_4	NA	6.2007	2.03468	3.60426	2.39771	4.03314	1.07119	6.3569	3.05339	0.803901	6.96397	-23.0892	-1.53635	2.81035	0.0711931	-1.51113	-3.74114	1.41337	3.55461	1.27	0.33	-0.92	-1.28
U0442	Ta	High grade	No	Papillary	< 3 cm	High	High	No	None	0	60	0	60	Class 2a	0.669321	Class 2	1.09821	1.78143	T1HG_1	NA	NA	NA	NA	UroA.Prog	LumP	T1-TLum_4	NA	5.62826	4.7713	4.73284	-0.55894	4.90485	2.70643	6.80845	3.82291	0.162461	4.43117	-5.83411	0.251979	4.31527	2.20313	-0.0681092	-3.74114	2.14754	4.14164	1.05	0.22	0.03	-0.59
U0446	Ta	Low grade	No	Papillary	< 3 cm	Low	Intermediate	No	1 per year	0	60	1	4.17	Class 2b	0.70941	Class 2	0.72295	1.23984	T1HG_2	NA	NA	TaLG_3	0.578935	UroA.Prog	LumP	T1-Inflam_2	NA	5.36386	1.81819	3.96762	3.7287	5.92819	3.36416	7.02212	4.2839	1.51959	5.99771	7.4824	-0.027901	2.46029	1.81336	1.28864	-1.23367	1.54465	5.5357	0.84	-0.11	-0.97	-0.95
U0447	Ta	Low grade	No	Papillary	NA	Low	Intermediate	No	1 per year	0	60	1	36.63	Class 2b	0.768422	Class 3	1.19018	1.34768	T1HG_2	NA	NA	TaLG_3	0.420417	UroA.Prog	LumP	T1-TLum_4	NA	2.11315	-0.321588	1.78081	4.65	2.21992	-3.74114	5.25298	2.0869	-1.69599	4.13651	-27.2181	-0.46393	5.10808	1.7573	-1.82944	-3.74114	3.90569	1.9183	-0.06	-0.34	-0.11	0
U0448	T1	High grade	No	Papillary	>= 3 cm	High	High	No	>1 per year	0	20.47	1	4.47	Class 2a	0.672729	Class 3	0.86693	1.10052	T1HG_2	T1HG_2	0.100231	NA	NA	UroA.Prog	LumP	T1-TLum_4	NA	4.98725	3.40754	4.08912	4.91732	4.27249	1.26377	5.94005	3.36175	1.31835	6.47252	-10.5519	-0.657705	3.07064	0.762726	-0.782474	-3.74114	-0.824649	4.98039	-0.24	0.35	0.65	0.18
U0450	Ta	Low grade	Yes	Papillary	< 3 cm	Low	High	No	None	0	16.03	0	16.03	Class 2b	-0.134634	Class 2	0.962267	1.02254	T1HG_2	NA	NA	TaLG_1	0.455201	UroA.Prog	LumP	T1-Early_5	NA	5.17102	4.11454	4.29032	5.27094	4.91086	0.905014	6.39801	3.93899	1.81085	5.57286	-10.0377	-0.373586	4.43431	1.67747	0.596791	-3.74114	2.72927	4.4832	0.71	0.26	0.09	0.57
U0453	Ta	Low grade	Yes	Papillary	< 3 cm	High	High	No	1 per year	0	60	1	30.87	Class 2a	0.630324	Class 3	0.744504	1.08816	T1HG_2	NA	NA	TaLG_3	0.16297	UroA.Prog	LumP	T1-TLum_4	GC3	5.18366	3.57602	3.94844	4.55564	5.05335	0.908402	6.79535	3.24868	0.895793	6.09261	-6.68989	-1.11341	3.38458	1.061	0.356828	-3.74114	2.01113	4.1935	-0.7	0.44	0.01	0.07
U0454	Ta	High grade	No	Papillary	< 3 cm	Low	High	No	>1 per year	0	59.8	1	5.7	Class 3	0.829062	Class 3	0.652665	0.771401	T1HG_2	NA	NA	NA	NA	UroA.Prog	LumP	T1-TLum_4	GC2	5.66969	2.57578	3.69055	2.95675	3.89234	1.07788	5.98136	3.21754	1.46434	6.68792	-20.2718	-1.49829	3.07067	0.493702	-2.11785	-3.74114	0.928112	4.26647	1.16	0.46	-0.78	-1.22
U0455	T1	High grade	Yes	Papillary	NA	High	High	No	1 per year	0	60	1	1.67	Class 2a	0.589579	Class 3	0.908679	1.17109	T1HG_2	T1HG_1	0.59114	NA	NA	UroA.Prog	LumP	T1-TLum_4	GC1	5.53964	4.20236	4.36124	3.02845	4.70645	2.22205	6.4377	3.90206	1.71198	5.46041	-14.4838	-0.347427	4.34163	0.92046	-1.39879	-3.74114	1.04148	4.94509	0.2	0.51	-0.08	-0.09
U0457	Ta	High grade	No	Papillary	< 3 cm	Low	High	No	1 per year	0	60	1	38.97	Class 2a	0.773392	Class 2	0.876918	1.05301	T1HG_3	NA	NA	NA	NA	UroA.Prog	LumP	T1-TLum_4	GC3	6.08467	3.94115	4.00668	5.80339	4.26694	1.04621	6.48536	2.99718	1.42008	5.75976	-19.4588	-1.75398	4.32018	0.439575	-1.82337	-3.74114	1.18573	3.87598	-1.31	0.46	1.08	1.31
U0458	Ta	Low grade	No	Papillary	< 3 cm	Low	Intermediate	No	1 per year	0	60	1	6.13	Class 2b	0.709736	Class 2	0.708831	1.14567	T1HG_2	NA	NA	TaLG_3	0.562889	UroA.Prog	LumP	T1-Inflam_2	NA	5.70664	1.74226	3.97322	4.70971	5.10389	2.85672	6.49393	3.83089	1.42197	5.91312	10.8609	0.903994	1.66399	1.95693	0.957527	-1.40881	1.96277	4.21306	-0.08	0.36	0.05	-0.84
U0459	T1	Low grade	No	Papillary	>= 3 cm	High	High	No	>1 per year	0	47.5	1	0.73	Class 3	0.827083	Class 3	0.876634	0.982535	T1HG_2	NA	NA	NA	NA	UroA.Prog	LumP	T1-TLum_4	GC1	5.51422	3.12121	3.86353	0.511131	4.86364	2.382	5.89307	4.26969	1.42759	6.5658	-20.1183	-1.693	2.74493	0.641379	-1.16659	-3.74114	0.241252	4.6079	1.48	0.26	-0.99	-1.09
U0461	Ta	Low grade	No	Papillary	NA	Low	Intermediate	No	1 per year	0	60	1	5.63	Class 3	0.733826	Class 3	0.941442	1.1674	T1HG_2	NA	NA	TaLG_1	0.730716	UroA.Prog	LumP	T1-TLum_4	GC3	5.46421	2.84158	3.82474	3.25329	4.627	2.63254	6.33201	3.58395	1.4623	6.1787	-13.4206	-0.462131	2.69197	0.92131	-1.11524	-3.74114	0.584029	4.27665	0.08	0.24	0.02	-0.62
U0466	Ta	Low grade	No	Papillary	< 3 cm	Low	Intermediate	No	1 per year	0	60	1	8.43	Class 2b	0.355549	Class 2	0.874867	1.11823	T1HG_2	NA	NA	TaLG_1	0.672156	UroA.Prog	LumP	T1-TLum_4	GC2	6.01296	3.09735	3.92787	3.48781	4.48475	2.9812	6.28385	3.97582	1.12467	6.32682	-5.64318	-1.04315	4.87428	1.77027	0.00299713	-3.74114	0.697167	4.61179	-0.62	0.53	-0.15	0.52
U0469	Ta	Low grade	No	Papillary	< 3 cm	Low	Intermediate	No	>1 per year	0	60	1	4.03	Class 3	0.827434	Class 3	0.692614	0.92112	T1HG_2	NA	NA	TaLG_2	0.854792	UroA.Prog	LumP	T1-TLum_4	GC2	6.60739	2.81709	3.68868	2.9829	4.34204	1.44364	6.61318	4.08742	1.36943	6.70668	-25.1697	-1.54522	2.11661	0.124806	-2.80603	-2.57096	2.06667	4.55142	1.35	0.41	-1.02	-1.15
U0473	T1	High grade	No	Papillary	< 3 cm	High	High	No	1 per year	0	60	1	1.03	Class 3	0.580641	Class 3	0.527466	0.932745	T1HG_2	T1HG_2	0.830777	NA	NA	UroA.Prog	LumP	T1-TLum_4	NA	6.19675	1.74755	3.74656	3.14084	3.9261	1.02638	6.27088	3.28216	1.21279	6.95338	-5.27037	0.713714	4.86531	2.44446	1.15134	-1.39603	2.71929	3.76311	1.17	0.32	-0.79	-1.2
U0475	Ta	High grade	No	Papillary	< 3 cm	High	High	No	>1 per year	0	60	1	5.37	Class 1	0.634821	Class 3	0.719865	1.05154	T1HG_2	NA	NA	NA	NA	UroA.Prog	LumP	T1-TLum_4	GC2	6.21223	1.45907	3.48739	6.71516	5.07137	1.99334	7.32636	3.42081	1.22303	5.36162	-13.0299	-0.317118	4.66137	0.498184	-1.32008	-3.74114	0.858505	3.69805	-1.02	0.63	0.81	0.86
U0476	T1	High grade	No	Papillary	< 3 cm	High	High	No	None	0	60	0	60	Class 2a	0.745309	Class 2	1.16411	1.52015	T1HG_1	T1HG_1	0.884251	NA	NA	UroA.Prog	LumP	T1-TLum_4	GC3	4.41686	5.0279	5.10852	3.9337	3.79146	0.586775	7.39896	3.20256	2.0928	4.08636	-8.1269	-0.214882	5.03936	2.47566	0.638135	-1.65871	2.1472	3.81651	-0.09	-0.21	1.07	1.09
U0494	Ta	Low grade	Yes	Papillary	< 3 cm	Low	High	No	>1 per year	0	60	1	4.2	Class 3	0.328344	Class 1	0.940922	0.895076	T1HG_2	NA	NA	TaLG_1	0.488209	UroA.Prog	LumP	T1-TLum_4	NA	5.98571	3.06334	4.18053	3.13975	5.22568	1.38656	6.43378	3.65419	1.51907	6.75601	-10.8236	-1.40616	4.97008	0.0173115	-1.61346	-2.67107	-0.156735	4.30674	0.74	-0.26	0.95	-0.59
U0496	Ta	Low grade	Yes	Papillary	< 3 cm	High	High	No	>1 per year	0	36.17	1	36.2	Class 2a	0.630195	Class 2	0.923284	1.08675	T1HG_2	NA	NA	TaLG_1	0.742746	UroA.Prog	LumP	T1-TLum_4	NA	6.02854	4.42175	4.47403	2.47453	4.85285	1.6051	5.23652	3.90087	3.13285	5.81804	-21.7859	-1.33353	2.37978	0.241747	-1.98112	-3.74114	-0.717831	4.16262	-1.05	0.39	0.04	0.69
U0502	Ta	High grade	Yes	Papillary	< 3 cm	High	High	No	1 per year	0	60	1	3.23	Class 2a	0.675169	Class 2	0.95097	1.45917	T1HG_1	NA	NA	NA	NA	UroC	LumP	T1-Early_5	NA	4.98399	4.79803	4.88206	2.14443	5.29293	1.9675	5.17889	4.35835	4.53335	3.98526	-8.78974	0.278005	3.31099	1.81284	-0.116429	-3.08228	1.95756	3.99119	0.56	0.31	-0.17	0.58
U0512	T1	High grade	No	Papillary	< 3 cm	High	High	Yes	>1 per year	1	1.33	1	0.97	Class 2a	0.571125	Class 2	1.05784	1.39088	T1HG_1	T1HG_1	0.689285	NA	NA	UroA.Prog	LumP	T1-TLum_4	NA	5.04173	3.5995	4.53952	2.91068	5.44914	2.53009	7.39191	4.03521	2.25946	5.45684	-11.5107	-0.197462	2.41679	0.95345	-1.32701	-2.53923	1.26833	4.54004	0.96	0.54	-0.01	0.58
U0514	T1	High grade	No	Papillary	< 3 cm	High	High	Yes	NA	1	1.13	NA	NA	Class 2b	0.779692	Class 2	1.37515	1.78125	T1HG_1	T1HG_1	0.88191	NA	NA	UroA.Prog	Ba/Sq	T1-TLum_4	NA	5.11434	4.48044	4.49171	2.87474	5.24245	3.59025	5.26115	4.75783	4.83183	4.67728	2.05448	1.56231	6.60502	2.98743	2.14396	-2.28975	3.97532	4.54635	-0.9	0.52	0.53	0.63
U0515	T1	High grade	No	Solid	< 3 cm	High	High	Yes	NA	1	0.9	NA	NA	Class 2a	0.726608	Class 2	1.01069	3.5083	T1HG_1	T1HG_1	0.885227	NA	NA	GU	LumU	T1-LumGU_1	NA	4.39892	3.91603	4.84697	1.4083	3.92251	2.84041	6.02157	3.45313	1.25801	2.15966	-16.0582	-0.48937	6.35156	2.0739	-0.00592793	-3.74114	1.86389	4.04864	0.09	-0.23	0.8	0.9
U0516	Ta	Low grade	No	Papillary	< 3 cm	Low	Low	No	>1 per year	0	23	1	4.87	Class 2b	0.759441	Class 2	0.714542	1.07955	T1HG_2	NA	NA	TaLG_3	0.541754	UroA.Prog	LumP	T1-Inflam_2	NA	5.57763	2.78186	3.7152	4.09789	4.53154	2.23141	6.42904	3.69777	1.32403	5.7355	4.16708	0.840397	4.49893	1.73951	0.451606	-2.18714	3.08293	3.81829	0.51	-0.44	-0.29	-0.65
U0519	Ta	Low grade	No	Papillary	< 3 cm	Low	Low	No	None	0	15.33	0	15.33	Class 3	-0.137708	Class 3	0.597559	0.888372	T1HG_2	NA	NA	TaLG_3	0.365786	UroA.Prog	LumP	T1-TLum_4	NA	5.71272	2.25378	3.74109	4.18071	4.92297	1.47853	6.98664	3.37319	1.98558	6.25066	-9.62448	-0.213993	5.42577	1.16963	-0.105602	-2.76739	1.29492	3.58808	0.93	0.57	-0.87	-0.72
U0531	T1	Low grade	Yes	Papillary	NA	High	High	No	1 per year	0	60	1	30	Class 3	0.829197	Class 3	0.682209	0.892858	T1HG_2	NA	NA	NA	NA	UroA.Prog	LumP	T1-TLum_4	GC3	5.14555	2.51966	3.56487	0.761015	4.89146	1.45078	6.26577	3.54211	1.47667	6.57188	-11.3427	-1.17663	4.04166	1.07875	-0.0289601	-2.6707	0.476184	3.44361	1.4	-0.18	-1.09	-1.26
U0534	T1	Low grade	No	Papillary	NA	Low	High	No	NA	0	44.3	NA	NA	Class 3	0.703249	Class 1	0.533757	0.803158	T1HG_2	NA	NA	NA	NA	UroA.Prog	LumP	T1-TLum_4	GC1	6.11205	2.222	3.87199	2.83185	5.25938	1.15097	6.77914	3.60952	1.91977	6.84589	-15.0912	-1.88233	2.79583	0.145452	-1.35812	-3.74114	-0.347995	3.84507	1.35	-0.28	-1.22	-1.22
U0535	T1	Low grade	No	Papillary	NA	High	High	No	None	0	44.37	0	44.37	Class 1	-0.00960699	Class 3	0.379268	0.800918	T1HG_2	NA	NA	NA	NA	UroA.Prog	LumP	T1-TLum_4	GC1	5.89336	1.01207	3.73692	4.24314	3.91849	0.486243	6.72259	2.8282	0.501426	6.44988	-19.8297	-1.97257	2.86051	-0.0339962	-1.01177	-2.12613	0.782855	2.7149	1.09	-0.38	-0.15	-1.14
U0538	Ta	Low grade	No	Papillary	NA	Low	NA	No	1 per year	0	44.07	1	23.67	Class 2b	-0.188931	Class 2	1.01075	1.00262	T1HG_2	NA	NA	TaLG_3	0.336921	UroA.Prog	LumP	T1-Early_5	GC3	5.96085	3.45899	4.52042	4.33617	5.48111	2.16914	6.59875	3.7002	1.15866	5.71456	-12.6701	-0.469585	3.31898	0.835112	-1.12206	-3.09177	0.6828	4.59953	-0.81	-0.6	0.19	1
U0541	Ta	Low grade	No	Papillary	NA	Low	NA	No	1 per year	0	43.9	1	7.77	Class 1	0.602797	Class 1	0.612215	1.03186	T1HG_2	NA	NA	TaLG_3	0.575508	UroA.Prog	LumP	T1-TLum_4	GC3	6.15617	2.72085	4.39345	3.7358	5.38357	3.32899	5.62586	4.2916	1.35855	5.93583	-5.37137	-0.536225	3.51901	1.15991	-0.225838	-3.74114	1.41793	4.54728	0.73	-0.47	-0.59	-0.76
U0542	T1	Low grade	No	Papillary	NA	Low	High	No	None	0	43.87	0	43.87	Class 1	0.557358	Class 2	0.523766	0.79277	T1HG_2	NA	NA	NA	NA	UroA.Prog	LumP	T1-TLum_4	GC1	6.16196	2.84984	4.38166	6.03214	3.89128	1.10603	7.26074	2.90703	1.6099	6.38666	-12.6808	-0.511068	5.41798	1.03959	0.217181	-3.04864	2.10884	3.43868	-1.24	0.26	0.58	1.04
U0544	Ta	Low grade	No	Papillary	NA	Low	NA	No	None	0	27.03	0	27.03	Class 2b	0.756459	Class 2	0.686672	0.994223	T1HG_2	NA	NA	TaLG_3	0.583887	UroA.Prog	LumP	T1-TLum_4	GC1	5.90599	2.13056	3.82853	-0.160626	5.38727	2.22778	5.47038	4.0186	3.82333	6.1383	8.22308	2.17456	7.06621	3.08113	2.99661	-1.45843	6.11904	4.84016	0.96	-0.43	-0.97	-0.99
U0549	Ta	Low grade	Yes	Papillary	NA	Low	High	No	None	0	60	0	43.73	Class 1	0.747105	Class 1	0.563993	0.916312	T1HG_2	NA	NA	TaLG_4	0.564369	UroA.Prog	LumP	T1-TLum_4	GC1	6.55504	1.75903	3.95974	3.90641	4.78075	1.46635	5.85396	3.43449	1.1004	6.53722	-0.961757	0.550277	4.33299	1.66088	0.788983	-1.76867	2.41237	3.57109	0.63	-0.52	-0.95	-0.89
U0550	Ta	High grade	No	Papillary	NA	Low	High	No	NA	0	43.67	NA	NA	Class 3	0.796093	Class 3	0.794516	0.837507	T1HG_2	NA	NA	NA	NA	UroA.Prog	LumP	T1-TLum_4	GC3	5.92362	2.71623	3.93757	3.867	4.72171	1.33695	6.77105	3.66527	1.99965	6.49492	-17.7075	-2.29572	4.19775	-0.372882	-2.41652	-3.74114	-0.89812	4.13322	0.96	-0.22	-0.49	-0.6
U0551	T1	High grade	No	Papillary	NA	High	High	No	None	0	18.27	0	18.27	Class 3	0.780416	Class 2	0.820484	0.946249	T1HG_2	T1HG_2	0.731071	NA	NA	UroA.Prog	LumP	T1-TLum_4	GC2	6.60909	3.41816	4.29285	3.80711	4.51153	1.52381	5.73222	3.89713	1.39024	6.0455	-21.2906	-1.37234	2.8609	0.466981	-0.819392	-3.74114	2.42889	4.73665	0.83	-0.4	-0.8	-0.55
U0553	T1	High grade	No	Papillary	NA	High	High	No	None	0	42.73	0	42.73	Class 2b	-0.151524	Class 2	0.939835	1.18822	T1HG_2	T1HG_2	0.281184	NA	NA	UroA.Prog	LumP	T1-TLum_4	GC3	5.60573	3.63458	4.22448	5.17467	3.65751	1.72992	5.53492	3.80098	1.57195	5.24164	-6.585	-0.307251	4.54837	1.46655	-0.0935542	-2.61967	1.77224	4.16582	-0.04	-0.51	0.21	0.86
U0555	Ta	Low grade	No	Papillary	NA	Low	Intermediate	No	1 per year	0	19.57	1	12.53	Class 3	0.659201	Class 1	0.596487	0.915775	T1HG_2	NA	NA	TaLG_2	0.857886	UroA.Prog	LumP	T1-TLum_4	GC1	6.61722	3.41792	4.24534	0.959817	4.23191	0.0257877	6.861	3.12679	0.379495	6.64297	-18.0928	-1.22092	2.55357	1.09623	-1.66228	-3.74114	1.62057	3.20767	1.27	-0.64	-1.05	-0.86
U0556	T1	High grade	Yes	Papillary	NA	High	High	No	1 per year	0	42.73	1	1.17	Class 2b	0.69678	Class 2	1.06495	2.132	T1HG_1	T1HG_1	0.884278	NA	NA	GU	LumU	T1-LumGU_1	GC3	3.62003	4.46686	4.54671	2.71418	3.56211	2.20447	6.64887	3.52127	2.86712	2.45322	4.4364	1.11659	3.89656	2.07244	0.646613	-2.38813	3.85692	3.99878	-0.13	-0.59	0.39	0.44
U0558	Ta	Low grade	No	Papillary	NA	Low	Intermediate	No	1 per year	0	42.47	1	19.2	Class 3	0.637337	Class 1	0.640829	1.04982	T1HG_2	NA	NA	TaLG_2	0.775714	UroA.Prog	LumP	T1-TLum_4	NA	5.65911	3.32643	4.32763	1.95727	4.5133	0.947856	6.23555	3.33617	0.943447	6.13548	-21.4452	-1.2095	6.19817	0.927257	-0.982706	-3.74114	2.85488	3.579	1.34	-0.63	-1.04	-0.96
U0559	T1	High grade	No	Papillary	NA	High	High	No	None	0	60	0	25.8	Class 1	0.607105	Class 1	0.741918	0.980613	T1HG_2	T1HG_2	0.774876	NA	NA	UroA.Prog	LumP	T1-TLum_4	GC3	5.82375	3.33047	4.47285	5.79503	5.15415	1.10607	6.65916	3.6405	2.36114	6.20043	-8.18672	-0.00304709	2.95459	0.410983	0.491135	-1.46708	1.05887	4.38075	-0.73	-0.32	-0.14	0.79
U0560	Ta	Low grade	No	Papillary	NA	Low	NA	No	1 per year	0	60	1	13.2	Class 1	0.610656	Class 1	0.7939	1.07307	T1HG_2	NA	NA	TaLG_3	0.300196	UroA.Prog	LumP	T1-Early_5	GC2	5.84057	3.72285	4.53137	4.94073	5.01755	1.3217	6.38305	3.50799	3.0465	5.74583	-10.8664	-0.107702	3.95751	1.77903	-0.486825	-2.80925	1.95472	4.1167	-0.31	-0.62	0.46	0.84
U0562	Ta	Low grade	No	Papillary	NA	Low	NA	Yes	NA	0	60	NA	NA	Class 2b	0.653252	Class 3	0.84263	0.971055	T1HG_2	NA	NA	TaLG_1	0.434654	UroA.Prog	LumP	T1-TLum_4	GC2	5.90008	3.43522	4.26605	2.90275	4.47447	1.81505	6.71058	3.59623	0.981936	6.31965	3.05157	0.985076	5.92688	2.52382	2.00736	-1.65984	2.70485	4.66494	-0.83	-0.32	0.48	0.15
U0566	Ta	Low grade	No	Papillary	NA	Low	NA	No	NA	0	37.77	NA	NA	Class 2b	0.554868	Class 1	0.216627	0.371336	T1HG_2	NA	NA	TaLG_3	0.402328	UroA.Prog	LumP	T1-Myc_3	GC1	4.20565	-1.3762	1.49714	1.0434	2.74602	-2.18129	5.22036	0.836232	-1.7221	5.04296	-27.353	-3.74114	2.59509	-1.43726	-3.74114	-3.74114	-3.74114	1.27911	0.09	-0.46	-0.04	-0.16
U0570	Ta	Low grade	No	Papillary	NA	Low	NA	No	NA	0	16.83	NA	NA	Class 2b	0.756533	Class 2	0.57087	1.13354	T1HG_2	NA	NA	TaLG_3	0.578122	UroA.Prog	LumP	T1-Inflam_2	GC1	5.89778	1.7135	3.86108	2.8401	4.9312	2.10445	5.77235	3.91766	1.80118	6.01484	8.79747	1.37484	4.03109	3.20451	1.37547	-1.96533	2.25958	4.22952	1.11	-0.53	-0.87	-1.19
U0573	T1	Low grade	No	Papillary	NA	Low	High	No	None	0	40.67	0	40.67	Class 2b	0.0717592	Class 2	0.859156	0.971973	T1HG_2	NA	NA	NA	NA	UroA.Prog	LumP	T1-TLum_4	GC1	6.07807	3.95232	4.55475	4.25185	5.52277	2.74398	5.77711	3.98395	3.5229	6.27229	-4.96737	0.287078	4.3187	1.08732	-0.695878	-1.92401	1.69847	5.11279	-1.08	-0.27	-0.42	0.66
U0577	Ta	High grade	No	Papillary	NA	Low	High	No	1 per year	0	24.93	1	1.97	Class 2b	0.502969	Class 2	0.748873	1.11053	T1HG_2	NA	NA	NA	NA	UroA.Prog	LumP	T1-TLum_4	GC2	6.10418	1.93648	3.63953	4.55405	5.19747	2.43537	6.31187	3.65611	1.89838	5.67575	1.80445	1.07086	3.62048	1.2523	-0.372227	-3.74114	2.44334	4.07615	-1.1	0.44	0.41	0.17
U0580	T1	High grade	No	Papillary	NA	High	High	Yes	>1 per year	1	2	1	1.43	Class 1	0.640735	Class 2	1.00981	1.08069	T1HG_2	T1HG_2	0.748706	NA	NA	UroA.Prog	LumP	T1-TLum_4	GC3	5.63001	3.90672	4.28893	5.93226	4.6951	2.27735	5.94525	3.72623	1.17788	5.51486	-15.0221	-0.40602	3.58052	0.800853	-1.37692	-3.74114	0.203137	4.54442	-1.35	0.17	0.79	1.17
U0583	Ta	Low grade	No	Papillary	NA	Low	Intermediate	No	None	0	60	0	41.3	Class 1	0.585484	Class 1	0.531876	0.88258	T1HG_2	NA	NA	TaLG_3	0.123766	UroA.Prog	LumP	T1-TLum_4	GC1	6.19872	1.95512	3.93532	2.32241	4.66592	1.18114	6.40659	3.11068	1.40061	6.73752	-13.9501	-1.79606	3.46373	0.642828	-1.82025	-3.74114	0.620426	3.94892	0.7	-0.21	-0.58	-0.73
U0584	Ta	Low grade	No	Papillary	NA	Low	NA	No	None	0	60	0	38.5	Class 1	0.779549	Class 1	0.643689	0.817814	T1HG_2	NA	NA	TaLG_2	0.657225	UroA.Prog	LumP	T1-TLum_4	GC1	6.41555	1.48512	4.25823	1.88988	4.35672	1.08766	5.93058	3.53544	1.70621	6.73259	-14.3115	-1.89908	4.29582	0.744411	-1.61635	-3.74114	-0.110305	4.22835	1.2	0.29	0.2	-0.92
U0585	Ta	Low grade	No	Papillary	NA	Low	NA	Yes	None	1	42.77	0	40.87	Class 3	0.806171	Class 3	0.704199	0.929616	T1HG_2	NA	NA	TaLG_3	0.238119	UroA.Prog	LumP	T1-TLum_4	GC1	6.17014	1.69667	3.72212	1.95552	4.9672	2.24412	6.09403	3.77578	1.52151	6.68706	-10.7867	-1.24847	5.31327	0.137793	-1.87467	-2.35002	1.25134	4.67978	1.35	-0.25	-0.88	-1.31
U0587	Ta	Low grade	No	Papillary	NA	Low	Intermediate	No	None	0	60	0	24.13	Class 3	0.657789	Class 3	0.576483	0.736098	T1HG_2	NA	NA	TaLG_2	0.356811	UroA.Prog	LumP	T1-TLum_4	GC2	6.15008	3.20793	4.03539	5.31758	3.87626	-0.144911	7.30662	2.91484	1.1536	6.85164	-19.5701	-1.69361	3.92257	0.392955	-1.8267	-3.74114	-0.628597	3.54446	-0.04	-0.15	-0.46	0.56
U0589	Ta	High grade	No	Papillary	< 3 cm	Low	High	No	>1 per year	0	53.43	1	5.6	Class 3	0.716151	Class 3	0.890649	1.14771	T1HG_2	NA	NA	NA	NA	UroA.Prog	LumP	T1-TLum_4	GC1	5.12256	2.86895	4.23994	2.90654	4.57603	1.52915	7.44165	3.69726	2.79119	5.42987	-23.149	-2.18439	1.63903	-0.0174773	-2.04245	-3.74114	0.688448	3.16249	1.12	-0.29	-0.11	-0.88
U0590	Ta	Low grade	No	Papillary	< 3 cm	Low	Low	No	None	0	55.97	0	55.97	Class 2b	0.305	Class 3	0.501874	1.26431	T1HG_2	NA	NA	TaLG_3	0.348618	UroA.Prog	LumP	T1-TLum_4	GC1	6.26468	0.472218	3.76847	1.67436	5.56156	3.38692	3.43023	4.40683	1.57281	6.04886	-17.0359	-0.856227	5.3081	1.13746	-0.994834	-3.31605	1.67853	3.36902	1.18	0.47	-1.09	-1.14
U0598	T1	High grade	No	Papillary	< 3 cm	High	High	No	None	0	33.1	0	33.1	Class 3	0.636627	Class 3	0.774316	0.927656	T1HG_2	T1HG_2	0.839138	NA	NA	UroA.Prog	LumP	T1-TLum_4	GC2	6.07061	1.87886	3.67098	3.0597	4.77999	0.745059	5.54173	3.16329	2.5175	6.45279	-7.15223	-0.428259	4.51188	0.59516	1.36363	-2.38413	1.63737	3.41856	1.27	0.46	-0.79	-1.27
U0600	Ta	Low grade	No	Papillary	< 3 cm	Low	Low	No	1 per year	0	60	1	15.33	Class 2a	-0.157633	Class 3	0.578893	0.793406	T1HG_2	NA	NA	TaLG_2	0.737907	UroA.Prog	LumP	T1-TLum_4	NA	6.27653	2.69739	3.76631	3.76499	4.25696	1.08067	5.97869	3.2607	0.984706	6.57658	-24.6795	-1.92193	2.85131	0.0420213	-3.26698	-3.74114	1.21111	3.95541	-0.74	0.53	-0.58	-0.79
U0603	T1	High grade	Yes	Papillary	NA	High	High	No	1 per year	0	27.23	1	15.17	Class 2a	0.772834	Class 1	0.987891	0.859108	T1HG_2	T1HG_2	0.0319163	NA	NA	UroA.Prog	LumP	T1-TLum_4	GC3	5.60924	3.81856	4.1496	2.53548	3.82906	1.037	6.28873	3.33308	1.27729	6.73877	-14.2291	-1.01041	5.05168	0.893507	-0.594515	-2.48874	0.148706	4.37502	-0.72	0.28	1.17	0.68
U0605	Ta	Low grade	No	Papillary	< 3 cm	Low	Low	No	None	0	60	0	60	Class 1	0.601054	Class 1	0.432843	0.847075	T1HG_2	NA	NA	TaLG_2	0.476663	UroA.Prog	LumP	T1-TLum_4	NA	6.36786	0.986847	3.73014	2.68822	5.39897	1.28983	7.04256	3.11018	2.29142	6.28883	-12.6468	-0.898408	5.00282	1.32269	-0.431011	-3.74114	1.18171	3.18054	0.99	-0.35	-0.93	-0.92
U0606	T1	High grade	Yes	Papillary	>= 3 cm	High	High	No	1 per year	0	60	1	3.83	Class 2b	-0.289065	Class 2	0.891262	0.981381	T1HG_2	T1HG_2	0.299859	NA	NA	UroA.Prog	LumP	T1-TLum_4	NA	6.09266	3.81548	4.33498	5.78214	4.32477	0.571261	6.87496	3.83647	-0.218524	6.19836	-4.17363	-0.731761	5.01607	2.0296	0.387372	-3.74114	0.482824	4.7145	-0.72	-0.45	0.63	0.8
U0607	Ta	Low grade	No	Papillary	>= 3 cm	Low	Intermediate	No	None	0	49.43	0	49.43	Class 2b	0.765045	Class 2	0.823444	1.25137	T1HG_2	NA	NA	TaLG_3	0.575774	UroA.Prog	LumP	T1-Inflam_2	GC2	5.58206	3.86002	4.37612	3.24356	5.34737	2.67699	6.22855	4.28113	3.24233	5.72802	18.0348	2.48239	6.36467	4.47255	3.56647	-0.0141415	3.76804	5.09086	1.04	-0.54	-0.74	-0.61
U0608	T1	High grade	No	Papillary	< 3 cm	High	High	No	1 per year	0	41.53	1	13.57	Class 2b	-0.272227	Class 2	1.49337	1.29509	T1HG_1	T1HG_1	0.728729	NA	NA	UroA.Prog	LumP	T1-Myc_3	GC3	5.88843	4.49959	4.81027	5.56902	3.71568	1.86374	8.18634	3.65433	1.79108	5.27477	-1.65178	0.449244	2.77306	1.60279	0.556852	-1.71812	1.21922	4.49735	-0.76	-0.43	1.37	1.23
U0611	Ta	Low grade	No	Papillary	< 3 cm	Low	Low	No	1 per year	0	60	1	3.47	Class 2b	0.448434	Class 2	0.921832	1.34774	T1HG_3	NA	NA	TaLG_3	0.370721	UroA.Prog	LumP	T1-TLum_4	GC3	5.91498	2.99192	3.94538	6.50767	5.26386	2.45452	6.75163	3.16331	1.31787	5.20687	-8.60661	-0.293492	3.85572	1.62713	-0.624742	-2.64054	0.348198	4.14045	-1.25	0.42	1.05	1.29
U0612	Ta	Low grade	No	Papillary	< 3 cm	Low	Intermediate	No	1 per year	0	60	1	31.2	Class 1	0.575467	Class 1	0.949758	1.03794	T1HG_2	NA	NA	TaLG_4	0.604513	UroA.Prog	LumP	T1-TLum_4	GC3	5.67134	3.20451	4.06716	3.24256	4.66277	1.42544	5.483	3.50459	1.84865	6.73309	-12.7509	-0.378331	4.63612	1.10369	-0.943643	-2.88714	0.216333	4.07612	0.82	-0.48	0.82	0.06
U0613	Ta	High grade	No	Papillary	>= 3 cm	High	High	No	None	0	17.5	0	17.5	Class 2b	0.780206	Class 2	1.05684	1.42754	T1HG_2	NA	NA	NA	NA	UroA.Prog	LumP	T1-Inflam_2	GC1	5.43706	3.29917	4.18273	1.9304	5.40058	2.68125	4.51772	4.01431	4.44283	4.63275	14.9131	2.61038	5.28221	3.76367	3.19328	-0.435669	4.73647	4.51185	-0.76	0.42	0.04	0.12
U0614	Ta	Low grade	No	Papillary	< 3 cm	Low	Low	No	1 per year	0	60	1	17.1	Class 3	0.825738	Class 3	0.498636	0.79553	T1HG_2	NA	NA	TaLG_2	0.852463	UroA.Prog	LumP	T1-TLum_4	GC1	5.9129	1.80366	3.44532	2.11962	4.13875	1.00616	6.44403	3.19476	1.23821	6.62256	-21.0727	-1.40559	3.89238	0.282563	-2.37003	-2.83855	0.922415	3.31989	1.3	0.25	-0.98	-1.37
U0615	Ta	Low grade	No	Papillary	>= 3 cm	Low	Intermediate	No	None	0	60	0	60	Class 3	0.830711	Class 3	0.667767	0.836535	T1HG_2	NA	NA	TaLG_2	0.828408	UroA.Prog	LumP	T1-TLum_4	GC3	5.84129	2.67592	3.90624	3.6714	4.11174	0.984043	6.21852	4.00824	1.95707	6.75077	-20.8637	-2.52658	2.78536	0.356641	-1.94894	-3.74114	0.429198	4.2672	1.33	0.39	-0.73	-1.1
U0623	Ta	Low grade	Yes	Papillary	< 3 cm	High	High	Yes	1 per year	1	26.43	1	26.43	Class 2a	0.693335	Class 2	1.06603	1.36812	T1HG_1	NA	NA	TaLG_1	0.41913	UroA.Prog	LumP	T1-Early_5	GC3	5.54186	4.80666	5.04646	6.40678	3.90747	1.86589	7.85271	3.67578	2.39853	4.96574	-0.530457	1.08496	2.55013	1.01232	0.53492	-1.99371	2.21996	4.59056	-0.87	0.31	1.02	0.98
U0625	T1	Low grade	No	Papillary	>= 3 cm	High	High	No	>1 per year	0	60	1	6.4	Class 2a	0.611199	Class 3	0.623155	0.80865	T1HG_2	NA	NA	NA	NA	UroA.Prog	LumP	T1-TLum_4	GC2	6.02758	2.68686	3.39715	5.4921	4.88206	1.00023	7.37815	4.09531	3.33237	6.97853	-1.78388	-0.0309682	4.74014	1.60103	1.90932	-3.74114	4.1551	5.09294	-0.71	0.55	0.46	-0.52
U0627	T1	High grade	No	Papillary	< 3 cm	High	High	Yes	>1 per year	1	1.4	1	1.4	Class 3	0.818516	Class 3	0.570135	0.895214	T1HG_2	T1HG_2	0.822558	NA	NA	UroA.Prog	LumP	T1-TLum_4	GC1	6.28513	1.53951	3.45664	2.53244	4.90174	1.90946	6.04355	3.49442	1.16823	6.86055	-15.9213	-1.41542	3.70597	0.89512	-1.07569	-3.74114	1.40635	4.35265	1.3	0.48	-0.87	-1.32
U0631	Ta	Low grade	No	Papillary	< 3 cm	Low	Low	No	None	0	40.4	0	40.4	Class 3	0.824169	Class 3	0.554909	0.808037	T1HG_2	NA	NA	TaLG_2	0.762121	UroA.Prog	LumP	T1-TLum_4	NA	6.50406	2.09792	3.6174	4.98487	4.83796	1.97291	6.47015	3.69515	1.07882	6.67909	-15.5873	-1.36388	2.0057	0.11797	-1.44269	-3.74114	0.65885	4.28452	0.71	0.41	-0.51	-0.96
U0635	Ta	Low grade	No	Papillary	< 3 cm	Low	Low	No	1 per year	0	40.9	1	8.83	Class 3	0.826549	Class 3	0.649729	0.891966	T1HG_2	NA	NA	TaLG_2	0.855824	UroA.Prog	LumP	T1-TLum_4	GC2	6.00985	2.68152	3.78984	2.04148	4.29949	1.55989	6.45321	3.52718	2.30401	6.31036	-14.7398	-0.872403	4.49651	0.562576	-1.5587	-2.51487	0.909221	3.94813	1.38	0.28	-0.72	-1.26
U0638	Ta	Low grade	No	Papillary	>= 3 cm	Low	Intermediate	No	1 per year	0	60	1	4.53	Class 3	0.726273	Class 3	0.575807	0.886981	T1HG_2	NA	NA	TaLG_2	0.67467	UroA.Prog	LumP	T1-TLum_4	GC1	6.27004	1.85879	3.84656	2.93017	4.81872	1.87029	7.01892	3.41129	2.00227	6.16967	-17.4415	-0.499777	5.06794	0.965421	-1.72162	-3.74114	1.78683	4.0015	1.41	0.39	-0.9	-1.15
U0641	Ta	Low grade	No	Papillary	< 3 cm	Low	Low	No	1 per year	0	51.27	1	4.87	Class 1	0.839722	Class 1	0.749221	0.99372	T1HG_2	NA	NA	TaLG_4	0.644237	UroA.Prog	LumP	T1-TLum_4	GC1	6.3947	2.25287	4.1671	4.08987	5.08629	2.11421	5.54897	3.9696	1.92088	6.78471	1.91679	0.7671	4.44363	2.14854	-0.00774259	-1.26331	2.13143	4.72888	-0.17	-0.22	0.88	-0.67
U0642	Ta	Low grade	No	Papillary	< 3 cm	Low	Intermediate	No	None	0	44.1	0	44.1	Class 1	0.640209	Class 3	0.626587	1.01994	T1HG_2	NA	NA	TaLG_2	-0.554411	UroA.Prog	LumP	T1-TLum_4	GC1	6.25297	1.2157	3.67401	5.11516	5.01678	2.20766	6.12322	3.45696	1.96182	6.14179	-10.1263	0.292686	3.18285	0.915997	-0.582586	-2.24307	2.66713	3.43628	-0.18	0.64	-0.01	-0.85
U0643	Ta	Low grade	No	Papillary	< 3 cm	Low	Intermediate	No	1 per year	0	60	1	39.93	Class 2b	0.774481	Class 2	0.702146	1.18361	T1HG_2	NA	NA	TaLG_3	0.579433	UroA.Prog	LumP	T1-TLum_4	GC1	5.66958	3.15195	3.9734	2.68499	4.86037	2.05722	5.49759	3.71407	2.60446	6.18768	10.4168	1.68883	6.15945	3.38401	1.6481	-1.05027	3.81271	4.34697	1.18	-0.21	-0.72	-1.18
U0645	T1	Low grade	No	Papillary	< 3 cm	High	High	Yes	>1 per year	1	3.07	1	3.07	Class 2a	0.742049	Class 2	1.34048	1.85459	T1HG_3	NA	NA	NA	NA	UroC	LumU	T1-TLum_4	GC3	5.45358	4.54774	4.60653	5.02947	3.41223	1.65392	6.64906	4.00373	1.54763	3.8327	-14.7341	-0.70548	1.3305	-0.101801	-1.78453	-3.74114	-0.0214032	5.21284	-1.21	0.42	0.78	1.11
U0646	Ta	High grade	No	Papillary	< 3 cm	Low	High	No	1 per year	0	60	1	5.33	Class 2a	0.47905	Class 3	0.750735	0.872731	T1HG_2	NA	NA	NA	NA	UroA.Prog	LumP	T1-TLum_4	GC2	5.83012	3.10507	4.22036	3.57085	4.77018	1.55909	5.68646	3.31119	1.31546	6.40767	-14.2695	-1.27538	5.04602	1.09266	-1.45268	-2.92907	1.97006	4.66841	-0.95	0.64	-0.08	-0.17
U0648	Ta	Low grade	No	Papillary	< 3 cm	Low	Low	No	None	0	58.4	0	58.4	Class 3	0.830181	Class 3	0.731976	0.937735	T1HG_2	NA	NA	TaLG_2	0.832419	UroA.Prog	LumP	T1-TLum_4	GC1	5.97397	2.87342	3.8351	3.64465	5.05335	1.08494	6.3098	3.53759	1.28906	6.59247	-15.6062	-0.798552	2.92295	0.90924	0.258125	-3.74114	1.17128	4.45087	0.79	0.63	-0.87	-0.97
U0653	T1	High grade	No	Papillary	NA	High	High	Yes	>1 per year	1	0.97	1	0.97	Class 3	0.821936	Class 3	0.686873	1.02339	T1HG_2	T1HG_2	0.831536	NA	NA	UroA.Prog	LumP	T1-TLum_4	GC2	5.77655	3.15134	3.91145	0.721241	4.52379	1.3714	6.81996	3.94876	2.29415	6.60695	-14.5244	-1.19797	3.08641	0.763006	-1.06907	-3.74114	0.158326	3.67063	1.39	-0.32	-1.06	-0.87
U0654	Ta	Low grade	No	Papillary	< 3 cm	Low	Intermediate	No	1 per year	0	60	1	6.07	Class 1	0.666892	Class 2	0.741819	1.04715	T1HG_2	NA	NA	TaLG_3	0.398516	UroA.Prog	LumP	T1-TLum_4	NA	6.43623	2.92118	4.24361	5.32603	4.86539	1.75626	6.2146	3.39511	0.404692	5.96905	-5.18918	0.186214	4.10575	0.838034	-0.147288	-2.84415	1.72185	4.37799	-0.8	-0.21	-0.06	0.66
U0655	T1	High grade	No	Papillary	< 3 cm	High	High	No	1 per year	0	60	1	5.13	Class 3	0.65284	Class 3	0.676143	0.690254	T1HG_2	T1HG_2	-0.0524883	NA	NA	UroA.Prog	LumP	T1-TLum_4	GC2	5.87876	2.69134	3.87363	5.61472	4.06284	0.970443	7.37821	3.32125	1.71365	6.46251	-24.0964	-1.97787	1.78464	-0.445736	-3.21136	-3.74114	0.995041	3.48114	-0.78	-0.32	0.67	0.72
U0657	T1	Low grade	No	Papillary	< 3 cm	High	High	No	>1 per year	0	60	1	8.63	Class 3	0.63784	Class 3	0.378023	0.789735	T1HG_2	NA	NA	NA	NA	UroA.Prog	LumP	T1-TLum_4	GC2	6.52919	1.40985	3.71256	2.18793	4.59909	1.14565	6.43917	3.54766	1.98238	6.54196	-13.9135	-1.15517	2.42997	0.115963	-0.893311	-2.90645	2.10209	3.731	0.91	-0.33	-0.6	-0.99
U0659	Ta	High grade	Yes	Papillary	< 3 cm	High	High	Yes	1 per year	1	14.83	1	4.57	Class 2b	0.413041	Class 2	1.1181	0.998288	T1HG_2	NA	NA	NA	NA	UroA.Prog	LumP	T1-TLum_4	GC3	5.88873	4.18909	4.46209	5.7424	5.60851	2.16862	5.87975	3.8425	2.06564	5.54382	-0.991918	0.650461	3.21436	1.44214	1.61731	-0.957406	1.2765	4.89622	-0.74	0.26	0.72	0.89
U0666	Ta	Low grade	Yes	Papillary	< 3 cm	Low	High	No	1 per year	0	60	1	6.6	Class 3	0.82127	Class 3	0.528549	0.79664	T1HG_2	NA	NA	TaLG_2	0.853961	UroA.Prog	LumP	T1-TLum_4	GC2	6.25662	2.3629	3.54615	4.14621	3.35712	0.65571	6.51163	3.37818	0.58667	6.69301	-26.9556	-3.04116	2.88097	-0.380411	-3.25163	-3.74114	1.15871	3.96204	0.83	-0.32	-0.04	-0.76
U0670	T1	High grade	No	NA	< 3 cm	High	High	No	None	0	60	0	60	Class 2a	0.767685	Class 2	0.828961	1.22022	T1HG_3	T1HG_3	0.897683	NA	NA	UroA.Prog	LumP	T1-TLum_4	NA	5.62854	3.60411	3.98457	6.40938	4.24639	1.45657	7.17859	3.66566	4.34903	5.21641	-6.43513	0.191511	3.90074	1.00927	-0.736479	-3.74114	2.0267	4.62738	-1.36	0.51	0.93	1.13
U0696	T1	High grade	No	Papillary	< 3 cm	High	High	Yes	NA	1	14.57	NA	NA	Class 2a	0.667404	Class 2	0.880274	1.48374	T1HG_3	T1HG_3	0.603374	NA	NA	UroA.Prog	LumP	T1-Early_5	GC3	5.92963	5.16111	5.1628	4.57672	4.25177	1.62485	7.73008	3.26161	3.25339	4.28083	-24.5318	-1.27755	2.97844	0.457117	-1.71698	-3.74114	-0.227852	4.17699	-1.09	-0.25	0.93	1.36
U0706	T1	High grade	No	Papillary	< 3 cm	High	High	Yes	NA	1	1.87	NA	NA	Class 2a	0.802659	Class 2	0.959444	1.29008	T1HG_1	T1HG_1	0.596417	NA	NA	UroA.Prog	LumP	T1-TLum_4	NA	6.11434	4.05439	4.82175	3.85651	4.73767	1.27015	7.32584	3.2963	1.0312	5.4813	-9.93687	-0.592231	4.96644	0.336052	-1.01059	-3.74114	0.843055	4.12449	0.02	-0.22	0.05	0.53
U0709	T1	High grade	No	Papillary	< 3 cm	High	High	Yes	NA	1	3.6	NA	NA	Class 2a	0.718101	Class 2	1.22131	2.22065	T1HG_1	T1HG_1	0.857601	NA	NA	GU	LumU	T1-Early_5	NA	4.44983	4.87562	4.83734	6.36008	4.09105	1.42437	4.36343	4.39003	4.00679	2.71163	-23.6515	-1.02488	4.21643	0.854779	-1.61695	-3.74114	0.548908	4.50074	-1.09	0.54	0.91	1.15
U0754	Ta	Low grade	No	Papillary	< 3 cm	Low	Low	No	>1 per year	0	60	1	12.3	Class 2b	0.737498	Class 2	0.637535	1.35795	T1HG_2	NA	NA	TaLG_3	0.424312	UroA.Prog	LumP	T1-TLum_4	NA	6.48974	2.39822	4.01476	4.53762	5.67269	2.21871	5.91527	3.97928	0.937943	5.49915	1.82813	0.771973	5.18555	2.29349	0.370602	-1.11324	1.87488	4.90141	-1.24	-0.52	-0.71	0.84
U0765	T1	Low grade	No	Papillary	NA	High	High	No	1 per year	0	59.27	1	20.83	Class 2b	0.695323	Class 2	0.655079	1.09297	T1HG_2	NA	NA	NA	NA	UroA.Prog	LumP	T1-Inflam_2	NA	5.77619	2.40766	3.86532	4.21786	4.90092	3.12847	6.37486	4.47865	0.950791	6.49634	-6.13358	-0.639255	2.72539	1.49328	0.330525	-2.33646	0.847803	5.38706	1.37	0.47	-1.03	-1.15
U0766	Ta	High grade	No	Papillary	NA	Low	High	No	NA	0	60	NA	NA	Class 2a	0.739919	Class 3	0.669488	0.907454	T1HG_2	NA	NA	NA	NA	UroA.Prog	LumP	T1-TLum_4	NA	5.63076	3.28941	4.37756	4.37641	4.10147	1.2221	5.79366	2.98357	0.717965	6.21365	-12.2439	-0.492721	4.49406	1.40452	-0.0124692	-2.3655	1.91535	3.47367	-0.93	0.47	-0.51	0.73
U0768	Ta	Low grade	No	Papillary	>= 3 cm	Low	Intermediate	No	1 per year	0	60	1	40.83	Class 2a	0.643356	Class 2	1.20655	1.17345	T1HG_2	NA	NA	TaLG_3	0.287982	UroA.Prog	LumP	T1-Early_5	NA	6.44387	4.74063	4.80412	4.56648	4.75159	1.46504	6.63701	3.98617	0.472414	5.35058	-8.95413	-0.596756	3.28451	1.05247	-1.15563	-2.69177	1.52328	4.49019	-0.11	-0.57	-0.35	1.01
U0772	Ta	Low grade	No	NA	NA	Low	NA	No	1 per year	0	60	1	26.6	Class 3	0.281915	Class 3	0.52135	1.24274	T1HG_2	NA	NA	TaLG_2	0.393369	UroA.Prog	LumP	T1-TLum_4	NA	5.51005	2.23303	3.85687	4.07635	4.02444	1.94751	7.209	2.71176	1.52459	5.11372	-10.5099	0.353472	5.30635	0.47802	-1.34381	-2.33002	1.92513	3.08665	0.2	0.47	-0.05	-0.77
U0777	T1	High grade	No	Papillary	< 3 cm	High	High	Yes	1 per year	0	60	1	9.1	Class 2a	0.655532	Class 2	1.09626	1.16721	T1HG_3	T1HG_3	0.847424	NA	NA	UroA.Prog	LumP	T1-Early_5	NA	5.92503	4.31522	4.67653	5.41853	4.38481	2.09594	6.61562	3.55781	1.36604	5.58745	-13.5683	-1.19953	2.14137	0.41135	-1.74421	-2.30279	-0.108793	4.56593	-0.89	-0.32	0.91	1.21
U0779	Ta	Low grade	No	NA	>= 3 cm	Low	Intermediate	No	None	0	55.07	0	40.43	Class 2a	0.578306	Class 2	0.697219	1.06383	T1HG_2	NA	NA	TaLG_3	0.33225	UroA.Prog	LumP	T1-TLum_4	NA	5.73066	3.49159	4.39861	6.07894	4.47069	0.992379	7.17797	3.0201	3.5054	5.96727	-8.54977	0.0604667	5.25417	2.11163	0.772507	-1.50888	1.42371	4.25666	-1.08	-0.53	0.51	1.17
U0794	Ta	Low grade	No	Papillary	NA	Low	Intermediate	No	None	0	60	0	51.17	Class 3	0.823906	Class 3	0.581376	0.955642	T1HG_2	NA	NA	TaLG_2	0.849189	UroA.Prog	LumP	T1-TLum_4	NA	6.17286	2.43191	3.83372	2.86037	4.93122	1.47145	6.72674	3.54156	0.969835	6.76176	-7.60741	-1.00446	3.87013	0.842146	-0.511192	-1.67591	0.800811	3.49844	1.24	0.38	-1.04	-1.21
U0796	T1	High grade	No	NA	NA	High	High	NA	NA	NA	NA	NA	NA	Class 2a	0.706489	Class 2	1.13029	2.04895	T1HG_1	T1HG_1	0.88334	NA	NA	GU	LumU	T1-LumGU_1	NA	4.80152	4.38788	4.89367	4.74043	4.3548	4.2356	4.90133	5.1624	3.53185	2.51301	11.5775	1.80198	4.86843	3.04811	3.17656	-1.02796	2.95675	6.36323	-0.94	0.36	0.77	0.85
U0832	Ta	Low grade	No	NA	NA	Low	Intermediate	No	>1 per year	0	10.87	1	7.67	Class 2b	0.0432086	Class 2	0.903904	0.938374	T1HG_2	NA	NA	TaLG_3	0.395594	UroA.Prog	LumP	T1-Early_5	NA	5.99263	4.14314	4.6155	4.00445	5.11952	0.753058	6.45448	3.22345	1.2561	5.85369	-6.43442	-0.470682	4.36886	0.347432	-0.334936	-2.95768	0.932568	3.87706	-0.19	-0.72	-0.44	0.68
U0839	Ta	High grade	No	NA	< 3 cm	High	High	No	None	0	18.43	0	18.43	Class 2b	0.12533	Class 1	0.967216	1.0808	T1HG_2	NA	NA	NA	NA	UroA.Prog	LumP	T1-TLum_4	NA	6.0101	3.86224	4.28895	6.75333	4.83924	2.53672	5.66224	4.1982	5.24659	5.42355	-8.3471	0.51471	0.893042	1.01428	-1.39943	-3.15947	3.65842	4.87768	-1.26	0.12	0.82	0.94
U0844	Ta	Low grade	No	NA	NA	Low	NA	No	1 per year	0	60	1	13.3	Class 2a	0.653517	Class 2	0.865082	1.13897	T1HG_2	NA	NA	TaLG_3	0.370176	UroA.Prog	LumP	T1-TLum_4	GC2	6.9619	3.99669	4.64042	4.47601	4.88775	1.95013	6.87817	3.26938	3.43002	5.5255	-13.6681	-0.0272597	6.18756	1.33087	-0.425626	-2.52086	3.67416	4.11164	-1.46	-0.13	0.71	1.43
U0847	Ta	Low grade	No	NA	NA	Low	NA	No	None	0	60	0	32.63	Class 1	0.822525	Class 1	0.716737	1.0569	T1HG_2	NA	NA	TaLG_4	0.868104	UroA.Prog	LumP	T1-TLum_4	NA	6.00479	3.20899	4.23932	4.8797	5.15701	2.12962	5.88714	3.75066	3.00261	5.93821	-10.4688	0.153967	5.75071	1.19374	0.0739503	-2.43313	2.3652	4.41099	-0.84	-0.68	-0.57	0.11
U0850	Ta	High grade	No	NA	NA	Low	High	Yes	>1 per year	0	60	1	1.83	Class 2b	-0.0423512	Class 2	0.671095	0.955886	T1HG_2	NA	NA	NA	NA	UroA.Prog	LumP	T1-TLum_4	NA	6.43115	2.98145	4.16903	4.04267	4.77162	0.946139	5.57015	3.78235	1.72339	6.16117	-10.6157	-0.860766	3.92093	1.70174	0.0851985	-3.18199	1.22686	3.89061	1.13	-0.51	-0.84	-0.6
U0855	T1	High grade	No	NA	< 3 cm	High	High	No	None	0	60	0	18.6	Class 2b	0.751098	Class 2	0.571898	1.34503	T1HG_2	T1HG_2	0.797165	NA	NA	UroA.Prog	LumP	T1-Inflam_2	NA	6.19466	1.4285	3.87895	4.64979	5.73239	3.37413	6.26601	4.76386	2.63025	5.85316	10.028	1.07497	3.89144	2.65978	1.85209	-1.40601	2.33255	5.91315	1.06	-0.36	-1.01	-0.96
U0856	Ta	High grade	No	NA	NA	Low	High	No	None	0	60	0	36.7	Class 2b	0.758642	Class 2	0.624923	1.20194	T1HG_2	NA	NA	NA	NA	UroA.Prog	LumP	T1-TLum_4	NA	6.05044	1.80631	3.82087	-2.80327	5.26751	1.61626	4.31316	3.92705	3.63289	5.79108	1.41389	1.10363	4.68085	3.29302	1.21853	-2.42326	3.20635	3.95523	1.48	-0.46	-1.19	-1.31
U0867	T1	High grade	Yes	NA	NA	High	High	No	1 per year	0	51.5	1	33.73	Class 2a	0.663808	Class 2	1.01215	1.18747	T1HG_3	T1HG_3	0.912152	NA	NA	UroA.Prog	LumP	T1-TLum_4	GC3	5.28107	3.93291	4.50257	6.24419	5.22685	2.26405	7.74107	3.63384	3.47132	5.3613	-1.0618	0.243325	3.06085	2.45217	0.479042	-3.74114	1.81804	4.55573	-1.36	0.18	1.03	1.39
U0870	Ta	High grade	No	Papillary	NA	High	High	No	None	0	49.23	0	49.23	Class 3	0.170638	Class 3	0.618781	1.419	T1HG_2	NA	NA	NA	NA	UroA.Prog	LumP	T1-TLum_4	GC1	6.12353	1.85094	4.12036	5.78759	4.33563	1.7105	7.82381	3.50396	1.31125	4.44486	-5.8877	0.595002	5.28005	2.56677	1.06786	-2.26609	2.17369	3.4406	0.02	-0.32	0.09	0.14
U0903	Ta	Low grade	No	Papillary	< 3 cm	Low	Low	No	None	0	15.57	0	15.57	Class 3	0.812602	Class 3	0.488981	0.843247	T1HG_2	NA	NA	TaLG_2	0.847799	UroA.Prog	LumP	T1-TLum_4	NA	5.81026	1.69876	3.93347	3.23371	4.60782	0.885783	6.3834	3.13883	0.487417	6.63746	-21.7694	-0.970573	2.42783	0.860094	-0.932937	-3.74114	1.84853	3.50332	1.38	-0.38	-0.76	-1.18
U0904	Ta	Low grade	No	Papillary	< 3 cm	Low	Intermediate	No	None	0	34.13	0	34.13	Class 1	0.875757	Class 2	0.543837	0.88656	T1HG_2	NA	NA	TaLG_3	0.362636	UroA.Prog	LumP	T1-TLum_4	GC2	6.03543	2.74292	3.91941	6.62347	4.51855	1.15267	7.35009	3.0705	1.36612	6.42247	-18.2844	-1.05047	1.37227	-0.2788	-2.60863	-3.74114	1.05499	3.77166	-1.26	0.5	1.05	1.01
U0905	Ta	Low grade	No	Papillary	< 3 cm	Low	Low	No	None	0	25.97	0	25.97	Class 2b	0.449512	Class 2	0.957513	0.996574	T1HG_2	NA	NA	TaLG_3	0.335814	UroA.Prog	LumP	T1-Early_5	NA	5.8157	4.41228	4.79931	5.33912	3.96175	2.54767	6.11729	3.95111	2.05561	6.41191	8.36057	1.16484	3.32374	2.65654	2.78782	-0.82394	1.78707	4.48539	-0.98	-0.18	0.77	1.07
U0907	T1	High grade	No	Papillary	>= 3 cm	High	High	No	None	0	57.23	0	57.23	Class 2b	0.776484	Class 2	1.76776	2.19434	T1HG_1	T1HG_1	0.883469	NA	NA	GU.Inf1	Ba/Sq	T1-LumGU_1	NA	5.3281	5.37044	5.13026	0.785227	4.90532	1.80069	1.42886	4.92696	3.60611	2.72292	21.5451	3.44455	4.53935	5.16995	5.24849	0.768509	5.95341	5.03912	-1.04	0.2	0.73	0.89
U0909	Ta	Low grade	No	Papillary	>= 3 cm	Low	Intermediate	No	1 per year	0	60	1	4.67	Class 2b	0.76348	Class 2	1.02934	1.29112	T1HG_2	NA	NA	TaLG_3	0.574825	UroA.Prog	LumP	T1-Inflam_2	NA	5.40475	3.98284	4.41435	3.87857	5.18485	2.0257	6.00604	3.76218	2.5327	6.07983	17.8776	2.50746	7.13819	4.87416	3.95748	-0.211815	3.31606	4.53692	0.92	-0.43	0	-0.1
U0910	T1	High grade	No	Papillary	< 3 cm	High	High	No	None	0	51.53	0	51.53	Class 2a	-0.36673	Class 3	1.12184	0.997753	T1HG_2	T1HG_2	0.770345	NA	NA	UroA.Prog	LumP	T1-TLum_4	GC2	6.00752	3.77024	4.40238	5.09931	3.22613	0.669815	6.904	3.41913	0.362039	6.02281	-20.6943	-1.37503	0.584005	-0.149752	-2.56213	-2.75205	0.630331	3.79246	0.31	-0.57	0.06	0.24
U0912	Ta	Low grade	No	Papillary	< 3 cm	Low	Intermediate	No	None	0	42.87	0	42.87	Class 3	0.825248	Class 3	0.728549	0.84871	T1HG_2	NA	NA	TaLG_2	0.733368	UroA.Prog	LumP	T1-TLum_4	NA	5.13867	3.41593	4.23941	2.2657	3.91832	0.00327088	5.71469	3.35147	1.93731	6.80049	-12.6366	-1.69601	3.18694	0.638347	-0.984148	-3.74114	-0.414144	3.78458	1.35	0.29	0.05	-0.86
U0913	Ta	Low grade	No	Papillary	< 3 cm	Low	Low	No	1 per year	0	60	1	13.1	Class 2b	0.534964	Class 3	0.966337	0.963259	T1HG_2	NA	NA	TaLG_1	0.623033	UroA.Prog	LumP	T1-TLum_4	NA	5.68731	3.25231	3.94564	4.21986	4.7811	1.59897	5.65829	3.44017	1.85773	5.87751	2.33179	0.732235	4.25656	2.88232	0.384604	-3.74114	1.87973	3.92594	-0.86	-0.2	0.67	0.37
U0915	Ta	Low grade	No	Papillary	NA	Low	NA	No	None	0	60	0	45.5	Class 1	0.526289	Class 1	0.567946	0.945658	T1HG_2	NA	NA	TaLG_2	-0.361275	UroA.Prog	LumP	T1-TLum_4	GC1	6.07112	1.63145	3.93581	4.08737	5.05256	2.10204	6.34255	3.03024	1.05017	6.2768	-16.8368	-0.987839	2.24397	-0.366137	-1.74974	-3.74114	0.883898	3.32447	0.66	0.34	-0.16	-0.76
U0918	Ta	Low grade	No	Papillary	< 3 cm	Low	Low	No	None	0	60	0	48	Class 3	0.319221	Class 3	0.546634	1.0604	T1HG_2	NA	NA	TaLG_2	0.413098	UroA.Prog	LumP	T1-TLum_4	GC2	5.3675	1.41854	3.76116	4.17696	4.58496	2.18063	6.89889	3.1984	1.30365	5.59754	-12.5575	-0.335772	4.71648	1.50469	-1.05995	-2.26644	1.13995	3.99584	0.98	0.54	-0.52	-1.15
U0928	Ta	High grade	No	Papillary	< 3 cm	High	High	No	1 per year	0	60	1	24.4	Class 3	0.826196	Class 3	0.653066	0.859651	T1HG_2	NA	NA	NA	NA	UroA.Prog	LumP	T1-TLum_4	NA	6.58023	2.68892	4.25515	2.71632	4.33035	0.765751	6.27726	3.64273	0.786091	6.55232	-22.3406	-1.78755	3.17999	-0.675707	-1.97049	-1.08664	0.546992	3.64328	1.29	-0.23	-1.07	-1.1
U0932	Ta	Low grade	No	Papillary	>= 3 cm	Low	Intermediate	No	1 per year	0	60	1	6.23	Class 2b	0.764955	Class 2	0.993489	1.19198	T1HG_2	NA	NA	TaLG_3	0.578464	UroA.Prog	LumP	T1-TLum_4	GC3	4.87041	3.60479	3.86079	2.27647	4.816	1.8543	4.06347	3.62953	1.06191	6.12831	-1.01298	0.581626	4.01647	1.25972	0.134144	-2.57293	1.99729	4.08123	0.93	0.38	-0.6	-0.83
U0952	Ta	High grade	Yes	Papillary	< 3 cm	High	High	No	1 per year	0	38.1	1	9.67	Class 2b	0.783596	Class 2	1.23872	1.28277	T1HG_2	NA	NA	NA	NA	UroA.Prog	LumP	T1-Inflam_2	GC3	5.9727	4.55133	4.85032	3.44568	5.05957	3.95845	5.09927	4.35175	1.90169	4.90532	17.1819	2.47197	3.13073	2.64281	3.44739	-0.0682891	4.93699	4.96935	-0.56	-0.5	-0.45	0.07
U0954	Ta	Low grade	Yes	Papillary	>= 3 cm	High	High	No	1 per year	0	60	1	57.07	Class 2b	0.760776	Class 2	0.846045	1.32336	T1HG_2	NA	NA	TaLG_3	0.57729	UroA.Prog	LumP	T1-Inflam_2	GC2	5.72705	2.51346	3.81347	0.706397	5.65005	2.91825	4.99544	4.25118	0.94635	6.07695	12.4985	1.60566	2.42326	2.16051	2.23455	-0.429235	2.51197	4.71536	1.2	-0.26	-1.1	-1.16
U0965	Ta	Low grade	Yes	Papillary	< 3 cm	Low	High	No	>1 per year	0	60	1	9.57	Class 3	0.82939	Class 3	0.687906	0.800439	T1HG_2	NA	NA	TaLG_2	0.776071	UroA.Prog	LumP	T1-TLum_4	GC2	5.84249	2.74808	3.77073	3.28866	4.30703	1.34326	6.02871	3.18572	1.01531	6.53946	-9.59038	-0.926	0.554404	0.178034	-1.47182	-2.46041	0.999418	4.0014	0.6	0.19	-0.62	-0.96
U0972	Ta	Low grade	No	Papillary	< 3 cm	Low	Intermediate	No	1 per year	0	60	1	18.5	Class 2b	-0.115144	Class 3	1.0074	0.948333	T1HG_2	NA	NA	TaLG_3	0.350091	UroA.Prog	LumP	T1-TLum_4	GC1	6.14284	3.53746	4.15759	3.9236	4.77599	2.0773	6.48687	3.62136	1.01506	6.27998	-0.977366	0.635315	4.83765	0.982857	0.410362	-1.7478	2.20896	4.34184	-0.62	0.49	-0.56	-0.12
U0973	Ta	Low grade	Yes	Papillary	< 3 cm	Low	High	No	1 per year	0	60	1	16.97	Class 2b	0.707696	Class 2	0.646919	1.17355	T1HG_2	NA	NA	TaLG_3	0.581317	UroA.Prog	LumP	T1-Inflam_2	GC1	5.97325	1.78764	3.55898	4.68291	5.2846	3.35814	6.79284	4.03239	1.63218	6.14539	5.62723	0.160165	4.55345	2.72687	1.02318	-2.85713	2.21017	4.45061	0.86	0.21	-0.71	-1.03
U0976	Ta	Low grade	No	Papillary	>= 3 cm	Low	Intermediate	No	1 per year	0	60	1	8.87	Class 3	0.593075	Class 3	0.494109	0.943472	T1HG_2	NA	NA	TaLG_2	0.34378	UroA.Prog	LumP	T1-TLum_4	NA	6.00619	1.79009	3.69611	3.20071	4.59175	1.23688	6.22877	3.43616	1.61196	6.59703	-10.9227	-0.523505	4.1136	0.751456	-0.270894	-3.74114	1.8632	3.36754	1.21	0.4	-1.1	-1.3
U0977	T1	Low grade	No	Papillary	< 3 cm	Low	High	No	1 per year	0	60	1	8.63	Class 2b	0.718523	Class 2	0.71752	1.1351	T1HG_2	NA	NA	NA	NA	UroA.Prog	LumP	T1-Inflam_2	GC2	5.87821	2.98303	4.08411	4.29845	4.37437	2.04606	6.54946	3.79118	0.0853066	5.64018	14.8139	2.05186	4.64456	2.40545	1.9926	0.540171	3.62253	4.97984	-0.24	0.35	-0.54	-0.67
U0986	Ta	Low grade	No	Papillary	< 3 cm	Low	Low	No	None	0	51.2	0	51.2	Class 1	0.772785	Class 1	0.479316	1.03968	T1HG_2	NA	NA	TaLG_4	0.85645	UroA.Prog	LumP	T1-TLum_4	GC1	6.52494	1.81054	3.7586	5.38518	5.2519	2.44211	6.69409	4.11171	2.55824	5.93406	-8.35704	-0.223944	2.32061	0.980215	0.0126714	-3.74114	2.11891	4.32244	-0.84	0.6	-0.61	-0.7
U0993	Ta	Low grade	No	Papillary	>= 3 cm	Low	Intermediate	Yes	>1 per year	1	44.47	1	3.17	Class 2b	0.328711	Class 2	0.845109	1.0158	T1HG_2	NA	NA	TaLG_3	0.442906	UroA.Prog	LumP	T1-TLum_4	NA	5.65234	4.2458	4.82477	0.781338	5.10432	2.72467	5.2058	3.81731	3.53725	5.91542	-11.307	-0.290323	3.4982	0.684111	0.769132	-1.92175	1.08244	5.03336	0.85	0.49	-0.79	-0.7
U0998	Ta	Low grade	No	Papillary	NA	Low	Intermediate	Yes	>1 per year	0	60	1	5.13	Class 2b	0.715402	Class 2	0.84978	1.32644	T1HG_2	NA	NA	TaLG_3	0.577559	UroA.Prog	LumP	T1-Inflam_2	NA	6.32035	3.19884	4.1362	3.9786	5.79596	3.62129	6.08778	4.30475	0.752117	5.63777	14.3685	0.758984	4.2289	3.14454	1.70627	-2.00776	1.1119	4.35311	-0.96	0.25	0.33	0.08
U1002	Ta	Low grade	No	Papillary	< 3 cm	Low	Intermediate	No	None	0	49.67	0	49.67	Class 2b	0.280064	Class 3	0.394267	1.0243	T1HG_2	NA	NA	TaLG_3	0.364242	UroA.Prog	LumP	T1-TLum_4	GC1	6.14576	0.710814	3.54613	3.18566	5.71834	3.09215	5.19052	3.94821	1.51067	6.3799	-8.34236	-0.0712686	4.60829	1.79094	-0.446298	-2.77945	2.41109	3.8278	0.64	0.48	-0.94	-1.02
U1005	Ta	Low grade	No	Papillary	< 3 cm	Low	Low	No	1 per year	0	60	1	10.9	Class 3	0.597904	Class 3	0.68364	0.943018	T1HG_2	NA	NA	TaLG_2	0.0128693	UroA.Prog	LumP	T1-TLum_4	NA	5.95137	1.34499	4.00505	0.214998	4.6319	0.981293	5.5835	3.08535	1.53145	6.41785	-15.4842	-1.27266	5.3722	1.2109	-1.47859	-3.74114	1.20166	3.48771	1.09	-0.41	0.49	-1.04
U1006	Ta	Low grade	No	Papillary	>= 3 cm	Low	Intermediate	No	1 per year	0	14.93	1	14.93	Class 2a	0.664611	Class 2	0.80399	1.4247	T1HG_3	NA	NA	TaLG_3	0.355773	UroA.Prog	LumP	T1-TLum_4	GC1	6.08843	3.8415	4.49897	6.70655	4.90809	1.5821	7.06191	3.78149	3.04343	5.19297	-14.2743	-0.813138	3.0476	0.945478	-0.859216	-2.79	1.77625	4.44331	-1.06	-0.15	0.64	1.2
U1011	Ta	High grade	Yes	Papillary	< 3 cm	High	High	No	1 per year	0	60	1	4.77	Class 2b	-0.00498729	Class 2	1.16008	1.23766	T1HG_2	NA	NA	NA	NA	UroA.Prog	LumP	T1-TLum_4	GC3	6.31107	3.91949	4.67152	3.0375	4.38341	1.18622	5.81107	3.70037	0.67566	6.0852	-6.01531	-0.176915	6.05444	2.30888	1.01842	-3.74114	3.65665	4.11705	0.82	-0.51	-0.56	-0.03
U1018	T1	Low grade	No	Papillary	>= 3 cm	High	High	No	None	0	60	0	60	Class 1	-0.334003	Class 3	0.540626	0.960841	T1HG_2	NA	NA	NA	NA	UroA.Prog	LumP	T1-TLum_4	GC1	6.1192	2.0408	3.50999	3.62607	4.39849	1.40324	6.17084	2.78102	0.996216	6.64107	-18.4155	-1.26369	3.12506	0.203159	-1.77277	-3.74114	2.04077	3.0932	1.21	0.39	-0.79	-1.22
U1019	Ta	Low grade	No	Papillary	>= 3 cm	Low	Intermediate	No	1 per year	0	60	1	3.93	Class 1	0.878214	Class 1	0.652136	1.05272	T1HG_2	NA	NA	TaLG_3	0.362983	UroA.Prog	LumP	T1-TLum_4	GC2	6.05559	3.12311	4.14675	5.84699	4.29206	2.19994	7.0576	3.09189	1.43773	5.96882	-13.8993	-0.820692	3.89514	1.10751	-1.07684	-2.86357	1.4354	3.96689	-1.46	0.48	0.56	1.27
U1020	Ta	Low grade	No	Papillary	>= 3 cm	Low	Intermediate	No	>1 per year	0	31.53	1	5.63	Class 2b	0.753385	Class 2	0.549638	1.06334	T1HG_2	NA	NA	TaLG_3	0.578813	UroA.Prog	LumP	T1-TLum_4	GC2	5.90309	1.8	3.43951	3.39765	4.76439	1.86235	5.51959	3.89481	3.75676	6.62131	6.93487	1.00154	3.32265	1.66053	1.77779	-2.73154	2.93602	4.21954	1.05	0.14	-0.9	-1.12
U1023	Ta	Low grade	No	Papillary	< 3 cm	Low	Intermediate	No	>1 per year	0	10.5	1	10.5	Class 2b	-0.0346391	Class 2	0.858065	1.09257	T1HG_2	NA	NA	TaLG_3	0.449484	UroA.Prog	LumP	T1-TLum_4	GC2	6.09136	3.41584	4.51922	2.50032	4.94466	1.93748	4.74944	3.66446	0.754279	6.25213	-6.80698	-0.732273	5.18385	1.27806	0.735108	-2.11076	2.46166	4.26507	-0.21	-0.6	-0.65	0.03
U1025	T1	High grade	Yes	Papillary	>= 3 cm	High	High	No	1 per year	0	40.73	1	1.87	Class 2a	0.746678	Class 2	1.13382	1.30571	T1HG_1	T1HG_3	0.498252	NA	NA	UroA.Prog	LumP	T1-TLum_4	GC3	5.0205	4.576	5.06108	5.21498	4.38781	1.62187	7.50231	3.51289	3.54359	4.77919	-7.90633	-0.0713796	3.54924	0.94136	0.0289033	-1.89422	2.56118	4.18523	-0.96	0.14	1.16	1.11
U1026	Ta	Low grade	Yes	Papillary	< 3 cm	Low	High	No	>1 per year	0	17.03	1	4.03	Class 2b	0.464355	Class 2	1.09732	1.16551	T1HG_2	NA	NA	TaLG_3	0.378754	UroA.Prog	LumP	T1-Early_5	NA	5.47836	4.76437	4.74754	3.13344	4.98873	2.41003	6.39768	3.82563	2.56434	5.26212	-2.74584	0.778544	2.76621	1.89299	2.01652	-1.59902	2.92726	3.65101	-0.83	-0.32	-0.01	0.91
U1030	T1	Low grade	No	Papillary	< 3 cm	Low	High	No	>1 per year	0	60	1	7.67	Class 2b	-0.18551	Class 2	0.926199	0.991369	T1HG_2	NA	NA	NA	NA	UroA.Prog	LumP	T1-Early_5	NA	6.43196	3.49627	4.54617	3.50777	5.50044	1.80732	6.00261	4.08366	1.31001	6.05761	-11.5472	-0.802834	4.03172	1.27235	-0.716889	-3.02659	0.401711	4.71343	0.57	-0.32	-0.8	0.02
U1031	Ta	Low grade	No	Papillary	< 3 cm	Low	Low	No	None	0	21.9	0	21.9	Class 1	0.63025	Class 1	0.550187	0.921795	T1HG_2	NA	NA	TaLG_3	0.146395	UroA.Prog	LumP	T1-TLum_4	GC1	5.81852	1.76724	3.89774	4.57998	5.3832	1.03318	5.84344	3.50969	1.66909	6.6408	-10.6636	-0.388855	4.37629	1.64936	0.643785	-3.00574	1.70351	3.99668	-0.59	0.3	-0.9	-0.69
U1032	Ta	Low grade	Yes	Papillary	< 3 cm	High	High	No	>1 per year	0	60	1	4.07	Class 3	0.814944	Class 3	0.866724	0.830714	T1HG_2	NA	NA	TaLG_2	0.696598	UroA.Prog	LumP	T1-TLum_4	NA	6.14366	3.06729	3.78875	1.11803	4.34433	1.16866	6.30493	3.14015	1.63474	6.46304	-23.3421	-1.54769	2.32789	-0.42967	-2.53132	-3.74114	2.02223	4.04425	0.9	-0.22	-0.52	-1.01
U1033	Ta	Low grade	No	Papillary	< 3 cm	Low	Intermediate	Yes	>1 per year	1	56.2	1	27.23	Class 2b	0.55176	Class 3	1.36588	0.91965	T1HG_2	NA	NA	TaLG_3	0.418942	UroA.Prog	LumP	T1-TLum_4	NA	5.77451	0.741493	2.09246	2.76571	5.66883	1.23331	5.30872	2.36993	1.35354	5.72807	-8.59884	-0.0551209	7.34397	1.69734	-0.176576	4.07372	-3.74114	5.50764	0	0.27	0.24	0.01
U1037	T1	High grade	No	Solid	NA	High	High	No	1 per year	0	13.73	1	5.6	Class 2b	0.117499	Class 2	0.693305	0.967292	T1HG_2	T1HG_2	0.738151	NA	NA	UroA.Prog	LumP	T1-TLum_4	GC2	6.05767	4.26149	4.56683	3.34696	4.3915	0.535179	6.26377	3.96686	3.30595	6.05918	-18.1746	0.0514717	5.03771	0.275608	-0.922516	-3.74114	2.25407	4.11348	-0.78	0.46	-0.4	0.86
U1043	T1	High grade	No	Papillary	< 3 cm	High	High	No	None	0	60	0	60	Class 1	0.201815	Class 1	0.611543	1.03855	T1HG_2	T1HG_2	0.173679	NA	NA	UroA.Prog	LumP	T1-TLum_4	GC1	6.34639	1.83062	3.59653	5.06327	4.94303	2.21651	6.53999	3.58205	2.79579	5.75909	-16.3018	-0.295833	4.70872	1.22529	-1.70275	-3.74114	2.1691	3.78225	-0.08	0.48	-0.16	-0.79
U1046	Ta	Low grade	No	Papillary	>= 3 cm	Low	Intermediate	No	1 per year	0	60	1	6.43	Class 2b	0.751735	Class 2	0.710349	1.09835	T1HG_2	NA	NA	TaLG_3	0.455122	UroA.Prog	LumP	T1-TLum_4	GC3	6.07368	2.33219	3.78323	3.18208	5.21184	2.57903	5.96419	4.09842	3.56484	6.16103	4.40077	2.02156	6.09392	2.02363	1.06232	-0.288559	2.8834	4.58691	-0.16	0.48	-0.57	-0.11
U1050	Ta	Low grade	No	Papillary	< 3 cm	Low	Low	No	1 per year	0	56.8	1	20.33	Class 1	0.754633	Class 2	0.552115	1.07266	T1HG_2	NA	NA	TaLG_3	0.500968	UroA.Prog	LumP	T1-TLum_4	NA	5.99121	1.54306	3.87697	4.06794	5.91784	2.37349	6.65667	3.8726	2.28814	6.28413	1.88332	1.0784	2.85723	1.76794	1.11754	-1.38159	2.32739	4.16558	-0.94	0.54	-0.59	-0.75
U1052	Ta	Low grade	No	Papillary	< 3 cm	Low	Intermediate	No	None	0	60	0	60	Class 1	0.741376	Class 1	0.658067	0.904058	T1HG_2	NA	NA	TaLG_4	0.553453	UroA.Prog	LumP	T1-TLum_4	NA	6.87441	2.55588	3.95824	3.68844	5.07241	1.23086	6.1066	3.58092	2.29081	6.56564	-4.70563	0.730857	5.47552	1.56918	0.51184	-2.05413	2.33775	4.33822	0.73	-0.55	-0.94	-0.92
U1055	Ta	High grade	No	Papillary	< 3 cm	Low	High	No	None	0	14.43	0	14.43	Class 3	0.821734	Class 3	0.788492	0.775113	T1HG_2	NA	NA	NA	NA	UroA.Prog	LumP	T1-TLum_4	GC3	6.38647	3.47575	4.19587	4.70352	5.3577	-0.116115	6.30754	3.60719	1.6301	6.19688	-15.6702	-1.3628	2.44172	-0.158882	-1.87647	-3.74114	0.495589	3.99111	0.74	-0.35	-0.04	0.06
U1057	Ta	Low grade	Yes	Papillary	< 3 cm	Low	High	No	>1 per year	0	60	1	8.43	Class 3	0.652279	Class 3	0.412346	0.768201	T1HG_2	NA	NA	TaLG_2	0.353358	UroA.Prog	LumP	T1-TLum_4	GC2	6.60347	1.8819	3.74572	5.73317	4.37235	0.301441	7.13266	3.23458	2.00865	6.7347	-24.8013	-2.36548	4.7349	-0.675607	-2.64337	-3.74114	-0.746028	3.7276	-0.99	-0.29	-0.04	0.75
U1061	Ta	Low grade	No	Papillary	NA	Low	Intermediate	NA	NA	NA	NA	NA	NA	Class 1	0.402326	Class 2	0.753033	1.10592	T1HG_2	NA	NA	TaLG_3	0.575564	UroA.Prog	LumP	T1-TLum_4	GC2	6.34618	2.66992	4.00973	3.68161	5.05229	2.45298	6.63088	3.81929	0.731081	6.25558	-5.27922	-0.212028	4.86897	2.10085	0.322547	-2.36896	1.33915	4.54578	0.13	0.29	-0.87	-0.51
U1067	Ta	High grade	No	Papillary	NA	High	High	No	1 per year	0	31.47	1	31.47	Class 2b	0.455358	Class 2	0.870461	1.19628	T1HG_2	NA	NA	NA	NA	UroA.Prog	LumP	T1-Inflam_2	GC3	5.51134	3.52145	4.37505	4.04929	5.79751	2.62127	5.95411	3.71553	1.06478	6.18686	0.213844	1.23755	3.13893	2.28358	0.060882	-1.74051	2.57904	4.632	-0.81	-0.23	0.05	0.93
U1082	Ta	Low grade	No	Papillary	NA	Low	Intermediate	No	None	0	27	0	27	Class 2b	0.744286	Class 2	0.880078	1.27737	T1HG_2	NA	NA	TaLG_3	0.457114	UroA.Prog	LumP	T1-Inflam_2	NA	6.06282	2.24353	3.9349	5.6238	5.7791	3.43454	7.02017	4.39191	4.45165	5.38259	7.31029	1.85228	5.07847	2.77908	3.31529	-0.900401	5.23528	5.64283	-0.97	0.32	0.09	0.63
U1084	T1	Low grade	No	NA	NA	High	High	No	None	0	42.5	0	42.5	Class 3	0.783693	Class 3	0.457598	1.27019	T1HG_2	NA	NA	NA	NA	UroA.Prog	LumP	T1-TLum_4	NA	6.32847	2.38566	3.95985	1.23852	4.94881	2.45113	6.60944	3.913	2.33253	5.67191	-8.42917	-0.380554	4.67226	1.63607	0.0828171	-3.74114	2.72087	3.47743	1.6	0.23	-1.24	-1.43
U1099	T1	High grade	No	Papillary	>= 3 cm	High	High	No	1 per year	0	29.17	1	41.77	Class 2a	0.776253	Class 2	0.820567	1.07427	T1HG_3	T1HG_3	0.915951	NA	NA	UroA.Prog	LumP	T1-TLum_4	GC2	5.58569	3.32642	4.08303	7.17134	3.85261	2.04325	7.21964	3.46223	0.462284	6.04328	-24.7298	-2.5862	2.95217	0.480348	-2.4373	-3.74114	0.378878	4.03815	-0.74	0.49	1.02	0.99
U1100	Ta	High grade	No	Papillary	< 3 cm	Low	High	No	1 per year	0	35.03	1	11.03	Class 2a	0.413759	Class 3	0.959989	0.958052	T1HG_2	NA	NA	NA	NA	UroA.Prog	LumP	T1-TLum_4	GC3	5.65725	3.60913	4.22571	3.57851	4.83157	2.05446	6.20165	3.38575	1.1727	6.03451	-7.08433	0.754631	4.9189	1.96048	0.91827	-1.93596	2.40561	3.62533	-0.88	0.56	0.61	0.53
U1103	Ta	Low grade	No	Papillary	< 3 cm	Low	Low	No	None	0	25.87	0	25.87	Class 3	0.828429	Class 3	0.546922	0.733066	T1HG_2	NA	NA	TaLG_2	0.852676	UroA.Prog	LumP	T1-TLum_4	GC1	5.91385	2.34442	3.76384	4.00056	3.74888	1.07476	7.41745	3.21815	0.69637	6.85197	-26.8068	-2.2007	2.92718	-0.00586041	-1.77785	-3.74114	1.63521	3.76888	1.42	0.22	-0.74	-0.83
U1105	Ta	High grade	No	Papillary	< 3 cm	Low	High	No	None	0	30.3	0	30.3	Class 2a	0.637197	Class 3	0.837096	0.883493	T1HG_2	NA	NA	NA	NA	UroA.Prog	LumP	T1-TLum_4	GC3	5.33774	3.1655	4.03411	5.81772	4.73742	1.7718	6.96569	3.72316	1.68201	6.0834	-16.6678	-1.56087	2.21739	0.169333	-1.61952	-3.74114	0.248991	4.47605	-0.78	0.64	0.68	0.02
U1106	Ta	Low grade	No	Papillary	< 3 cm	Low	Intermediate	No	None	0	32.27	0	32.27	Class 2a	0.258351	Class 3	0.824626	1.27603	T1HG_2	NA	NA	TaLG_3	0.412203	UroA.Prog	LumP	T1-TLum_4	GC3	5.8831	3.32203	4.10718	2.63522	5.37326	1.95912	4.8753	3.62674	1.32443	6.13147	0.517159	1.03744	4.14702	3.08672	1.31591	-2.6396	2.97683	4.03471	-0.65	0.54	-0.55	-0.52
U1108	Ta	Low grade	No	Papillary	< 3 cm	Low	Low	No	None	0	32.3	0	32.3	Class 3	0.825466	Class 3	0.500571	0.806339	T1HG_2	NA	NA	TaLG_2	0.850755	UroA.Prog	LumP	T1-TLum_4	GC2	6.3796	2.75733	3.7797	2.82371	3.99122	0.773866	6.6739	3.90855	1.4497	6.88252	-20.9314	-2.27993	4.79024	0.188287	-2.15235	-3.74114	-0.18261	3.5854	1.47	0.28	-1.02	-1.17
U1113	Ta	High grade	No	Papillary	NA	Low	High	No	1 per year	0	22.13	1	12.3	Class 3	0.825602	Class 3	0.797328	0.908262	T1HG_2	NA	NA	NA	NA	UroA.Prog	LumP	T1-TLum_4	GC2	5.86542	2.94839	4.03742	2.2848	4.45841	1.29113	6.24568	3.79453	1.67067	6.46081	-18.682	-1.41549	4.87527	0.341977	-2.68731	-3.74114	-0.12432	4.53817	1.26	0.4	-0.79	-1.11
U1123	Ta	High grade	No	Papillary	NA	Low	High	No	None	0	19.37	0	19.37	Class 2b	0.315693	Class 3	0.911639	1.43323	T1HG_2	NA	NA	NA	NA	UroA.Prog	LumP	T1-TLum_4	GC3	5.66522	4.30779	5.43177	-1.30846	5.09891	2.06871	3.12351	4.05173	0.936752	6.22554	-17.8188	-0.484527	5.00555	1.41328	-0.603379	-3.2374	1.83789	3.31652	0.91	0.57	-0.84	-0.78
U1135	Ta	Low grade	No	Papillary	NA	Low	Intermediate	No	None	0	17	0	17	Class 1	0.505715	Class 3	0.425045	0.926305	T1HG_2	NA	NA	TaLG_2	0.363525	UroA.Prog	LumP	T1-TLum_4	GC1	6.36837	1.28099	3.95734	2.09924	4.32457	1.37027	6.67484	3.29504	1.26227	6.60868	-15.0359	-1.24735	5.45335	0.465138	-1.10099	-3.74114	1.48545	3.47784	1.4	0.39	-1.04	-1.22
U1136	T1	Low grade	No	Papillary	NA	Low	High	No	1 per year	0	22.8	1	6.23	Class 2b	0.761482	Class 2	0.78442	1.08872	T1HG_2	NA	NA	NA	NA	UroA.Prog	LumP	T1-TLum_4	GC2	5.8636	3.23458	4.0184	3.68488	5.09626	2.31145	5.94757	3.96294	1.55146	5.84378	7.03481	1.2496	6.48227	2.65816	2.33012	-1.98787	2.33342	4.49943	0.99	-0.29	-0.63	-0.54
U1146	Ta	High grade	No	Papillary	>= 3 cm	High	High	No	1 per year	0	60	1	19.37	Class 3	0.778619	Class 3	0.857217	0.946507	T1HG_2	NA	NA	NA	NA	UroA.Prog	LumP	T1-TLum_4	GC3	5.3791	2.73828	3.83547	2.41295	5.03974	1.62647	5.42771	3.49866	0.588392	6.39234	-15.5402	-0.546341	6.52629	1.25327	-1.69174	-3.74114	1.08631	4.29218	1.33	-0.2	-0.55	-1.04
U1148	Ta	Low grade	No	Papillary	< 3 cm	Low	Low	No	NA	0	60	NA	NA	Class 3	0.635626	Class 1	0.460401	0.871849	T1HG_2	NA	NA	TaLG_2	0.773703	UroA.Prog	LumP	T1-TLum_4	GC1	6.57349	2.02408	4.12958	0.707317	4.73822	0.646801	7.13165	3.00094	1.85758	6.27883	-19.0047	-0.937153	4.26218	0.551571	-0.408591	-2.71099	1.17452	3.36693	1.37	-0.51	-1.22	-1
U1150	Ta	Low grade	No	Papillary	< 3 cm	Low	Low	No	None	0	60	0	60	Class 1	0.819491	Class 1	0.665202	1.16202	T1HG_2	NA	NA	TaLG_4	0.868591	UroA.Prog	LumP	T1-TLum_4	NA	6.64056	1.40523	3.81433	4.43297	5.25881	3.12226	5.66553	4.17164	2.51441	5.68383	2.50418	0.635564	3.27389	2.57234	0.868298	-2.81924	3.21836	4.56818	-0.23	-0.66	-0.77	-0.59
U1153	Ta	Low grade	No	Papillary	< 3 cm	Low	Low	No	None	0	60	0	60	Class 3	0.651405	Class 1	0.627479	1.21621	T1HG_2	NA	NA	TaLG_2	0.761658	UroA.Prog	LumP	T1-TLum_4	GC1	5.85326	3.23843	4.02258	2.01467	4.2085	1.65818	6.1174	3.31893	1.5995	5.89476	-11.9119	-1.30322	4.89508	-0.114458	-0.643675	-2.57773	2.55712	3.75232	1.46	-0.65	-1.14	-0.99
U1157	Ta	Low grade	No	Papillary	< 3 cm	Low	Low	No	None	0	31.7	0	31.7	Class 1	0.610186	Class 1	0.537233	0.868234	T1HG_2	NA	NA	TaLG_3	0.205637	UroA.Prog	LumP	T1-TLum_4	GC2	5.51532	1.40453	3.79047	4.86986	5.04301	1.68679	5.80709	3.8196	2.88971	6.63254	-12.4248	-1.2608	3.97019	0.828124	-1.17905	-2.75446	1.32035	4.37553	0.77	-0.25	-0.14	-0.7
U1161	Ta	High grade	No	Papillary	< 3 cm	Low	High	No	None	0	29.37	0	29.37	Class 2b	-0.262084	Class 2	0.784224	0.853808	T1HG_2	NA	NA	NA	NA	UroA.Prog	LumP	T1-Early_5	NA	6.07882	3.19477	4.09978	3.75405	4.97797	1.99383	6.25321	4.17184	2.58093	5.98904	-6.76715	-0.951325	3.96363	0.591366	-0.64636	-3.74114	1.23521	4.53916	-0.48	0.12	-0.21	0.44
U1162	Ta	High grade	No	Papillary	>= 3 cm	High	High	No	1 per year	0	60	1	21.63	Class 2a	0.661626	Class 2	0.819689	1.33588	T1HG_3	NA	NA	NA	NA	UroA.Prog	LumP	T1-Early_5	GC3	5.49814	4.45847	4.71811	5.61674	4.90381	1.90089	8.10027	3.80437	3.10349	5.25348	-15.2596	-0.599746	2.84019	0.563846	-1.29124	-3.74114	0.503361	4.16311	-0.96	-0.45	0.72	1.25
U1165	T1	High grade	No	Papillary	< 3 cm	High	High	No	None	0	31.43	0	31.43	Class 2b	-0.334768	Class 2	0.753199	0.844275	T1HG_2	T1HG_2	0.183694	NA	NA	UroA.Prog	LumP	T1-TLum_4	GC3	5.70936	3.26911	4.29929	5.78693	4.85121	0.700017	6.19251	3.34874	1.24004	6.07429	-20.3811	-2.01651	3.67651	0.282098	-1.80249	-3.13187	0.574828	3.72943	-0.98	-0.66	0.91	1.05
U1171	T1	High grade	Yes	Papillary	NA	High	High	Yes	>1 per year	1	3.2	1	3.2	Class 2a	0.7595	Class 2	1.05366	1.35874	T1HG_3	T1HG_3	0.918349	NA	NA	UroA.Prog	LumP	T1-TLum_4	GC3	5.14272	4.43938	4.49583	5.37146	3.14638	1.12119	5.94287	3.87042	1.27923	4.51559	-27.9951	-1.95062	2.62517	-0.352124	-2.69558	-3.74114	-0.486847	3.86645	-1.33	0.37	1.03	1.32
U1174	Ta	Low grade	No	Papillary	< 3 cm	Low	Intermediate	No	None	0	60	0	60	Class 2b	0.376428	Class 1	0.652746	1.07469	T1HG_2	NA	NA	TaLG_3	0.245562	UroA.Prog	LumP	T1-TLum_4	GC1	4.69854	3.28442	3.91842	6.26518	4.05757	-0.0197878	6.50346	3.77015	4.41636	4.7018	-26.3849	-1.95352	5.53534	-0.666721	-2.95906	-3.74114	-3.74114	3.77954	-0.26	-0.28	0.12	0.31
U1177	Ta	Low grade	No	Papillary	< 3 cm	Low	Low	No	None	0	43.6	0	43.6	Class 1	0.863836	Class 1	0.725972	0.886584	T1HG_2	NA	NA	TaLG_4	0.8692	UroA.Prog	LumP	T1-TLum_4	GC2	6.32067	2.99493	4.04998	4.16128	5.15764	1.25411	6.09851	3.37024	1.83869	6.44696	-19.9364	-1.21636	0.758599	-0.330203	-1.90326	-3.74114	1.27046	3.80506	-1.28	-0.16	-0.23	0.74
U1179	T1	High grade	Yes	NA	< 3 cm	High	High	No	>1 per year	0	36.1	1	1.93	Class 2a	0.660419	Class 2	0.97005	1.08248	T1HG_3	T1HG_3	0.89489	NA	NA	UroA.Prog	LumP	T1-TLum_4	GC3	5.29084	3.54648	4.75621	6.27092	3.87951	1.5661	5.97127	2.90564	2.34029	5.37233	-20.3864	-1.32578	3.88085	-0.0258842	-2.32441	-3.74114	1.1926	4.19943	-1.35	-0.32	1.01	1.43
U1182	Ta	Low grade	No	Papillary	< 3 cm	Low	Intermediate	No	1 per year	0	60	1	14.7	Class 3	0.595884	Class 3	0.850601	0.869208	T1HG_2	NA	NA	TaLG_2	0.313977	UroA.Prog	LumP	T1-TLum_4	GC2	5.77762	2.73604	3.85834	5.23001	4.19911	0.302541	6.17541	3.53065	1.35136	6.24718	-32.616	-2.2409	1.73536	-0.404488	-3.04257	-3.74114	1.17199	3.82882	-0.05	-0.48	0.88	0.22
U1188	T1	High grade	No	NA	>= 3 cm	High	High	Yes	>1 per year	1	3.27	1	1.63	Class 2b	0.218327	Class 2	1.20032	1.36831	T1HG_2	T1HG_2	0.689833	NA	NA	UroA.Prog	LumP	T1-Early_5	NA	5.15223	4.85176	4.78825	4.66539	5.48587	2.93675	3.66923	4.8399	3.7766	5.04818	-9.77806	-0.743857	3.83237	0.879928	0.164777	-3.74114	1.46466	5.62568	-1.32	0.35	0.54	0.96
U1189	T1	Low grade	No	NA	NA	Low	High	No	None	0	60	0	38.6	Class 2b	0.753036	Class 2	0.822432	1.06086	T1HG_2	NA	NA	NA	NA	UroA.Prog	LumP	T1-TLum_4	GC2	6.4768	2.817	4.0868	4.51955	5.07711	2.51959	6.70482	4.25532	2.05052	6.83461	8.55331	1.03019	6.58745	2.98206	1.86969	-1.4178	1.6578	4.90593	1.1	-0.34	-0.89	-0.81
U1190	Ta	High grade	No	NA	< 3 cm	Low	High	No	None	0	60	0	23.57	Class 2b	0.779166	Class 2	1.17214	1.44103	T1HG_2	NA	NA	NA	NA	UroA.Prog	LumP	T1-Inflam_2	GC3	6.00775	3.35805	4.18021	4.19889	5.44093	2.81491	5.47146	4.59129	3.03831	5.17996	26.4185	3.3722	6.1072	4.84232	3.94009	0.0868099	4.69052	5.00704	-0.86	-0.26	0.46	0.16
U1191	T1	Low grade	No	NA	NA	Low	High	NA	NA	NA	NA	NA	NA	Class 2b	0.780357	Class 2	1.29157	3.12518	T1HG_1	NA	NA	NA	NA	GU.Inf1	Ba/Sq	T1-Inflam_2	NA	4.99653	4.39906	4.73707	-1.33169	4.53093	2.74718	1.21897	5.84076	4.97586	1.45621	12.0932	2.61198	5.98668	4.79299	2.47427	-0.904463	5.80202	5.38355	-0.05	-0.27	-0.78	-0.05
U1192	T1	High grade	No	NA	NA	High	High	Yes	>1 per year	1	8.53	1	1.57	Class 2a	0.715885	Class 2	1.15808	1.70586	T1HG_1	T1HG_1	0.881942	NA	NA	UroC	LumU	T1-Inflam_2	NA	5.55748	4.60982	4.34995	5.13124	4.28754	3.87431	5.94958	4.37956	3.48815	3.02267	6.28237	0.753827	4.00522	2.72569	1.67626	-2.55349	2.16044	4.7814	-0.45	-0.24	0.65	0.44
U1194	T1	Low grade	No	NA	NA	Low	High	No	None	0	60	0	25.97	Class 2a	0.662701	Class 2	0.978027	1.05423	T1HG_3	NA	NA	NA	NA	UroA.Prog	LumP	T1-TLum_4	NA	5.29184	4.38186	4.97495	6.22237	4.87272	2.41525	7.32945	3.31672	2.95616	4.50321	-9.42419	0.169028	3.53947	2.0441	0.529864	-2.41433	1.55219	4.09621	-1.29	-0.22	0.79	1.4
U1196	Ta	Low grade	No	NA	NA	Low	Intermediate	No	1 per year	0	34.6	1	19.53	Class 2b	0.755271	Class 2	0.693271	1.17005	T1HG_2	NA	NA	TaLG_3	0.581232	UroA.Prog	LumP	T1-Inflam_2	NA	6.16984	1.92561	4.00173	0.638199	5.30488	2.46136	5.32707	4.2313	2.63141	6.08237	8.23405	2.23007	6.23112	2.95	1.94092	-0.467534	4.35634	5.02431	1.16	-0.26	-1.21	-1.04
U1205	Ta	Low grade	No	NA	NA	Low	NA	No	1 per year	0	60	1	40.6	Class 2b	0.701758	Class 2	0.500086	1.32983	T1HG_2	NA	NA	TaLG_3	0.5824	UroA.Prog	LumP	T1-Inflam_2	NA	6.42413	1.35343	3.90772	4.7531	5.61199	3.40838	6.63668	4.39557	2.54488	5.51997	10.9131	0.575129	4.44882	2.3351	1.41812	-2.03495	2.18349	4.83977	-0.07	-0.36	-0.92	-0.57
U1206	Ta	Low grade	Yes	NA	NA	High	High	No	>1 per year	0	26.5	1	3	Class 2b	0.558004	Class 3	0.829587	1.18044	T1HG_2	NA	NA	TaLG_3	0.415083	UroA.Prog	LumP	T1-TLum_4	NA	5.86846	2.40534	3.77453	5.18904	5.02511	2.86745	7.06343	3.46827	0.55901	5.93423	-3.44447	0.331115	4.812	3.00554	0.728683	-3.74114	2.05444	4.79971	-0.84	0.16	0.75	0.72
U1207	T1	Low grade	No	NA	NA	High	High	No	1 per year	0	60	1	1.67	Class 1	0.807341	Class 1	0.850157	1.00753	T1HG_2	NA	NA	NA	NA	UroA.Prog	LumP	T1-TLum_4	GC2	6.60184	2.76766	3.97589	4.01006	5.02438	1.95068	5.94647	3.64931	1.55345	5.83915	-7.85697	-0.00845322	3.9971	1.88952	-0.194386	-2.14563	2.57823	4.51251	-0.97	-0.35	-0.53	0.38
U1209	T1	Low grade	No	NA	NA	Low	High	No	1 per year	0	60	1	1.93	Class 2b	0.761672	Class 3	0.569358	1.04069	T1HG_2	NA	NA	NA	NA	UroA.Prog	LumP	T1-Inflam_2	NA	5.6401	2.54489	3.67421	1.46353	4.91651	2.64907	6.14206	3.99097	1.66224	6.17367	4.53811	0.944366	3.91923	2.27361	0.685481	-0.976537	2.23201	4.05976	1.05	-0.62	-1.09	-1.1
U1212	Ta	High grade	No	NA	NA	Low	High	No	1 per year	0	60	1	1.03	Class 2b	0.758683	Class 2	0.758653	1.13201	T1HG_2	NA	NA	NA	NA	UroA.Prog	LumP	T1-Inflam_2	NA	5.62158	2.71314	4.33386	2.6623	5.09583	2.10464	5.27336	4.46199	2.81498	6.14465	1.76166	1.09096	3.65337	1.86338	0.715389	-1.66079	2.20623	4.44839	1.2	0.41	-1.16	-1.02
U1228	Ta	Low grade	No	Papillary	NA	Low	NA	No	None	0	36.2	0	36.2	Class 1	0.564623	Class 2	0.615915	0.98397	T1HG_2	NA	NA	TaLG_3	0.339247	UroA.Prog	LumP	T1-TLum_4	GC1	6.18821	3.16315	4.40208	7.16313	4.96408	1.09219	7.68244	3.1004	1.97034	5.54865	-13.8578	-0.226001	6.11772	1.02158	-0.0649948	-2.6128	1.3552	3.82043	-1.22	-0.17	0.68	1.22
U1230	Ta	Low grade	No	Papillary	NA	Low	NA	No	NA	0	60	NA	NA	Class 1	0.336531	Class 1	0.444272	0.854572	T1HG_2	NA	NA	TaLG_2	-0.0775558	UroA.Prog	LumP	T1-TLum_4	GC2	6.63355	1.86651	4.05277	3.9874	4.25815	1.31184	6.76493	3.06131	0.164064	6.22871	-14.2134	-0.534419	6.00951	0.49377	-1.48548	-3.74114	1.38062	3.12686	1.02	-0.44	-0.87	-0.83
U1231	Ta	Low grade	No	Papillary	NA	Low	NA	No	None	0	28.4	0	28.4	Class 1	-0.0309383	Class 3	0.612285	0.887595	T1HG_2	NA	NA	TaLG_2	0.470642	UroA.Prog	LumP	T1-TLum_4	NA	6.20879	2.65242	4.0111	4.83845	4.55632	0.662884	6.30342	3.31702	1.33254	6.60903	-23.006	-1.93007	3.98299	0.330864	-2.1101	-3.74114	0.689492	3.80682	0.9	0.12	-0.87	-0.91
U1232	Ta	Low grade	No	Papillary	NA	Low	NA	No	1 per year	0	60	1	4.3	Class 3	0.767979	Class 3	0.747652	1.0447	T1HG_2	NA	NA	TaLG_3	0.584769	UroA.Prog	LumP	T1-TLum_4	GC1	4.82631	2.67009	4.05869	2.27509	4.09362	2.29363	5.66827	3.73035	2.20302	5.36545	-10.1962	-0.375952	4.20668	0.757337	-0.836324	-2.52006	1.15101	4.26687	0.74	-0.2	0.21	-0.12
U1233	T1	High grade	No	Papillary	NA	High	High	No	None	0	60	0	37.37	Class 2a	0.562101	Class 2	0.889509	1.11297	T1HG_3	T1HG_3	0.836404	NA	NA	UroA.Prog	LumP	T1-TLum_4	GC2	5.8852	4.15983	4.37021	5.48277	4.85692	1.19516	6.53721	4.30659	2.70624	5.08208	-14.2933	0.304868	5.28742	0.39826	-1.53735	-3.74114	4.85908	5.26692	-1.46	0.31	0.52	1.25
U1235	Ta	Low grade	No	Papillary	NA	Low	NA	No	None	0	60	0	32.2	Class 2a	0.664044	Class 2	0.716164	1.0703	T1HG_3	NA	NA	TaLG_3	0.308279	UroA.Prog	LumP	T1-TLum_4	GC2	5.24086	3.88918	4.7207	5.80781	5.167	1.73272	6.95583	3.6162	2.3334	5.71406	-8.33298	0.0310906	4.51874	1.24382	0.106439	-3.23827	1.83502	3.97647	-1.05	0.37	0.66	1.15
U1237	Ta	Low grade	No	Papillary	NA	Low	NA	No	None	0	34.27	0	34.27	Class 1	0.628575	Class 2	0.802415	1.01153	T1HG_2	NA	NA	TaLG_3	0.387939	UroA.Prog	LumP	T1-TLum_4	GC3	6.05905	3.28477	4.04411	6.08201	4.67172	2.27757	7.63262	3.7926	2.74327	5.73142	-4.43437	0.26831	3.9775	1.19857	-0.189568	-2.99063	1.94527	4.53257	-1.24	0.32	0.6	0.94
U1240	T1	Low grade	No	Papillary	NA	Low	High	No	None	0	60	0	34.83	Class 3	0.699666	Class 1	0.693047	0.86969	T1HG_2	NA	NA	NA	NA	UroA.Prog	LumP	T1-TLum_4	GC2	6.78027	2.59711	3.64504	3.85208	4.20743	0.858799	5.87211	3.73218	0.222982	6.46062	-15.4133	-2.74213	3.44409	0.256643	-1.68176	-3.74114	0.355764	4.27875	-0.04	-0.13	-0.72	-0.82
U1242	Ta	High grade	No	Papillary	NA	Low	High	No	NA	0	17.3	NA	NA	Class 2b	0.748962	Class 2	1.13195	1.39387	T1HG_1	NA	NA	NA	NA	UroA.Prog	LumP	T1-Inflam_2	NA	4.72313	3.7975	4.24694	3.88339	4.77291	2.81151	6.07176	3.79279	2.53779	4.60108	20.5671	1.77951	5.86443	3.8708	2.71279	-0.310599	3.04751	4.48354	-0.01	-0.65	-0.15	-0.44
U1243	Ta	Low grade	No	Papillary	NA	Low	NA	Yes	1 per year	0	60	1	3.67	Class 1	0.541121	Class 2	0.71384	0.975657	T1HG_2	NA	NA	TaLG_3	0.377662	UroA.Prog	LumP	T1-TLum_4	GC2	5.90483	2.83873	4.33384	4.22634	5.00925	1.59518	6.1841	3.26196	0.780926	5.97427	3.42788	1.03352	4.84724	2.22757	2.30775	-2.13268	2.56031	3.85882	-0.83	0.21	0.13	0.76
U1244	T1	High grade	No	Papillary	NA	High	High	Yes	None	1	32.77	0	13.07	Class 2a	0.6194	Class 2	1.20305	1.28906	T1HG_3	T1HG_3	0.860614	NA	NA	UroA.Prog	LumP	T1-Early_5	GC3	5.1502	4.73393	4.60954	6.05941	4.5161	2.79008	6.0437	3.79307	2.18747	4.64179	1.72194	0.124522	2.34843	2.24094	0.848432	-3.74114	1.25238	4.79158	-1.04	-0.51	0.88	1
U1248	Ta	Low grade	No	Papillary	NA	Low	Intermediate	No	NA	0	41.63	NA	NA	Class 3	0.65396	Class 3	0.713904	0.891116	T1HG_2	NA	NA	TaLG_2	0.357579	UroA.Prog	LumP	T1-TLum_4	GC2	6.10283	3.5619	4.31562	4.45735	4.56548	1.56686	7.49185	3.60606	1.71281	6.55444	-12.7307	-1.23526	3.33061	0.950076	-0.985101	-3.42567	1.06033	4.13019	-0.56	-0.23	-0.34	-0.05
U1249	T1	Low grade	No	Papillary	NA	Low	High	No	1 per year	0	13.67	1	3.73	Class 2b	0.461935	Class 2	0.542522	0.994285	T1HG_2	NA	NA	NA	NA	UroA.Prog	LumP	T1-TLum_4	GC2	6.48398	2.09145	3.85413	4.20664	5.37741	1.98915	6.8943	4.03881	1.42188	6.51767	0.193478	0.237063	4.42263	1.83139	0.355024	-1.8769	1.40168	4.63651	1.06	-0.39	-1.02	-0.92
U1256	Ta	Low grade	No	Papillary	NA	Low	NA	No	NA	0	21.2	NA	NA	Class 3	0.604923	Class 3	0.510464	0.810167	T1HG_2	NA	NA	TaLG_2	0.570958	UroA.Prog	LumP	T1-TLum_4	GC1	6.3639	2.01996	3.76082	4.74176	3.92814	0.355634	6.46587	3.18174	0.405808	6.5355	-24.8811	-2.37372	2.36025	-0.456707	-1.40345	-3.74114	0.104179	3.36496	0.91	-0.34	-0.83	-1.08
U1263	T1	High grade	No	Solid	>= 3 cm	High	High	Yes	1 per year	1	30.77	1	30.77	Class 2b	0.516773	Class 2	0.930209	1.18205	T1HG_2	T1HG_2	0.831352	NA	NA	UroA.Prog	LumP	T1-Early_5	NA	5.81609	3.97862	4.12792	2.2618	5.19171	2.82616	4.88368	4.45326	4.16073	5.56151	-3.15148	0.581314	4.97485	2.20967	0.902056	-2.72485	2.66591	5.29971	0.72	0.15	-0.73	-0.56
U1264	T1	High grade	No	Papillary	< 3 cm	High	High	No	1 per year	0	57.13	1	48.8	Class 2b	0.718072	Class 2	0.787644	1.58185	T1HG_3	T1HG_2	0.515752	NA	NA	UroC	LumP	T1-TLum_4	GC3	5.42162	2.51991	3.97912	7.58546	4.98551	2.3076	6.88863	3.95116	3.14661	4.22962	-1.55697	0.605103	2.27942	2.1885	0.235311	-1.49951	3.1244	4.17037	-1.34	0.38	0.89	1.11
U1265	Ta	Low grade	No	Papillary	< 3 cm	Low	Intermediate	No	1 per year	0	41.93	1	4.43	Class 2b	0.69209	Class 2	0.459071	1.09391	T1HG_2	NA	NA	TaLG_3	0.579866	UroA.Prog	LumP	T1-TLum_4	GC1	6.36727	1.38721	3.93293	4.12771	5.51035	2.87695	6.95909	3.81833	0.676441	6.21	-1.54343	-0.281946	3.55448	2.25928	1.09012	-2.383	1.84101	4.3083	1.13	-0.58	-0.85	-0.97
U1266	Ta	Low grade	No	Papillary	< 3 cm	Low	Intermediate	No	1 per year	0	54.23	1	4.57	Class 2b	0.774164	Class 2	0.810089	1.20956	T1HG_2	NA	NA	TaLG_3	0.575099	UroA.Prog	LumP	T1-Inflam_2	GC2	6.04807	3.574	4.42174	3.77859	5.35445	2.85831	6.72152	4.11678	-0.00750515	5.84236	15.4004	1.88858	5.17806	3.47801	1.56775	-0.915943	3.03314	4.9593	0.83	-0.45	-1.01	-0.52
U1267	Ta	Low grade	No	Papillary	< 3 cm	Low	Low	No	1 per year	0	60	1	21.03	Class 1	0.87744	Class 1	0.54881	1.01436	T1HG_2	NA	NA	TaLG_4	0.623321	UroA.Prog	LumP	T1-TLum_4	GC2	6.08025	3.00915	3.91844	5.87404	4.33276	1.50317	6.68963	2.90406	0.875958	5.98345	-15.473	-1.51478	4.13834	1.05233	-1.30512	-3.74114	1.15544	3.32225	-1.34	0.43	0.67	1.11
U1270	Ta	Low grade	No	Papillary	< 3 cm	Low	Low	No	None	0	60	0	60	Class 1	0.860733	Class 1	0.566981	1.00223	T1HG_2	NA	NA	TaLG_4	0.87138	UroA.Prog	LumP	T1-TLum_4	GC1	6.22017	2.67478	4.10811	4.38222	4.76578	1.77108	6.65494	3.43467	1.91173	6.16528	-17.1906	-1.65906	1.52408	0.474584	-0.895849	-3.74114	1.51762	3.43684	-1.07	0.24	-0.63	0.55
U1271	Ta	Low grade	No	Papillary	< 3 cm	Low	Low	No	None	0	45.97	0	45.97	Class 3	0.640983	Class 1	0.535698	0.754036	T1HG_2	NA	NA	TaLG_2	0.367757	UroA.Prog	LumP	T1-TLum_4	GC1	6.32976	2.16666	4.16534	3.50017	4.55056	0.57734	6.52457	3.43205	1.70655	6.59232	-14.454	-1.8877	3.75732	0.0468097	-1.93077	-3.74114	1.41216	3.9465	0.07	-0.44	-0.99	-0.71
U1272	Ta	High grade	Yes	Papillary	< 3 cm	High	High	No	1 per year	0	60	1	24.87	Class 2b	0.742253	Class 2	0.885985	1.77937	T1HG_3	NA	NA	NA	NA	UroC	LumP	T1-Inflam_2	GC1	6.06499	3.03854	4.07831	6.16983	4.5339	2.53878	7.37506	3.58568	0.850038	4.79549	11.7696	1.74056	4.36826	3.27962	2.93468	-0.782526	2.92617	4.07257	-0.84	-0.4	0.44	0.95
U1275	Ta	High grade	No	Papillary	< 3 cm	Low	High	No	None	0	57.57	0	57.57	Class 2b	0.732237	Class 2	0.837291	1.44217	T1HG_2	NA	NA	NA	NA	UroA.Prog	LumP	T1-TLum_4	GC2	5.93277	3.70618	4.61561	4.39328	4.7118	2.27915	7.45109	3.70609	2.14877	4.79996	5.63143	2.01164	6.16296	3.54755	3.44382	-0.509858	4.37107	4.22461	-0.62	-0.59	-0.41	0.94
U1276	Ta	Low grade	No	Papillary	< 3 cm	Low	Low	No	None	0	60	0	60	Class 2b	0.164129	Class 1	0.471011	1.00568	T1HG_2	NA	NA	TaLG_3	0.275114	UroA.Prog	LumP	T1-TLum_4	GC1	6.43775	1.05132	3.76514	5.23994	5.55822	2.80054	6.41449	3.65352	1.19003	6.32469	-7.3352	0.345688	5.3112	1.08452	-0.494335	-1.43832	2.1016	3.68292	-0.81	-0.3	-0.91	-0.62
U1277	Ta	High grade	No	Papillary	< 3 cm	High	High	No	None	0	60	0	60	Class 2a	0.661585	Class 2	0.64056	1.01905	T1HG_2	NA	NA	NA	NA	UroA.Prog	LumP	T1-TLum_4	GC1	5.8742	3.28273	4.40898	4.862	4.54754	2.261	7.04265	3.22927	1.25031	5.8575	-23.123	-1.55781	4.00614	0.0974752	-1.60051	-3.74114	-1.30895	3.3487	-1.07	0.29	-0.42	1.18
U1279	Ta	Low grade	No	Papillary	< 3 cm	Low	Intermediate	No	1 per year	0	58.17	1	4.47	Class 1	0.725468	Class 1	0.621106	0.853892	T1HG_2	NA	NA	TaLG_2	-0.159271	UroA.Prog	LumP	T1-TLum_4	GC2	6.44529	2.55929	3.59734	3.97421	4.7408	1.14814	7.19199	3.77573	2.66839	6.44547	-9.56061	-0.794739	4.55377	1.35735	-0.284637	-3.00297	1.75367	4.36503	0.78	-0.38	-0.95	-0.85
U1280	Ta	Low grade	No	Papillary	< 3 cm	Low	Intermediate	No	1 per year	0	55.37	1	3.83	Class 2b	0.696008	Class 2	0.54047	1.11135	T1HG_2	NA	NA	TaLG_3	0.582896	UroA.Prog	LumP	T1-Inflam_2	GC1	6.49946	1.47579	3.8271	4.06258	5.86891	3.0117	6.33215	4.34799	1.62355	6.10435	7.33226	0.284263	2.53696	2.75348	1.21664	-1.93777	1.80799	4.87529	0.98	-0.6	-1.09	-1.02
U1282	Ta	Low grade	No	Papillary	< 3 cm	Low	Low	No	1 per year	0	54.43	1	54.43	Class 1	0.878612	Class 1	0.666084	1.05766	T1HG_2	NA	NA	TaLG_3	0.367697	UroA.Prog	LumP	T1-TLum_4	GC2	5.80096	3.00377	4.07867	5.64022	5.15664	1.49706	6.99211	2.96562	1.24835	5.72654	-8.97306	-0.139674	4.65038	1.48218	0.142311	-2.59659	1.90958	3.59727	-0.96	0.27	0.56	0.94
U1283	T1	High grade	Yes	Papillary	< 3 cm	High	High	Yes	1 per year	1	18.87	1	18.87	Class 2a	0.665128	Class 2	1.06499	1.28141	T1HG_3	T1HG_1	0.621926	NA	NA	UroA.Prog	LumP	T1-Early_5	GC3	5.461	4.02728	4.59163	7.50906	5.30991	1.23231	7.54911	3.38568	2.72238	4.91891	-10.9464	0.0772642	4.62818	1.76964	0.00162359	-2.5709	1.74323	4.53031	-0.93	-0.36	0.96	1.31
U1284	T1	High grade	No	Papillary	>= 3 cm	High	High	No	1 per year	0	60	1	5.83	Class 2b	0.0838779	Class 2	0.85852	1.20672	T1HG_2	T1HG_2	0.786626	NA	NA	UroA.Prog	LumP	T1-Early_5	GC3	5.75471	4.78805	4.825	4.21197	5.29846	2.19312	6.55802	3.95918	3.28265	5.01647	-7.26155	0.315592	2.44948	1.04047	-0.10732	-2.91121	2.47015	4.37381	-0.49	-0.53	-0.81	0.68
U1286	Ta	High grade	No	Papillary	< 3 cm	High	High	No	None	0	56.13	0	56.13	Class 2a	0.614605	Class 2	0.574823	1.17657	T1HG_3	NA	NA	NA	NA	UroA.Prog	LumP	T1-TLum_4	NA	5.97897	2.90133	3.98129	5.87236	4.80892	2.10584	7.35051	3.81032	1.25253	6.03717	-2.04352	-0.256025	3.49595	1.59474	-0.561724	-2.58372	1.50364	4.28442	-1.05	0.25	0.04	1.01
U1288	Ta	High grade	No	Papillary	< 3 cm	Low	High	No	1 per year	0	60	1	12.93	Class 1	0.683913	Class 1	0.873301	1.13757	T1HG_2	NA	NA	NA	NA	UroA.Prog	LumP	T1-TLum_4	GC3	6.52298	2.85771	4.15062	5.5068	4.99907	1.99453	5.6753	3.32044	0.912475	5.8095	-9.05962	-0.505299	3.5498	0.6251	-0.227934	-2.91133	1.26328	4.10532	-1.38	-0.22	0.5	1.16
U1289	Ta	Low grade	No	Papillary	< 3 cm	Low	Intermediate	No	None	0	56	0	56	Class 3	0.641738	Class 1	0.743988	0.97216	T1HG_2	NA	NA	TaLG_2	0.333253	UroA.Prog	LumP	T1-TLum_4	GC2	5.82116	2.87829	3.84104	4.34206	4.26959	1.10027	6.49073	3.06096	1.09652	6.12376	-19.6778	-1.93098	2.26548	0.129236	-1.97138	-3.74114	1.19428	3.51569	-0.96	-0.6	0.38	0.69
U1291	Ta	Low grade	No	Papillary	< 3 cm	Low	Intermediate	No	None	0	48.53	0	48.53	Class 2b	0.700561	Class 2	0.613817	1.13197	T1HG_2	NA	NA	TaLG_3	0.578472	UroA.Prog	LumP	T1-Inflam_2	NA	6.33196	2.40612	3.89791	5.17081	5.99625	3.26786	7.13137	4.7168	1.88205	5.92407	0.185955	0.281931	3.4125	2.32252	0.545241	-2.05087	1.61955	5.12273	1.02	-0.36	-1.11	-0.98
U1292	T1	High grade	No	Papillary	< 3 cm	High	High	No	1 per year	0	60	1	6.1	Class 2b	-0.266688	Class 2	0.852965	1.24417	T1HG_2	T1HG_2	0.763139	NA	NA	UroA.Prog	LumP	T1-Early_5	GC2	5.7039	4.60055	5.13835	3.84755	4.89277	2.01972	6.95744	3.45709	1.97743	5.50898	-15.6156	-1.21552	1.76567	0.591591	-1.86738	-3.74114	0.136774	4.44591	-0.79	-0.5	-0.46	0.87
U1293	Ta	Low grade	No	Papillary	< 3 cm	Low	Intermediate	No	1 per year	0	55.33	1	39.27	Class 2b	0.70247	Class 2	0.530619	1.11145	T1HG_2	NA	NA	TaLG_3	0.573587	UroA.Prog	LumP	T1-Inflam_2	NA	6.3574	0.979297	3.689	4.33767	5.85001	3.06436	6.26059	4.41138	0.931865	5.9261	6.72943	0.780953	6.18085	2.03144	2.06206	-1.0987	2.09009	5.13793	1.11	-0.27	-1.2	-1.21
U1295	Ta	High grade	No	Papillary	< 3 cm	Low	High	No	None	0	60	0	60	Class 1	0.590432	Class 1	0.572529	0.953569	T1HG_2	NA	NA	NA	NA	UroA.Prog	LumP	T1-TLum_4	GC1	6.24956	2.05952	3.87535	2.30163	4.5363	1.03441	6.27052	3.11639	1.45265	6.16782	-9.82312	-1.17291	3.69556	1.61534	0.00964908	-3.74114	1.36906	3.55207	1.39	-0.65	-0.94	-1.18
U1297	Ta	High grade	No	Papillary	< 3 cm	High	High	No	None	0	13.97	0	13.97	Class 1	0.540025	Class 1	0.529263	0.990662	T1HG_2	NA	NA	NA	NA	UroA.Prog	LumP	T1-TLum_4	GC1	6.32948	1.26343	3.79664	3.40635	4.6313	1.06936	5.81488	3.24067	1.2365	6.29901	-17.3341	-1.06531	6.74054	0.859095	-0.5798	-3.74114	1.49002	3.61055	1.18	-0.53	-0.91	-1.08
U1298	Ta	Low grade	No	Papillary	< 3 cm	Low	Low	No	1 per year	0	60	1	6.5	Class 1	0.522197	Class 1	0.536684	0.977008	T1HG_2	NA	NA	TaLG_2	0.376028	UroA.Prog	LumP	T1-TLum_4	GC1	6.13405	1.8367	4.08047	2.02469	4.71422	1.78354	5.97254	3.4035	1.90285	6.58979	-11.2543	-0.240616	3.45724	2.05441	0.326426	-2.86163	1.79325	3.84981	1.42	-0.6	-1.02	-1.25
U1300	Ta	High grade	No	Papillary	>= 3 cm	High	High	No	None	0	27.47	0	27.47	Class 3	0.829909	Class 3	0.820589	1.006	T1HG_2	NA	NA	NA	NA	UroA.Prog	LumP	T1-TLum_4	GC3	5.11891	2.76405	4.07958	-1.01086	4.98274	1.48914	4.37168	3.91406	1.70529	6.31747	-17.9285	-2.55372	4.50488	0.488045	-1.83611	-3.74114	-3.74114	4.10273	1.49	-0.19	-1.16	-1.2
U1301	T1	High grade	No	Papillary	>= 3 cm	High	High	No	None	0	57.93	0	57.93	Class 2b	0.314345	Class 2	0.706086	1.01834	T1HG_2	T1HG_2	0.811561	NA	NA	UroA.Prog	LumP	T1-TLum_4	GC1	6.01065	4.40024	4.80322	3.51872	4.95304	1.30523	6.3714	3.48183	1.44912	6.16962	6.98908	1.47933	5.61491	2.71816	3.00789	-1.02694	3.22418	4.18804	-0.67	-0.44	-0.75	0.12
U1303	Ta	High grade	No	Papillary	< 3 cm	High	High	No	1 per year	0	60	1	16.13	Class 1	0.879338	Class 1	0.616456	0.914814	T1HG_3	NA	NA	NA	NA	UroA.Prog	LumP	T1-TLum_4	GC1	5.99887	2.8256	4.19716	6.15114	3.92732	1.04212	7.19263	2.88852	0.94665	5.98973	-23.197	-1.74344	2.17412	0.109008	-2.01446	-3.74114	1.11395	3.21955	-1.48	-0.33	0.72	1.32
U1304	T1	Low grade	No	Papillary	>= 3 cm	High	High	No	None	0	60	0	60	Class 3	-0.197168	Class 1	0.553444	0.903843	T1HG_2	NA	NA	NA	NA	UroA.Prog	LumP	T1-TLum_4	GC2	6.11797	2.69019	3.92147	5.75787	4.21941	1.33813	6.83063	3.45923	1.19369	5.93671	-3.1803	0.810549	5.20591	2.36718	0.615934	-2.30029	1.97157	3.83092	0	0.39	-0.69	-0.68
U1305	Ta	Low grade	No	Papillary	< 3 cm	Low	Low	No	1 per year	0	28	1	13.83	Class 1	0.803145	Class 1	0.460362	0.916529	T1HG_2	NA	NA	TaLG_3	-0.234663	UroA.Prog	LumP	T1-TLum_4	NA	6.22807	1.90031	3.93098	3.5971	4.77037	1.41266	6.80994	3.79029	1.9248	5.9601	-16.3091	-1.32943	3.14224	-0.357655	-1.26617	-2.87399	0.0851471	4.05002	-0.18	0.49	-0.77	-0.64
U1307	Ta	Low grade	No	Papillary	< 3 cm	Low	Intermediate	No	None	0	21.97	0	21.97	Class 3	0.451292	Class 3	0.59783	0.914065	T1HG_2	NA	NA	TaLG_3	0.560486	UroA.Prog	LumP	T1-TLum_4	GC1	6.44473	2.60237	3.79293	4.75767	5.04532	1.19389	6.45037	4.04935	1.97915	6.6074	-10.3127	-0.267422	4.98097	1.66869	-1.00173	-3.74114	1.7785	4.45965	0.67	0.22	-0.1	-0.87
U1308	Ta	Low grade	No	Papillary	< 3 cm	Low	Intermediate	No	1 per year	0	45.47	1	19.17	Class 2b	0.694463	Class 2	0.540632	1.04055	T1HG_2	NA	NA	TaLG_1	0.247676	UroA.Prog	LumP	T1-TLum_4	NA	6.27803	1.85699	3.48226	5.98408	5.21066	2.58823	6.59828	3.9978	0.368882	6.19788	2.63377	0.402815	2.63497	1.75999	1.13563	-3.74114	2.43179	4.35431	-0.93	0.65	-0.51	-0.12
U1309	Ta	Low grade	No	Papillary	< 3 cm	Low	Low	No	1 per year	0	53.67	1	5.13	Class 1	0.0584791	Class 3	0.466232	0.939285	T1HG_2	NA	NA	TaLG_2	0.539623	UroA.Prog	LumP	T1-TLum_4	GC1	6.34431	1.62705	3.6494	4.00385	4.93336	1.54791	6.58553	3.58277	0.960041	6.50269	-20.4467	-0.686233	5.00858	0.337242	-1.8216	-3.74114	1.3048	3.78629	1.34	0.39	-0.89	-1.28
U1311	Ta	Low grade	No	Papillary	< 3 cm	Low	Intermediate	No	None	0	46.83	0	46.83	Class 2b	0.337158	Class 2	1.02451	1.43614	T1HG_2	NA	NA	TaLG_3	0.425321	UroA.Prog	LumP	T1-Inflam_2	GC3	5.06902	4.34152	4.401	5.97121	4.99725	2.97863	5.74324	4.27217	1.56435	4.38477	8.43945	0.325827	2.17403	1.83925	0.89585	-1.95362	1.64671	4.53654	-1.26	0.15	0.06	1.1
U1314	Ta	Low grade	No	Papillary	< 3 cm	Low	Intermediate	No	1 per year	0	52.07	1	30.63	Class 2b	0.702671	Class 2	0.431245	1.20428	T1HG_2	NA	NA	TaLG_3	0.583716	UroA.Prog	LumP	T1-TLum_4	GC1	5.64332	1.39796	3.65088	4.01107	5.75341	3.01295	6.11939	4.30829	1.46857	5.93022	-5.19401	0.0246036	3.93823	1.0608	-0.303854	-1.81308	1.6562	4.79718	1.36	0.29	-1.27	-1.3
U1317	Ta	Low grade	No	Papillary	< 3 cm	Low	Intermediate	No	>1 per year	0	56.23	1	4.27	Class 1	0.698081	Class 1	0.600582	0.934857	T1HG_2	NA	NA	TaLG_2	-0.0914095	UroA.Prog	LumP	T1-TLum_4	GC2	6.25221	2.46302	3.84719	4.01825	5.25901	2.18312	6.61333	3.67346	1.90256	6.3206	-10.8168	-0.482945	5.20121	0.841378	-1.06565	-2.85554	1.58031	4.78967	1.29	0.15	-1.19	-1.16
U1330	Ta	Low grade	No	Papillary	< 3 cm	Low	Intermediate	No	None	0	45.67	0	45.67	Class 1	0.563746	Class 1	0.484602	0.985841	T1HG_2	NA	NA	TaLG_3	0.315908	UroA.Prog	LumP	T1-TLum_4	NA	6.2288	1.42361	3.97272	5.37091	5.05791	1.18834	6.59809	3.43248	0.542372	6.27635	-2.46983	-0.0391952	5.256	2.26745	1.04046	-3.74114	2.18481	4.01545	1.05	-0.65	-0.78	-0.84
U1332	T1	High grade	No	Papillary	< 3 cm	High	High	No	1 per year	0	60	1	36.87	Class 1	0.653064	Class 2	0.830947	0.981749	T1HG_2	T1HG_2	0.720807	NA	NA	UroA.Prog	LumP	T1-TLum_4	GC3	5.97279	3.01397	4.00997	6.39612	4.68133	1.77842	7.18388	3.64467	0.882513	5.95407	-10.877	-1.09794	4.35239	-0.0667774	-1.17326	-3.74114	0.865911	4.43868	-1.12	0.34	0.63	0.92
U1335	Ta	Low grade	No	Papillary	< 3 cm	Low	Low	No	1 per year	0	60	1	7.4	Class 2a	0.651296	Class 2	0.809473	1.01406	T1HG_2	NA	NA	TaLG_3	0.370268	UroA.Prog	LumP	T1-TLum_4	GC2	5.6878	4.67223	5.17215	5.55516	4.92117	1.99004	7.36181	3.70194	4.12094	5.29708	-9.63729	0.17344	2.03682	0.466201	-0.832293	-3.74114	2.40393	4.50491	-1.15	-0.32	0.65	1.23
U1336	Ta	Low grade	No	Papillary	< 3 cm	Low	Low	No	None	0	49.93	0	49.93	Class 1	0.528679	Class 1	0.510068	0.945248	T1HG_2	NA	NA	TaLG_2	0.385494	UroA.Prog	LumP	T1-TLum_4	GC1	6.25785	2.37144	4.15948	4.01678	4.56111	1.20566	6.9182	3.4966	1.38052	6.11095	-10.3052	-0.880336	5.48332	1.57551	0.0621158	-2.43674	2.05023	3.69589	1.2	-0.68	-0.94	-0.95
U1337	Ta	Low grade	No	Papillary	< 3 cm	Low	Low	No	None	0	25	0	25	Class 2b	0.760945	Class 2	0.985719	1.3938	T1HG_2	NA	NA	TaLG_3	0.457773	UroA.Prog	LumP	T1-Inflam_2	GC3	5.64263	2.56511	4.07974	3.2898	5.72428	3.34521	4.97309	4.21545	2.8645	4.47291	15.1589	2.2911	5.96552	2.85938	2.56303	-2.82213	4.3734	4.33482	-1.07	-0.29	0.44	0.81
U1338	Ta	Low grade	No	Papillary	>= 3 cm	Low	Intermediate	No	None	0	60	0	60	Class 3	0.684059	Class 1	0.485003	0.906117	T1HG_2	NA	NA	TaLG_3	0.482022	UroA.Prog	LumP	T1-TLum_4	GC1	6.17692	2.70826	3.96192	1.70838	5.19329	1.66259	7.6365	3.41012	0.476934	6.70225	-11.708	-0.843083	4.84729	1.74984	-0.0701364	-3.74114	1.41383	3.85619	1.21	-0.61	-1.05	-0.71
U1341	Ta	Low grade	No	Papillary	>= 3 cm	Low	High	No	1 per year	0	59.07	1	5	Class 2b	0.740174	Class 2	0.617115	1.17719	T1HG_2	NA	NA	TaLG_3	0.576378	UroA.Prog	LumP	T1-TLum_4	NA	5.69975	2.61342	3.90898	5.86351	6.08459	3.03554	6.13888	4.19853	3.35721	5.63107	7.58463	0.817033	3.20493	1.33536	0.926024	-1.9922	1.64864	4.64259	-0.98	-0.12	-0.26	-0.03
U1343	T1	High grade	No	Papillary	< 3 cm	High	High	No	None	0	52.87	0	52.87	Class 2b	0.752487	Class 2	0.838657	1.42818	T1HG_2	T1HG_2	0.499879	NA	NA	UroC	LumP	T1-Inflam_2	GC3	5.66757	3.6446	4.36491	5.97875	5.73525	3.35305	6.65695	4.25444	2.49951	5.16098	0.532337	0.0351855	5.40794	2.00676	1.02761	-2.82008	1.23059	4.90411	-1.14	0.25	0.48	0.99
U1345	Ta	Low grade	No	Papillary	< 3 cm	Low	Intermediate	No	1 per year	0	49.03	1	4.7	Class 1	0.661089	Class 1	0.456048	0.870922	T1HG_2	NA	NA	TaLG_2	0.135473	UroA.Prog	LumP	T1-TLum_4	NA	6.13534	1.59203	3.76699	5.59563	5.00078	1.18188	7.28362	3.48931	1.89837	6.24096	-11.768	-1.09152	4.40668	0.589069	0.30229	-3.74114	0.513882	3.94671	-0.05	-0.25	-0.73	-0.07
U1346	Ta	High grade	No	Papillary	< 3 cm	Low	High	No	None	0	46.27	0	46.27	Class 1	0.572537	Class 1	0.478507	0.991415	T1HG_2	NA	NA	NA	NA	UroA.Prog	LumP	T1-TLum_4	GC1	6.90183	1.4727	3.86685	3.54482	4.51588	0.672929	6.96997	2.74648	1.00517	5.9569	-14.5005	-0.580253	3.96202	1.50956	0.409616	-3.74114	2.91169	3.11224	0.14	-0.29	-0.75	-0.69
U1349	Ta	Low grade	Yes	Papillary	< 3 cm	Low	High	No	1 per year	0	60	1	15.77	Class 2b	0.72064	Class 2	0.958781	1.19815	T1HG_2	NA	NA	TaLG_3	0.406363	UroA.Prog	LumP	T1-TLum_4	NA	6.11198	3.07756	4.04786	5.13817	5.07188	2.30308	7.03752	3.58151	1.04402	5.73485	-5.03095	-0.0867514	5.91033	1.68876	0.35869	-3.20786	1.3503	4.47465	-0.78	-0.51	0.01	0.75
U1354	T1	High grade	Yes	Papillary	< 3 cm	High	High	No	None	0	51.77	0	51.77	Class 2a	0.686879	Class 2	0.972685	1.47701	T1HG_1	T1HG_1	0.809172	NA	NA	UroA.Prog	LumP	T1-TLum_4	GC3	5.01858	4.22362	4.48686	6.40006	5.13891	1.79024	6.8119	3.56428	3.38874	4.70246	-3.88674	0.168544	4.93277	1.39035	0.731073	-2.77161	1.99714	3.70392	-0.87	-0.3	0.79	1.12
U1356	Ta	High grade	No	Papillary	< 3 cm	High	High	No	>1 per year	0	15.7	1	11.07	Class 1	0.299187	Class 2	0.688691	1.25204	T1HG_2	NA	NA	NA	NA	UroA.Prog	LumP	T1-TLum_4	GC3	5.68847	2.69407	3.82314	4.88396	5.04351	1.96496	6.31545	3.60786	1.03989	5.65671	0.555909	0.95442	5.53572	3.24426	2.30758	-1.95347	2.92498	3.77647	-0.08	0.4	-0.45	0.58
U1363	Ta	Low grade	No	Papillary	< 3 cm	Low	Low	No	1 per year	0	28.63	1	12.37	Class 2a	0.393978	Class 1	0.594965	0.990943	T1HG_2	NA	NA	TaLG_2	0.437652	UroA.Prog	LumP	T1-TLum_4	GC2	5.78467	2.74797	4.30667	3.88534	4.42821	1.40097	7.22327	3.12032	2.34782	6.11026	-14.2278	-0.608578	4.79995	1.11444	-0.766031	-3.74114	2.16851	4.13825	0.72	-0.42	-0.76	0.52
U1368	Ta	Low grade	No	Papillary	< 3 cm	Low	Intermediate	No	1 per year	0	60	1	36.4	Class 1	0.49203	Class 3	0.415351	0.93238	T1HG_2	NA	NA	TaLG_2	0.478332	UroA.Prog	LumP	T1-TLum_4	GC2	6.25132	1.42485	3.79216	3.39286	4.42335	0.759689	6.48472	3.21405	1.31251	6.23002	-22.255	-1.45176	5.01287	0.967183	-1.76422	-3.74114	1.98177	3.31853	1.42	-0.55	-1.14	-1.15
U1374	T1	High grade	No	Papillary	< 3 cm	High	High	No	1 per year	0	50.9	1	3.8	Class 2a	0.665623	Class 2	0.890588	1.13267	T1HG_3	T1HG_3	0.920057	NA	NA	UroA.Prog	LumP	T1-TLum_4	GC2	5.53766	3.87184	4.50589	8.03859	4.27768	1.31728	7.68046	2.9336	2.19729	5.14357	-24.2433	-2.0231	4.64724	-0.577402	-2.46855	-2.991	0.77126	3.04594	-1.43	-0.54	0.99	1.46
U1388	Ta	Low grade	No	Papillary	< 3 cm	Low	Low	No	None	0	60	0	60	Class 3	0.783328	Class 3	0.426735	1.03464	T1HG_2	NA	NA	TaLG_2	0.761957	UroA.Prog	LumP	T1-TLum_4	GC1	6.05399	2.1757	3.9069	1.52317	4.57791	1.42801	6.71602	3.6141	1.38037	6.3957	-12.5867	-1.23192	4.61966	0.816234	-0.781594	-2.91429	-0.176353	3.30074	1.41	0.42	-1.02	-1.11
U1396	T1	High grade	Yes	Papillary	< 3 cm	High	High	Yes	>1 per year	1	2.07	1	2.07	Class 2a	0.758879	Class 2	1.05358	1.24311	T1HG_3	T1HG_3	0.908424	NA	NA	UroA.Prog	LumP	T1-Early_5	GC3	5.02305	4.91554	4.83991	3.4961	4.8405	2.50594	6.08981	3.93607	2.52872	4.93851	-5.79595	0.307057	3.65014	1.40158	0.968444	-1.77301	1.59229	4.35416	-1.25	0.46	0.82	1.26
U1403	Ta	Low grade	No	Papillary	< 3 cm	Low	Low	No	1 per year	0	60	1	12.73	Class 1	0.494956	Class 3	0.567631	0.884837	T1HG_2	NA	NA	TaLG_2	0.274691	UroA.Prog	LumP	T1-TLum_4	GC1	6.30465	1.61037	3.76476	4.38008	4.38264	1.25289	6.85166	3.07027	1.86604	6.3847	-10.0158	-0.759156	5.17353	0.315481	0.629394	-3.03554	1.49105	3.58418	0.81	-0.28	-0.48	-0.77
U1404	Ta	Low grade	No	Papillary	< 3 cm	Low	Low	Yes	1 per year	0	60	0	60	Class 3	0.824853	Class 3	0.703176	0.97499	T1HG_2	NA	NA	TaLG_2	0.856549	UroA.Prog	LumP	T1-TLum_4	GC1	5.86766	3.57513	4.01744	1.41845	5.4328	1.96636	6.6943	4.09912	2.61747	6.0179	-12.5429	-0.823596	3.47369	0.601341	-1.83362	-2.831	0.331483	4.52455	1.3	0.38	-1.19	-1.25
U1408	Ta	Low grade	No	Papillary	NA	Low	NA	No	None	0	60	0	60	Class 1	0.117417	Class 3	0.433706	0.948206	T1HG_2	NA	NA	TaLG_2	0.360264	UroA.Prog	LumP	T1-TLum_4	GC1	6.12162	1.95488	3.87869	2.70536	4.60519	1.6587	6.39092	3.32361	1.76232	6.60488	-20.8183	-1.22039	3.9757	1.13228	-0.679187	-3.74114	2.56158	3.60541	1.31	-0.21	-1.18	-1.31
U1409	Ta	Low grade	Yes	Papillary	< 3 cm	Low	High	No	1 per year	0	60	1	3.77	Class 3	0.828124	Class 3	0.634084	1.00074	T1HG_2	NA	NA	TaLG_2	0.832006	UroA.Prog	LumP	T1-TLum_4	NA	5.81265	2.04472	3.93707	2.81679	4.61618	2.29993	6.03714	3.62868	1.52504	6.43542	-27.7077	-1.54097	3.04863	0.126344	-2.24377	-3.74114	0.756749	3.61231	1.1	0.5	-0.68	-0.99
U1412	Ta	Low grade	No	Papillary	< 3 cm	Low	Low	No	1 per year	0	41.03	1	10.73	Class 2b	0.595581	Class 2	0.85932	1.20001	T1HG_2	NA	NA	TaLG_3	0.41294	UroA.Prog	LumP	T1-TLum_4	GC2	6.49058	3.34118	4.37918	5.50615	5.16898	2.75477	7.11546	3.908	2.77069	5.26936	2.36133	-0.338936	1.83879	1.57456	-0.193541	-3.74114	1.42033	5.38033	-1.23	0.6	0.64	1.08
U1413	Ta	Low grade	No	Papillary	< 3 cm	Low	Intermediate	No	1 per year	0	57.97	1	17.43	Class 1	0.797914	Class 1	0.550961	1.03282	T1HG_2	NA	NA	TaLG_4	0.868348	UroA.Prog	LumP	T1-TLum_4	GC2	6.47538	2.00182	3.7857	3.57579	5.60622	2.29046	5.56671	3.74734	3.15507	6.1877	-9.64889	-0.343861	4.66642	0.434834	-0.52709	-3.14067	1.62568	4.18672	-1.13	0.61	-0.88	-0.16
U1415	T1	High grade	No	Papillary	< 3 cm	High	High	Yes	>1 per year	1	1.3	1	1.3	Class 2a	0.739398	Class 2	1.07068	2.54827	T1HG_1	T1HG_1	0.880969	NA	NA	GU	LumU	T1-TLum_4	GC3	4.37744	4.68675	5.20117	2.93208	3.90854	1.26313	6.86133	2.80785	2.23109	2.51063	-17.6225	-0.436026	4.25484	1.11463	-0.881582	-3.74114	3.62316	3.12049	-0.2	0.28	0.94	1.1
U1425	Ta	Low grade	No	Papillary	< 3 cm	Low	Intermediate	No	1 per year	0	51.63	1	51.63	Class 2b	-0.0974979	Class 2	0.288097	1.01818	T1HG_2	NA	NA	TaLG_4	0.216307	UroA.Prog	LumP	T1-TLum_4	NA	6.05291	1.28704	3.82471	5.39223	5.0254	0.916712	7.43025	3.41078	1.6532	5.97273	-6.95519	-0.760161	5.129	1.84386	0.842357	-3.74114	0.877878	3.68378	1.21	-0.45	-1	-0.94
U1426	Ta	Low grade	No	Papillary	< 3 cm	Low	Intermediate	No	None	0	10.37	0	10.37	Class 2b	0.75485	Class 2	0.569988	1.2874	T1HG_2	NA	NA	TaLG_3	0.576665	UroA.Prog	LumP	T1-Inflam_2	NA	6.20291	1.82462	3.71704	3.56484	6.00776	3.31703	6.5125	4.57132	2.06267	5.599	19.2163	2.47508	2.26374	2.54893	2.54962	0.306599	3.89526	4.83861	0.98	0.44	-1.21	-1.16
U1427	Ta	Low grade	No	Papillary	< 3 cm	Low	Low	No	1 per year	0	60	1	59.53	Class 1	0.836458	Class 1	0.601513	0.87602	T1HG_2	NA	NA	TaLG_4	0.631187	UroA.Prog	LumP	T1-TLum_4	NA	6.08589	2.54974	4.12458	3.95227	4.56195	1.23657	6.0005	3.37883	3.19108	6.52394	-14.2657	-1.08059	4.66809	1.37986	-1.45877	-2.65076	2.31414	3.76212	1	-0.58	0.8	-0.23
U1430	Ta	High grade	No	Papillary	< 3 cm	High	High	No	1 per year	0	39.73	1	1.2	Class 3	0.832085	Class 3	0.871639	0.907174	T1HG_2	NA	NA	NA	NA	UroA.Prog	LumP	T1-TLum_4	GC2	6.1701	3.52997	4.53977	3.14067	5.04543	1.83013	6.48386	4.00176	1.1045	6.22638	-16.8062	-1.51991	3.51595	-0.301087	-1.72733	-3.0629	0.413084	4.86192	1.3	-0.35	-0.67	-0.7
U1431	T1	Low grade	No	NA	< 3 cm	Low	High	No	None	0	47.03	0	31.5	Class 2b	0.76663	Class 2	1.04674	1.16652	T1HG_2	NA	NA	NA	NA	UroA.Prog	LumP	T1-TLum_4	GC3	5.89885	3.44046	4.423	4.64458	4.9812	1.9456	6.56607	3.79213	1.40112	4.99439	6.6548	1.00578	5.60789	2.93831	1.5623	-1.96639	2.61869	4.37318	-0.98	-0.56	0.11	0.91
U1432	Ta	Low grade	No	Papillary	NA	Low	Intermediate	No	1 per year	0	60	1	28.43	Class 2b	0.68468	Class 3	0.874595	0.96431	T1HG_2	NA	NA	TaLG_1	0.66553	UroA.Prog	LumP	T1-TLum_4	GC1	5.59376	2.88009	4.38453	5.80752	4.29636	1.87878	6.67072	3.45312	1.61969	5.5689	-5.76074	-0.464782	2.29794	0.684586	-0.720376	-2.12058	0.396329	4.47449	0.36	-0.47	-0.21	0.04
U1434	Ta	Low grade	No	Papillary	< 3 cm	Low	Intermediate	No	1 per year	0	34.7	1	11.1	Class 3	0.829586	Class 3	0.983251	1.18175	T1HG_2	NA	NA	TaLG_2	0.756868	UroA.Prog	LumP	T1-TLum_4	GC3	4.91665	3.81724	4.68606	3.11031	4.53154	0.77533	4.60939	3.26112	0.515925	5.74873	-21.6054	-1.13756	3.69554	0.513973	-1.99631	-3.74114	1.17989	3.42133	1.05	-0.18	0.03	-0.79
U1435	Ta	High grade	No	Papillary	NA	High	High	No	None	0	60	0	32.13	Class 1	0.839755	Class 1	0.584628	0.813174	T1HG_2	NA	NA	NA	NA	UroA.Prog	LumP	T1-TLum_4	GC1	6.42159	1.51525	4.08716	5.64871	4.78341	1.38544	6.79747	3.16032	2.25882	6.69063	-5.26263	-0.185989	4.61379	1.71745	-0.144671	-2.07601	1.98989	3.74452	0.23	-0.53	0.88	-0.66
U1458	T1	Low grade	No	Papillary	NA	Low	High	No	>1 per year	0	6.63	1	1.5	Class 3	-0.175496	Class 1	0.500235	0.893162	T1HG_2	NA	NA	NA	NA	UroA.Prog	LumP	T1-TLum_4	NA	6.0151	2.82634	4.01938	5.91173	4.58377	1.0183	7.36755	3.60437	1.62724	6.35445	-13.1864	-0.306903	2.9198	1.47917	-1.18866	-3.74114	1.26161	3.84219	-0.63	0.51	-0.84	-0.05
U1462	T1	Low grade	No	Papillary	>= 3 cm	High	High	No	>1 per year	0	8.47	1	7.03	Class 2b	0.0779462	Class 2	0.600669	1.18201	T1HG_2	NA	NA	NA	NA	UroA.Prog	LumP	T1-TLum_4	NA	5.37333	2.80849	4.33373	2.76406	4.38903	1.96347	6.56437	4.61348	1.89557	5.33423	-14.0302	-0.593952	3.30006	0.48072	-1.17634	-3.74114	1.18578	4.05822	1.29	-0.49	-0.81	-0.67
U1464	Ta	High grade	No	Papillary	>= 3 cm	High	High	No	>1 per year	0	8.77	1	8.77	Class 2b	0.110956	Class 2	0.873617	1.39857	T1HG_2	NA	NA	NA	NA	UroA.Prog	LumP	T1-Early_5	NA	5.96824	3.84614	4.39637	2.41397	4.87159	2.26187	6.40988	4.1289	1.43821	5.28611	-11.5815	0.0337012	4.0284	1.21231	-1.12451	-2.72614	1.6099	4.49487	1.26	-0.55	-1.08	-0.63
U1465	T1	High grade	No	Papillary	>= 3 cm	High	High	Yes	NA	1	1.03	NA	NA	Class 2b	0.746386	Class 2	1.04351	1.3195	T1HG_2	T1HG_2	0.701564	NA	NA	UroA.Prog	LumP	T1-Early_5	NA	5.86187	4.3726	4.63137	5.43681	4.89595	2.66633	5.50949	4.23567	1.98603	5.67513	-1.16101	0.739552	3.32087	2.08336	0.496373	-1.84968	0.975544	5.05251	-1.08	-0.22	0.53	0.94
U1476	T1	High grade	No	Papillary	NA	High	High	No	1 per year	0	13.27	1	5.77	Class 2a	0.784221	Class 3	0.789252	1.07474	T1HG_2	T1HG_2	0.0828334	NA	NA	UroA.Prog	LumP	T1-TLum_4	NA	6.39133	3.25404	4.33692	4.37337	5.18717	1.59588	5.81282	3.46744	0.635216	6.02196	-18.372	-0.652812	2.17451	0.634093	-0.852411	-2.82283	1.22495	4.14851	-0.91	0.48	-0.07	0.65
U1478	T1	High grade	No	Papillary	< 3 cm	High	High	No	1 per year	0	13.13	1	13.13	Class 2b	0.198479	Class 2	0.854031	0.980362	T1HG_2	T1HG_2	0.823625	NA	NA	UroA.Prog	LumP	T1-Early_5	NA	5.52051	3.65116	3.96476	3.27175	5.19261	1.72638	6.21021	3.83672	5.01944	5.74814	-7.92725	0.412205	3.89637	0.857259	-0.484999	-2.83781	3.19966	4.64806	0.63	0.43	0.39	0.61
U1480	T1	High grade	Yes	Mixed	NA	High	High	Yes	>1 per year	1	8.87	1	2.8	Class 2a	0.651763	Class 2	1.18581	1.53364	T1HG_2	T1HG_2	-0.00200252	NA	NA	UroA.Prog	LumP	T1-Early_5	NA	5.46855	4.90443	4.68249	5.50798	5.00381	2.31861	6.85836	3.66999	0.993397	5.2073	-8.6412	0.642916	6.39112	1.10126	1.29711	-2.03422	1.95803	4.67783	-0.2	-0.29	0.8	1.05
U2026	Ta	Low grade	No	Papillary	< 3 cm	Low	Intermediate	No	1 per year	0	60	1	2.53	Class 2a	0.769429	NA	1.42374	0.957137	T1HG_2	NA	NA	TaLG_1	0.638834	UroA.Prog	LumP	T1-Myc_3	NA	5.4983	4.23855	4.56396	3.12104	4.42347	2.65204	4.62398	3.98707	1.7495	6.64624	-15.319	-1.31901	3.52312	0.165579	-1.7427	-3.4612	0.600377	5.24596	-0.86	0.37	1.11	-0.02
U2027	Ta	High grade	No	Papillary	< 3 cm	High	High	No	1 per year	0	60	1	5.07	Class 2a	0.777073	NA	0.920937	0.637479	T1HG_2	NA	NA	NA	NA	UroA.Prog	LumP	T1-Myc_3	NA	6.35557	3.30108	4.24476	4.42386	4.07454	1.51179	7.03628	3.08883	2.83154	7.55676	-19.2102	-0.923362	3.80239	-0.00453731	-1.8722	-2.89839	0.335191	4.58801	-0.87	0.31	1.26	-0.49
U2028	Ta	Low grade	No	Papillary	< 3 cm	Low	Intermediate	No	1 per year	0	60	1	18.37	Class 2a	0.777332	NA	1.14818	0.956788	T1HG_2	NA	NA	TaLG_1	0.626475	UroA.Prog	LumP	T1-Inflam_2	NA	6.67639	3.25534	3.96121	5.83746	5.21765	3.02848	7.13859	4.65692	1.22214	7.00881	2.37278	-0.165179	2.86021	1.97403	0.799175	-2.28116	-0.139084	5.86383	0.73	0.42	1.23	-0.11
U2029	Ta	Low grade	No	Papillary	< 3 cm	Low	Intermediate	No	1 per year	0	60	1	3.27	Class 3	0.830722	Class 3	0.863798	1.10982	T1HG_2	NA	NA	TaLG_2	0.778373	UroA.Prog	LumP	T1-TLum_4	NA	5.10827	2.78688	3.53253	0.973397	4.48417	2.0619	5.16065	3.44099	0.363741	5.75879	-4.79427	-0.484413	4.83886	1.19548	-0.184433	-3.74114	0.012204	4.10165	0.97	-0.23	-0.3	-1.16
U2030	Ta	Low grade	No	Papillary	< 3 cm	Low	Intermediate	No	1 per year	0	60	1	25.47	Class 2a	0.785606	NA	1.34313	1.04565	T1HG_2	NA	NA	TaLG_1	0.624701	UroA.Prog	LumP	T1-Inflam_2	NA	5.52124	3.69295	4.09763	3.30505	5.18519	3.68221	5.43213	5.18128	1.62263	6.38653	9.49757	0.460703	2.66381	1.63593	1.10916	-0.839207	0.736059	5.89782	0.84	0.32	1.14	-0.57
U2031	Ta	Low grade	No	Papillary	< 3 cm	Low	Low	No	>1 per year	0	60	1	15.33	Class 2a	0.771602	NA	0.827716	0.719321	T1HG_2	NA	NA	TaLG_1	0.625843	UroA.Prog	LumP	T1-TLum_4	NA	6.2917	3.01717	3.78909	5.66288	4.02975	2.04873	6.87782	3.75094	1.7696	7.20834	-10.2241	-0.764229	3.05697	1.12473	-0.743717	-1.43203	0.61748	4.54474	-0.6	0.5	1.09	-0.55
U2032	Ta	Low grade	No	Papillary	>= 3 cm	Low	Intermediate	No	1 per year	0	60	1	10.93	Class 2a	0.772651	NA	0.950042	0.618487	T1HG_2	NA	NA	TaLG_1	0.631968	UroA.Prog	LumP	T1-Myc_3	NA	6.47258	1.7766	3.38235	3.50348	3.30228	1.58769	6.44907	3.49498	2.43161	8.41165	-19.6107	-1.7949	1.39571	0.306779	-2.10573	-3.74114	-0.357784	4.75892	-0.56	0.42	1.23	-0.78
U2033	Ta	High grade	No	Mixed	>= 3 cm	High	High	No	1 per year	0	60	1	4.03	Class 2a	0.766998	NA	0.885936	0.71842	T1HG_3	NA	NA	NA	NA	UroA.Prog	LumP	T1-TLum_4	NA	5.53223	2.72363	4.04544	5.34293	3.01328	0.971395	7.41314	2.35743	1.61216	7.10474	-27.6343	-2.10364	1.92463	-0.404815	-2.96781	-2.89642	-0.341831	3.16285	-1.13	0.41	1.32	0.69
U2034	Ta	Low grade	No	Papillary	< 3 cm	Low	Intermediate	No	None	0	60	0	60	Class 2a	0.75254	NA	1.58112	1.26484	T1HG_1	NA	NA	TaLG_1	0.635939	GU	LumU	T1-Myc_3	NA	5.50699	4.74976	5.10254	7.25355	3.69787	1.85112	6.82821	3.62894	5.03136	4.57297	-25.7556	-0.925374	3.15049	-0.20017	-2.39311	-2.92195	2.9865	4.2086	-0.88	0.46	1.46	1.25
U2035	T1	High grade	No	Solid	>= 3 cm	High	High	Yes	>1 per year	1	1.8	1	1.8	Class 2b	0.781277	Class 2	1.27287	2.13576	T1HG_1	T1HG_1	0.885924	NA	NA	GU.Inf1	Ba/Sq	T1-Inflam_2	NA	4.36289	4.51779	4.82892	0.13589	3.75266	3.45281	1.71189	5.05948	4.48105	2.99397	20.153	3.45887	6.09729	4.12074	4.25955	0.204038	6.72056	4.68857	-0.1	0.38	-0.12	-0.78
U2036	T1	High grade	No	Papillary	< 3 cm	High	High	No	>1 per year	0	60	1	3.33	Class 2a	0.777396	NA	1.01615	0.801032	T1HG_3	T1HG_2	-0.147079	NA	NA	UroA.Prog	LumP	T1-Myc_3	NA	7.14308	4.68421	4.92987	7.00275	3.82302	1.12238	7.44052	3.8945	1.79365	6.87809	-0.183611	0.96506	5.32417	1.77845	1.31402	-0.918114	1.98717	4.30941	-1.38	0.56	1.45	1.33
U2037	Ta	Low grade	No	Papillary	>= 3 cm	Low	Intermediate	No	>1 per year	0	60	1	11.6	Class 2a	0.770086	NA	0.858232	0.712304	T1HG_2	NA	NA	TaLG_1	0.629748	UroA.Prog	LumP	T1-TLum_4	NA	7.00612	3.30218	4.08835	6.7762	4.02303	2.00036	7.41575	3.77684	1.1624	7.50719	-19.3948	-2.02199	3.80066	-0.242077	-2.4436	-3.50297	-0.2749	4.43317	-1.28	0.55	1.3	1.07
U2038	Ta	Low grade	No	Papillary	< 3 cm	Low	Intermediate	Yes	>1 per year	0	60	1	4.9	Class 2a	0.772441	NA	1.36893	1.04777	T1HG_2	NA	NA	TaLG_1	0.63948	UroA.Prog	LumP	T1-Myc_3	NA	6.62632	3.44852	3.97112	5.98714	4.83261	3.1716	5.81047	3.70348	1.82158	6.20696	6.51316	1.59621	6.49043	3.20833	1.82529	0.325502	1.97146	5.23046	-1.15	0.49	1.21	0.13
U2039	Ta	Low grade	No	Papillary	< 3 cm	Low	Low	No	>1 per year	0	53	1	13.07	Class 3	0.658814	Class 1	0.691774	0.849429	T1HG_2	NA	NA	TaLG_2	0.342812	UroA.Prog	LumP	T1-TLum_4	NA	6.0995	3.74876	4.06868	5.66228	4.002	1.05776	6.37603	3.1647	1.80225	6.52957	-20.1642	-1.85555	2.29246	-0.0289056	-1.91792	-3.74114	1.00055	3.79274	-1.25	0.53	0.77	1.02
U2040	Ta	Low grade	No	Papillary	< 3 cm	Low	Low	No	1 per year	0	60	1	4.67	Class 2a	0.624462	Class 1	0.701792	0.931644	T1HG_2	NA	NA	TaLG_1	0.401392	UroA.Prog	LumP	T1-TLum_4	NA	5.33146	2.58899	3.67626	5.41668	4.00173	0.1473	6.57249	3.41579	2.34574	6.11566	-12.6393	-0.746118	3.32488	0.736225	-1.15066	-3.74114	1.71559	4.08593	-1.2	0.57	0.72	0.63
U2041	Ta	High grade	No	Papillary	< 3 cm	Low	High	No	1 per year	0	60	1	48.1	Class 2a	0.772854	NA	0.911495	0.818813	T1HG_2	NA	NA	NA	NA	UroA.Prog	LumP	T1-TLum_4	NA	6.3413	3.34164	4.42131	7.1648	3.74954	1.45378	7.36605	3.50852	2.94779	6.30014	-10.0085	-0.313233	5.61156	1.36974	-0.881324	-3.15028	2.18309	3.67961	-0.93	0.46	1.45	1
U2042	Ta	Low grade	No	Papillary	< 3 cm	Low	Intermediate	Yes	1 per year	1	53.47	1	11.77	Class 2b	0.770495	Class 3	0.760601	0.951188	T1HG_2	NA	NA	TaLG_3	0.575395	UroA.Prog	LumP	T1-TLum_4	NA	4.9331	2.66412	3.64949	1.30937	4.76929	2.10751	5.08163	3.27872	2.63	6.98396	-2.01571	0.477083	5.7262	2.82299	0.87974	-3.74114	3.48555	3.35409	1.12	0.34	-0.63	-1.2
U2043	Ta	Low grade	No	Papillary	>= 3 cm	Low	Intermediate	Yes	1 per year	0	60	0	60	Class 2b	0.379748	Class 2	0.774864	0.979494	T1HG_2	NA	NA	TaLG_3	0.216524	UroA.Prog	LumP	T1-TLum_4	NA	4.98285	3.9242	4.5844	5.54632	4.76254	2.24708	6.80711	3.93757	2.65418	6.06774	-21.0696	-0.899396	6.08085	1.09389	-2.37105	-3.74114	2.84315	4.92178	-0.13	-0.3	0.46	0.72
U2044	Ta	Low grade	No	Papillary	< 3 cm	Low	Intermediate	No	1 per year	0	60	1	18.2	Class 2b	0.702016	Class 1	0.633359	1.05794	T1HG_2	NA	NA	TaLG_3	0.575297	UroA.Prog	LumP	T1-Inflam_2	NA	6.34856	1.91391	3.74488	3.71161	5.66746	3.47016	6.91426	4.8121	1.19422	6.5204	13.3905	1.04043	4.71655	3.34007	2.25169	-1.22437	1.91968	5.22593	1.31	-0.14	-1.05	-1.31
U2045	Ta	High grade	No	Papillary	< 3 cm	High	High	Yes	>1 per year	1	10.27	1	10.27	Class 2a	0.754741	Class 2	1.20012	1.4032	T1HG_1	NA	NA	NA	NA	UroA.Prog	LumP	T1-TLum_4	NA	5.35084	4.50685	4.91592	3.96981	4.88817	2.22661	7.66168	3.06991	1.54466	4.87957	-25.1643	-1.68584	2.48482	-0.279056	-2.37557	-3.74114	1.30284	3.71722	-0.87	0.51	0.95	1.02
U2046	Ta	Low grade	No	Papillary	< 3 cm	Low	Intermediate	No	1 per year	0	60	1	9.3	Class 3	0.582054	Class 1	0.748123	0.974579	T1HG_2	NA	NA	TaLG_2	0.832425	UroA.Prog	LumP	T1-TLum_4	NA	6.2788	2.29472	3.76489	6.15472	5.15772	1.92006	6.83284	3.94701	1.59749	6.42922	-4.41974	-0.153801	5.76566	2.15199	-0.0609349	-2.28516	1.88613	4.65033	1.15	0.31	-0.09	-0.82
U2047	Ta	High grade	No	Papillary	< 3 cm	High	High	Yes	1 per year	1	13.03	1	13.03	Class 3	0.830039	Class 1	0.803271	1.09003	T1HG_2	NA	NA	NA	NA	UroA.Prog	LumP	T1-TLum_4	NA	6.15654	3.05949	3.85179	2.37881	4.72494	2.35438	6.3449	3.98021	2.02879	6.03028	-6.78534	-0.625586	5.35618	1.07028	-0.361227	-2.73908	0.743918	4.47125	1.27	0.33	-0.82	-1.17
U2048	Ta	Low grade	No	Papillary	< 3 cm	Low	Intermediate	Yes	>1 per year	0	60	1	13.1	Class 2a	0.772354	NA	1.13792	0.748637	T1HG_2	NA	NA	TaLG_1	0.625871	UroA.Prog	LumP	T1-TLum_4	NA	5.77538	3.49552	4.13277	5.20054	4.14889	1.61907	6.50449	3.68299	1.27445	7.57229	-19.6584	-1.47944	2.7194	0.0639085	-1.88814	-3.01069	-0.816746	4.73962	-0.97	0.51	1.29	0.69
U2049	Ta	High grade	No	Papillary	< 3 cm	High	High	Yes	>1 per year	1	5.6	1	5.6	Class 1	0.599285	Class 1	0.776982	1.41384	T1HG_2	NA	NA	NA	NA	UroA.Prog	LumP	T1-TLum_4	NA	5.07604	2.68562	4.06055	4.73432	5.40076	2.68333	5.94071	3.86895	2.17282	5.42199	-3.4569	0.293387	5.33868	2.38256	0.012433	-2.71344	2.12013	4.31433	-1.12	0.64	0.9	0.81
U2050	T1	High grade	No	Solid	< 3 cm	High	High	Yes	>1 per year	1	1.57	1	1.57	Class 2b	0.75632	Class 1	0.887794	1.83901	T1HG_1	T1HG_1	0.69259	NA	NA	UroC	Stroma-rich	T1-Inflam_2	NA	5.12717	0.957018	3.45805	3.00936	4.86565	4.6439	4.48124	5.56451	1.97139	2.94315	15.1642	2.06915	5.47644	2.79646	1.80588	-0.047455	3.84404	6.16923	0.22	0.28	-0.99	-1.1
U2051	Ta	High grade	No	Papillary	< 3 cm	High	High	Yes	>1 per year	1	7.77	1	4.03	Class 2a	0.755534	NA	1.06825	1.48448	T1HG_1	NA	NA	NA	NA	UroA.Prog	LumP	T1-TLum_4	NA	5.03999	4.22684	4.49063	3.57026	4.48356	2.1315	6.8365	3.60388	2.28182	4.82656	-17.9983	-0.818929	1.71276	0.893414	-0.407909	-3.48374	0.133912	4.1178	0.79	0.39	0.77	0.83
U2052	Ta	Low grade	No	Papillary	< 3 cm	Low	Intermediate	Yes	>1 per year	0	60	1	6	Class 2a	0.777404	Class 3	0.753606	0.79682	T1HG_3	NA	NA	TaLG_1	0.497025	UroA.Prog	LumP	T1-TLum_4	NA	5.33379	4.14557	4.2547	4.12314	3.88778	-0.0972414	6.47656	3.38721	1.8544	5.96979	-24.4146	-1.65255	2.15842	-0.591412	-2.8289	-3.74114	0.696852	3.8847	-1.12	0.37	0.94	0.98
U2053	Ta	Low grade	No	Papillary	< 3 cm	Low	Low	No	>1 per year	0	60	1	5.77	Class 2b	0.768751	Class 1	1.02362	1.13785	T1HG_2	NA	NA	TaLG_3	0.580725	UroA.Prog	LumP	T1-Inflam_2	NA	5.77909	3.36798	3.92894	4.42821	4.94369	2.93059	5.23663	4.69804	2.72841	5.82073	14.5338	1.72964	1.85114	2.39692	1.69277	-1.0762	3.22969	5.26872	0.74	0.47	-0.68	-1.07
U2054	T1	High grade	No	Papillary	>= 3 cm	High	High	Yes	>1 per year	1	3.47	1	3.47	Class 2a	0.682881	Class 2	1.18478	1.28891	T1HG_2	T1HG_2	0.198409	NA	NA	UroA.Prog	LumP	T1-Inflam_2	NA	5.18857	4.75069	4.64659	4.35108	4.67648	2.54062	6.80207	4.28062	1.58657	5.53704	3.5542	0.391186	3.5556	1.99002	1.31707	-2.66297	1.36071	4.8191	0.6	0.24	0.06	0
U2055	T1	High grade	No	Solid	>= 3 cm	High	High	Yes	>1 per year	1	1.77	1	1.77	Class 2b	0.760201	Class 3	0.989181	0.951286	T1HG_1	T1HG_1	0.649611	NA	NA	UroA.Prog	LumP	T1-TLum_4	NA	4.65237	1.02396	1.64186	-0.22232	3.25194	-0.855235	5.82193	1.95477	0.175322	5.55727	-19.7656	-1.34318	3.3272	0.937189	-2.40123	-3.74114	0.488964	2.1105	0.07	0.18	-0.02	-0.18
U2056	T1	Low grade	No	Solid	>= 3 cm	High	High	No	1 per year	0	60	1	1.43	Class 2a	0.796435	NA	1.22215	2.0291	T1HG_1	NA	NA	NA	NA	GU	LumU	T1-LumGU_1	NA	5.35701	3.61987	4.66942	6.31984	3.74123	4.06426	7.47792	3.7596	2.84328	2.92065	2.32677	1.18635	6.28986	3.13984	1.30045	-0.321894	2.58486	4.0012	-0.71	0.43	1.44	1.08
U2057	Ta	Low grade	No	Papillary	< 3 cm	Low	Intermediate	No	1 per year	0	60	1	5.87	Class 3	0.829148	Class 1	0.714511	0.93902	T1HG_2	NA	NA	TaLG_2	0.800773	UroA.Prog	LumP	T1-TLum_4	NA	5.98884	3.08152	4.0125	2.51647	4.03155	1.2313	7.22908	3.42439	1.60326	6.66217	-17.8915	-1.71166	3.96851	0.753532	-2.255	-3.03491	0.665472	4.14233	1.3	-0.22	-0.56	-1.03
U2058	Ta	Low grade	No	Papillary	NA	Low	NA	No	1 per year	0	60	1	25.5	Class 2b	0.754201	Class 2	1.24472	1.67081	T1HG_1	NA	NA	TaLG_3	0.578946	UroC	Stroma-rich	T1-Inflam_2	NA	5.06823	3.89396	4.39397	2.12211	5.92504	4.74868	3.89136	5.30726	3.27636	4.01917	25.1935	2.85239	6.86109	4.01109	2.02059	0.089423	3.58171	5.59233	0.63	0.35	-0.91	-0.96
U2059	Ta	High grade	No	Papillary	< 3 cm	High	High	Yes	1 per year	1	21.97	1	20.3	Class 2a	0.749732	Class 2	0.750305	0.744654	T1HG_2	NA	NA	NA	NA	UroA.Prog	LumP	T1-TLum_4	NA	5.80952	4.17817	4.70014	4.29899	4.07397	0.83273	6.51301	3.41568	1.2355	6.45814	-21.1857	-1.30271	2.21361	0.496054	-1.1584	-3.74114	2.05634	3.86774	-0.76	0.49	0.63	0.87
U2060	Ta	High grade	No	Papillary	>= 3 cm	High	High	Yes	1 per year	0	60	0	60	Class 2a	0.726496	Class 2	1.32396	2.27019	T1HG_1	NA	NA	NA	NA	GU	LumU	T1-Inflam_2	NA	5.03715	4.47805	4.50812	1.76008	4.71951	4.35945	4.53099	5.1253	2.79964	3.37374	-4.87183	0.162462	3.2688	1.68529	0.108601	-2.90444	1.51444	6.16784	0.72	0.3	-0.41	-0.69
U2061	T1	High grade	No	Papillary	>= 3 cm	High	High	No	1 per year	0	60	1	35.67	Class 2a	0.784038	NA	1.40747	1.98908	T1HG_1	T1HG_1	0.885193	NA	NA	UroC	LumU	T1-Inflam_2	NA	5.81678	5.00452	4.94919	3.67732	4.8318	3.78847	6.36584	4.6976	1.61925	4.56336	15.9397	2.04331	5.77334	3.75413	1.94129	0.191405	2.41616	5.24432	0.04	0.22	1.26	0.7
U2062	Ta	Low grade	No	Papillary	< 3 cm	Low	Low	No	>1 per year	0	42.87	1	12	Class 1	0.62922	Class 1	0.919732	1.02983	T1HG_2	NA	NA	TaLG_3	0.366682	UroA.Prog	LumP	T1-TLum_4	NA	6.93594	3.85596	4.40984	5.77647	4.84804	2.16974	7.24822	3.70066	3.19651	6.48125	4.80404	1.03466	3.01766	2.53023	1.94986	-2.72606	2.25649	5.02981	-1.18	0.61	0.51	0.99
U2063	Ta	Low grade	No	Papillary	NA	Low	Intermediate	No	>1 per year	0	60	1	10.93	Class 3	0.825954	NA	0.612472	0.854959	T1HG_2	NA	NA	TaLG_2	0.863906	UroA.Prog	LumP	T1-TLum_4	NA	5.34894	2.66724	4.09018	3.64455	3.78263	1.25516	7.24115	3.27738	2.21436	6.57383	-19.9529	-1.79417	4.31965	0.0725667	-1.21783	-3.74114	0.442582	3.58913	1.11	0.51	-0.12	-0.78
U2064	Ta	Low grade	No	Papillary	NA	Low	Intermediate	No	1 per year	0	60	0	60	Class 3	0.72421	Class 2	0.778908	0.951463	T1HG_2	NA	NA	TaLG_1	0.55048	UroA.Prog	LumP	T1-TLum_4	NA	6.17206	3.94421	4.18227	3.50382	4.60146	1.78818	6.74188	3.7624	2.81912	6.55966	-8.10744	0.0275294	3.75794	0.865772	-0.832591	-3.03438	1.36753	4.38541	0.83	0.28	-0.45	-0.55
U2065	Ta	Low grade	No	Papillary	>= 3 cm	Low	Intermediate	No	1 per year	0	56.1	1	3.77	Class 3	0.825009	Class 1	0.563853	0.854875	T1HG_2	NA	NA	TaLG_2	0.852578	UroA.Prog	LumP	T1-TLum_4	NA	6.24733	2.47322	3.66463	0.260872	4.68024	1.49432	6.99062	3.55948	1.48558	7.15646	-13.9518	-1.27725	3.1589	0.495637	-0.728354	-3.74114	0.420213	3.46148	1.29	0.48	-1.05	-1.29
U2066	T1	High grade	No	Papillary	< 3 cm	High	High	Yes	1 per year	1	44.23	1	1.97	Class 2a	0.7902	NA	1.59679	1.49364	T1HG_1	T1HG_1	0.812271	NA	NA	GU	LumU	T1-Myc_3	NA	5.58377	5.18035	5.01697	7.49158	4.62476	3.52103	7.15538	4.48969	3.91697	4.24826	7.41602	2.05746	3.66252	2.65762	2.3686	-0.192299	4.02336	5.08633	-1.01	0.42	1.49	1.27
U2067	Ta	Low grade	No	Papillary	< 3 cm	Low	Intermediate	NA	1 per year	NA	NA	1	5.13	Class 2b	0.361157	Class 1	0.769621	1.15696	T1HG_2	NA	NA	TaLG_3	0.574694	UroA.Prog	LumP	T1-TLum_4	NA	5.66181	3.29905	4.23063	3.29939	4.77476	1.99467	6.30672	3.38426	2.52842	5.86981	5.31436	0.613158	1.62901	2.60604	1.07812	-1.85002	2.00401	3.47456	-0.64	-0.24	0.02	-0.03
U2068	Ta	Low grade	No	Papillary	< 3 cm	Low	Low	No	1 per year	0	60	1	12.2	Class 3	0.832559	Class 1	0.76382	0.870579	T1HG_2	NA	NA	TaLG_2	0.786575	UroA.Prog	LumP	T1-TLum_4	NA	6.17425	2.86561	3.62618	3.72396	4.54209	1.26056	6.72531	3.63671	1.45416	6.48655	-17.0163	-1.18137	3.22402	1.22422	-1.00551	-3.74114	1.84445	4.35911	0.81	0.51	-0.1	-0.69
U2069	Ta	Low grade	No	Papillary	< 3 cm	Low	Intermediate	No	>1 per year	0	45	1	8.43	Class 2a	-0.275961	Class 2	0.898304	1.17582	T1HG_2	NA	NA	TaLG_2	0.333369	UroA.Prog	LumP	T1-TLum_4	NA	6.19697	4.84074	4.87971	4.37949	3.56591	0.559359	6.95536	3.35126	-0.0534433	5.84748	-16.5257	-1.28889	1.67239	0.93291	-1.12564	-3.20217	0.766093	3.29295	-0.93	-0.22	0.81	0.97
U2070	Ta	Low grade	No	Papillary	< 3 cm	Low	Low	No	>1 per year	0	54.73	1	5.67	Class 2a	0.283456	Class 2	0.759702	1.1172	T1HG_2	NA	NA	TaLG_1	0.728747	UroA.Prog	LumP	T1-TLum_4	NA	4.93787	4.10106	4.83751	3.78603	4.78863	2.16809	6.73374	3.82929	2.41342	5.93933	-15.4359	-0.96379	2.29744	0.61335	-1.43253	-3.47803	1.26828	4.20022	-0.6	0.46	-0.1	0.63
U2071	Ta	Low grade	No	Papillary	>= 3 cm	Low	Intermediate	No	1 per year	0	60	1	6.87	Class 3	0.830912	Class 1	0.959209	0.994965	T1HG_2	NA	NA	TaLG_2	0.795186	UroA.Prog	LumP	T1-TLum_4	NA	6.18238	3.46549	3.75997	2.82231	4.37178	2.53667	6.08977	3.8666	2.62951	6.81642	-12.5075	-0.859194	5.21574	1.5496	0.0519208	-3.35409	1.48038	4.93101	1.22	0.5	-0.81	-1.12
U2072	Ta	Low grade	No	Papillary	< 3 cm	Low	Low	No	>1 per year	0	60	1	8.4	Class 2a	0.78482	NA	1.26579	0.913312	T1HG_2	NA	NA	TaLG_1	0.633423	UroA.Prog	LumP	T1-Inflam_2	NA	6.93193	2.69565	3.79991	6.7459	5.25615	3.38376	7.53328	4.48291	1.62836	7.27548	0.373447	0.540178	3.34313	1.55415	-0.670301	-0.533662	0.596604	5.61813	-0.02	0.44	1.3	-0.43
U2073	Ta	Low grade	No	Papillary	< 3 cm	Low	Intermediate	Yes	>1 per year	0	60	1	6.13	Class 2b	0.745005	NA	0.851283	1.05544	T1HG_1	NA	NA	TaLG_1	0.661301	UroA.Prog	LumP	T1-TLum_4	NA	4.53939	0.928306	1.68445	1.71608	3.97768	1.28589	5.04524	2.78393	1.13359	4.83995	-6.86056	-2.86626	4.66881	0.417798	-0.234415	-3.74114	-3.74114	3.22098	0.16	-0.3	-0.28	-0.83
U2074	Ta	Low grade	No	Papillary	< 3 cm	Low	Intermediate	No	>1 per year	0	37.97	1	1.63	Class 2a	0.773749	NA	0.813829	0.824368	T1HG_2	NA	NA	TaLG_1	0.619866	UroA.Prog	LumP	T1-TLum_4	NA	6.86534	1.90742	4.0774	4.399	3.97821	1.5966	6.83132	3.24716	1.7411	7.46005	-11.9502	-0.704023	5.80288	1.71235	-1.07042	-2.59671	1.98357	3.86719	0.99	0.24	1.18	-0.74
U2075	Ta	Low grade	No	Papillary	< 3 cm	Low	Intermediate	No	>1 per year	0	39	1	4.63	Class 2a	0.771427	NA	1.24222	0.787776	T1HG_2	NA	NA	TaLG_1	0.622128	UroA.Prog	LumP	T1-Myc_3	GC3	7.3361	4.64899	4.92969	6.59995	3.70985	1.75646	6.27969	4.04346	1.96668	7.01799	-16.572	-1.24995	4.60633	0.32755	-1.02987	-2.53789	0.106648	4.86801	-1.44	0.65	1.4	1.34
U2076	T1	High grade	No	Papillary	NA	High	High	No	>1 per year	0	60	1	0.97	Class 2a	0.773784	NA	0.865416	0.666577	T1HG_2	T1HG_2	0.0730605	NA	NA	UroA.Prog	LumP	T1-TLum_4	NA	6.39234	3.56258	4.22957	5.50885	4.27532	1.82733	6.87949	4.15779	2.22425	7.40669	-20.4548	-1.39641	3.06175	-0.100066	-1.96757	-2.85029	0.00161236	4.92751	-1.28	0.63	1.22	0.98
U2077	Ta	Low grade	No	Papillary	< 3 cm	Low	Intermediate	No	1 per year	0	60	1	0.07	Class 3	0.830436	Class 3	0.513899	0.78265	T1HG_2	NA	NA	TaLG_2	0.810864	UroA.Prog	LumP	T1-TLum_4	NA	4.97314	1.71001	3.85467	1.54454	3.77462	0.398114	5.65759	3.02006	0.976382	6.842	-28.7517	-2.44905	3.14191	-0.374291	-2.79535	-3.74114	0.20218	3.13068	1.18	0.44	-0.94	-1.32
U2078	Ta	Low grade	No	Papillary	< 3 cm	Low	Intermediate	No	>1 per year	0	55.33	1	5.13	Class 2b	0.69445	NA	0.641059	1.16118	T1HG_2	NA	NA	TaLG_1	0.324466	UroA.Prog	LumP	T1-Inflam_2	NA	5.85173	2.77745	3.61304	5.31025	5.16838	2.55739	7.06227	3.97398	1.73365	6.2378	1.95005	0.348561	3.25773	1.67049	0.537414	-1.33946	1.39937	4.53264	0.08	0.55	-0.09	-0.86
U2079	Ta	Low grade	No	Papillary	< 3 cm	Low	Intermediate	No	1 per year	0	60	1	9.23	Class 2a	0.782303	NA	1.63502	0.989993	T1HG_1	NA	NA	TaLG_1	0.632888	UroA.Prog	LumP	T1-Myc_3	NA	6.04738	3.94777	4.45224	6.33149	4.97963	4.41148	6.45392	4.43404	3.29803	6.10973	-0.725291	-0.769472	4.7518	1.33032	-0.438299	-2.59048	1.34396	5.95556	-0.76	0.27	1.41	0.81
U2080	T1	High grade	Yes	Papillary	< 3 cm	High	High	No	None	0	60	0	60	Class 2a	0.761602	NA	1.15743	1.70187	T1HG_1	T1HG_1	0.886259	NA	NA	UroC	LumP	T1-TLum_4	NA	5.24538	4.72432	4.76018	4.8785	3.66039	2.25273	7.34705	3.1925	2.85871	4.51442	-12.3936	-0.14272	4.95948	1.0874	-0.0222582	-2.19933	1.29712	4.47073	-0.11	0.18	1.01	0.73
U2081	T1	High grade	Yes	Mixed	< 3 cm	High	High	No	1 per year	0	60	0	60	Class 2a	0.757078	NA	0.921273	0.942727	T1HG_2	T1HG_2	0.00942523	NA	NA	UroA.Prog	LumP	T1-TLum_4	NA	5.44153	4.66787	4.50987	3.35461	4.40368	1.55686	7.20618	3.40243	2.02883	6.31658	-19.0619	-0.401807	1.11254	0.0132922	-2.65373	-3.74114	1.2331	3.93552	-1.15	0.35	0.77	0.72
U2082	T1	Low grade	Yes	Papillary	< 3 cm	High	High	No	None	0	60	0	60	Class 2a	0.740482	NA	0.640793	1.05904	T1HG_1	NA	NA	NA	NA	UroA.Prog	LumP	T1-TLum_4	NA	4.45624	2.26192	3.79512	3.99954	4.28981	-0.645477	7.5381	2.46022	3.51117	5.62426	-33.6209	-2.1067	2.57656	-1.19404	-3.74114	-3.74114	-3.74114	3.01237	-0.1	0.33	0.73	0.03
U2083	T1	High grade	Yes	Solid	< 3 cm	High	High	No	1 per year	0	40.43	1	1.4	Class 2a	0.757481	NA	1.1435	1.17504	T1HG_1	T1HG_1	0.881163	NA	NA	UroA.Prog	LumP	T1-Inflam_2	NA	5.58312	3.6363	4.33284	4.33678	4.79977	2.14202	5.9954	3.53048	2.13191	5.33517	6.09356	1.64947	3.72211	2.69963	0.895974	-0.26652	2.96889	4.52899	-0.6	0.28	0.41	-0.62
U2084	T1	High grade	Yes	Papillary	< 3 cm	High	High	Yes	1 per year	0	60	0	60	Class 2a	0.760455	NA	1.01509	1.13741	T1HG_1	T1HG_1	0.883795	NA	NA	UroA.Prog	LumP	T1-TLum_4	NA	4.55065	4.13994	3.79701	4.07568	3.77171	1.34388	5.94256	2.99862	3.10514	4.62841	-27.4932	-0.705357	2.59321	-0.378357	-1.14191	-3.74114	0.508958	4.38214	-0.98	0.19	0.74	0.16
U2085	T1	High grade	Yes	Papillary	< 3 cm	High	High	No	None	0	60	0	60	Class 2a	0.745382	NA	1.09318	3.32296	T1HG_1	T1HG_1	0.889315	NA	NA	GU	LumU	T1-TLum_4	NA	4.58713	3.68589	3.80709	0.522441	3.98116	2.54517	6.5004	3.40724	0.973983	3.07179	-22.2216	-0.511874	1.94781	0.38973	-2.62392	-3.74114	1.27504	4.02666	-0.96	0.43	0.28	0.3
U2086	T1	High grade	No	Papillary	< 3 cm	High	High	No	None	0	55.23	0	55.23	Class 2b	0.770218	NA	0.827648	1.11247	T1HG_2	T1HG_2	0.835788	NA	NA	UroA.Prog	LumP	T1-Inflam_2	NA	5.47265	2.54211	3.75811	3.10098	5.06065	3.25771	6.62049	3.99941	3.0927	6.08807	17.8635	2.32742	4.10385	3.57928	3.07321	-0.263369	4.18432	4.80568	0.64	0.48	-0.51	-0.86
U2087	T1	High grade	No	Papillary	< 3 cm	High	High	No	1 per year	0	60	1	45.47	Class 2b	-0.074622	NA	1.19009	1.18114	T1HG_2	T1HG_2	0.826852	NA	NA	UroA.Prog	LumP	T1-Early_5	NA	5.76173	4.0836	4.54432	4.72472	4.3008	0.964967	6.12694	3.44776	1.52748	5.97437	2.38499	0.374906	7.75581	2.98739	2.14041	-3.74114	2.55667	4.48951	0.72	0.26	0.54	0.55
U2088	T1	High grade	No	Papillary	>= 3 cm	High	High	No	None	0	60	0	60	Class 2a	0.738412	NA	1.7119	1.56225	T1HG_1	T1HG_1	0.878644	NA	NA	UroA.Prog	LumP	T1-Early_5	NA	5.46581	5.28002	4.90577	1.79068	4.28803	2.01637	5.98782	4.03033	2.7665	4.08755	-17.6541	-1.02156	2.31094	0.394234	-1.99851	-3.74114	1.19085	3.93114	0.54	0.44	0.64	0.88
U2089	T1	High grade	Yes	Papillary	< 3 cm	High	High	No	None	0	50.23	0	50.23	Class 2a	0.725829	NA	1.24917	3.09018	T1HG_1	T1HG_1	0.886716	NA	NA	GU	LumU	T1-TLum_4	NA	4.80035	4.4148	4.73599	1.069	4.82344	2.27356	5.06036	3.89716	3.37803	1.92563	-1.74766	1.04851	4.48939	3.03688	1.65376	-3.74114	2.97923	3.87322	0.19	0.34	0.21	0.69
U2090	Ta	High grade	Yes	Mixed	>= 3 cm	High	High	No	None	0	60	0	60	Class 2a	0.700891	NA	1.10645	1.16243	T1HG_3	NA	NA	NA	NA	UroA.Prog	LumP	T1-Early_5	GC3	5.41964	4.71662	4.73288	6.02291	4.01145	1.73284	7.82312	3.28704	1.93346	5.1355	-13.7696	-0.352614	3.22611	1.11986	0.510971	-2.40265	1.85564	3.56852	-0.8	0.2	0.8	1.16
U2091	T1	High grade	Yes	Papillary	< 3 cm	High	High	No	1 per year	0	60	1	5.43	Class 2a	0.74383	NA	1.21576	0.987713	T1HG_2	T1HG_2	0.0935296	NA	NA	UroA.Prog	LumP	T1-TLum_4	NA	4.79449	3.47625	4.0486	3.64602	4.55126	2.27153	4.99904	3.18033	2.35229	6.14995	-14.2997	-0.425398	2.25978	0.490696	-0.834198	-3.11782	1.6161	4.13624	-0.7	0.26	0.67	-0.78
U2092	Ta	High grade	No	Solid	>= 3 cm	High	High	No	>1 per year	0	8.47	1	5.67	Class 2a	0.749343	NA	1.27353	1.16522	T1HG_1	NA	NA	NA	NA	UroA.Prog	LumP	T1-TLum_4	NA	4.87815	4.56198	4.47598	3.78455	5.07524	1.63908	4.70787	3.67387	2.01833	5.94402	-1.75832	0.481124	3.28977	1.04742	1.09455	-3.06564	1.79441	4.09035	-0.7	0.28	0.16	-0.03
U2093	T1	High grade	Yes	Solid	< 3 cm	High	High	Yes	>1 per year	1	11.7	1	4.43	Class 2a	0.752469	NA	0.707804	1.10019	T1HG_1	T1HG_1	0.880759	NA	NA	UroA.Prog	LumP	T1-Myc_3	NA	5.63178	2.62622	3.69527	1.89694	3.84033	2.30225	5.65307	3.8889	4.04409	5.34703	-6.90207	-0.266819	3.5607	1.61357	0.572432	-3.74114	-0.523329	4.77563	-0.94	0.29	0.87	-0.04
U2094	T1	High grade	Yes	Papillary	< 3 cm	High	High	No	>1 per year	0	60	1	4.43	Class 2a	0.754039	NA	1.41972	1.64326	T1HG_1	T1HG_1	0.885673	NA	NA	UroC	LumP	T1-Myc_3	NA	4.33047	4.4437	4.59683	1.98499	3.33698	2.77617	6.95067	3.36724	1.75362	3.47749	-14.237	-0.100363	2.51808	0.839664	-1.00863	-2.06989	1.1368	3.82171	-0.71	-0.29	0.8	0.22
U2095	Ta	High grade	Yes	Papillary	< 3 cm	High	High	No	1 per year	0	60	1	3.6	Class 2a	0.751333	NA	1.45385	1.49657	T1HG_1	NA	NA	NA	NA	UroA.Prog	LumP	T1-TLum_4	NA	5.00764	3.14431	4.36719	1.80949	5.61055	2.41031	5.36033	4.3508	2.55397	4.3347	-27.9195	-1.0119	2.97637	0.834912	-2.07109	-3.74114	-3.74114	4.32703	-0.15	0.3	0.12	0.59
U2096	T1	High grade	No	Papillary	< 3 cm	High	High	Yes	>1 per year	1	20.33	1	8.67	Class 2b	0.755643	NA	1.11018	1.38928	T1HG_1	T1HG_1	0.719531	NA	NA	UroC	LumP	T1-Inflam_2	NA	4.9073	0.895695	3.22297	3.38348	4.18379	1.99837	5.07658	3.04662	-0.644594	3.46407	-6.11946	0.29076	3.06365	1.87784	1.37014	-3.74114	2.92083	4.41442	-0.11	-0.34	-0.04	-0.28
U2097	T1	High grade	Yes	Papillary	>= 3 cm	High	High	No	>1 per year	0	15.47	1	8.7	Class 2a	0.732736	NA	1.50614	1.82399	T1HG_1	T1HG_1	0.889195	NA	NA	UroC	LumP	T1-Early_5	NA	5.03505	4.88712	4.28092	2.92721	3.94358	2.23957	6.38766	3.14362	0.972966	3.62831	-22.7753	-0.483063	2.77458	0.25933	-2.72494	-3.74114	-3.74114	4.17271	-0.81	-0.17	0.19	0.9
U2098	T1	High grade	No	Papillary	< 3 cm	High	High	Yes	>1 per year	1	4.67	1	4.9	Class 2a	0.740038	NA	1.4725	2.57849	T1HG_1	T1HG_1	0.887186	NA	NA	GU	LumU	T1-TLum_4	NA	4.59198	4.44164	4.578	0.682185	3.22218	2.49657	6.41262	3.50979	0.656021	2.37589	-22.7157	-0.688928	1.69225	0.0854183	-1.16004	-3.74114	2.95958	3.94711	-0.13	0.34	0.79	0.67
U2099	T1	Low grade	No	Papillary	< 3 cm	High	High	Yes	>1 per year	1	23.03	1	5.33	Class 2a	0.747141	NA	1.01639	0.938146	T1HG_2	NA	NA	NA	NA	UroA.Prog	LumP	T1-TLum_4	NA	5.56308	3.60404	4.12285	3.42616	4.20347	2.09463	5.84683	3.67335	2.66572	5.97415	-15.6572	0.19167	2.35428	0.955185	-1.03088	-3.20974	1.61921	4.27947	-0.92	0.45	0.66	0.56
U2100	Ta	High grade	Yes	Papillary	< 3 cm	High	High	No	None	0	24.5	0	24.5	Class 2a	0.752823	NA	1.15364	1.09788	T1HG_3	NA	NA	NA	NA	UroA.Prog	LumP	T1-Early_5	NA	5.46275	4.99893	4.65388	5.21831	4.53283	1.68554	6.82548	3.43923	1.52238	5.76486	-19.0471	-1.82554	3.38949	0.530644	-1.86109	-3.03784	0.0206334	4.28416	-1.33	0.51	0.93	1.19
U2101	Ta	High grade	No	Papillary	< 3 cm	High	High	No	1 per year	0	60	1	5.3	Class 2a	0.575302	NA	0.887967	1.03807	T1HG_2	NA	NA	NA	NA	UroA.Prog	LumP	T1-TLum_4	NA	5.93962	3.30622	3.97798	3.30096	4.44166	2.1304	6.62938	2.90237	0.417007	6.02075	-25.9068	-2.12174	6.11075	0.79801	-1.91761	-3.74114	0.590869	4.09301	-0.88	0.55	0.05	0.13
U2102	Ta	High grade	No	Papillary	< 3 cm	High	High	No	None	0	60	0	60	Class 2a	0.752872	NA	0.922883	1.26075	T1HG_1	NA	NA	NA	NA	UroA.Prog	LumP	T1-TLum_4	NA	4.30601	4.08493	4.8852	3.58782	4.10004	1.3779	7.16785	2.6966	2.85015	4.67636	-18.6805	-0.0401947	2.79837	1.42567	-1.81099	-3.74114	2.73341	3.3286	-0.69	0.47	0.85	0.82
U2103	Ta	Low grade	No	Papillary	< 3 cm	Low	Intermediate	No	1 per year	0	60	0	60	Class 2b	0.656243	NA	0.851862	1.35568	T1HG_2	NA	NA	TaLG_3	0.534482	UroA.Prog	LumP	T1-TLum_4	NA	4.56776	2.79251	2.75279	2.71756	4.40006	1.9015	6.60613	3.74729	-0.40789	4.82345	-10.3202	0.426239	4.79645	2.54865	-0.302029	-3.74114	2.80661	3.51983	0.07	-0.18	-0.22	-0.02
U2104	Ta	Low grade	No	Papillary	< 3 cm	Low	Intermediate	No	None	0	60	0	60	Class 2a	0.667756	NA	1.08748	1.586	T1HG_3	NA	NA	TaLG_1	0.372225	UroA.Prog	LumP	T1-Early_5	NA	5.06902	4.24325	4.39698	5.59314	3.69339	3.09989	6.81824	4.14411	0.60195	5.15803	-11.6313	-0.671282	3.03835	-0.178223	-0.694527	-3.01384	1.22024	3.71801	0.05	-0.33	0.04	0.91
U2105	Ta	High grade	No	Papillary	< 3 cm	High	High	No	None	0	60	0	60	Class 2b	0.75696	NA	1.12766	2.53899	T1HG_1	NA	NA	NA	NA	UroC	LumU	T1-Inflam_2	NA	5.00007	3.86198	4.70124	4.02229	5.08112	3.40347	6.37174	4.64147	1.10657	3.35941	30.0432	3.42285	4.87561	4.68616	4.26688	0.733649	4.22325	5.25631	0.85	0.19	-0.75	-0.61
U2106	Ta	Low grade	No	Papillary	< 3 cm	Low	NA	No	None	0	60	0	60	Class 2b	0.760857	NA	0.783978	1.30071	T1HG_2	NA	NA	TaLG_3	0.580378	UroA.Prog	LumP	T1-Inflam_2	NA	5.42129	2.43838	3.38379	-0.662556	5.66359	3.65283	5.1823	4.54065	1.05425	5.38934	22.3211	2.19427	4.61236	2.229	2.44453	-0.741534	2.09131	4.74914	1	0.3	-1.12	-1.14
U2107	Ta	Low grade	No	Papillary	< 3 cm	Low	Intermediate	No	1 per year	0	49.9	1	49.9	Class 1	0.699252	NA	0.539311	0.951337	T1HG_2	NA	NA	TaLG_4	0.816004	UroA.Prog	LumP	T1-TLum_4	NA	6.3805	1.2413	3.53828	4.61984	4.29994	2.14112	6.01283	3.23367	3.29951	5.94888	-22.2394	-1.53397	0.790632	-0.725412	-2.3198	-3.74114	2.62662	3.20264	0.11	0.44	-0.54	-0.95
U2108	Ta	High grade	No	Papillary	>= 3 cm	High	High	No	None	0	60	0	60	Class 2a	0.536689	NA	0.861639	0.93968	T1HG_2	NA	NA	NA	NA	UroA.Prog	LumP	T1-TLum_4	NA	5.9061	3.65621	4.16974	3.77387	4.69205	0.655133	6.49815	3.47581	1.28356	6.28695	-7.396	0.893625	5.30589	2.66299	2.32128	-1.39962	2.30531	4.81673	-0.04	0.4	-0.47	-0.63
U2109	Ta	Low grade	No	Papillary	< 3 cm	Low	Intermediate	No	None	0	60	0	60	Class 2b	0.773552	NA	1.13288	1.39118	T1HG_2	NA	NA	TaLG_3	0.573552	UroA.Prog	LumP	T1-Inflam_2	NA	5.62554	3.64614	4.07479	3.39087	4.19486	2.05939	6.06644	3.98878	1.38088	5.83162	18.4522	2.89406	5.84746	3.95027	3.41631	0.674388	4.47062	4.84401	-0.17	0.34	-0.53	-0.69
U2110	Ta	Low grade	Yes	Papillary	>= 3 cm	Low	High	No	1 per year	0	60	1	59.77	Class 2a	0.792636	NA	0.946847	1.04071	T1HG_3	NA	NA	TaLG_1	0.472121	UroA.Prog	LumP	T1-TLum_4	NA	5.3664	4.52838	4.30365	5.22473	4.22505	1.38116	6.36673	2.62923	0.248458	5.44301	-25.412	-3.28052	1.39	-0.221129	-1.42608	-3.74114	-3.74114	3.84518	-0.37	0.44	0.79	1.05
U2111	Ta	Low grade	No	Papillary	< 3 cm	Low	Intermediate	No	None	0	52.2	0	52.2	Class 2a	0.278737	NA	0.997596	0.867528	T1HG_2	NA	NA	TaLG_2	-0.0577595	UroA.Prog	LumP	T1-TLum_4	NA	5.45013	3.77347	3.72795	1.80543	5.25209	0.794959	6.30267	3.1042	1.33262	6.35018	-27.5848	-1.20279	1.81458	-0.611769	-2.69063	-3.74114	0.460911	3.83604	0.87	0.46	-0.73	-0.67
U2112	Ta	High grade	No	Mixed	< 3 cm	High	High	No	1 per year	0	60	1	38.37	Class 2b	0.763539	NA	1.01656	1.60833	T1HG_1	NA	NA	NA	NA	UroA.Prog	LumP	T1-Inflam_2	NA	5.53631	3.82135	4.40849	1.16785	5.73229	3.54079	4.61549	4.33656	1.47694	4.80866	17.4975	2.76202	5.40034	2.68281	2.51702	0.448658	3.59265	4.7367	0.61	0.53	-0.49	-0.75
U2113	Ta	Low grade	No	Papillary	< 3 cm	Low	Intermediate	No	1 per year	0	60	1	41.63	Class 3	0.826208	NA	0.571251	0.846913	T1HG_2	NA	NA	TaLG_2	0.862338	UroA.Prog	LumP	T1-TLum_4	NA	5.85924	3.36385	3.97979	3.12302	4.58761	0.57632	7.06148	3.53666	0.797827	6.31978	-28.2119	-2.01194	5.44117	-0.389537	-2.9493	-3.74114	0.397154	3.38988	1.12	0.48	-0.96	-0.94
U2114	Ta	Low grade	No	Papillary	< 3 cm	Low	Intermediate	No	>1 per year	0	49.73	1	5.4	Class 3	0.830346	NA	0.535941	0.953419	T1HG_2	NA	NA	TaLG_2	0.776123	UroA.Prog	LumP	T1-TLum_4	NA	5.0358	1.41562	3.28999	0.664997	4.41083	1.14015	5.48949	2.64968	1.85791	6.57001	-15.4212	-0.595638	3.90144	0.0613901	-0.453243	-3.74114	1.69639	3.24818	0.99	0.21	-0.63	-1.29
U2115	Ta	Low grade	No	Mixed	< 3 cm	Low	Intermediate	Yes	>1 per year	1	31	1	4.17	Class 2a	0.745554	NA	0.727889	0.877114	T1HG_1	NA	NA	TaLG_1	0.698207	UroA.Prog	LumP	T1-Inflam_2	NA	4.89824	3.36319	3.55464	3.49737	4.82623	2.27115	6.22619	3.55652	3.49034	5.73477	2.03064	0.890756	1.06336	1.14821	-0.102335	-1.71699	2.53848	3.98312	-0.55	-0.31	0.08	-0.45
U2116	Ta	Low grade	No	Papillary	< 3 cm	Low	Intermediate	No	1 per year	0	60	1	13.3	Class 3	0.812733	NA	0.448526	0.772453	T1HG_2	NA	NA	TaLG_2	0.509403	UroA.Prog	LumP	T1-TLum_4	NA	6.12848	2.08676	3.4637	4.26796	4.10852	1.11093	6.57185	3.16746	1.45253	6.7628	-21.2898	-1.81944	0.850948	-0.51023	-2.41996	-3.74114	2.42685	3.5019	0.74	0.39	0.05	-0.98
U2117	Ta	Low grade	No	Papillary	< 3 cm	Low	Intermediate	No	>1 per year	0	27	1	6.3	Class 2a	0.505692	NA	0.837933	1.24613	T1HG_1	NA	NA	TaLG_3	0.308071	UroA.Prog	LumP	T1-TLum_4	NA	5.65592	3.09791	3.64229	4.78058	5.06087	2.13724	7.56199	4.19422	4.14539	5.51651	2.09811	2.13692	4.03072	2.46788	0.587516	-0.356316	3.09614	5.01463	-0.23	0.55	0.06	0.06
U2118	Ta	Low grade	No	Papillary	< 3 cm	Low	Intermediate	No	1 per year	0	60	1	4.17	Class 2b	0.667575	NA	0.45798	0.948463	T1HG_2	NA	NA	TaLG_3	0.577453	UroA.Prog	LumP	T1-TLum_4	NA	5.87837	0.884512	3.60038	2.6496	5.40397	1.50845	6.20355	3.64424	0.716216	6.35092	5.68807	0.485921	1.33126	1.12841	0.748091	-0.44858	0.475857	4.30342	0.77	0.62	-0.88	-0.98
U2119	Ta	High grade	No	Papillary	< 3 cm	High	High	No	1 per year	0	57.57	1	5.33	Class 2a	0.622694	NA	0.8496	0.915171	T1HG_2	NA	NA	NA	NA	UroA.Prog	LumP	T1-TLum_4	NA	5.68969	3.30371	3.91614	4.60053	4.72826	1.60195	6.24293	3.94421	2.90484	6.57168	-6.01891	-0.902176	0.867351	0.683078	-0.267485	-2.41511	-0.647651	4.73835	-0.67	0.55	-0.13	-0.56
U2120	Ta	Low grade	No	Papillary	< 3 cm	Low	Intermediate	No	>1 per year	0	46.73	1	9.37	Class 2a	0.616961	NA	1.02458	1.05571	T1HG_2	NA	NA	TaLG_1	0.744975	UroA.Prog	LumP	T1-TLum_4	NA	5.34761	2.91722	3.71749	3.05948	5.31248	1.98709	5.27913	3.66423	1.87152	6.33073	-10.145	-1.29035	3.01947	0.0125097	-0.21655	-3.74114	0.519955	4.21155	-0.81	0.56	-0.48	-0.78
U2121	Ta	High grade	No	Papillary	< 3 cm	High	High	Yes	>1 per year	1	45.63	1	4.87	Class 2a	-0.0105124	NA	1.02299	1.06533	T1HG_2	NA	NA	NA	NA	UroA.Prog	LumP	T1-Early_5	NA	5.60477	4.47327	4.50342	3.29885	4.98028	2.36877	6.30352	3.81789	0.847636	6.42787	-17.6764	-1.35876	0.679593	-0.0297308	-1.83528	-2.19968	0.950487	4.8425	0.02	0.49	-0.39	-0.03
U2122	Ta	Low grade	No	Papillary	< 3 cm	Low	Intermediate	Yes	>1 per year	1	11.57	1	4.83	Class 2b	0.771303	NA	0.994775	1.15064	T1HG_2	NA	NA	TaLG_3	0.571575	UroA.Prog	LumP	T1-TLum_4	NA	4.60072	2.39381	3.6089	-0.794672	5.30762	1.85456	5.29057	3.42413	1.85095	6.02681	-11.9284	0.319693	4.70632	1.26489	0.047426	-0.541715	3.00594	4.1772	0.93	0.21	-0.09	-1.04
[truncated: 39 more columns]

## Sheet: Figure 2
See separate excel file: Source Data_Figure 2

## Sheet: Figure 3
				RNA-based mutational signatures					RNA-based mutations (1=Mut, 0=WT)																						Copy number features
UROMOL ID	Progression (60 months FU)	PFS months (60 months FU)	UROMOL2021 classification	Contribution of SBS2	Contribution of SBS13	Contribution of SBS1	Contribution of SBS5	Contribution of SBS2+SBS13 (APOBEC)	Mutational load (RNA-based)	FGFR3	ERBB2	ERBB3	PIK3CA	TSC1	FAT1	STAG2	TP53	ATM	RB1	STAG1	KDM6A	KMT2D	KMT2C	EP300	CREBBP	ARID1A	SETD2	ATR	DDR genes	Total immune score (RNA-based)	Genomic class	Genome altered in Mb	PPARG_gain	E2F3_gain	MDM2_gain	CDKN2A_loss	RB1_loss	ATM_loss	TP53_loss	FGFR3 mutation (DNA-based)	TP53 pathway change	Progression signature 12-gene qPCR
U0001	0	60	Class 1	0.449	0.198	2.48e-14	0.354	0.646198	14	1	0	0	0	0	0	0	0	0	0	0	1	0	0	0	0	0	0	0	0	-19.3922	GC2	343.504	0	0	0	1	0	0	0	1	0	-0.773921
U0002	0	60	Class 2b	NA	NA	NA	NA	NA	2	1	0	0	0	0	0	0	0	0	0	0	0	0	0	0	0	0	0	0	0	-3.48236	GC2	245.158	0	0	0	0	0	0	0	1	0	NA
U0006	0	38.47	Class 2b	2.16e-14	0.176	0.619	0.205	0.175977	19	0	0	0	0	0	0	1	0	0	0	0	1	0	0	0	0	0	0	0	0	2.85486	GC2	307.042	0	0	0	0	0	0	0	1	0	2.14586
U0007	0	60	Class 1	0.185	0.199	0.287	0.329	0.383595	17	0	0	0	1	0	0	0	0	0	0	0	0	0	0	0	0	0	0	0	0	-12.284	GC2	230.229	0	0	0	1	0	0	0	1	0	-1.1999
U0008	0	44.67	NA	NA	NA	NA	NA	NA	NA	NA	NA	NA	NA	NA	NA	NA	NA	NA	NA	NA	NA	NA	NA	NA	NA	NA	NA	NA	NA	NA	GC2	218.618	0	0	0	0	0	0	0	NA	NA	NA
U0009	NA	NA	NA	NA	NA	NA	NA	NA	NA	NA	NA	NA	NA	NA	NA	NA	NA	NA	NA	NA	NA	NA	NA	NA	NA	NA	NA	NA	NA	NA	GC3	2381.46	0	0	1	0	1	0	1	NA	NA	2.77672
U0010	0	40.63	Class 2b	NA	NA	NA	NA	NA	6	0	0	0	0	0	0	0	0	0	0	0	0	0	0	0	0	0	0	0	0	31.5516	GC3	1680.2	0	0	0	1	0	0	0	1	0	NA
U0011	0	60	Class 1	0.296	0.256	0.168	0.28	0.551939	41	0	0	1	0	0	0	0	0	0	0	0	0	1	0	0	0	0	0	0	0	-20.2705	GC2	153.24	0	0	0	0	0	0	0	NA	0	-0.143225
U0012	0	60	Class 2a	0.862	0.0505	0.0837	0.00343	0.912868	81	0	0	0	0	0	0	0	0	0	0	1	0	0	0	0	0	0	0	0	0	-22.0926	NA	NA	NA	NA	NA	NA	NA	NA	NA	NA	NA	0.524287
U0013	1	15.5	Class 2b	0.253	0.23	0.22	0.297	0.483234	23	1	0	0	1	0	1	0	0	0	0	0	0	0	0	0	0	0	0	0	0	22.6651	NA	NA	NA	NA	NA	NA	NA	NA	NA	1	NA	1.05142
U0015	0	23.57	Class 2b	9.24e-15	0.0793	0.618	0.303	0.0792801	12	0	0	0	0	0	0	1	0	0	0	0	1	0	0	0	0	0	0	0	0	16.6973	GC2	352.716	0	0	0	1	0	0	0	NA	0	1.70751
U0018	0	52.97	Class 2b	0.227	0.0733	0.221	0.478	0.30053	15	0	0	1	0	0	0	0	0	0	0	0	0	0	0	0	0	0	0	0	0	3.07576	GC2	125.186	0	0	0	1	0	0	1	1	1	0.568117
U0019	0	6.73	NA	NA	NA	NA	NA	NA	NA	NA	NA	NA	NA	NA	NA	NA	NA	NA	NA	NA	NA	NA	NA	NA	NA	NA	NA	NA	NA	NA	GC3	2172.29	0	1	0	1	0	0	0	NA	NA	1.19562
U0022	NA	NA	NA	NA	NA	NA	NA	NA	NA	NA	NA	NA	NA	NA	NA	NA	NA	NA	NA	NA	NA	NA	NA	NA	NA	NA	NA	NA	NA	NA	GC2	209.918	0	0	0	1	0	0	0	NA	NA	0.965469
U0023	0	36.27	Class 2b	0.223	0.352	0.197	0.229	0.574379	15	1	0	0	0	0	0	0	0	0	0	0	0	0	0	0	0	0	0	0	0	-1.90255	GC3	397.615	0	0	1	1	0	1	0	1	1	-0.169172
U0024	0	44.17	Class 1	NA	NA	NA	NA	NA	3	1	0	0	0	0	0	0	0	0	0	0	0	0	0	0	0	0	0	0	0	-5.05208	GC2	272.112	0	0	0	1	0	0	0	1	0	0.342847
U0026	0	60	Class 1	0.22	0.259	0.52	1.29e-14	0.479517	10	0	0	0	1	0	0	0	0	0	0	0	0	0	0	0	1	0	0	0	0	2.60323	GC1	0.729142	0	0	0	0	0	0	0	1	0	0.0514447
U0027	0	60	Class 1	0.149	1e-14	0.553	0.298	0.149043	12	1	0	0	0	0	0	1	0	0	0	0	0	0	0	0	0	0	0	0	0	-14.1324	GC1	22.409	0	0	0	0	0	0	0	1	0	-1.44502
U0028	0	10.8	Class 1	0.0856	0.013	0.158	0.744	0.09852	17	0	0	0	0	0	0	0	0	0	0	0	0	0	0	0	0	0	0	0	0	-10.2186	GC2	146.088	0	0	0	1	0	0	0	1	0	0.339145
U0029	0	50.07	NA	NA	NA	NA	NA	NA	NA	NA	NA	NA	NA	NA	NA	NA	NA	NA	NA	NA	NA	NA	NA	NA	NA	NA	NA	NA	NA	NA	GC2	155.639	0	0	0	0	0	0	0	NA	NA	-0.911334
U0032	0	60	Class 1	1.04e-14	0.114	0.443	0.443	0.114396	17	0	0	0	1	0	0	0	0	0	0	0	0	1	0	0	0	0	0	0	0	-15.8415	GC1	0.537234	0	0	0	0	0	0	0	1	0	-1.63147
U0035	0	60	Class 2b	0.174	0.185	0.137	0.504	0.358806	29	0	0	1	1	0	1	0	0	0	0	0	1	0	1	0	0	0	0	0	0	4.50462	GC1	0	0	0	0	0	0	0	0	0	0	-1.09666
U0036	0	12.97	Class 1	NA	NA	NA	NA	NA	16	0	0	0	0	0	0	0	0	0	0	0	0	0	0	0	0	0	0	0	0	-8.27283	GC1	96.2648	0	0	1	0	0	0	0	1	1	-1.08196
U0037	0	60	Class 1	0.444	0.409	1.86e-14	0.147	0.852638	21	0	0	0	1	0	0	0	0	0	0	0	1	1	0	0	0	0	0	0	0	-5.62887	GC2	196.387	0	0	0	0	0	0	0	1	0	-0.584652
U0038	0	60	Class 2a	0.288	0.155	0.448	0.108	0.443569	30	0	0	1	1	0	0	1	1	0	0	0	0	0	0	0	0	0	0	0	0	-12.6386	GC3	1860.17	0	1	0	0	1	0	1	0	1	3.26659
U0039	0	48.3	Class 2b	NA	NA	NA	NA	NA	3	0	0	0	0	0	0	0	0	0	0	0	0	0	0	0	0	0	0	0	0	-23.9503	GC2	288.246	0	0	0	1	0	0	0	1	0	0.231751
U0041	0	60	Class 1	NA	NA	NA	NA	NA	4	0	0	0	0	0	0	0	0	0	0	0	0	0	0	0	0	0	0	0	0	-13.6062	GC2	352.027	0	0	0	1	0	0	1	1	1	-0.0444938
U0042	0	52.67	Class 2a	NA	NA	NA	NA	NA	2	0	0	0	0	0	0	0	0	0	0	0	0	0	0	0	0	0	0	0	0	-27.9247	GC2	262.205	0	0	0	1	0	0	0	1	0	2.3292
U0045	0	52.7	Class 1	0.106	0.00549	0.348	0.541	0.111406	17	0	0	0	1	0	0	0	0	0	0	0	1	0	0	0	0	0	0	0	0	-11.3425	GC2	148.117	0	0	0	0	0	0	0	1	0	-1.45788
U0046	0	53.17	Class 1	0.226	0.414	0.36	1.74e-14	0.639924	12	0	0	0	0	0	0	0	0	0	0	0	0	0	0	0	0	0	0	0	0	1.394	GC1	0	0	0	0	0	0	0	0	0	0	-0.390096
U0047	NA	NA	NA	NA	NA	NA	NA	NA	NA	NA	NA	NA	NA	NA	NA	NA	NA	NA	NA	NA	NA	NA	NA	NA	NA	NA	NA	NA	NA	NA	GC2	178.233	0	0	0	0	0	0	0	NA	NA	-0.670879
U0048	0	52	Class 1	0.124	0.0867	0.437	0.353	0.21034	19	0	0	0	1	0	0	0	0	0	0	0	0	0	1	0	0	0	0	0	0	-11.3961	NA	NA	NA	NA	NA	NA	NA	NA	NA	0	NA	0.0590009
U0053	0	55.5	Class 2b	0.074	0.1	0.509	0.317	0.174163	18	0	1	0	0	0	0	0	0	0	0	1	0	0	0	0	0	0	0	0	0	23.5416	GC3	630.834	0	1	1	1	0	1	0	0	1	1.54716
U0054	0	12.97	Class 2b	0.249	0.122	0.242	0.387	0.370832	14	0	0	1	1	0	0	1	0	0	0	0	0	0	1	0	0	0	0	0	0	15.2685	NA	NA	NA	NA	NA	NA	NA	NA	NA	NA	NA	-0.388412
U0055	0	4.7	NA	NA	NA	NA	NA	NA	NA	NA	NA	NA	NA	NA	NA	NA	NA	NA	NA	NA	NA	NA	NA	NA	NA	NA	NA	NA	NA	NA	GC3	1574.46	0	0	0	1	0	1	0	1	NA	1.59236
U0056	0	26.9	NA	NA	NA	NA	NA	NA	NA	NA	NA	NA	NA	NA	NA	NA	NA	NA	NA	NA	NA	NA	NA	NA	NA	NA	NA	NA	NA	NA	GC2	198.657	0	0	0	0	0	0	0	1	NA	0.822237
U0057	0	51.67	Class 1	NA	NA	NA	NA	NA	17	0	0	0	0	0	0	0	0	0	0	0	0	0	0	0	0	0	0	0	0	-29.8871	NA	NA	NA	NA	NA	NA	NA	NA	NA	1	NA	-0.230878
U0059	0	60	Class 2a	0.125	0.145	0.434	0.295	0.27037	19	0	0	0	0	0	0	0	0	0	0	0	0	0	1	1	0	0	0	0	0	-3.49708	GC3	1782.91	0	1	1	0	0	0	0	0	1	1.91075
U0060	0	51.47	Class 1	NA	NA	NA	NA	NA	17	0	0	0	0	0	0	0	0	0	0	0	0	0	0	0	0	0	0	0	0	-9.16636	GC1	100.873	0	0	0	0	0	0	0	0	0	0.803993
U0062	0	13.23	Class 1	0.325	0.298	0.299	0.0786	0.622541	13	0	0	0	0	0	0	0	0	0	0	0	0	0	0	0	0	0	0	0	0	-22.5426	GC2	201.89	0	0	0	0	1	0	0	1	1	-0.976494
U0063	0	60	NA	NA	NA	NA	NA	NA	NA	NA	NA	NA	NA	NA	NA	NA	NA	NA	NA	NA	NA	NA	NA	NA	NA	NA	NA	NA	NA	NA	GC1	17.6073	0	0	0	0	0	0	0	NA	NA	1.59266
U0064	0	55.37	Class 2a	0.473	0.152	0.302	0.073	0.624763	26	0	0	0	0	0	0	0	1	0	0	0	0	0	0	0	0	0	1	0	0	-22.6521	GC3	1311.84	1	1	0	0	1	0	0	0	1	2.34775
U0065	NA	NA	NA	NA	NA	NA	NA	NA	NA	NA	NA	NA	NA	NA	NA	NA	NA	NA	NA	NA	NA	NA	NA	NA	NA	NA	NA	NA	NA	NA	GC1	72.2491	0	0	0	0	0	0	0	1	NA	-1.15795
U0067	0	58.53	Class 2a	0.268	0.299	0.344	0.0887	0.567253	23	0	0	0	0	0	1	0	1	0	0	1	0	0	0	0	1	0	0	0	0	-16.3005	GC3	2160.08	0	0	0	1	0	0	0	0	1	1.91093
U0069	0	55.43	Class 1	0.0258	0.167	0.473	0.335	0.192578	12	0	0	0	0	0	0	0	0	0	0	0	0	0	0	0	0	0	0	0	0	-11.9692	NA	NA	NA	NA	NA	NA	NA	NA	NA	NA	NA	-1.17122
U0071	0	60	Class 2a	0.115	0.043	0.419	0.423	0.158482	24	0	0	0	0	0	0	0	0	0	0	0	0	0	0	0	0	0	0	0	0	0.519911	NA	NA	NA	NA	NA	NA	NA	NA	NA	0	NA	2.00851
U0072	0	60	Class 1	NA	NA	NA	NA	NA	1	0	0	0	0	0	0	0	0	0	0	0	0	0	0	0	0	0	0	0	0	-28.6639	GC3	989.981	0	1	0	0	1	0	0	1	1	0.951642
U0073	0	60	Class 1	0.122	0.0791	4.23e-14	0.799	0.201238	7	0	0	0	0	0	0	0	0	0	0	0	0	0	0	0	0	0	0	0	0	-15.3564	GC3	511.855	0	0	0	1	0	0	0	1	0	2.0103
U0074	0	38.53	Class 2b	0.332	0.46	0.0219	0.186	0.792143	34	0	0	0	0	0	0	0	0	0	0	0	0	0	0	0	0	0	0	0	0	12.743	NA	NA	NA	NA	NA	NA	NA	NA	NA	0	NA	1.0938
U0076	0	60	Class 2a	0.169	0.288	0.377	0.166	0.456397	20	0	0	0	0	0	0	0	0	0	1	0	0	0	0	0	0	0	1	0	0	-3.66949	GC3	1288.77	0	1	0	0	1	0	0	0	1	2.74042
U0077	0	60	Class 2a	0.431	0.391	0.127	0.0505	0.822052	37	0	0	0	0	0	0	0	1	0	0	0	0	0	0	0	0	0	0	0	0	-14.371	GC3	1165.27	0	1	0	0	1	0	0	0	1	2.34588
U0078	0	60	Class 1	NA	NA	NA	NA	NA	2	0	0	0	0	0	0	0	0	0	0	0	0	0	0	0	0	0	0	0	0	-22.9326	GC1	84.3845	0	0	0	0	0	0	0	1	0	-0.0816446
U0080	0	59.17	Class 2b	1.48e-14	0.352	0.28	0.367	0.352356	45	0	0	0	0	0	0	0	1	0	0	0	0	0	0	0	0	0	0	0	0	7.52177	GC3	2097.65	0	1	0	0	0	0	0	0	1	3.03363
U0083	0	59.23	Class 2b	NA	NA	NA	NA	NA	15	0	0	0	0	0	0	0	1	0	0	0	0	0	0	1	0	0	1	0	0	5.99645	GC3	1685.31	1	1	0	0	0	0	1	0	1	1.60797
U0086	0	40.63	Class 2b	0.345	0.505	0.0925	0.0573	0.850228	58	0	1	0	1	0	0	0	0	0	0	0	1	0	1	0	1	0	0	0	0	-1.65661	GC2	363.91	0	0	1	1	0	1	0	0	1	1.61617
U0087	0	58.6	Class 1	8.44e-15	0.121	0.458	0.421	0.12102	11	0	0	0	0	0	0	0	0	0	0	0	0	0	0	0	0	0	0	0	0	-4.45104	GC3	1337.68	1	0	1	1	0	1	0	0	1	0.948756
U0088	0	49.27	Class 2b	0.345	0.454	0.147	0.053	0.799559	24	1	0	0	0	0	0	0	0	0	0	0	0	1	0	0	1	0	0	0	0	-10.0643	GC2	367.058	0	0	0	1	0	1	0	1	1	1.76286
U0089	0	55.37	Class 2b	0.277	0.0749	1.53e-14	0.649	0.351462	11	0	0	0	1	0	0	0	0	0	0	0	0	0	0	0	0	0	0	0	0	-8.89142	NA	NA	NA	NA	NA	NA	NA	NA	NA	1	NA	-0.279819
U0090	0	60	Class 2b	0.168	0.27	0.259	0.302	0.438396	25	0	0	0	0	0	0	0	0	0	0	0	1	0	0	0	0	0	0	0	0	-6.10096	GC3	1128.66	0	0	0	1	0	0	1	0	1	1.98664
U0091	1	14.23	Class 2b	0.217	0.291	0.144	0.348	0.50791	27	0	0	0	1	0	0	1	0	1	0	0	0	0	0	0	0	0	0	0	1	3.31235	GC3	1008.88	0	0	0	1	0	1	1	1	1	1.0717
U0092	0	25.07	Class 2b	0.134	0.166	0.289	0.411	0.299796	21	0	0	1	0	0	0	0	0	1	0	0	0	0	0	0	0	0	0	0	1	14.0199	GC3	443.449	1	0	0	1	0	0	0	0	1	0.926795
U0093	1	5.27	Class 2b	0.346	0.211	0.443	1.72e-14	0.556845	35	1	0	0	0	0	0	0	1	0	0	0	0	0	0	0	0	0	0	0	0	6.65381	GC3	2117.63	1	1	0	1	0	0	0	0	1	2.96385
U0094	0	60	Class 1	0.0937	0.155	0.121	0.63	0.249035	11	0	0	0	0	0	0	1	0	0	0	0	0	0	0	0	0	0	0	0	0	-8.54243	GC1	32.4707	0	0	0	0	0	0	0	0	0	-0.891191
U0095	0	41.4	Class 1	0.283	0.117	2.55e-14	0.6	0.400433	20	0	0	0	1	0	0	0	0	0	0	0	1	0	0	0	0	0	0	0	0	-14.1726	GC2	351.642	0	0	0	0	0	0	0	1	0	0.900424
U0097	NA	NA	NA	NA	NA	NA	NA	NA	NA	NA	NA	NA	NA	NA	NA	NA	NA	NA	NA	NA	NA	NA	NA	NA	NA	NA	NA	NA	NA	NA	GC1	46.7304	0	0	0	0	0	0	0	NA	NA	-0.732257
U0099	0	23.87	Class 2b	0.32	0.547	7.15e-15	0.134	0.866431	53	0	0	0	1	0	0	0	0	0	0	0	0	1	0	0	0	0	0	0	0	5.83436	GC3	438.948	0	0	0	1	0	0	1	1	1	2.31218
U0100	0	54.63	Class 2b	0.424	0.305	0.271	7.66e-07	0.729228	17	0	0	0	1	0	0	0	0	0	0	0	1	0	0	0	0	0	0	0	0	2.72952	GC1	0	0	0	0	0	0	0	0	0	0	-1.6273
U0102	0	60	Class 1	0.165	1.6e-14	1.6e-14	0.835	0.164824	10	1	0	0	0	0	1	0	0	0	0	0	0	0	0	0	0	0	0	0	0	-6.96466	GC1	119.501	0	0	0	1	0	0	0	1	0	-0.960411
U0104	0	14	Class 2a	0.474	0.236	0.29	1.31e-14	0.71011	25	0	0	0	0	0	0	0	0	0	0	0	0	1	0	0	0	0	0	0	0	-14.5525	GC3	1748.85	1	0	0	0	1	1	0	0	1	2.56092
U0105	0	60	Class 1	0.0863	0.0965	0.266	0.551	0.182756	17	0	0	0	0	0	0	0	0	0	0	0	0	0	0	1	0	0	0	0	0	-2.52372	GC1	51.9315	0	0	0	1	0	0	0	NA	0	-0.951472
U0106	0	60	Class 3	0.302	0.278	0.116	0.304	0.579915	22	1	0	0	0	0	1	1	0	0	0	0	1	0	0	0	0	0	0	0	0	-24.1756	GC1	118.031	0	0	0	0	0	0	0	1	0	-0.509583
U0107	1	2.03	NA	NA	NA	NA	NA	NA	NA	NA	NA	NA	NA	NA	NA	NA	NA	NA	NA	NA	NA	NA	NA	NA	NA	NA	NA	NA	NA	NA	GC3	794.516	0	0	0	0	1	0	0	NA	NA	2.32297
U0108	0	56.9	NA	NA	NA	NA	NA	NA	NA	NA	NA	NA	NA	NA	NA	NA	NA	NA	NA	NA	NA	NA	NA	NA	NA	NA	NA	NA	NA	NA	GC2	367.137	0	0	0	1	0	0	0	1	NA	NA
U0109	0	24.13	Class 2b	0.27	0.38	0.192	0.158	0.650007	23	1	0	0	0	0	0	0	0	0	0	0	0	0	0	1	0	0	0	0	0	0.0224368	GC3	1744.9	0	1	1	1	0	0	1	1	1	2.88262
U0110	0	40.13	Class 2a	0.6	0.29	0.031	0.0792	0.889765	96	0	0	0	1	0	0	0	0	0	1	0	1	0	1	1	0	1	0	0	0	-11.9942	GC1	0	0	0	0	0	0	0	0	0	1	1.29788
U0113	0	59.1	NA	NA	NA	NA	NA	NA	NA	NA	NA	NA	NA	NA	NA	NA	NA	NA	NA	NA	NA	NA	NA	NA	NA	NA	NA	NA	NA	NA	GC1	0.499915	0	0	0	0	0	0	0	NA	NA	0.656999
U0114	0	36.1	Class 2b	NA	NA	NA	NA	NA	6	1	0	0	0	0	0	0	0	0	0	0	0	1	0	0	0	0	0	0	0	8.56897	NA	NA	NA	NA	NA	NA	NA	NA	NA	1	NA	0.727434
U0115	0	59.2	Class 2b	NA	NA	NA	NA	NA	4	0	0	0	0	0	0	1	0	0	0	0	0	0	0	0	0	0	0	0	0	0.538346	GC1	84.1061	0	0	0	0	0	0	0	1	0	-0.231951
U0117	0	60	Class 1	0.305	0.392	0.158	0.145	0.697092	36	1	0	0	0	0	0	0	0	0	0	0	0	0	0	1	1	1	0	0	0	-14.694	GC1	100.831	0	0	0	0	0	0	1	1	1	0.0398633
U0118	0	60	Class 1	2e-14	2e-14	0.563	0.437	4e-14	7	0	0	0	0	0	0	0	0	0	0	0	0	0	0	0	0	0	0	0	0	-10.711	GC1	11.5003	0	0	0	0	0	0	0	1	0	-0.157374
U0119	0	24.23	Class 2a	0.609	0.207	0.0388	0.145	0.816279	88	0	0	1	1	0	1	0	0	0	0	0	0	0	0	0	1	0	1	0	0	-15.8503	GC1	0	0	0	0	0	0	0	0	0	0	0.613307
U0120	0	27.3	Class 2a	0.403	0.407	0.0936	0.0959	0.810508	45	0	0	0	1	0	1	0	1	0	1	0	0	0	0	0	0	0	0	0	0	-0.985432	GC3	1851.53	1	0	0	0	1	0	0	0	1	2.87237
U0121	0	55.53	Class 1	0.11	0.49	2.23e-14	0.4	0.599924	8	0	0	0	1	0	0	0	0	0	0	0	1	0	0	0	0	0	0	0	0	-10.319	GC2	219.903	0	0	0	1	0	0	0	1	0	-0.752584
U0122	0	60	Class 3	NA	NA	NA	NA	NA	6	1	0	0	0	0	0	0	0	0	0	0	0	0	0	0	0	0	1	0	0	-23.775	GC1	0.430498	0	0	0	0	0	0	0	1	0	-1.61773
U0125	0	19.87	Class 1	0.125	0.061	0.353	0.461	0.185952	23	1	0	0	1	0	0	0	0	0	0	0	0	1	1	0	1	0	0	0	0	-4.55242	GC1	0	0	0	0	0	0	0	0	1	0	-1.61436
U0126	0	60	Class 2a	0.771	0.134	0.0688	0.0261	0.905056	147	1	1	0	1	0	1	0	0	0	0	0	1	0	0	0	0	0	0	0	0	-16.2376	GC2	264.203	0	0	0	0	0	0	0	0	0	0.159422
U0128	0	60	Class 2b	0.133	0.0795	0.375	0.412	0.212508	30	0	0	0	1	0	0	1	0	0	0	0	0	1	0	0	0	0	0	0	0	7.72771	GC2	249.54	0	0	0	1	0	1	0	1	1	0.634529
U0129	0	29.87	Class 2b	0.181	0.291	0.172	0.357	0.471694	21	1	0	0	0	0	0	0	0	0	0	0	1	0	0	0	0	0	0	0	0	12.8084	GC2	159.005	0	0	0	0	0	0	0	1	0	0.0213419
U0130	0	57.5	Class 2b	0.138	0.328	1.32e-14	0.534	0.465659	16	0	0	0	0	0	0	0	0	0	0	0	0	0	0	0	0	0	0	0	0	7.00515	GC2	201.536	0	0	0	1	0	0	0	0	0	-0.89151
U0134	0	49.33	Class 1	0.0797	0.17	0.262	0.488	0.249955	16	1	0	0	0	0	0	1	0	0	0	0	0	0	0	0	0	0	0	0	0	-13.3646	GC2	390.215	0	0	1	1	0	0	0	1	1	1.50366
U0137	1	17.93	Class 2b	0.168	0.122	0.212	0.498	0.290105	20	0	0	0	1	0	0	0	0	0	0	0	0	0	0	1	0	0	1	0	0	-1.78945	NA	NA	NA	NA	NA	NA	NA	NA	NA	1	NA	0.642019
U0138	0	60	Class 2b	0.0382	0.204	0.405	0.352	0.242427	16	0	0	0	1	0	0	0	0	0	0	0	0	0	0	0	0	0	0	0	0	-8.72641	GC3	614.289	0	0	0	1	0	0	0	1	0	2.40112
U0139	0	0.93	Class 2a	0.202	0.135	0.225	0.437	0.337586	23	1	0	0	0	0	0	0	1	0	0	0	1	0	0	1	0	0	0	0	0	-15.1011	GC3	606.656	0	0	0	1	0	0	1	1	1	2.00107
U0140	0	41.07	Class 2b	0.177	0.0588	0.344	0.42	0.235406	11	0	0	1	0	0	0	0	0	0	0	0	0	0	0	0	0	0	0	0	0	19.1351	NA	NA	NA	NA	NA	NA	NA	NA	NA	1	NA	0.614387
U0141	0	60	Class 2b	0.491	0.196	0.113	0.2	0.686985	72	0	0	0	0	0	0	0	0	0	0	0	0	0	1	1	0	1	0	0	1	-0.4167	GC2	211.133	0	1	0	0	0	0	0	1	1	1.81856
U0142	0	47.37	Class 1	0.344	0.558	0.0328	0.0646	0.902649	45	1	0	0	0	0	0	1	0	0	0	0	0	0	1	1	0	0	0	0	0	-19.4657	GC2	290.603	0	0	0	0	0	0	1	1	1	1.15579
U0143	0	15.33	Class 2a	0.0981	0.212	0.503	0.186	0.310579	81	0	0	1	0	0	0	0	0	0	0	1	1	0	1	0	0	0	0	0	0	-10.2102	GC3	2285.05	0	1	1	0	0	0	0	0	1	2.70832
U0144	0	47.17	Class 2b	0.13	0.158	0.338	0.374	0.288209	25	1	0	1	0	0	0	0	0	0	0	0	0	0	0	0	0	0	0	0	0	-14.9168	NA	NA	NA	NA	NA	NA	NA	NA	NA	1	NA	1.53095
U0147	0	60	Class 2b	0.236	0.264	0.243	0.257	0.500726	29	1	0	0	0	0	1	0	0	0	0	0	0	1	0	0	0	0	0	0	0	0.80409	GC3	469.466	0	0	0	0	0	0	0	1	0	2.29009
U0149	0	60	Class 2a	0.587	0.072	0.0977	0.243	0.659166	49	0	0	0	1	0	1	0	0	0	0	0	1	0	0	0	0	1	1	0	1	-6.66878	GC3	535.615	0	0	0	1	0	0	0	0	0	0.845129
U0151	0	60	Class 3	0.284	0.134	0.245	0.336	0.418645	17	0	0	0	0	0	0	0	0	0	0	0	0	1	1	0	0	0	0	0	0	-20.7231	GC2	181.485	0	0	0	1	0	0	1	1	1	-1.02337
U0153	0	60	Class 3	0.268	0.135	0.281	0.316	0.403309	17	0	0	0	0	0	0	0	1	0	0	0	0	0	0	0	0	0	0	0	0	-23.873	GC1	0	0	0	0	0	0	0	0	1	1	-1.15902
U0154	0	43.5	Class 3	0.293	0.129	0.578	2.44e-14	0.421706	18	1	0	0	0	0	1	0	0	0	0	0	1	1	0	0	0	0	1	0	0	-27.6057	NA	NA	NA	NA	NA	NA	NA	NA	NA	1	NA	0.0844589
U0156	0	41.53	Class 2a	0.201	0.132	0.397	0.27	0.333096	21	0	0	0	0	0	0	0	0	0	1	0	0	0	0	0	0	0	1	0	0	-9.21638	GC3	861.859	0	0	0	1	0	0	0	NA	1	0.671799
U0157	0	22.2	NA	NA	NA	NA	NA	NA	NA	NA	NA	NA	NA	NA	NA	NA	NA	NA	NA	NA	NA	NA	NA	NA	NA	NA	NA	NA	NA	NA	GC2	275.576	0	0	0	0	0	0	0	NA	NA	-0.186571
U0158	0	44.53	Class 2b	0.294	0.581	0.125	3.29e-09	0.874731	52	0	0	0	0	0	1	0	0	0	0	0	1	0	1	1	0	0	0	0	1	5.32331	GC2	352.864	0	0	0	1	0	0	0	1	0	2.09343
U0159	0	46.1	Class 1	0.138	0.195	0.279	0.387	0.333734	12	0	0	0	0	0	0	0	0	1	0	0	0	0	0	0	0	0	0	0	1	-15.7016	NA	NA	NA	NA	NA	NA	NA	NA	NA	0	NA	-1.30339
U0160	0	60	Class 3	0.128	0.184	0.31	0.378	0.312122	16	0	0	0	0	0	0	0	0	0	0	0	0	0	0	0	0	0	0	0	0	-4.98112	GC2	159.781	0	0	0	0	0	0	0	0	0	-1.30088
U0161	0	60	Class 2b	0.0984	0.115	0.371	0.416	0.213253	20	0	0	0	0	0	0	0	0	0	0	0	0	0	1	0	0	0	0	0	1	-8.87675	GC2	199.644	0	0	0	0	0	0	0	1	0	-0.425099
U0164	1	24.47	NA	NA	NA	NA	NA	NA	NA	NA	NA	NA	NA	NA	NA	NA	NA	NA	NA	NA	NA	NA	NA	NA	NA	NA	NA	NA	NA	NA	GC3	1591.2	0	1	0	0	0	0	0	NA	NA	2.78166
U0171	0	60	Class 2b	0.356	0.374	0.0924	0.177	0.730318	44	1	0	1	0	0	0	0	0	0	0	0	0	0	0	1	0	0	0	0	0	0.690011	GC2	205.975	0	0	0	1	0	0	0	1	0	0.677848
U0176	0	18.2	NA	NA	NA	NA	NA	NA	NA	NA	NA	NA	NA	NA	NA	NA	NA	NA	NA	NA	NA	NA	NA	NA	NA	NA	NA	NA	NA	NA	GC2	276.097	0	0	0	0	0	0	0	NA	NA	1.17066
U0177	0	12.87	Class 2b	0.126	0.477	0.397	9.91e-15	0.60267	26	1	0	0	0	1	0	0	0	0	0	0	1	0	0	0	0	0	0	0	0	-4.68621	GC3	710.768	1	0	1	0	1	1	0	1	1	-0.203869
U0179	0	60	Class 2b	0.173	0.203	0.624	1.07e-14	0.376341	23	1	0	0	0	0	0	0	1	0	0	0	1	0	0	0	0	0	0	0	0	-11.5939	GC2	122.068	0	0	0	0	0	0	0	1	1	0.321016
U0181	0	17.97	Class 2b	0.25	0.449	0.145	0.156	0.699566	32	1	0	0	0	0	0	0	0	0	0	0	0	0	0	0	0	0	0	0	0	-0.674553	GC3	1413.88	0	0	0	0	0	0	0	1	0	1.0208
U0182	0	60	Class 2b	0.254	0.194	0.251	0.301	0.448143	12	1	0	0	0	0	0	0	0	0	0	0	0	0	0	0	0	0	0	0	0	-4.26401	GC2	253.491	0	0	0	1	0	0	1	0	1	-0.326787
U0183	0	60	Class 2b	NA	NA	NA	NA	NA	9	1	0	0	0	0	0	0	0	0	0	0	0	0	0	0	0	0	0	0	0	11.4038	GC1	104.181	0	0	0	0	0	0	0	1	0	-0.596054
U0184	0	60	Class 3	0.219	0.279	0.0481	0.454	0.498053	19	1	0	0	0	0	0	0	0	0	0	0	0	0	0	0	0	0	1	0	0	-14.6355	GC1	0	0	0	0	0	0	0	0	1	0	-0.203869
U0188	0	60	Class 3	NA	NA	NA	NA	NA	4	0	0	0	0	0	0	0	0	0	0	0	0	0	0	0	0	0	0	0	0	-29.3297	NA	NA	NA	NA	NA	NA	NA	NA	NA	1	NA	-0.990085
U0189	0	26.67	Class 2a	0.374	0.274	0.203	0.149	0.647791	34	0	0	0	1	0	0	0	0	0	0	0	0	0	1	0	0	0	1	0	0	-22.178	GC3	2333.6	1	1	0	1	1	0	0	0	1	2.30375
U0190	0	60	Class 2b	0.161	0.149	0.464	0.226	0.309922	24	1	0	0	0	0	0	0	0	0	0	0	0	0	0	0	1	0	0	0	0	0.0708349	GC2	265.11	0	0	0	0	0	0	0	1	0	0.224629
U0195	0	37.23	Class 2b	0.49	0.341	0.00527	0.164	0.830812	14	1	0	0	0	0	0	0	0	0	0	0	0	0	0	0	0	0	0	0	0	13.3174	GC2	258.256	0	0	0	1	0	0	1	1	1	1.55231
U0199	0	60	Class 3	0.245	0.0715	0.291	0.392	0.316703	17	1	0	0	0	0	0	0	0	0	0	0	0	0	0	0	0	0	0	0	0	-23.8227	GC3	967.511	0	0	0	0	0	0	1	1	1	0.132178
U0200	0	60	Class 1	0.155	0.0376	0.552	0.255	0.192492	7	1	0	0	0	0	0	0	0	0	0	0	1	0	0	0	0	0	0	0	0	-8.31141	GC3	715.194	0	0	0	1	0	0	1	1	1	2.13929
U0201	0	1.83	Class 2a	0.0809	0.3	0.186	0.433	0.381028	19	0	0	0	0	0	0	0	0	0	0	0	0	0	0	1	0	0	0	0	0	-4.46117	NA	NA	NA	NA	NA	NA	NA	NA	NA	NA	NA	2.83664
U0204	0	60	Class 2b	1.54e-14	1.54e-14	0.655	0.345	3.08e-14	9	0	0	0	0	0	0	0	0	0	0	0	0	0	0	0	0	0	1	0	0	-8.84921	GC1	0	0	0	0	0	0	0	0	0	0	1.07234
U0207	0	5.63	Class 2b	1.95e-14	0.274	0.726	1.95e-14	0.273903	16	0	0	0	0	0	0	0	0	0	0	0	0	0	0	0	0	0	0	0	0	6.45904	GC3	1442.46	0	0	0	0	0	1	0	0	1	2.8186
U0210	0	60	NA	NA	NA	NA	NA	NA	NA	NA	NA	NA	NA	NA	NA	NA	NA	NA	NA	NA	NA	NA	NA	NA	NA	NA	NA	NA	NA	NA	GC1	0	0	0	0	0	0	0	0	1	NA	1.27999
U0214	0	45.73	Class 2b	NA	NA	NA	NA	NA	10	0	0	0	0	0	0	0	0	0	0	0	0	0	0	0	0	0	0	0	0	8.33086	NA	NA	NA	NA	NA	NA	NA	NA	NA	0	NA	2.27212
U0216	0	10.7	NA	NA	NA	NA	NA	NA	NA	NA	NA	NA	NA	NA	NA	NA	NA	NA	NA	NA	NA	NA	NA	NA	NA	NA	NA	NA	NA	NA	GC1	0	0	0	0	0	0	0	0	1	NA	-1.88996
U0219	0	41.57	NA	NA	NA	NA	NA	NA	NA	NA	NA	NA	NA	NA	NA	NA	NA	NA	NA	NA	NA	NA	NA	NA	NA	NA	NA	NA	NA	NA	GC2	381.554	0	0	0	0	1	0	0	NA	NA	0.592944
U0224	0	60	Class 2b	0.237	0.298	0.465	1.29e-14	0.534777	11	0	0	0	0	0	0	0	1	0	0	0	0	0	0	0	0	0	0	0	0	21.8804	GC1	22.7441	0	0	1	0	0	0	0	0	1	2.68661
U0226	0	26.37	NA	NA	NA	NA	NA	NA	NA	NA	NA	NA	NA	NA	NA	NA	NA	NA	NA	NA	NA	NA	NA	NA	NA	NA	NA	NA	NA	NA	GC1	0	0	0	0	0	0	0	0	1	NA	0.283647
U0233	0	60	Class 2b	NA	NA	NA	NA	NA	1	0	0	0	0	0	0	0	0	0	0	0	0	0	0	0	0	0	0	0	0	-4.32526	NA	NA	NA	NA	NA	NA	NA	NA	NA	NA	NA	0.174951
U0245	NA	NA	NA	NA	NA	NA	NA	NA	NA	NA	NA	NA	NA	NA	NA	NA	NA	NA	NA	NA	NA	NA	NA	NA	NA	NA	NA	NA	NA	NA	GC2	297.241	0	0	0	1	0	0	0	1	NA	1.99445
U0256	1	25.37	NA	NA	NA	NA	NA	NA	NA	NA	NA	NA	NA	NA	NA	NA	NA	NA	NA	NA	NA	NA	NA	NA	NA	NA	NA	NA	NA	NA	GC3	581.549	0	0	0	1	0	0	1	NA	NA	1.33103
U0261	0	60	Class 3	NA	NA	NA	NA	NA	7	0	0	0	0	0	0	1	0	0	0	0	0	0	0	0	0	0	0	0	0	-17.9048	NA	NA	NA	NA	NA	NA	NA	NA	NA	NA	NA	-0.806465
U0262	0	60	Class 3	0.177	0.0779	0.277	0.468	0.25511	34	1	0	0	0	0	0	0	0	0	0	0	0	0	0	0	1	0	0	0	0	-17.9107	GC1	0	0	0	0	0	0	0	0	1	0	-1.03909
U0264	0	60	Class 3	0.492	0.0862	0.169	0.253	0.578143	46	1	0	0	0	0	0	0	0	0	0	0	0	0	0	0	0	0	0	0	1	-15.0133	GC1	0	0	0	0	0	0	0	0	1	0	0.0395118
U0267	1	4.23	Class 3	0.537	0.463	2.73e-14	2.73e-14	1	22	1	0	0	0	0	0	0	0	1	0	0	0	1	0	1	0	0	0	0	1	-8.33274	GC1	7.80514	0	0	0	0	0	0	0	1	1	0.271164
U0268	0	60	Class 1	0.197	0.252	0.55	1.22e-14	0.449757	23	0	0	0	1	0	0	0	0	0	0	0	0	1	0	0	0	0	0	0	0	-19.8784	NA	NA	NA	NA	NA	NA	NA	NA	NA	NA	NA	0.0880229
U0275	0	60	Class 1	0.814	0.186	2.24e-11	2.19e-14	1	17	1	0	0	0	0	0	0	0	0	0	0	0	0	1	0	0	0	0	0	0	-13.5382	GC2	313.519	0	0	0	1	0	0	1	1	1	1.90716
U0277	0	60	NA	NA	NA	NA	NA	NA	NA	NA	NA	NA	NA	NA	NA	NA	NA	NA	NA	NA	NA	NA	NA	NA	NA	NA	NA	NA	NA	NA	GC2	247.359	0	0	0	1	0	1	0	NA	NA	NA
U0278	0	60	Class 3	0.181	0.513	0.165	0.141	0.69376	16	0	0	0	1	0	0	0	0	0	0	0	0	0	0	0	0	0	0	0	0	-17.4204	NA	NA	NA	NA	NA	NA	NA	NA	NA	1	NA	-0.895257
U0287	0	0.33	NA	NA	NA	NA	NA	NA	NA	NA	NA	NA	NA	NA	NA	NA	NA	NA	NA	NA	NA	NA	NA	NA	NA	NA	NA	NA	NA	NA	GC3	2055.16	0	0	0	0	1	0	0	NA	NA	2.66918
U0290	0	60	Class 2b	0.708	0.184	0.00441	0.103	0.892588	79	0	1	0	0	0	0	0	0	0	0	0	0	0	0	1	0	1	0	0	1	5.95396	NA	NA	NA	NA	NA	NA	NA	NA	NA	NA	NA	0.786284
U0291	1	35.67	NA	NA	NA	NA	NA	NA	NA	NA	NA	NA	NA	NA	NA	NA	NA	NA	NA	NA	NA	NA	NA	NA	NA	NA	NA	NA	NA	NA	GC3	447.875	0	0	0	1	0	1	0	1	NA	1.90732
U0307	0	60	Class 3	NA	NA	NA	NA	NA	14	0	0	0	1	0	0	1	0	0	0	0	1	0	0	0	0	0	0	0	0	-19.6816	GC2	374.461	0	0	0	1	0	1	0	1	1	-0.189104
U0312	1	9.33	Class 3	0.218	0.12	0.271	0.391	0.338494	23	1	0	0	0	0	0	0	0	0	0	0	0	1	1	0	0	0	0	0	0	-31.8251	GC2	350.843	0	0	0	1	0	0	0	1	0	1.50779
U0316	0	59.13	Class 3	NA	NA	NA	NA	NA	19	1	0	0	0	0	0	1	0	0	0	0	0	1	1	0	0	0	0	0	0	-13.8707	GC2	153.707	0	0	0	1	0	0	0	NA	0	0.208975
U0317	0	60	NA	NA	NA	NA	NA	NA	NA	NA	NA	NA	NA	NA	NA	NA	NA	NA	NA	NA	NA	NA	NA	NA	NA	NA	NA	NA	NA	NA	GC3	469.341	0	0	0	1	0	0	0	1	NA	1.84234
U0320	0	2.53	NA	NA	NA	NA	NA	NA	NA	NA	NA	NA	NA	NA	NA	NA	NA	NA	NA	NA	NA	NA	NA	NA	NA	NA	NA	NA	NA	NA	GC3	1630.62	1	1	0	1	0	0	1	NA	NA	4.14218
U0322	0	60	Class 3	0.262	0.183	0.401	0.154	0.445187	24	1	0	0	0	0	0	0	0	0	0	0	1	0	0	1	0	0	0	0	0	-14.8145	NA	NA	NA	NA	NA	NA	NA	NA	NA	NA	NA	0.601676
U0323	0	60	Class 2b	0.45	0.478	0.0506	0.0219	0.92743	66	0	1	0	0	0	1	0	0	0	0	1	0	0	1	0	0	0	0	0	0	26.9001	NA	NA	NA	NA	NA	NA	NA	NA	NA	0	NA	4.14609
U0326	0	6.53	Class 2b	0.236	0.501	0.209	0.0545	0.736692	37	1	0	0	0	0	0	0	1	0	0	0	0	0	0	0	0	1	0	0	0	14.2783	NA	NA	NA	NA	NA	NA	NA	NA	NA	1	NA	2.8777
U0329	0	60	Class 3	0.173	0.15	0.311	0.366	0.32271	11	1	0	0	0	0	0	0	0	0	0	0	0	0	0	0	0	0	0	0	1	-20.0487	GC3	649.917	0	0	0	1	0	0	0	1	0	-1.01471
U0330	0	49.4	Class 2b	0.0909	0.25	0.431	0.228	0.341242	24	1	0	0	0	0	0	0	0	0	0	0	0	0	0	0	0	0	0	0	0	-6.62655	GC3	444.148	0	0	0	1	0	0	0	1	0	0.0577203
U0332	0	60	Class 2a	0.181	0.397	0.151	0.271	0.577667	16	0	0	0	0	0	0	0	0	0	0	0	0	0	0	0	0	0	0	0	0	16.21	NA	NA	NA	NA	NA	NA	NA	NA	NA	0	NA	3.3058
U0334	0	60	Class 2b	0.0825	0.113	0.239	0.566	0.195761	9	0	0	0	0	0	0	0	0	0	0	0	0	0	0	0	0	0	0	0	0	-7.07757	GC3	884.008	0	0	0	0	0	0	0	0	0	2.01649
U0337	0	60	Class 3	0.342	0.367	0.0985	0.192	0.709794	25	0	0	0	1	0	0	0	0	0	0	0	0	0	0	0	0	1	0	0	0	-16.6358	GC2	256.841	0	0	0	0	0	0	0	1	0	1.77312
U0343	0	25.07	NA	NA	NA	NA	NA	NA	NA	NA	NA	NA	NA	NA	NA	NA	NA	NA	NA	NA	NA	NA	NA	NA	NA	NA	NA	NA	NA	NA	GC3	928.878	0	0	0	0	1	1	0	1	NA	2.59839
U0344	0	52.73	Class 3	NA	NA	NA	NA	NA	13	0	0	0	0	0	0	0	0	0	0	0	0	1	1	0	0	0	0	0	0	-9.75342	NA	NA	NA	NA	NA	NA	NA	NA	NA	1	NA	1.50135
U0346	0	60	Class 3	1.02e-13	1.02e-13	0.17	0.83	2.04e-13	13	1	0	0	0	0	0	0	0	0	0	0	0	0	0	0	0	0	0	0	0	-11.9868	NA	NA	NA	NA	NA	NA	NA	NA	NA	1	NA	0.874422
U0348	0	48.27	Class 2b	0.176	0.229	0.544	0.0506	0.405282	12	0	0	0	1	0	0	0	0	0	0	0	1	0	0	0	0	0	0	0	0	-10.7657	GC1	0.225789	0	0	0	0	0	0	0	1	0	0.193077
U0349	0	60	Class 3	0.271	0.42	0.309	9.75e-15	0.690526	26	0	0	0	0	0	0	0	0	1	0	0	1	0	1	1	0	0	0	0	1	-27.5294	NA	NA	NA	NA	NA	NA	NA	NA	NA	NA	NA	-1.66753
U0350	NA	NA	Class 1	0.0947	0.215	0.691	3.68e-14	0.309445	5	0	0	0	0	0	0	0	0	0	0	0	0	0	0	0	0	0	0	0	0	-12.4175	GC1	0	0	0	0	0	0	0	0	0	0	-0.744124
U0351	NA	NA	NA	NA	NA	NA	NA	NA	NA	NA	NA	NA	NA	NA	NA	NA	NA	NA	NA	NA	NA	NA	NA	NA	NA	NA	NA	NA	NA	NA	GC3	576.024	0	0	0	1	0	0	1	1	NA	1.72431
U0367	0	8.17	NA	NA	NA	NA	NA	NA	NA	NA	NA	NA	NA	NA	NA	NA	NA	NA	NA	NA	NA	NA	NA	NA	NA	NA	NA	NA	NA	NA	GC3	680.38	0	0	0	1	0	0	0	NA	NA	2.05411
U0378	0	60	Class 1	0.167	0.833	3.61e-14	3.61e-14	1	19	1	0	0	0	0	0	1	0	1	0	0	0	0	0	0	1	0	0	0	1	-23.3473	NA	NA	NA	NA	NA	NA	NA	NA	NA	1	NA	-0.569207
U0380	0	60	Class 2b	0.209	0.0816	0.71	2.15e-14	0.290286	14	1	0	0	1	0	0	0	0	0	0	0	0	0	0	0	0	0	0	0	0	1.46017	NA	NA	NA	NA	NA	NA	NA	NA	NA	1	NA	-0.163055
U0383	0	44	Class 2a	0.433	0.567	6.57e-15	6.57e-15	1	29	1	1	1	0	0	0	0	0	0	0	0	0	0	0	0	0	0	0	0	0	-12.2954	NA	NA	NA	NA	NA	NA	NA	NA	NA	1	NA	3.12763
U0384	0	32.43	Class 2b	NA	NA	NA	NA	NA	0	0	0	0	0	0	0	0	0	0	0	0	0	0	0	0	0	0	0	0	0	14.7555	NA	NA	NA	NA	NA	NA	NA	NA	NA	NA	NA	1.67865
U0385	0	23.97	Class 2a	0.653	0.148	0.0818	0.117	0.801549	82	0	0	1	1	0	0	0	0	0	0	0	0	0	0	0	1	0	1	0	0	-3.7598	NA	NA	NA	NA	NA	NA	NA	NA	NA	0	NA	2.80222
U0392	0	55.77	Class 2b	0.183	0.408	1.45e-14	0.409	0.590924	17	0	0	0	1	0	0	0	0	0	0	0	0	0	0	0	0	0	0	0	0	10.4766	NA	NA	NA	NA	NA	NA	NA	NA	NA	NA	NA	-0.0188075
U0394	0	60	Class 3	NA	NA	NA	NA	NA	9	1	0	0	0	0	0	0	0	0	0	0	0	0	0	0	0	0	0	0	0	-26.4531	NA	NA	NA	NA	NA	NA	NA	NA	NA	1	NA	0.504613
U0397	0	60	Class 3	0.223	0.354	0.255	0.168	0.576872	19	1	0	0	0	0	0	0	0	0	0	0	0	0	0	0	0	0	0	0	0	5.98985	NA	NA	NA	NA	NA	NA	NA	NA	NA	NA	NA	0.87918
U0400	0	60	Class 2a	NA	NA	NA	NA	NA	10	1	0	0	0	0	0	0	0	0	0	0	0	0	0	0	0	0	0	0	0	-25.7541	NA	NA	NA	NA	NA	NA	NA	NA	NA	1	NA	1.17678
U0401	0	60	Class 2b	0.218	0.383	0.178	0.221	0.601408	16	0	0	0	0	0	0	0	1	0	0	0	0	0	0	0	0	1	0	0	0	3.74472	NA	NA	NA	NA	NA	NA	NA	NA	NA	0	NA	2.87882
U0403	0	60	NA	NA	NA	NA	NA	NA	NA	NA	NA	NA	NA	NA	NA	NA	NA	NA	NA	NA	NA	NA	NA	NA	NA	NA	NA	NA	NA	NA	GC3	790.932	0	0	0	1	0	0	0	NA	NA	0.325047
U0411	0	36.9	Class 3	0.304	0.216	1.19e-14	0.48	0.520238	17	0	0	0	1	0	0	0	0	0	0	0	0	1	0	0	0	0	0	0	0	-21.3237	GC1	0.199291	0	0	0	0	0	0	0	1	0	-0.514018
U0412	0	34.97	Class 2b	0.297	0.117	0.0597	0.526	0.414257	15	0	0	0	0	0	0	0	0	0	0	0	1	0	0	1	0	0	0	0	0	12.8782	NA	NA	NA	NA	NA	NA	NA	NA	NA	NA	NA	0.377461
U0417	0	60	NA	NA	NA	NA	NA	NA	NA	NA	NA	NA	NA	NA	NA	NA	NA	NA	NA	NA	NA	NA	NA	NA	NA	NA	NA	NA	NA	NA	GC3	1791.94	1	0	0	0	0	0	0	NA	NA	NA
U0419	0	60	NA	NA	NA	NA	NA	NA	NA	NA	NA	NA	NA	NA	NA	NA	NA	NA	NA	NA	NA	NA	NA	NA	NA	NA	NA	NA	NA	NA	GC3	618.254	0	0	0	1	1	1	0	NA	NA	1.51097
U0421	0	32.07	Class 3	NA	NA	NA	NA	NA	17	1	0	0	0	0	0	1	0	0	0	0	0	0	0	0	0	0	0	0	0	-26.2626	NA	NA	NA	NA	NA	NA	NA	NA	NA	NA	NA	-0.396832
U0423	0	58.67	NA	NA	NA	NA	NA	NA	NA	NA	NA	NA	NA	NA	NA	NA	NA	NA	NA	NA	NA	NA	NA	NA	NA	NA	NA	NA	NA	NA	GC3	500.884	0	0	0	1	0	0	1	NA	NA	2.6482
U0425	0	60	Class 3	NA	NA	NA	NA	NA	16	1	0	0	0	0	0	0	0	0	0	0	0	1	0	0	0	0	0	0	0	-29.0018	GC1	0	0	0	0	0	0	0	0	1	0	-1.48317
U0426	0	60	Class 3	0.198	0.171	0.631	1.92e-14	0.369233	17	1	0	0	0	0	0	1	0	1	0	0	0	0	0	0	0	0	0	0	1	-2.96846	GC1	33.6777	0	0	0	0	0	0	0	1	1	-0.419207
U0427	0	60	Class 2a	0.279	0.264	0.256	0.201	0.542404	28	1	0	0	0	0	0	0	0	0	0	0	1	0	0	1	0	0	0	0	0	0.812266	NA	NA	NA	NA	NA	NA	NA	NA	NA	0	NA	3.6337
U0430	0	60	Class 2a	0.438	0.253	0.196	0.112	0.691183	20	0	0	1	0	0	0	0	0	0	0	0	0	0	1	0	0	0	0	0	0	7.02929	GC3	795.519	0	0	1	1	0	0	0	0	1	1.34696
U0431	1	9.53	Class 2a	0.325	0.467	0.208	2.31e-14	0.791714	15	0	0	0	0	0	0	0	0	0	0	0	0	0	0	0	0	0	0	0	0	-29.3794	GC3	2434.11	1	1	0	1	0	1	0	0	1	3.80178
U0433	0	24.43	Class 2a	0.475	0.464	0.0606	5.42e-15	0.939357	86	0	0	0	0	0	0	0	0	0	0	0	0	0	1	0	1	0	0	0	0	-8.45528	GC3	927.385	1	1	0	0	0	0	1	0	1	2.86851
U0434	1	3.27	Class 2a	0.32	0.226	0.239	0.214	0.546132	41	0	0	0	0	0	0	0	0	0	0	0	0	0	1	0	0	0	0	0	0	-23.0641	GC3	2265.93	0	1	0	0	1	0	0	0	1	3.24756
U0435	0	58.53	Class 2a	NA	NA	NA	NA	NA	9	0	0	0	0	0	0	0	0	0	0	0	0	0	0	0	0	0	0	0	0	-9.74835	GC2	159.268	0	0	0	0	0	0	0	0	0	1.98253
U0437	0	59.93	Class 3	NA	NA	NA	NA	NA	11	1	0	0	0	0	0	1	0	1	0	0	0	0	0	0	0	0	0	0	1	-31.9373	GC1	97.1126	0	0	0	0	0	0	0	1	1	-0.540929
U0438	0	54.17	Class 1	NA	NA	NA	NA	NA	12	0	0	0	0	0	1	0	0	0	0	0	0	0	0	0	0	0	0	0	0	-20.2902	NA	NA	NA	NA	NA	NA	NA	NA	NA	NA	NA	0.66176
U0439	0	60	Class 3	0.284	0.457	0.0352	0.224	0.741245	15	1	0	0	0	0	0	1	0	0	0	0	1	0	0	0	0	0	0	0	0	-26.041	NA	NA	NA	NA	NA	NA	NA	NA	NA	NA	NA	-0.463063
U0442	0	60	Class 2a	NA	NA	NA	NA	NA	11	0	0	0	0	0	1	0	0	0	0	1	0	0	0	0	0	0	0	0	0	-6.26951	NA	NA	NA	NA	NA	NA	NA	NA	NA	NA	NA	2.6399
U0446	0	60	Class 2b	0.348	0.00479	0.647	1.41e-14	0.353079	13	0	0	0	0	0	0	0	0	1	0	0	0	0	0	0	0	0	0	0	1	10.8019	NA	NA	NA	NA	NA	NA	NA	NA	NA	0	NA	NA
U0447	0	60	Class 2b	NA	NA	NA	NA	NA	1	0	0	0	0	0	0	0	0	0	0	0	0	0	0	0	0	0	0	0	0	-29.4299	NA	NA	NA	NA	NA	NA	NA	NA	NA	1	NA	0.573947
U0448	0	20.47	Class 2a	NA	NA	NA	NA	NA	10	1	0	0	0	0	0	0	0	0	0	0	0	0	0	0	0	0	0	0	0	-10.555	NA	NA	NA	NA	NA	NA	NA	NA	NA	0	NA	2.24372
U0450	0	16.03	Class 2b	0.298	0.702	6.81e-15	6.81e-15	1	25	0	0	0	1	0	0	0	0	0	0	0	0	0	0	1	0	0	0	0	0	-11.2026	NA	NA	NA	NA	NA	NA	NA	NA	NA	0	NA	1.51482
U0453	0	60	Class 2a	NA	NA	NA	NA	NA	14	1	0	1	0	0	0	0	0	0	0	0	0	0	0	0	0	0	0	0	0	-7.7917	GC3	490.155	0	0	0	1	0	0	1	1	1	1.28449
U0454	0	59.8	Class 3	NA	NA	NA	NA	NA	15	1	0	0	0	0	0	0	0	0	0	0	1	0	0	0	0	0	0	0	0	-20.6135	GC2	362.684	0	0	0	1	0	0	0	1	0	0.626632
U0455	0	60	Class 2a	0.0764	9.78e-15	0.924	9.78e-15	0.0763696	69	1	0	0	0	0	1	0	0	0	0	0	0	0	0	0	0	0	1	0	0	-13.9636	GC1	5.24188	0	0	0	0	0	0	0	1	0	1.65356
U0457	0	60	Class 2a	0.585	0.167	0.248	8.9e-15	0.752242	51	0	0	0	1	0	1	0	0	0	0	0	0	0	0	0	0	0	0	0	0	-20.2292	GC3	1639.59	0	1	0	0	0	0	0	0	1	1.99815
U0458	0	60	Class 2b	NA	NA	NA	NA	NA	10	0	0	0	0	0	0	0	0	0	0	0	0	0	0	0	0	0	0	0	0	13.6819	NA	NA	NA	NA	NA	NA	NA	NA	NA	0	NA	0.499372
U0459	0	47.5	Class 3	0.0212	0.019	0.96	9.38e-15	0.0402211	33	0	0	0	0	0	0	0	0	0	0	0	0	0	0	1	0	0	0	1	1	-20.7089	GC1	0	0	0	0	0	0	0	0	1	1	1.39631
U0461	0	60	Class 3	NA	NA	NA	NA	NA	8	0	0	0	0	0	0	0	0	0	0	0	0	0	1	0	0	1	0	0	0	-11.0776	GC3	1352.82	0	0	1	0	0	0	0	0	1	1.55845
U0466	0	60	Class 2b	0.386	0.158	0.0895	0.366	0.544203	25	1	0	0	0	0	0	0	0	0	0	0	0	0	0	0	0	0	0	0	0	-3.51846	GC2	260.966	0	0	0	1	0	1	0	1	1	1.31158
U0469	0	60	Class 3	0.0676	0.231	0.701	1.38e-14	0.298609	12	1	0	0	0	0	0	1	0	0	0	0	0	0	0	0	0	0	0	0	0	-24.9286	GC2	185.917	0	0	0	1	0	0	0	1	0	0.205962
U0473	0	60	Class 3	1	1.56e-13	1.56e-13	1.56e-13	1	11	1	0	1	0	0	0	0	0	0	0	0	1	0	0	0	0	0	0	0	0	-7.93658	NA	NA	NA	NA	NA	NA	NA	NA	NA	1	NA	-1.64042
U0475	0	60	Class 1	NA	NA	NA	NA	NA	4	0	0	0	0	0	0	0	0	0	0	0	0	0	0	0	0	0	0	0	0	-15.8511	GC2	338.799	0	0	0	1	0	0	0	NA	0	0.277421
U0476	0	60	Class 2a	0.388	0.214	0.184	0.213	0.602721	15	0	0	0	0	0	0	0	1	0	0	0	0	0	0	0	0	0	0	0	0	-7.07436	GC3	448.005	0	0	0	0	1	0	0	0	1	2.099
U0477	0	44.37	NA	NA	NA	NA	NA	NA	NA	NA	NA	NA	NA	NA	NA	NA	NA	NA	NA	NA	NA	NA	NA	NA	NA	NA	NA	NA	NA	NA	GC2	125.341	0	0	0	1	0	0	0	NA	NA	1.08941
U0478	NA	NA	NA	NA	NA	NA	NA	NA	NA	NA	NA	NA	NA	NA	NA	NA	NA	NA	NA	NA	NA	NA	NA	NA	NA	NA	NA	NA	NA	NA	GC1	19.308	0	0	0	0	0	0	0	NA	NA	-0.262796
U0491	NA	NA	NA	NA	NA	NA	NA	NA	NA	NA	NA	NA	NA	NA	NA	NA	NA	NA	NA	NA	NA	NA	NA	NA	NA	NA	NA	NA	NA	NA	GC2	253.218	0	0	0	0	0	0	0	NA	NA	1.40801
U0494	0	60	Class 3	NA	NA	NA	NA	NA	12	1	0	0	0	0	0	0	0	0	0	0	0	0	0	0	0	0	0	0	0	-8.95746	NA	NA	NA	NA	NA	NA	NA	NA	NA	1	NA	0.945233
U0496	0	36.17	Class 2a	NA	NA	NA	NA	NA	11	0	0	0	0	0	0	0	0	0	0	0	0	0	0	0	0	0	0	0	0	-21.7849	NA	NA	NA	NA	NA	NA	NA	NA	NA	0	NA	1.59134
U0498	0	60	NA	NA	NA	NA	NA	NA	NA	NA	NA	NA	NA	NA	NA	NA	NA	NA	NA	NA	NA	NA	NA	NA	NA	NA	NA	NA	NA	NA	GC3	2108.79	1	0	1	0	1	0	0	1	NA	3.51494
U0501	0	49.27	NA	NA	NA	NA	NA	NA	NA	NA	NA	NA	NA	NA	NA	NA	NA	NA	NA	NA	NA	NA	NA	NA	NA	NA	NA	NA	NA	NA	GC2	186.867	0	0	0	1	0	0	0	NA	NA	1.43104
U0502	0	60	Class 2a	0.328	0.139	0.267	0.266	0.467344	22	0	0	1	0	0	1	0	1	0	0	0	0	0	0	0	0	0	0	0	0	-9.76576	NA	NA	NA	NA	NA	NA	NA	NA	NA	1	NA	2.18397
U0512	1	1.33	Class 2a	0.175	0.29	0.253	0.282	0.464739	38	0	0	1	0	0	0	0	0	0	0	1	0	0	0	0	1	0	0	0	0	-12.2961	NA	NA	NA	NA	NA	NA	NA	NA	NA	0	NA	2.25909
U0514	1	1.13	Class 2b	0.351	0.531	0.0821	0.036	0.88193	66	0	0	0	1	0	0	0	0	0	0	0	0	0	0	0	0	0	0	0	0	2.79109	NA	NA	NA	NA	NA	NA	NA	NA	NA	NA	NA	3.94587
U0515	1	0.9	Class 2a	0.346	0.327	0.27	0.0565	0.67304	28	0	0	0	0	0	0	0	0	0	0	0	0	0	0	0	0	0	0	0	0	-16.2009	NA	NA	NA	NA	NA	NA	NA	NA	NA	0	NA	2.82865
U0516	0	23	Class 2b	NA	NA	NA	NA	NA	11	1	0	0	0	0	0	1	0	0	0	0	1	0	0	0	0	0	0	0	0	4.18267	NA	NA	NA	NA	NA	NA	NA	NA	NA	1	NA	1.34268
U0519	0	15.33	Class 3	0.211	0.0547	0.248	0.487	0.265353	14	0	0	0	1	0	0	0	0	0	0	0	1	0	0	0	0	0	0	0	0	-10.1425	NA	NA	NA	NA	NA	NA	NA	NA	NA	1	NA	0.376668
U0522	0	0.77	NA	NA	NA	NA	NA	NA	NA	NA	NA	NA	NA	NA	NA	NA	NA	NA	NA	NA	NA	NA	NA	NA	NA	NA	NA	NA	NA	NA	GC3	1213.37	0	0	0	1	0	0	0	NA	NA	0.691475
U0531	0	60	Class 3	0.241	0.162	1.3e-14	0.597	0.402696	19	1	0	0	0	0	0	0	0	0	0	0	0	1	0	0	1	0	0	0	0	-13.2422	GC3	880.663	0	0	0	1	0	0	0	1	0	0.460102
U0532	0	47.63	NA	NA	NA	NA	NA	NA	NA	NA	NA	NA	NA	NA	NA	NA	NA	NA	NA	NA	NA	NA	NA	NA	NA	NA	NA	NA	NA	NA	GC1	48.388	0	0	0	0	0	0	0	1	NA	1.02122
U0534	0	44.3	Class 3	0.226	0.064	0.441	0.269	0.289747	15	0	0	0	0	0	0	0	0	0	0	0	0	1	0	0	0	0	0	1	1	-17.2896	GC1	4.08423	0	0	0	0	0	0	0	1	1	-1.3432
U0535	0	44.37	Class 1	0.194	0.163	0.243	0.399	0.357473	22	1	0	0	0	0	0	0	0	0	0	0	0	0	0	0	0	0	0	0	0	-22.6392	GC1	0	0	0	0	0	0	0	0	1	0	-1.4316
U0538	0	44.07	Class 2b	0.307	0.223	0.353	0.117	0.530201	27	0	1	0	1	0	0	0	0	0	0	0	1	0	0	0	0	0	0	0	0	-11.8396	GC3	615.127	0	0	0	1	0	0	1	1	1	2.26701
U0540	0	43.93	NA	NA	NA	NA	NA	NA	NA	NA	NA	NA	NA	NA	NA	NA	NA	NA	NA	NA	NA	NA	NA	NA	NA	NA	NA	NA	NA	NA	GC3	444.584	0	1	0	1	0	0	0	NA	NA	-0.448425
U0541	0	43.9	Class 1	0.38	0.331	0.289	2.4e-14	0.711135	22	1	0	0	0	0	0	0	0	1	0	0	0	0	0	0	0	0	0	0	1	-3.09946	GC3	396.671	0	0	0	0	0	0	0	1	1	-0.744689
U0542	0	43.87	Class 1	0.0922	0.0857	0.438	0.384	0.177917	18	0	0	0	1	0	0	0	0	0	0	0	0	1	0	0	0	0	0	0	0	-13.7472	GC1	41.1336	0	0	0	0	0	0	0	1	0	-0.962797
U0544	0	27.03	Class 2b	0.148	0.208	0.268	0.377	0.355759	23	0	0	0	1	0	0	0	0	0	0	0	0	0	1	0	1	0	0	0	0	8.19827	GC1	0	0	0	0	0	0	0	0	1	0	0.264779
U0545	NA	NA	NA	NA	NA	NA	NA	NA	NA	NA	NA	NA	NA	NA	NA	NA	NA	NA	NA	NA	NA	NA	NA	NA	NA	NA	NA	NA	NA	NA	GC3	705.614	0	0	0	1	0	0	0	1	NA	1.95
U0546	0	43.7	NA	NA	NA	NA	NA	NA	NA	NA	NA	NA	NA	NA	NA	NA	NA	NA	NA	NA	NA	NA	NA	NA	NA	NA	NA	NA	NA	NA	GC2	163.509	0	0	0	1	0	0	1	NA	NA	1.49929
U0549	0	60	Class 1	0.364	0.25	0.386	9.3e-15	0.614291	33	1	0	1	0	0	0	0	0	0	0	0	0	1	0	0	0	0	0	0	0	-3.62399	GC1	87.0654	0	0	0	0	0	0	0	1	0	-0.872326
U0550	0	43.67	Class 3	0.298	0.22	0.372	0.111	0.517191	24	0	0	0	1	0	0	0	0	0	0	0	0	0	0	0	0	0	0	0	0	-19.2205	GC3	734.582	0	0	0	1	0	0	0	1	0	0.688656
U0551	0	18.27	Class 3	0.224	0.357	0.203	0.216	0.580717	29	1	0	0	0	0	0	1	0	0	0	0	1	0	0	0	1	0	0	0	0	-21.8682	GC2	270.907	0	0	0	1	0	0	1	1	1	0.22057
U0553	0	42.73	Class 2b	0.303	0.063	0.484	0.15	0.365843	20	0	0	0	0	0	0	0	0	0	0	0	0	1	1	0	0	0	0	0	0	-6.05566	GC3	1423.8	0	1	0	0	0	0	0	1	1	2.09233
U0555	0	19.57	Class 3	0.0976	0.187	0.266	0.45	0.284142	14	0	0	0	1	0	0	1	0	0	0	0	0	1	0	0	0	0	0	0	0	-20.709	GC1	82.8016	0	0	0	1	0	0	0	1	0	-1.04026
U0556	0	42.73	Class 2b	NA	NA	NA	NA	NA	13	1	0	0	0	0	0	0	0	0	0	0	0	0	0	0	0	0	0	0	0	5.48342	GC3	2174	1	1	0	1	0	0	1	0	1	2.62592
U0557	0	60	NA	NA	NA	NA	NA	NA	NA	NA	NA	NA	NA	NA	NA	NA	NA	NA	NA	NA	NA	NA	NA	NA	NA	NA	NA	NA	NA	NA	GC1	35.2106	0	0	0	0	0	0	0	1	NA	NA
U0558	0	42.47	Class 3	0.132	0.0826	0.568	0.217	0.214854	14	0	0	0	0	0	0	0	0	0	0	0	0	0	1	0	0	0	0	0	0	-23.8917	NA	NA	NA	NA	NA	NA	NA	NA	NA	1	NA	-0.735115
U0559	0	60	Class 1	0.245	0.333	0.254	0.168	0.5779	25	1	0	0	0	0	0	0	0	1	0	0	1	0	0	0	0	0	0	0	1	-8.23457	GC3	696.653	0	0	0	0	0	0	0	1	1	-0.305019
U0560	0	60	Class 1	0.284	0.0382	0.196	0.481	0.322579	16	0	0	0	0	0	0	0	0	0	0	0	0	0	0	0	0	0	0	0	0	-10.6363	GC2	284.35	0	0	0	1	0	0	0	0	0	0.522231
U0562	0	60	Class 2b	0.362	0.289	0.348	1e-14	0.65151	21	0	0	0	0	0	0	0	0	0	0	0	1	0	0	0	0	0	0	0	0	2.57441	GC2	264.494	0	0	0	0	0	0	0	1	0	1.02424
U0564	0	2.53	NA	NA	NA	NA	NA	NA	NA	NA	NA	NA	NA	NA	NA	NA	NA	NA	NA	NA	NA	NA	NA	NA	NA	NA	NA	NA	NA	NA	GC3	2119.98	0	1	0	1	0	0	1	1	NA	1.61588
U0565	0	60	NA	NA	NA	NA	NA	NA	NA	NA	NA	NA	NA	NA	NA	NA	NA	NA	NA	NA	NA	NA	NA	NA	NA	NA	NA	NA	NA	NA	GC1	94.4963	0	0	0	0	0	0	0	1	NA	1.36911
U0566	0	37.77	Class 2b	NA	NA	NA	NA	NA	0	0	0	0	0	0	0	0	0	0	0	0	0	0	0	0	0	0	0	0	0	-31.0941	GC1	43.3048	0	0	0	0	0	0	0	1	0	-0.573339
U0567	0	15.2	NA	NA	NA	NA	NA	NA	NA	NA	NA	NA	NA	NA	NA	NA	NA	NA	NA	NA	NA	NA	NA	NA	NA	NA	NA	NA	NA	NA	GC2	306.433	0	0	0	0	0	0	0	NA	NA	NA
U0568	0	60	NA	NA	NA	NA	NA	NA	NA	NA	NA	NA	NA	NA	NA	NA	NA	NA	NA	NA	NA	NA	NA	NA	NA	NA	NA	NA	NA	NA	GC2	287.563	0	0	0	0	0	0	0	NA	NA	0.0169992
U0570	0	16.83	Class 2b	1.65e-14	0.27	0.364	0.366	0.269755	10	0	0	0	0	0	0	0	0	0	0	0	0	0	0	0	0	0	0	0	0	11.1827	GC1	32.1712	0	0	0	0	0	0	0	1	0	-0.69483
U0571	0	35.9	NA	NA	NA	NA	NA	NA	NA	NA	NA	NA	NA	NA	NA	NA	NA	NA	NA	NA	NA	NA	NA	NA	NA	NA	NA	NA	NA	NA	GC1	0	0	0	0	0	0	0	0	1	NA	NA
U0573	0	40.67	Class 2b	0.0886	0.0829	0.548	0.281	0.171443	17	0	0	0	0	0	0	0	0	0	0	0	0	0	1	0	0	0	0	0	1	-3.42444	GC1	92.5845	0	0	0	1	0	0	0	0	0	0.609826
U0576	0	24.73	NA	NA	NA	NA	NA	NA	NA	NA	NA	NA	NA	NA	NA	NA	NA	NA	NA	NA	NA	NA	NA	NA	NA	NA	NA	NA	NA	NA	GC1	34.221	0	0	0	0	0	0	0	1	NA	-0.793617
U0577	0	24.93	Class 2b	0.746	0.254	8.77e-14	8.77e-14	1	13	0	0	0	0	0	0	0	0	0	0	0	0	0	0	1	0	0	0	0	0	3.09191	GC2	150.922	0	0	1	0	0	0	0	1	1	0.212165
U0578	0	60	NA	NA	NA	NA	NA	NA	NA	NA	NA	NA	NA	NA	NA	NA	NA	NA	NA	NA	NA	NA	NA	NA	NA	NA	NA	NA	NA	NA	GC1	0	0	0	0	0	0	0	0	NA	NA	NA
U0580	1	2	Class 1	0.534	0.198	0.268	2.15e-14	0.731764	20	1	0	0	0	0	0	0	0	0	0	0	0	0	0	0	0	0	0	0	0	-15.2076	GC3	1032.81	0	0	0	1	0	0	0	1	0	1.48388
U0582	0	60	NA	NA	NA	NA	NA	NA	NA	NA	NA	NA	NA	NA	NA	NA	NA	NA	NA	NA	NA	NA	NA	NA	NA	NA	NA	NA	NA	NA	GC1	67.0117	0	0	0	0	0	0	0	1	NA	NA
U0583	0	60	Class 1	0.0722	0.0607	0.524	0.343	0.132899	43	0	0	1	1	0	0	0	0	0	0	0	0	0	0	0	0	0	0	0	1	-15.0929	GC1	0	0	0	0	0	0	0	0	1	0	-1.11738
U0584	0	60	Class 1	0.327	0.167	0.506	1.15e-06	0.493947	9	0	0	0	0	0	0	0	0	0	0	0	0	0	0	0	1	0	0	0	0	-17.7457	GC1	30.2876	0	0	0	0	0	0	0	1	0	-0.998507
U0585	1	42.77	Class 3	0.118	0.114	0.224	0.543	0.232694	13	0	0	0	1	0	0	0	0	0	0	0	0	0	0	0	0	0	0	0	0	-11.5658	GC1	0.118924	0	0	0	0	0	0	0	1	0	0.114879
U0587	0	60	Class 3	0.286	0.212	0.156	0.346	0.497892	31	0	0	0	1	0	0	0	0	0	0	0	0	0	0	0	0	1	0	0	0	-21.5385	GC2	313.841	0	0	0	1	0	0	0	0	0	-0.736738
U0589	0	53.43	Class 3	NA	NA	NA	NA	NA	13	0	0	0	0	0	0	0	0	0	0	0	0	1	0	0	0	0	0	0	0	-24.6401	GC1	38.3712	0	0	0	0	0	0	0	0	0	1.5886
U0590	0	55.97	Class 2b	0.0991	1.47e-14	0.548	0.353	0.0991245	12	0	0	0	0	0	0	0	0	0	0	0	0	0	0	0	0	0	0	0	0	-18.7671	GC1	0	0	0	0	0	0	0	0	0	0	-0.0974166
U0591	0	10	NA	NA	NA	NA	NA	NA	NA	NA	NA	NA	NA	NA	NA	NA	NA	NA	NA	NA	NA	NA	NA	NA	NA	NA	NA	NA	NA	NA	GC2	263.407	0	0	0	1	0	0	0	NA	NA	-0.435708
U0597	NA	NA	NA	NA	NA	NA	NA	NA	NA	NA	NA	NA	NA	NA	NA	NA	NA	NA	NA	NA	NA	NA	NA	NA	NA	NA	NA	NA	NA	NA	GC2	379.227	1	0	0	1	0	0	1	NA	NA	-0.431883
U0598	0	33.1	Class 3	0.439	1.03e-14	0.149	0.412	0.438912	16	0	0	0	1	0	0	0	0	0	0	0	1	0	0	0	0	0	0	0	0	-9.17905	GC2	205.231	0	0	0	1	0	0	0	1	0	1.1857
U0600	0	60	Class 2a	0.149	0.157	0.308	0.386	0.305938	20	1	0	0	0	0	0	0	0	0	0	0	1	0	0	0	0	0	0	0	0	-26.2338	NA	NA	NA	NA	NA	NA	NA	NA	NA	NA	NA	0.0920261
U0603	0	27.23	Class 2a	0.154	0.167	2.94e-14	0.68	0.320343	9	1	0	0	0	0	0	0	0	0	0	0	0	0	0	0	0	0	0	0	0	-15.1791	GC3	873.53	0	0	1	1	0	0	1	1	1	1.00892
U0605	0	60	Class 1	0.0252	0.218	0.757	1.62e-14	0.242664	16	0	0	0	1	0	0	0	0	0	0	0	1	0	0	0	0	0	0	0	0	-14.7667	NA	NA	NA	NA	NA	NA	NA	NA	NA	1	NA	-2.26983
U0606	0	60	Class 2b	0.303	0.542	0.155	6.45e-15	0.845109	38	1	1	1	0	0	0	0	0	0	0	0	1	1	0	0	0	0	0	0	0	-3.84303	NA	NA	NA	NA	NA	NA	NA	NA	NA	1	NA	0.596426
U0607	0	49.43	Class 2b	0.342	0.497	9.45e-15	0.16	0.839644	20	0	1	1	1	0	0	1	0	0	0	0	0	0	0	0	1	0	0	0	0	19.1999	GC2	275.465	0	0	0	1	0	0	0	0	0	0.268805
U0608	0	41.53	Class 2b	0.186	0.207	0.38	0.227	0.393088	30	0	0	0	0	0	0	0	1	1	0	0	0	0	0	0	0	0	0	0	1	-0.82767	GC3	1765.68	1	1	1	1	0	0	1	0	1	3.23648
U0611	0	60	Class 2b	0.583	0.375	0.0423	2.08e-14	0.957712	23	0	0	0	0	0	0	0	0	0	0	0	0	0	0	0	0	0	0	0	0	-7.48149	GC3	655.417	0	0	1	1	0	0	1	0	1	1.62193
U0612	0	60	Class 1	0.344	0.46	0.0512	0.145	0.803826	55	0	0	0	1	0	0	0	0	1	0	0	1	1	0	0	0	0	0	0	1	-13.717	GC3	726.069	0	0	0	1	0	0	1	1	1	0.83143
U0613	0	17.5	Class 2b	NA	NA	NA	NA	NA	12	0	0	0	1	0	0	0	0	0	0	0	0	0	0	0	0	0	0	0	0	17.3885	GC1	59.1396	0	0	0	0	0	0	0	0	0	1.60936
U0614	0	60	Class 3	0.19	0.184	0.581	0.0442	0.374339	25	0	0	0	0	0	0	0	0	1	0	1	0	0	0	0	0	0	1	0	1	-22.793	GC1	40.6116	0	0	0	0	0	0	0	1	1	-0.302281
U0615	0	60	Class 3	0.0951	0.0715	0.396	0.437	0.166625	11	0	0	0	1	0	0	1	0	0	0	0	0	1	0	0	0	0	0	0	0	-22.4373	GC3	394.793	0	0	0	1	0	1	0	1	1	0.0561647
U0623	1	26.43	Class 2a	0.323	0.505	0.0934	0.0785	0.8281	45	0	0	1	1	0	0	0	1	0	0	0	0	1	0	0	1	1	0	0	0	0.497196	GC3	1715.5	0	0	0	1	0	0	0	0	1	2.40247
U0625	0	60	Class 2a	0.317	0.577	7.4e-05	0.106	0.893818	18	0	0	0	1	0	0	0	0	0	0	0	0	0	0	1	0	0	0	0	0	-2.69362	GC2	239.609	0	0	0	1	0	0	0	1	0	-0.639764
U0627	1	1.4	Class 3	0.263	0.262	0.47	0.00439	0.525543	10	0	0	0	1	0	0	0	0	0	0	0	1	0	0	0	0	0	0	0	0	-17.2942	GC1	0.642333	0	0	0	0	0	0	0	1	0	0.132211
U0628	0	60	NA	NA	NA	NA	NA	NA	NA	NA	NA	NA	NA	NA	NA	NA	NA	NA	NA	NA	NA	NA	NA	NA	NA	NA	NA	NA	NA	NA	GC1	21.6327	0	0	0	0	0	0	0	1	NA	NA
U0631	0	40.4	Class 3	0.186	0.312	0.0736	0.428	0.49811	23	0	0	0	0	0	0	0	0	0	0	0	1	0	0	0	0	0	0	0	0	-15.4602	NA	NA	NA	NA	NA	NA	NA	NA	NA	1	NA	0.36087
U0635	0	40.9	Class 3	0.287	0.12	1.56e-14	0.593	0.40696	14	1	0	0	0	0	0	1	0	0	0	0	0	1	0	0	0	0	0	0	0	-15.1428	GC2	240.87	0	0	0	1	0	0	1	1	1	0.265667
U0636	0	37.57	NA	NA	NA	NA	NA	NA	NA	NA	NA	NA	NA	NA	NA	NA	NA	NA	NA	NA	NA	NA	NA	NA	NA	NA	NA	NA	NA	NA	GC2	234.288	0	0	0	1	0	0	0	NA	NA	2.05757
U0637	0	37.83	NA	NA	NA	NA	NA	NA	NA	NA	NA	NA	NA	NA	NA	NA	NA	NA	NA	NA	NA	NA	NA	NA	NA	NA	NA	NA	NA	NA	GC3	528.505	0	1	0	1	0	0	0	NA	NA	1.82049
U0638	0	60	Class 3	0.163	0.0984	0.223	0.515	0.261782	11	0	0	0	1	0	0	0	0	0	0	0	0	0	0	0	0	0	0	0	0	-19.6692	GC1	4.291	0	0	0	0	0	0	0	1	0	-1.06005
U0641	0	51.27	Class 1	0.119	0.0982	0.646	0.137	0.216883	17	1	0	0	1	0	0	0	0	0	0	0	1	0	0	0	0	0	0	0	0	2.37365	GC1	45.8361	0	0	0	0	0	0	0	1	0	-0.45824
U0642	0	44.1	Class 1	2.53e-14	0.0335	0.966	2.53e-14	0.0335337	9	0	0	0	0	0	0	0	0	0	0	0	0	0	0	0	0	0	0	0	0	-10.4421	GC1	45.6689	0	0	0	0	0	0	0	0	0	0.47001
U0643	0	60	Class 2b	0.624	0.214	1.81e-12	0.162	0.838183	26	1	0	0	0	0	0	0	0	0	0	0	0	1	0	0	0	0	0	0	0	10.1588	GC1	0	0	0	0	0	0	0	0	1	0	0.455604
U0645	1	3.07	Class 2a	0.0752	0.299	0.287	0.339	0.373996	19	0	0	0	0	0	0	0	1	0	0	0	0	0	0	0	0	0	0	0	0	-13.7707	GC3	1298.66	1	0	0	0	0	0	0	0	1	4.29722
U0646	0	60	Class 2a	0.261	0.352	0.156	0.232	0.612279	27	0	0	0	1	0	0	0	0	0	0	0	0	0	0	0	1	0	0	0	0	-14.7546	GC2	297.672	0	0	0	1	0	0	0	1	0	1.00741
U0648	0	58.4	Class 3	0.386	0.391	0.105	0.118	0.776643	28	0	0	0	1	0	0	0	0	0	0	0	1	0	0	0	0	0	0	0	0	-17.283	GC1	31.2573	0	0	0	0	0	0	0	1	0	1.09529
U0653	1	0.97	Class 3	0.201	0.28	0.519	2.85e-14	0.480842	10	0	0	0	1	0	0	0	0	0	0	0	0	0	0	0	1	0	0	0	0	-15.5483	GC2	138.267	0	0	0	1	0	0	0	1	0	0.0996005
U0654	0	60	Class 1	0.355	0.645	1.92e-14	1.92e-14	1	14	1	0	0	0	0	0	0	0	0	0	0	0	1	0	0	0	0	0	0	0	-3.67674	NA	NA	NA	NA	NA	NA	NA	NA	NA	1	NA	1.12701
U0655	0	60	Class 3	0.268	3.9e-14	3.9e-14	0.732	0.268406	23	0	0	0	1	0	0	0	0	0	0	0	1	0	0	0	0	0	0	0	0	-26.7374	GC2	335.559	0	0	0	0	0	0	0	1	0	-0.0222749
U0657	0	60	Class 3	0.337	0.603	0.0606	1.31e-14	0.939424	15	0	0	0	0	0	0	0	0	0	0	0	0	0	0	0	1	0	0	0	0	-15.786	GC2	375.397	0	1	0	0	0	0	0	1	1	-1.45135
U0658	NA	NA	NA	NA	NA	NA	NA	NA	NA	NA	NA	NA	NA	NA	NA	NA	NA	NA	NA	NA	NA	NA	NA	NA	NA	NA	NA	NA	NA	NA	GC2	184.891	0	0	0	0	0	0	0	NA	NA	1.23444
U0659	1	14.83	Class 2b	0.0675	0.0277	0.588	0.317	0.0951508	15	0	0	0	0	0	0	0	1	0	0	0	0	0	0	0	0	0	0	0	0	-1.45617	GC3	1417.1	1	0	0	1	0	0	0	0	1	2.37145
U0666	0	60	Class 3	NA	NA	NA	NA	NA	28	0	0	0	0	0	1	0	0	0	0	0	0	0	0	0	0	0	0	0	0	-29.3251	GC2	188.053	0	0	0	0	0	0	0	1	0	-0.952818
U0670	0	60	Class 2a	1.4e-14	0.206	0.794	1.4e-14	0.205844	15	0	0	0	1	0	0	0	0	0	0	0	0	0	0	0	0	0	0	0	0	-6.7141	NA	NA	NA	NA	NA	NA	NA	NA	NA	0	NA	1.71024
U0672	NA	NA	NA	NA	NA	NA	NA	NA	NA	NA	NA	NA	NA	NA	NA	NA	NA	NA	NA	NA	NA	NA	NA	NA	NA	NA	NA	NA	NA	NA	GC3	1738.99	0	0	0	0	0	0	0	NA	NA	2.5027
U0683	0	3.13	NA	NA	NA	NA	NA	NA	NA	NA	NA	NA	NA	NA	NA	NA	NA	NA	NA	NA	NA	NA	NA	NA	NA	NA	NA	NA	NA	NA	GC2	127.505	0	0	0	0	0	1	0	NA	NA	-0.313676
U0684	0	34.27	NA	NA	NA	NA	NA	NA	NA	NA	NA	NA	NA	NA	NA	NA	NA	NA	NA	NA	NA	NA	NA	NA	NA	NA	NA	NA	NA	NA	GC1	0	0	0	0	0	0	0	0	1	NA	-0.0180808
U0685	0	36.7	NA	NA	NA	NA	NA	NA	NA	NA	NA	NA	NA	NA	NA	NA	NA	NA	NA	NA	NA	NA	NA	NA	NA	NA	NA	NA	NA	NA	GC3	745.144	0	0	0	1	0	0	0	NA	NA	1.36831
U0689	0	30.73	NA	NA	NA	NA	NA	NA	NA	NA	NA	NA	NA	NA	NA	NA	NA	NA	NA	NA	NA	NA	NA	NA	NA	NA	NA	NA	NA	NA	GC3	1007.17	0	0	0	0	1	0	1	1	NA	2.14074
U0695	0	20.5	NA	NA	NA	NA	NA	NA	NA	NA	NA	NA	NA	NA	NA	NA	NA	NA	NA	NA	NA	NA	NA	NA	NA	NA	NA	NA	NA	NA	GC1	110.245	0	0	0	0	0	0	0	1	NA	-0.219615
U0696	1	14.57	Class 2a	0.347	0.236	0.255	0.162	0.583109	17	0	0	0	0	0	0	0	1	0	0	0	1	0	0	0	0	0	0	0	0	-25.2392	GC3	2063.76	1	0	0	1	0	1	1	0	1	1.44211
U0697	0	27.07	NA	NA	NA	NA	NA	NA	NA	NA	NA	NA	NA	NA	NA	NA	NA	NA	NA	NA	NA	NA	NA	NA	NA	NA	NA	NA	NA	NA	GC2	243.895	0	0	0	1	0	0	0	1	NA	0.23079
U0699	0	32.1	NA	NA	NA	NA	NA	NA	NA	NA	NA	NA	NA	NA	NA	NA	NA	NA	NA	NA	NA	NA	NA	NA	NA	NA	NA	NA	NA	NA	GC2	339.144	0	0	0	1	0	0	0	NA	NA	1.23052
U0700	1	1.67	NA	NA	NA	NA	NA	NA	NA	NA	NA	NA	NA	NA	NA	NA	NA	NA	NA	NA	NA	NA	NA	NA	NA	NA	NA	NA	NA	NA	GC3	508.99	0	0	0	1	0	0	0	NA	NA	0.406448
U0701	0	24.1	NA	NA	NA	NA	NA	NA	NA	NA	NA	NA	NA	NA	NA	NA	NA	NA	NA	NA	NA	NA	NA	NA	NA	NA	NA	NA	NA	NA	GC3	1342.82	0	0	0	1	0	0	1	1	NA	3.38992
U0703	0	24.37	NA	NA	NA	NA	NA	NA	NA	NA	NA	NA	NA	NA	NA	NA	NA	NA	NA	NA	NA	NA	NA	NA	NA	NA	NA	NA	NA	NA	GC1	0	0	0	0	0	0	0	0	NA	NA	-1.35517
U0704	0	5.7	NA	NA	NA	NA	NA	NA	NA	NA	NA	NA	NA	NA	NA	NA	NA	NA	NA	NA	NA	NA	NA	NA	NA	NA	NA	NA	NA	NA	GC2	136.18	0	0	0	1	0	1	0	1	NA	NA
U0706	1	1.87	Class 2a	NA	NA	NA	NA	NA	16	0	0	0	0	0	0	0	1	0	0	0	0	0	0	0	0	0	0	0	0	-10.6596	NA	NA	NA	NA	NA	NA	NA	NA	NA	0	NA	1.91109
U0707	0	21.47	NA	NA	NA	NA	NA	NA	NA	NA	NA	NA	NA	NA	NA	NA	NA	NA	NA	NA	NA	NA	NA	NA	NA	NA	NA	NA	NA	NA	GC2	121.523	0	0	0	0	0	0	0	NA	NA	1.01114
U0709	1	3.6	Class 2a	0.38	0.418	0.0163	0.186	0.797401	32	0	0	0	0	0	0	0	0	0	0	0	0	0	0	0	1	0	0	0	0	-24.1876	NA	NA	NA	NA	NA	NA	NA	NA	NA	0	NA	2.80553
U0754	0	60	Class 2b	0.149	0.0412	0.313	0.497	0.189875	22	1	0	0	0	0	0	0	0	0	0	0	0	1	0	0	0	0	0	0	0	4.71534	NA	NA	NA	NA	NA	NA	NA	NA	NA	1	NA	0.296133
U0765	0	59.27	Class 2b	0.14	0.135	0.333	0.392	0.275113	18	1	0	0	0	0	0	0	0	0	0	0	1	0	0	0	0	0	0	0	0	-4.17559	NA	NA	NA	NA	NA	NA	NA	NA	NA	1	NA	0.419119
U0766	0	60	Class 2a	0.249	0.249	2.97e-06	0.502	0.498375	22	1	0	0	0	0	0	0	0	0	0	0	0	0	0	0	0	0	0	0	0	-13.2461	NA	NA	NA	NA	NA	NA	NA	NA	NA	NA	NA	0.555351
U0768	0	60	Class 2a	0.181	0.116	0.178	0.525	0.297014	19	0	0	0	0	0	0	0	0	0	0	0	0	0	0	0	0	0	0	0	0	-8.52963	NA	NA	NA	NA	NA	NA	NA	NA	NA	1	NA	2.95205
U0772	0	60	Class 3	0.0713	1.12e-14	0.427	0.501	0.0713209	13	0	0	0	1	0	0	0	0	0	0	0	0	0	0	0	1	0	0	0	0	-13.2423	NA	NA	NA	NA	NA	NA	NA	NA	NA	0	NA	0.239163
U0777	0	60	Class 2a	0.0983	0.0604	0.126	0.715	0.158689	17	0	0	0	0	0	0	0	0	0	0	0	0	0	0	0	0	0	1	0	0	-12.239	NA	NA	NA	NA	NA	NA	NA	NA	NA	0	NA	2.19777
U0779	0	55.07	Class 2a	0.702	0.195	0.0302	0.0724	0.897371	134	0	0	1	1	0	0	0	0	0	0	0	0	0	0	0	0	0	1	0	0	-8.50051	NA	NA	NA	NA	NA	NA	NA	NA	NA	1	NA	-0.455941
U0794	0	60	Class 3	0.021	0.0198	0.391	0.568	0.0407628	22	0	0	0	0	0	0	0	0	0	0	0	0	1	0	0	0	0	0	0	0	-7.75165	NA	NA	NA	NA	NA	NA	NA	NA	NA	1	NA	-1.04257
U0796	NA	NA	Class 2a	0.413	0.266	0.02	0.301	0.678519	48	0	0	1	0	0	0	0	0	0	0	0	0	0	0	0	0	0	0	0	0	15.6002	NA	NA	NA	NA	NA	NA	NA	NA	NA	0	NA	2.74394
U0832	0	10.87	Class 2b	0.142	0.107	0.547	0.203	0.249326	9	1	0	0	0	0	0	0	0	0	0	0	0	0	0	0	0	0	0	0	0	-7.01808	NA	NA	NA	NA	NA	NA	NA	NA	NA	1	NA	1.26726
U0839	0	18.43	Class 2b	0.0898	0.481	0.43	1.59e-14	0.570297	15	0	0	0	0	0	1	0	0	0	0	0	0	0	1	0	0	0	0	0	0	-6.26082	NA	NA	NA	NA	NA	NA	NA	NA	NA	0	NA	0.835035
U0843	0	38.27	NA	NA	NA	NA	NA	NA	NA	NA	NA	NA	NA	NA	NA	NA	NA	NA	NA	NA	NA	NA	NA	NA	NA	NA	NA	NA	NA	NA	GC2	331.933	0	0	0	1	0	0	0	1	NA	0.704097
U0844	0	60	Class 2a	0.135	0.151	0.514	0.201	0.285726	30	0	0	1	0	0	0	0	0	0	0	0	0	0	0	0	1	0	0	0	0	-12.8417	GC2	196.159	0	0	0	1	0	0	0	0	0	1.26741
U0847	0	60	Class 1	0.0751	1.79e-14	0.589	0.336	0.0751183	18	0	0	0	0	0	0	0	0	0	0	0	0	0	0	0	1	0	0	0	0	-9.90639	NA	NA	NA	NA	NA	NA	NA	NA	NA	0	NA	0.0471248
U0850	0	60	Class 2b	0.119	0.132	0.174	0.576	0.250315	16	0	0	0	0	0	0	0	0	0	0	0	0	0	0	0	0	0	0	0	0	-11.4174	NA	NA	NA	NA	NA	NA	NA	NA	NA	1	NA	0.0543267
U0855	0	60	Class 2b	0.0909	0.0498	0.422	0.438	0.140607	28	0	0	0	1	0	1	1	0	0	0	0	0	0	0	0	0	0	0	0	0	13.7316	NA	NA	NA	NA	NA	NA	NA	NA	NA	1	NA	-0.2412
U0856	0	60	Class 2b	0.155	0.123	0.295	0.427	0.27843	16	0	0	0	1	0	1	0	0	0	0	0	0	0	0	1	0	0	0	0	0	0.389485	NA	NA	NA	NA	NA	NA	NA	NA	NA	1	NA	0.328243
U0866	0	60	NA	NA	NA	NA	NA	NA	NA	NA	NA	NA	NA	NA	NA	NA	NA	NA	NA	NA	NA	NA	NA	NA	NA	NA	NA	NA	NA	NA	GC1	37.9149	0	0	0	0	0	0	0	NA	NA	-0.949403
U0867	0	51.5	Class 2a	0.399	0.196	0.352	0.0532	0.595101	41	0	0	0	0	0	0	0	0	0	0	0	1	0	0	0	0	0	0	0	1	1.22398	GC3	552.377	1	0	0	1	0	0	0	0	0	1.89421
U0870	0	49.23	Class 3	0.237	0.0868	0.196	0.479	0.324061	27	0	0	0	0	0	0	0	0	0	0	0	0	0	1	0	0	0	0	0	0	-4.43536	GC1	0	0	0	0	0	0	0	0	0	0	0.383317
U0903	0	15.57	Class 3	0.0721	0.0478	0.489	0.392	0.119943	21	0	0	0	1	0	1	0	1	0	0	0	0	0	0	0	0	0	0	0	0	-25.5105	NA	NA	NA	NA	NA	NA	NA	NA	NA	1	NA	-1.3137
U0904	0	34.13	Class 1	0.0761	0.249	0.432	0.242	0.325271	19	1	0	0	0	0	0	0	0	0	0	0	0	0	0	0	0	0	0	0	0	-18.9547	GC2	235.036	0	0	0	1	0	0	0	1	0	-0.190612
U0905	0	25.97	Class 2b	0.255	0.355	0.204	0.186	0.609905	28	0	0	0	0	0	1	0	0	0	0	0	1	0	1	0	1	0	0	0	0	9.82286	NA	NA	NA	NA	NA	NA	NA	NA	NA	NA	NA	0.916239
U0907	0	57.23	Class 2b	0.277	0.691	0.0176	0.014	0.968456	121	0	1	0	1	0	0	0	1	0	0	0	0	0	0	0	0	1	1	0	1	20.2187	NA	NA	NA	NA	NA	NA	NA	NA	NA	0	NA	3.92787
U0908	0	21.47	NA	NA	NA	NA	NA	NA	NA	NA	NA	NA	NA	NA	NA	NA	NA	NA	NA	NA	NA	NA	NA	NA	NA	NA	NA	NA	NA	NA	GC3	1323.35	0	1	0	1	1	0	1	NA	NA	2.90032
U0909	0	60	Class 2b	0.236	0.0568	0.291	0.416	0.292351	34	0	1	0	0	0	0	0	0	0	0	0	0	0	1	0	0	0	0	0	0	17.5273	NA	NA	NA	NA	NA	NA	NA	NA	NA	0	NA	1.82711
U0910	0	51.53	Class 2a	0.159	0.0346	0.515	0.291	0.193892	9	0	0	0	0	0	0	0	0	0	0	0	0	0	1	0	0	0	0	0	0	-21.2006	GC2	295.812	0	0	0	0	0	0	0	1	0	1.80779
U0912	0	42.87	Class 3	0.0649	0.462	0.084	0.389	0.526921	19	0	0	0	1	0	0	0	0	0	0	0	0	0	0	0	0	0	0	0	0	-14.6308	NA	NA	NA	NA	NA	NA	NA	NA	NA	1	NA	0.218805
U0913	0	60	Class 2b	NA	NA	NA	NA	NA	13	1	0	0	0	0	0	1	0	0	0	0	0	0	0	0	0	0	0	0	0	3.18954	NA	NA	NA	NA	NA	NA	NA	NA	NA	1	NA	1.36719
U0915	0	60	Class 1	2.74e-14	2.74e-14	1	2.74e-14	5.48e-14	13	0	0	0	1	0	0	0	0	0	0	0	0	0	0	0	0	0	1	0	0	-18.5612	GC1	33.9336	0	0	0	0	0	0	0	0	0	-0.388027
U0917	0	60	NA	NA	NA	NA	NA	NA	NA	NA	NA	NA	NA	NA	NA	NA	NA	NA	NA	NA	NA	NA	NA	NA	NA	NA	NA	NA	NA	NA	GC3	401.386	0	0	0	1	0	0	1	1	NA	NA
U0918	0	60	Class 3	NA	NA	NA	NA	NA	5	0	0	0	1	0	1	0	0	0	0	0	0	0	0	0	0	0	0	0	0	-11.8778	GC2	132.908	0	0	0	0	0	0	0	1	0	-1.15969
U0921	0	15.3	NA	NA	NA	NA	NA	NA	NA	NA	NA	NA	NA	NA	NA	NA	NA	NA	NA	NA	NA	NA	NA	NA	NA	NA	NA	NA	NA	NA	GC3	1734.15	0	0	0	1	0	0	1	NA	NA	NA
U0922	0	4.8	NA	NA	NA	NA	NA	NA	NA	NA	NA	NA	NA	NA	NA	NA	NA	NA	NA	NA	NA	NA	NA	NA	NA	NA	NA	NA	NA	NA	GC1	0	0	0	0	0	0	0	0	NA	NA	-0.312594
U0928	0	60	Class 3	NA	NA	NA	NA	NA	11	1	0	0	0	0	0	1	0	0	0	0	0	0	0	0	0	0	0	0	0	-22.4283	NA	NA	NA	NA	NA	NA	NA	NA	NA	NA	NA	1.2335
U0932	0	60	Class 2b	1.19e-13	1	1.19e-13	1.19e-13	1	12	0	0	0	0	0	0	0	0	0	0	0	0	0	0	0	0	0	0	0	0	-0.251238	GC3	705.023	0	0	0	1	0	1	0	1	1	2.83005
U0941	0	41.13	NA	NA	NA	NA	NA	NA	NA	NA	NA	NA	NA	NA	NA	NA	NA	NA	NA	NA	NA	NA	NA	NA	NA	NA	NA	NA	NA	NA	GC2	383.388	0	0	1	0	0	0	0	NA	NA	2.61197
U0952	0	38.1	Class 2b	0.372	0.442	0.186	7.25e-15	0.813504	35	1	1	1	0	0	1	1	0	0	0	0	0	1	0	0	0	0	0	0	0	21.1575	GC3	987.622	0	0	0	0	0	0	0	1	0	-0.432622
U0954	0	60	Class 2b	0.143	0.243	0.472	0.142	0.385548	21	1	0	0	0	0	0	0	0	0	0	0	0	0	0	0	0	0	0	0	0	16.0798	GC2	275.497	0	0	0	1	0	0	0	NA	0	0.874474
U0959	0	1.63	NA	NA	NA	NA	NA	NA	NA	NA	NA	NA	NA	NA	NA	NA	NA	NA	NA	NA	NA	NA	NA	NA	NA	NA	NA	NA	NA	NA	GC3	499.128	0	0	1	1	0	0	1	1	NA	1.10877
U0965	0	60	Class 3	1.53e-14	1.53e-14	0.634	0.366	3.06e-14	17	1	0	0	1	0	0	0	0	0	0	0	1	0	0	0	0	0	0	0	0	-10.2222	GC2	170.333	0	0	0	0	0	0	0	1	0	0.438262
U0969	0	7.2	NA	NA	NA	NA	NA	NA	NA	NA	NA	NA	NA	NA	NA	NA	NA	NA	NA	NA	NA	NA	NA	NA	NA	NA	NA	NA	NA	NA	GC3	757.705	1	0	0	0	0	0	1	1	NA	3.25536
U0972	0	60	Class 2b	0.076	0.127	0.338	0.459	0.202481	43	1	0	0	0	1	1	0	0	0	0	0	1	1	0	0	0	0	0	0	1	-3.59402	GC1	97.8306	0	0	0	1	0	0	0	1	0	1.58228
U0973	0	60	Class 2b	0.102	0.0128	0.639	0.247	0.114674	13	0	0	0	1	0	0	0	0	0	0	0	0	0	0	0	0	0	0	0	0	8.0191	GC1	40.0548	0	0	0	0	0	0	0	1	0	-0.00661654
U0975	0	17.23	NA	NA	NA	NA	NA	NA	NA	NA	NA	NA	NA	NA	NA	NA	NA	NA	NA	NA	NA	NA	NA	NA	NA	NA	NA	NA	NA	NA	GC3	846.354	0	0	0	1	0	0	0	NA	NA	1.28565
U0976	0	60	Class 3	0.114	0.283	0.364	0.239	0.396836	32	0	0	0	1	0	0	1	0	0	0	0	0	0	0	0	0	0	0	0	0	-12.8233	NA	NA	NA	NA	NA	NA	NA	NA	NA	1	NA	-0.81587
U0977	0	60	Class 2b	0.143	0.102	0.148	0.607	0.245801	17	0	0	0	1	0	1	0	0	0	0	0	0	0	0	0	0	0	0	0	0	15.0662	GC2	159.203	0	0	0	0	0	0	0	0	0	0.949747
U0981	0	3.53	NA	NA	NA	NA	NA	NA	NA	NA	NA	NA	NA	NA	NA	NA	NA	NA	NA	NA	NA	NA	NA	NA	NA	NA	NA	NA	NA	NA	GC2	135.12	0	0	0	0	0	0	0	1	NA	0.0734477
U0986	0	51.2	Class 1	0.207	0.0249	1.24e-14	0.768	0.231727	13	0	0	0	0	0	0	0	0	0	0	0	0	0	0	0	0	0	0	0	0	-8.26934	GC1	0	0	0	0	0	0	0	0	0	0	-0.252777
U0988	0	11.17	NA	NA	NA	NA	NA	NA	NA	NA	NA	NA	NA	NA	NA	NA	NA	NA	NA	NA	NA	NA	NA	NA	NA	NA	NA	NA	NA	NA	GC1	0	0	0	0	0	0	0	0	1	NA	0.764653
U0989	1	13.1	NA	NA	NA	NA	NA	NA	NA	NA	NA	NA	NA	NA	NA	NA	NA	NA	NA	NA	NA	NA	NA	NA	NA	NA	NA	NA	NA	NA	GC3	971.744	0	0	0	1	0	0	1	NA	NA	3.2901
U0993	1	44.47	Class 2b	0.211	0.181	0.216	0.391	0.392475	32	0	0	0	1	0	0	0	0	0	0	0	0	0	0	0	0	0	0	0	0	-10.54	NA	NA	NA	NA	NA	NA	NA	NA	NA	1	NA	0.802688
U0998	0	60	Class 2b	0.25	0.0707	0.388	0.291	0.320683	10	0	0	0	0	0	0	0	0	0	0	0	0	0	0	0	0	0	0	0	0	18.5286	NA	NA	NA	NA	NA	NA	NA	NA	NA	0	NA	1.09971
U1002	0	49.67	Class 2b	0.177	0.0146	0.809	2.86e-14	0.191113	7	0	0	0	0	0	0	0	0	0	0	0	0	0	0	0	0	0	0	0	0	-9.04	GC1	0	0	0	0	0	0	0	0	0	0	-0.669833
U1005	0	60	Class 3	NA	NA	NA	NA	NA	5	0	0	0	0	0	0	0	0	0	0	0	0	0	0	0	0	0	0	0	0	-18.378	NA	NA	NA	NA	NA	NA	NA	NA	NA	1	NA	-1.00697
U1006	0	14.93	Class 2a	0.816	0.0404	0.144	6.24e-11	0.855974	97	0	1	1	1	0	1	0	0	0	1	0	0	0	0	1	0	0	0	0	0	-16.0699	GC1	0	0	0	0	0	0	0	0	0	1	0.446042
U1011	0	60	Class 2b	0.279	0.0223	0.432	0.267	0.301088	15	1	0	0	0	0	0	0	1	0	0	0	0	0	0	1	0	0	0	0	0	-5.48918	GC3	1336.83	0	0	0	1	0	1	0	1	1	2.56532
U1013	NA	NA	NA	NA	NA	NA	NA	NA	NA	NA	NA	NA	NA	NA	NA	NA	NA	NA	NA	NA	NA	NA	NA	NA	NA	NA	NA	NA	NA	NA	GC1	0	0	0	0	0	0	0	0	NA	NA	-1.79362
U1014	0	60	NA	NA	NA	NA	NA	NA	NA	NA	NA	NA	NA	NA	NA	NA	NA	NA	NA	NA	NA	NA	NA	NA	NA	NA	NA	NA	NA	NA	GC2	142.709	0	0	0	0	0	0	0	NA	NA	-0.0861746
U1016	0	1.13	NA	NA	NA	NA	NA	NA	NA	NA	NA	NA	NA	NA	NA	NA	NA	NA	NA	NA	NA	NA	NA	NA	NA	NA	NA	NA	NA	NA	GC2	181.383	0	0	0	1	0	0	0	1	NA	-0.127038
U1018	0	60	Class 1	0.461	0.321	2.68e-14	0.218	0.781879	10	0	0	0	1	0	0	0	0	0	0	0	0	0	0	0	0	0	0	0	0	-21.4015	GC1	0	0	0	0	0	0	0	0	1	0	0.97295
U1019	0	60	Class 1	0.216	0.482	0.302	1.42e-14	0.698474	16	0	0	0	0	1	0	0	0	0	0	0	0	0	0	0	0	0	0	0	0	-13.1829	GC2	376.433	0	0	0	0	1	0	0	1	1	1.85379
U1020	0	31.53	Class 2b	0.0457	0.233	0.721	2.71e-14	0.278957	20	1	0	0	0	0	0	0	0	0	0	0	0	0	0	0	0	0	0	0	0	7.40841	GC2	145.458	0	0	0	1	0	0	0	1	0	-0.136995
U1021	NA	NA	NA	NA	NA	NA	NA	NA	NA	NA	NA	NA	NA	NA	NA	NA	NA	NA	NA	NA	NA	NA	NA	NA	NA	NA	NA	NA	NA	NA	GC1	65.3322	0	0	0	0	0	0	0	NA	NA	-0.0459268
U1022	NA	NA	NA	NA	NA	NA	NA	NA	NA	NA	NA	NA	NA	NA	NA	NA	NA	NA	NA	NA	NA	NA	NA	NA	NA	NA	NA	NA	NA	NA	GC2	145.097	0	0	0	1	0	0	0	1	NA	0.889956
U1023	0	10.5	Class 2b	0.195	0.286	0.432	0.0877	0.480532	12	0	0	0	0	0	0	0	0	0	0	0	0	0	0	0	0	0	0	0	0	-5.78655	GC2	390.875	0	0	0	1	0	1	0	1	1	1.16883
U1024	0	60	NA	NA	NA	NA	NA	NA	NA	NA	NA	NA	NA	NA	NA	NA	NA	NA	NA	NA	NA	NA	NA	NA	NA	NA	NA	NA	NA	NA	GC1	5.77812	0	0	0	0	0	0	0	1	NA	-0.25051
U1025	0	40.73	Class 2a	0.0882	0.323	0.589	1.45e-14	0.41098	17	0	0	0	0	0	0	0	1	0	0	0	0	0	0	0	0	0	0	0	0	-7.97014	GC3	696.264	1	0	0	0	1	0	0	0	1	2.19208
U1026	0	17.03	Class 2b	0.391	0.296	2.59e-14	0.313	0.686534	10	0	0	0	0	0	1	0	0	0	0	0	0	0	0	0	0	0	0	0	0	0.47777	NA	NA	NA	NA	NA	NA	NA	NA	NA	0	NA	3.08399
U1030	0	60	Class 2b	0.254	0.319	0.231	0.196	0.573022	21	1	0	0	1	1	0	0	0	0	0	0	0	0	0	0	0	0	0	0	0	-10.5052	NA	NA	NA	NA	NA	NA	NA	NA	NA	NA	NA	1.27358
U1031	0	21.9	Class 1	0.0707	1.64e-14	0.372	0.557	0.0707418	31	0	0	0	0	0	0	0	0	0	0	0	0	0	1	0	0	0	0	0	0	-10.3006	GC1	17.3761	0	0	0	0	0	0	0	0	0	-0.97061
U1032	0	60	Class 3	NA	NA	NA	NA	NA	6	1	0	0	0	0	0	0	0	0	0	0	0	0	0	0	0	0	1	0	0	-24.8618	NA	NA	NA	NA	NA	NA	NA	NA	NA	NA	NA	0.252473
U1033	1	56.2	Class 2b	NA	NA	NA	NA	NA	0	0	0	0	0	0	0	0	0	0	0	0	0	0	0	0	0	0	0	0	0	-11.0094	NA	NA	NA	NA	NA	NA	NA	NA	NA	NA	NA	0.60415
U1037	0	13.73	Class 2b	0.345	0.093	0.499	0.0631	0.437843	27	0	0	0	0	0	1	0	0	0	0	0	1	0	0	0	0	0	0	0	0	-20.6401	GC2	176.457	0	0	0	1	0	0	0	1	0	0.00531434
U1039	0	60	NA	NA	NA	NA	NA	NA	NA	NA	NA	NA	NA	NA	NA	NA	NA	NA	NA	NA	NA	NA	NA	NA	NA	NA	NA	NA	NA	NA	GC3	2118.84	0	1	0	0	0	0	0	NA	NA	3.35493
U1043	0	60	Class 1	0.263	1.62e-14	0.69	0.0469	0.262838	12	0	0	0	1	0	0	0	0	0	0	0	0	0	0	0	0	0	0	0	0	-16.0872	GC1	0	0	0	0	0	0	0	0	0	0	-0.0447852
U1044	0	60	NA	NA	NA	NA	NA	NA	NA	NA	NA	NA	NA	NA	NA	NA	NA	NA	NA	NA	NA	NA	NA	NA	NA	NA	NA	NA	NA	NA	GC2	213.47	0	0	0	1	0	0	0	1	NA	-0.128116
U1045	1	1.63	NA	NA	NA	NA	NA	NA	NA	NA	NA	NA	NA	NA	NA	NA	NA	NA	NA	NA	NA	NA	NA	NA	NA	NA	NA	NA	NA	NA	GC3	2270.76	1	1	0	0	1	0	1	NA	NA	NA
U1046	0	60	Class 2b	0.805	0.195	8.9e-10	1.11e-14	1	36	1	0	0	0	0	0	0	0	1	0	0	0	0	0	1	0	0	0	0	1	3.01689	GC3	461.77	0	0	0	1	0	1	0	NA	1	0.77841
U1049	0	28.47	NA	NA	NA	NA	NA	NA	NA	NA	NA	NA	NA	NA	NA	NA	NA	NA	NA	NA	NA	NA	NA	NA	NA	NA	NA	NA	NA	NA	GC1	81.2267	0	0	0	0	0	0	0	NA	NA	2.12954
U1050	0	56.8	Class 1	0.108	0.0825	0.265	0.545	0.190034	9	0	0	0	0	0	0	0	0	0	0	0	0	0	0	0	0	0	0	0	0	3.57509	NA	NA	NA	NA	NA	NA	NA	NA	NA	NA	NA	NA
U1052	0	60	Class 1	0.132	0.304	7.85e-15	0.564	0.435986	13	0	0	0	0	0	0	0	0	0	0	0	0	0	0	0	0	0	0	0	0	-5.31813	NA	NA	NA	NA	NA	NA	NA	NA	NA	1	NA	-0.338283
U1055	0	14.43	Class 3	0.533	0.467	1.19e-13	2.07e-14	1	25	1	0	0	0	0	0	0	0	0	0	0	1	1	0	1	0	0	0	1	1	-16.5143	GC3	2361.18	1	0	0	1	0	0	0	0	1	0.6798
U1056	0	37.93	NA	NA	NA	NA	NA	NA	NA	NA	NA	NA	NA	NA	NA	NA	NA	NA	NA	NA	NA	NA	NA	NA	NA	NA	NA	NA	NA	NA	GC1	116.224	0	0	0	1	0	0	0	NA	NA	-0.385687
U1057	0	60	Class 3	0.482	0.518	1.67e-14	1.67e-14	1	21	1	0	0	0	0	0	0	0	0	0	0	1	0	0	0	0	0	0	0	0	-25.9445	GC2	183.854	0	0	0	1	0	0	0	NA	0	-1.03297
U1058	0	1.13	NA	NA	NA	NA	NA	NA	NA	NA	NA	NA	NA	NA	NA	NA	NA	NA	NA	NA	NA	NA	NA	NA	NA	NA	NA	NA	NA	NA	GC1	14.7478	0	0	0	0	0	0	0	NA	NA	0.00968229
U1061	NA	NA	Class 1	0.251	0.108	0.483	0.158	0.359802	34	1	0	0	0	0	0	0	0	0	0	0	0	1	0	0	1	0	0	0	0	-3.96973	GC2	175.707	0	0	0	0	0	0	0	1	0	0.920129
U1067	0	31.47	Class 2b	0.175	0.187	0.155	0.483	0.361962	36	0	0	1	0	0	1	0	0	0	0	0	0	0	0	0	0	0	0	0	0	1.10886	GC3	1428.42	0	0	1	1	1	1	0	1	1	1.81753
U1072	NA	NA	NA	NA	NA	NA	NA	NA	NA	NA	NA	NA	NA	NA	NA	NA	NA	NA	NA	NA	NA	NA	NA	NA	NA	NA	NA	NA	NA	NA	GC2	141.02	0	0	0	1	0	0	0	NA	NA	1.06804
U1073	NA	NA	NA	NA	NA	NA	NA	NA	NA	NA	NA	NA	NA	NA	NA	NA	NA	NA	NA	NA	NA	NA	NA	NA	NA	NA	NA	NA	NA	NA	GC1	0	0	0	0	0	0	0	0	NA	NA	2.29186
U1076	NA	NA	NA	NA	NA	NA	NA	NA	NA	NA	NA	NA	NA	NA	NA	NA	NA	NA	NA	NA	NA	NA	NA	NA	NA	NA	NA	NA	NA	NA	GC2	228.444	0	0	0	1	0	0	0	1	NA	1.83158
U1082	0	27	Class 2b	0.362	0.0771	0.193	0.367	0.439514	61	0	0	0	1	0	1	0	0	0	0	0	0	0	0	1	0	0	0	1	1	9.77843	NA	NA	NA	NA	NA	NA	NA	NA	NA	1	NA	1.55741
U1083	NA	NA	NA	NA	NA	NA	NA	NA	NA	NA	NA	NA	NA	NA	NA	NA	NA	NA	NA	NA	NA	NA	NA	NA	NA	NA	NA	NA	NA	NA	GC1	62.8261	0	0	0	0	0	0	0	NA	NA	0.669146
U1084	0	42.5	Class 3	0.0685	1.09e-14	0.23	0.701	0.0685289	12	0	0	0	0	0	1	0	0	0	0	0	0	0	0	0	1	0	0	0	0	-9.09077	NA	NA	NA	NA	NA	NA	NA	NA	NA	1	NA	-0.752826
U1087	NA	NA	NA	NA	NA	NA	NA	NA	NA	NA	NA	NA	NA	NA	NA	NA	NA	NA	NA	NA	NA	NA	NA	NA	NA	NA	NA	NA	NA	NA	GC1	69.9202	0	0	0	0	0	0	0	NA	NA	0.140964
U1090	NA	NA	NA	NA	NA	NA	NA	NA	NA	NA	NA	NA	NA	NA	NA	NA	NA	NA	NA	NA	NA	NA	NA	NA	NA	NA	NA	NA	NA	NA	GC1	5.35047	0	0	0	0	0	0	0	1	NA	-1.07486
U1096	NA	NA	NA	NA	NA	NA	NA	NA	NA	NA	NA	NA	NA	NA	NA	NA	NA	NA	NA	NA	NA	NA	NA	NA	NA	NA	NA	NA	NA	NA	GC1	48.0499	0	0	0	0	0	0	0	1	NA	-0.53057
U1097	NA	NA	NA	NA	NA	NA	NA	NA	NA	NA	NA	NA	NA	NA	NA	NA	NA	NA	NA	NA	NA	NA	NA	NA	NA	NA	NA	NA	NA	NA	GC1	34.9893	0	0	0	0	0	0	0	NA	NA	0.834125
U1099	0	29.17	Class 2a	0.656	0.129	0.0855	0.13	0.784521	77	1	0	0	0	0	1	0	0	0	0	0	1	0	0	1	0	0	1	0	0	-26.164	GC2	153.049	0	0	1	0	0	0	0	1	1	2.01498
U1100	0	35.03	Class 2a	0.312	2.07e-14	0.408	0.28	0.311677	15	1	0	0	0	0	0	0	0	0	0	0	0	0	0	0	0	0	0	0	0	-6.89073	GC3	539.374	0	0	1	1	1	0	0	1	1	2.22562
U1102	0	41.27	NA	NA	NA	NA	NA	NA	NA	NA	NA	NA	NA	NA	NA	NA	NA	NA	NA	NA	NA	NA	NA	NA	NA	NA	NA	NA	NA	NA	GC1	36.4389	0	0	0	0	0	0	0	1	NA	0.885034
U1103	0	25.87	Class 3	0.0497	0.14	0.224	0.587	0.189429	38	1	0	0	1	0	1	1	0	0	0	0	0	1	0	0	1	1	1	1	1	-29.0274	GC1	0	0	0	0	0	0	0	0	1	1	-0.0948895
U1105	0	30.3	Class 2a	NA	NA	NA	NA	NA	14	1	0	0	0	0	0	0	0	1	0	0	1	0	0	0	0	0	0	0	1	-17.8379	GC3	838.162	0	0	0	1	0	0	0	1	1	1.02183
U1106	0	32.27	Class 2a	0.185	0.11	0.439	0.266	0.294995	17	1	0	0	0	0	0	0	0	0	0	0	0	1	0	0	0	0	0	0	0	1.4466	GC3	412.192	0	0	1	1	0	0	0	1	1	1.81488
U1108	0	32.3	Class 3	0.0379	0.0222	0.372	0.568	0.0600334	14	0	0	1	0	0	0	0	0	0	0	0	0	0	0	0	0	1	0	0	0	-22.5275	GC2	152.564	0	0	0	1	0	0	0	1	0	-0.691173
U1109	NA	NA	NA	NA	NA	NA	NA	NA	NA	NA	NA	NA	NA	NA	NA	NA	NA	NA	NA	NA	NA	NA	NA	NA	NA	NA	NA	NA	NA	NA	GC2	284.345	0	0	0	1	0	0	0	1	NA	1.41887
U1110	NA	NA	NA	NA	NA	NA	NA	NA	NA	NA	NA	NA	NA	NA	NA	NA	NA	NA	NA	NA	NA	NA	NA	NA	NA	NA	NA	NA	NA	NA	GC1	101.892	0	0	0	0	0	0	0	NA	NA	-0.0851823
U1111	NA	NA	NA	NA	NA	NA	NA	NA	NA	NA	NA	NA	NA	NA	NA	NA	NA	NA	NA	NA	NA	NA	NA	NA	NA	NA	NA	NA	NA	NA	GC2	146.685	0	0	0	1	0	0	0	NA	NA	1.54009
U1113	0	22.13	Class 3	0.113	0.0991	0.00808	0.78	0.212412	20	1	0	0	0	0	0	0	0	1	0	0	1	0	0	0	0	0	0	0	1	-19.9702	GC2	242.429	0	0	0	1	0	0	0	1	1	1.40843
U1118	NA	NA	NA	NA	NA	NA	NA	NA	NA	NA	NA	NA	NA	NA	NA	NA	NA	NA	NA	NA	NA	NA	NA	NA	NA	NA	NA	NA	NA	NA	GC2	354.744	0	0	0	1	0	0	0	1	NA	-0.202043
U1119	0	0.13	NA	NA	NA	NA	NA	NA	NA	NA	NA	NA	NA	NA	NA	NA	NA	NA	NA	NA	NA	NA	NA	NA	NA	NA	NA	NA	NA	NA	GC1	0	0	0	0	0	0	0	0	NA	NA	0.88855
U1121	NA	NA	NA	NA	NA	NA	NA	NA	NA	NA	NA	NA	NA	NA	NA	NA	NA	NA	NA	NA	NA	NA	NA	NA	NA	NA	NA	NA	NA	NA	GC1	0.840119	0	0	0	0	0	0	0	1	NA	0.698377
U1123	0	19.37	Class 2b	0.0349	0.0789	0.585	0.301	0.113799	13	0	0	0	0	0	0	0	0	0	0	0	0	0	0	0	0	0	0	0	0	-20.6617	GC3	420.472	0	0	0	0	0	0	0	0	0	2.4625
U1127	NA	NA	NA	NA	NA	NA	NA	NA	NA	NA	NA	NA	NA	NA	NA	NA	NA	NA	NA	NA	NA	NA	NA	NA	NA	NA	NA	NA	NA	NA	GC1	0	0	0	0	0	0	0	0	1	NA	-0.25952
U1129	NA	NA	NA	NA	NA	NA	NA	NA	NA	NA	NA	NA	NA	NA	NA	NA	NA	NA	NA	NA	NA	NA	NA	NA	NA	NA	NA	NA	NA	NA	GC3	2481.17	1	1	0	0	1	1	0	NA	NA	3.60843
U1130	NA	NA	NA	NA	NA	NA	NA	NA	NA	NA	NA	NA	NA	NA	NA	NA	NA	NA	NA	NA	NA	NA	NA	NA	NA	NA	NA	NA	NA	NA	GC1	0.376381	0	0	0	0	0	0	0	1	NA	0.174844
U1132	NA	NA	NA	NA	NA	NA	NA	NA	NA	NA	NA	NA	NA	NA	NA	NA	NA	NA	NA	NA	NA	NA	NA	NA	NA	NA	NA	NA	NA	NA	GC3	1219.73	0	0	0	0	0	0	0	NA	NA	3.12576
U1134	NA	NA	NA	NA	NA	NA	NA	NA	NA	NA	NA	NA	NA	NA	NA	NA	NA	NA	NA	NA	NA	NA	NA	NA	NA	NA	NA	NA	NA	NA	GC3	1647.69	0	0	0	0	1	0	0	NA	NA	2.55898
U1135	0	17	Class 1	0.112	0.092	0.24	0.556	0.204304	28	0	0	0	1	0	0	0	0	0	0	0	0	0	0	0	0	0	0	0	0	-17.5438	GC1	0	0	0	0	0	0	0	0	1	0	-1.04599
U1136	0	22.8	Class 2b	0.154	0.0983	0.324	0.424	0.252089	20	0	0	0	1	0	0	0	0	0	0	0	0	0	0	0	1	0	1	0	0	7.67495	GC2	262.768	0	0	0	1	0	0	1	1	1	1.31322
U1137	NA	NA	NA	NA	NA	NA	NA	NA	NA	NA	NA	NA	NA	NA	NA	NA	NA	NA	NA	NA	NA	NA	NA	NA	NA	NA	NA	NA	NA	NA	GC1	0.237719	0	0	0	0	0	0	0	NA	NA	1.80999
U1138	NA	NA	NA	NA	NA	NA	NA	NA	NA	NA	NA	NA	NA	NA	NA	NA	NA	NA	NA	NA	NA	NA	NA	NA	NA	NA	NA	NA	NA	NA	GC1	77.7197	0	0	0	0	0	0	0	1	NA	-0.143263
U1146	0	60	Class 3	0.224	0.171	0.192	0.414	0.39421	21	0	0	0	1	0	0	0	0	0	0	0	0	0	0	0	0	0	0	0	0	-17.3613	GC3	606.337	0	0	0	1	0	0	1	1	1	1.15704
U1148	0	60	Class 3	0.11	0.145	0.367	0.378	0.254914	16	1	0	0	0	0	0	0	0	0	0	0	0	0	0	0	0	0	0	0	0	-22.5398	GC1	0	0	0	0	0	0	0	0	1	0	-1.54813
U1150	0	60	Class 1	0.0493	0.0717	0.458	0.421	0.121061	12	0	0	0	0	0	0	1	0	0	0	0	0	0	0	0	0	0	0	0	0	4.04541	NA	NA	NA	NA	NA	NA	NA	NA	NA	0	NA	0.298744
U1153	0	60	Class 3	0.33	0.126	0.243	0.302	0.455476	29	0	0	0	0	0	1	0	0	0	0	0	0	0	0	1	0	0	0	0	0	-13.7748	GC1	0.077352	0	0	0	0	0	0	0	1	0	-0.786958
U1157	0	31.7	Class 1	0.24	0.467	0.0753	0.218	0.706754	50	0	0	0	1	0	0	0	0	0	0	0	0	0	1	0	0	0	0	0	0	-12.5261	GC2	123.518	0	0	0	1	1	0	0	1	1	-0.90776
U1159	0	31.57	NA	NA	NA	NA	NA	NA	NA	NA	NA	NA	NA	NA	NA	NA	NA	NA	NA	NA	NA	NA	NA	NA	NA	NA	NA	NA	NA	NA	GC3	585.229	0	0	0	1	1	0	0	1	NA	0.902174
U1161	0	29.37	Class 2b	0.0641	1.03e-14	0.429	0.507	0.0641226	21	0	0	0	1	0	0	0	0	0	0	0	1	0	0	0	0	0	0	0	0	-6.15815	NA	NA	NA	NA	NA	NA	NA	NA	NA	0	NA	0.590274
U1162	0	60	Class 2a	0.345	0.414	0.0777	0.163	0.75903	37	0	0	0	0	1	0	0	0	1	0	0	0	0	0	0	0	1	0	0	1	-13.095	GC3	569.323	0	0	0	0	0	0	0	0	1	0.620031
U1165	0	31.43	Class 2b	0.145	0.3	0.225	0.33	0.44437	27	0	0	0	0	0	1	0	1	0	0	0	0	0	0	0	0	0	0	0	0	-21.157	GC3	1179.04	1	0	0	1	0	0	1	1	1	0.337456
U1166	0	6.47	NA	NA	NA	NA	NA	NA	NA	NA	NA	NA	NA	NA	NA	NA	NA	NA	NA	NA	NA	NA	NA	NA	NA	NA	NA	NA	NA	NA	GC3	866.42	1	0	0	0	1	0	0	NA	NA	2.35191
U1167	0	2.13	NA	NA	NA	NA	NA	NA	NA	NA	NA	NA	NA	NA	NA	NA	NA	NA	NA	NA	NA	NA	NA	NA	NA	NA	NA	NA	NA	NA	GC2	182.581	0	0	0	1	0	0	0	1	NA	1.02355
U1171	1	3.2	Class 2a	NA	NA	NA	NA	NA	10	0	0	0	0	0	0	0	0	0	0	0	0	0	0	0	0	0	0	0	0	-29.3501	GC3	2027.17	1	0	1	1	0	0	1	0	1	3.24192
U1172	0	23.93	NA	NA	NA	NA	NA	NA	NA	NA	NA	NA	NA	NA	NA	NA	NA	NA	NA	NA	NA	NA	NA	NA	NA	NA	NA	NA	NA	NA	GC3	1302.43	0	0	1	0	0	0	0	1	NA	1.66578
U1174	0	60	Class 2b	NA	NA	NA	NA	NA	0	0	0	0	0	0	0	0	0	0	0	0	0	0	0	0	0	0	0	0	0	-28.8748	GC1	0	0	0	0	0	0	0	0	0	0	-1.4095
U1177	0	43.6	Class 1	0.105	0.121	0.156	0.617	0.226146	12	1	0	0	0	0	0	0	0	0	0	0	0	0	0	0	0	0	0	0	0	-19.658	GC2	232.801	0	0	0	1	0	0	0	1	0	0.312564
U1179	0	36.1	Class 2a	0.361	0.414	0.0197	0.206	0.774282	25	0	1	0	0	0	0	0	0	1	0	0	0	0	0	0	0	0	0	0	1	-20.756	GC3	1670.92	1	0	0	1	1	1	0	0	1	1.99297
U1180	NA	NA	NA	NA	NA	NA	NA	NA	NA	NA	NA	NA	NA	NA	NA	NA	NA	NA	NA	NA	NA	NA	NA	NA	NA	NA	NA	NA	NA	NA	GC2	300.057	0	0	0	0	0	0	0	1	NA	0.730599
U1182	0	60	Class 3	NA	NA	NA	NA	NA	16	1	0	0	0	0	0	1	0	0	0	0	0	0	0	0	0	0	0	0	0	-35.4678	GC2	184.868	0	0	0	0	0	0	0	1	0	0.900194
U1188	1	3.27	Class 2b	0.136	0.172	0.383	0.31	0.307438	46	1	0	0	0	0	0	0	0	0	0	0	0	0	0	0	0	0	0	0	0	-9.27738	NA	NA	NA	NA	NA	NA	NA	NA	NA	1	NA	3.19881
U1189	0	60	Class 2b	0.0542	0.0764	0.136	0.734	0.130609	20	0	0	0	0	0	0	0	0	0	0	0	1	1	0	1	0	0	0	0	0	10.5315	GC2	249.342	0	0	0	1	0	1	0	1	1	1.0366
U1190	0	60	Class 2b	0.202	0.152	0.423	0.223	0.354377	25	0	0	0	0	0	0	0	0	0	0	0	0	0	0	0	0	0	0	0	0	30.683	GC3	1498.73	0	0	1	0	0	0	1	NA	1	2.46252
U1191	NA	NA	Class 2b	0.0499	0.111	0.445	0.395	0.160466	23	0	0	0	0	0	0	0	0	0	0	0	0	0	0	0	0	0	0	0	0	10.7217	NA	NA	NA	NA	NA	NA	NA	NA	NA	0	NA	2.48344
U1192	1	8.53	Class 2a	0.37	0.215	0.243	0.172	0.584719	28	0	0	0	0	0	0	0	1	0	0	0	0	0	0	0	1	0	0	0	0	7.93889	NA	NA	NA	NA	NA	NA	NA	NA	NA	0	NA	2.58498
U1194	0	60	Class 2a	0.29	0.322	0.243	0.145	0.612134	30	0	1	0	0	0	0	0	0	0	0	0	1	0	0	0	0	1	0	0	0	-9.12442	NA	NA	NA	NA	NA	NA	NA	NA	NA	0	NA	1.77968
U1195	1	23.13	NA	NA	NA	NA	NA	NA	NA	NA	NA	NA	NA	NA	NA	NA	NA	NA	NA	NA	NA	NA	NA	NA	NA	NA	NA	NA	NA	NA	GC2	222.253	0	0	0	0	0	0	0	1	NA	1.42541
U1196	0	34.6	Class 2b	0.127	0.105	0.235	0.533	0.232562	25	1	1	0	0	0	0	0	0	0	0	0	1	0	0	0	0	0	0	1	1	10.1055	NA	NA	NA	NA	NA	NA	NA	NA	NA	1	NA	0.777753
U1197	0	60	NA	NA	NA	NA	NA	NA	NA	NA	NA	NA	NA	NA	NA	NA	NA	NA	NA	NA	NA	NA	NA	NA	NA	NA	NA	NA	NA	NA	GC3	828.437	0	0	0	1	0	0	1	NA	NA	1.87332
U1205	0	60	Class 2b	0.276	0.195	0.148	0.381	0.47129	28	1	0	0	0	0	0	0	0	0	0	0	0	0	0	0	0	0	0	0	0	14.1854	NA	NA	NA	NA	NA	NA	NA	NA	NA	1	NA	0.177714
U1206	0	26.5	Class 2b	NA	NA	NA	NA	NA	5	0	0	0	0	0	0	0	0	0	0	0	0	0	0	0	0	0	0	0	0	-1.74316	NA	NA	NA	NA	NA	NA	NA	NA	NA	0	NA	0.528429
U1207	0	60	Class 1	0.185	0.0823	0.222	0.511	0.267593	17	1	0	0	0	0	1	0	0	0	0	0	0	0	0	0	0	0	0	0	0	-6.72135	GC2	175.752	0	0	0	0	0	0	0	1	0	1.54491
U1209	0	60	Class 2b	NA	NA	NA	NA	NA	10	0	0	0	0	0	0	0	0	0	0	0	0	0	0	0	0	0	0	0	0	5.90636	NA	NA	NA	NA	NA	NA	NA	NA	NA	1	NA	-0.418599
U1212	0	60	Class 2b	0.219	0.373	0.192	0.216	0.591917	25	1	0	0	0	0	0	0	0	0	0	0	0	0	1	0	0	0	0	0	0	2.8564	NA	NA	NA	NA	NA	NA	NA	NA	NA	1	NA	1.41029
U1214	0	1.53	NA	NA	NA	NA	NA	NA	NA	NA	NA	NA	NA	NA	NA	NA	NA	NA	NA	NA	NA	NA	NA	NA	NA	NA	NA	NA	NA	NA	GC3	702.992	0	0	0	1	0	0	0	NA	NA	NA
U1217	0	1.33	NA	NA	NA	NA	NA	NA	NA	NA	NA	NA	NA	NA	NA	NA	NA	NA	NA	NA	NA	NA	NA	NA	NA	NA	NA	NA	NA	NA	GC2	321.023	0	0	0	0	0	0	0	1	NA	1.07106
U1219	0	3.53	NA	NA	NA	NA	NA	NA	NA	NA	NA	NA	NA	NA	NA	NA	NA	NA	NA	NA	NA	NA	NA	NA	NA	NA	NA	NA	NA	NA	GC3	1582.01	0	1	0	0	0	0	0	NA	NA	2.00241
U1220	0	60	NA	NA	NA	NA	NA	NA	NA	NA	NA	NA	NA	NA	NA	NA	NA	NA	NA	NA	NA	NA	NA	NA	NA	NA	NA	NA	NA	NA	GC1	7.50057	0	0	0	1	0	0	0	NA	NA	0.0297253
U1221	0	1.37	NA	NA	NA	NA	NA	NA	NA	NA	NA	NA	NA	NA	NA	NA	NA	NA	NA	NA	NA	NA	NA	NA	NA	NA	NA	NA	NA	NA	GC3	416.267	0	0	0	0	0	0	0	NA	NA	0.42451
U1222	0	60	NA	NA	NA	NA	NA	NA	NA	NA	NA	NA	NA	NA	NA	NA	NA	NA	NA	NA	NA	NA	NA	NA	NA	NA	NA	NA	NA	NA	GC2	158.033	0	0	0	0	0	0	0	NA	NA	1.72848
U1223	1	12.1	NA	NA	NA	NA	NA	NA	NA	NA	NA	NA	NA	NA	NA	NA	NA	NA	NA	NA	NA	NA	NA	NA	NA	NA	NA	NA	NA	NA	GC3	2054.78	1	1	0	1	1	0	1	NA	NA	NA
U1225	0	60	NA	NA	NA	NA	NA	NA	NA	NA	NA	NA	NA	NA	NA	NA	NA	NA	NA	NA	NA	NA	NA	NA	NA	NA	NA	NA	NA	NA	GC1	35.0285	1	0	0	0	0	0	0	NA	NA	1.1311
U1226	0	17.37	NA	NA	NA	NA	NA	NA	NA	NA	NA	NA	NA	NA	NA	NA	NA	NA	NA	NA	NA	NA	NA	NA	NA	NA	NA	NA	NA	NA	GC2	363.467	0	0	0	1	0	0	0	NA	NA	1.29596
U1227	0	60	NA	NA	NA	NA	NA	NA	NA	NA	NA	NA	NA	NA	NA	NA	NA	NA	NA	NA	NA	NA	NA	NA	NA	NA	NA	NA	NA	NA	GC3	578.518	0	0	0	1	0	0	0	NA	NA	1.38826
U1228	0	36.2	Class 1	0.0547	9.19e-15	0.391	0.554	0.0547292	37	0	1	0	0	0	1	0	0	0	0	0	1	1	0	0	0	0	0	0	1	-13.52	GC1	53.4801	0	0	0	0	0	0	0	0	0	-0.825858
U1230	0	60	Class 1	0.61	0.095	1.4e-14	0.295	0.704712	14	1	0	0	0	0	0	0	0	0	0	0	0	0	0	0	0	0	0	0	0	-15.9606	GC2	184.409	0	0	0	1	0	0	0	1	0	-1.20128
U1231	0	28.4	Class 1	NA	NA	NA	NA	NA	14	1	0	0	0	0	0	0	0	0	0	0	0	0	0	0	0	0	0	0	0	-24.0559	NA	NA	NA	NA	NA	NA	NA	NA	NA	1	NA	0.504897
U1232	0	60	Class 3	0.243	0.232	0.308	0.218	0.474694	44	0	0	0	1	0	0	0	0	0	0	0	0	1	0	0	0	0	0	1	1	-10.4605	GC1	118.527	0	0	0	0	0	0	0	1	1	0.605777
U1233	0	60	Class 2a	0.154	0.183	0.447	0.215	0.337548	24	0	0	0	0	0	0	0	0	0	0	0	0	1	0	0	0	0	0	0	0	-14.2483	GC2	389.784	0	0	0	0	0	0	0	0	0	1.11888
U1235	0	60	Class 2a	0.294	0.198	0.227	0.281	0.491786	56	0	0	1	0	0	1	0	0	0	1	0	0	0	0	0	1	0	0	0	0	-10.5005	GC2	262.699	0	0	0	0	1	0	1	0	1	0.643353
U1236	0	60	NA	NA	NA	NA	NA	NA	NA	NA	NA	NA	NA	NA	NA	NA	NA	NA	NA	NA	NA	NA	NA	NA	NA	NA	NA	NA	NA	NA	GC2	261.959	0	0	0	0	0	0	0	NA	NA	0.0182805
U1237	0	34.27	Class 1	0.275	0.29	0.169	0.265	0.565266	24	1	0	0	0	0	0	0	0	0	0	0	0	0	1	0	0	0	0	0	0	-5.49603	GC3	768.067	0	0	1	1	0	0	0	1	1	0.999936
U1240	0	60	Class 3	NA	NA	NA	NA	NA	11	1	0	0	0	0	0	0	0	0	0	0	0	0	0	1	0	0	0	0	0	-15.3169	GC2	277.517	0	0	0	1	0	0	0	1	0	0.0799008
U1242	0	17.3	Class 2b	NA	NA	NA	NA	NA	6	0	0	0	0	0	0	0	0	0	0	0	0	0	0	0	0	0	0	0	0	22.8304	NA	NA	NA	NA	NA	NA	NA	NA	NA	1	NA	2.49733
U1243	0	60	Class 1	0.312	0.0615	0.532	0.0937	0.373812	13	0	0	0	1	0	0	0	0	0	0	0	0	0	0	0	0	0	0	0	0	3.27111	GC2	378.441	0	0	0	1	0	0	0	1	0	0.727034
U1244	1	32.77	Class 2a	0.575	0.0616	0.134	0.23	0.636471	32	0	1	0	0	0	0	0	0	0	0	0	0	0	0	0	0	0	0	0	0	3.7738	GC3	508.571	0	0	0	0	0	0	0	0	0	2.41865
U1246	0	60	NA	NA	NA	NA	NA	NA	NA	NA	NA	NA	NA	NA	NA	NA	NA	NA	NA	NA	NA	NA	NA	NA	NA	NA	NA	NA	NA	NA	GC2	233.338	0	0	0	0	0	0	1	NA	NA	-0.146236
U1248	0	41.63	Class 3	0.0862	0.073	0.492	0.349	0.159205	29	0	0	0	0	0	0	0	0	0	0	0	1	0	0	0	0	0	0	0	0	-12.8485	GC2	306.563	0	0	0	1	0	1	0	1	1	0.334335
U1249	0	13.67	Class 2b	0.159	0.277	0.218	0.346	0.43639	14	1	0	0	1	0	0	0	0	0	0	0	0	0	0	0	0	0	0	0	0	3.4152	GC2	143.673	0	0	0	0	0	0	0	0	0	-0.847694
U1250	0	32.03	NA	NA	NA	NA	NA	NA	NA	NA	NA	NA	NA	NA	NA	NA	NA	NA	NA	NA	NA	NA	NA	NA	NA	NA	NA	NA	NA	NA	GC1	110.481	0	0	0	0	0	0	0	NA	NA	-1.22726
U1251	0	60	NA	NA	NA	NA	NA	NA	NA	NA	NA	NA	NA	NA	NA	NA	NA	NA	NA	NA	NA	NA	NA	NA	NA	NA	NA	NA	NA	NA	GC1	71.1784	0	0	0	0	0	0	0	1	NA	NA
U1256	0	21.2	Class 3	0.127	0.181	0.233	0.459	0.307791	15	1	0	0	0	0	0	0	0	0	0	0	1	0	0	0	0	0	0	0	0	-27.4769	GC1	27.3839	0	0	0	0	0	0	0	1	0	-1.08722
U1260	0	16.2	NA	NA	NA	NA	NA	NA	NA	NA	NA	NA	NA	NA	NA	NA	NA	NA	NA	NA	NA	NA	NA	NA	NA	NA	NA	NA	NA	NA	GC1	0	0	0	0	0	0	0	0	1	NA	NA
U1263	1	30.77	Class 2b	0.273	0.239	0.103	0.386	0.511844	23	0	0	0	1	0	0	1	0	0	0	0	0	0	0	0	0	0	0	0	0	-1.81883	NA	NA	NA	NA	NA	NA	NA	NA	NA	1	NA	1.39827
U1264	0	57.13	Class 2b	2.57e-14	0.301	2.57e-14	0.699	0.300735	21	1	0	0	0	0	0	0	0	0	0	0	0	0	0	0	0	0	0	0	0	-1.12299	GC3	1952.85	0	0	1	0	0	0	0	0	1	1.17942
U1265	0	41.93	Class 2b	0.162	0.224	6.31e-05	0.614	0.386185	15	0	0	0	1	0	0	0	0	0	0	0	0	0	0	0	0	0	0	0	0	0.176186	GC1	77.2267	0	0	0	0	0	0	0	1	0	-0.27639
U1266	0	54.23	Class 2b	0.026	0.0951	0.225	0.654	0.121044	17	0	0	0	1	0	0	1	0	0	0	0	0	0	0	0	0	0	0	0	0	18.0029	GC2	125.014	0	0	0	1	0	0	0	1	0	0.902712
U1267	0	60	Class 1	0.176	3.18e-09	0.0335	0.79	0.176361	9	1	0	0	0	0	0	0	0	0	0	0	0	0	0	0	0	0	0	0	0	-17.7355	GC2	241.827	0	0	0	1	0	0	0	1	0	0.793447
U1270	0	60	Class 1	0.238	0.436	0.325	1.95e-14	0.674542	22	0	0	0	0	0	0	0	0	0	0	0	0	0	0	0	0	0	0	0	0	-18.3042	GC1	70.5571	0	0	0	0	0	0	0	0	0	-0.924732
U1271	0	45.97	Class 3	0.432	0.193	0.241	0.134	0.624814	15	1	0	0	1	0	0	0	0	0	0	0	0	0	0	0	0	0	0	0	0	-15.3954	GC1	117.38	0	0	0	1	0	0	0	1	0	-0.765053
U1272	0	60	Class 2b	0.583	0.15	0.0686	0.199	0.732879	54	0	1	0	1	0	0	0	0	0	0	0	1	0	0	0	0	0	0	0	0	14.1463	GC1	15.1456	0	0	0	0	0	0	0	0	0	1.40402
U1274	NA	NA	NA	NA	NA	NA	NA	NA	NA	NA	NA	NA	NA	NA	NA	NA	NA	NA	NA	NA	NA	NA	NA	NA	NA	NA	NA	NA	NA	NA	GC1	1.21557	0	0	0	0	0	0	0	NA	NA	1.76461
U1275	0	57.57	Class 2b	0.192	0.0907	0.107	0.61	0.283035	31	0	0	0	0	0	0	0	0	0	0	0	1	0	0	1	0	0	0	0	1	8.73184	GC2	283.03	0	0	0	0	0	1	0	0	1	0.938724
U1276	0	60	Class 2b	0.181	1.42e-14	2.97e-07	0.819	0.181345	7	0	0	0	0	0	1	0	0	0	0	0	0	0	0	0	0	0	0	0	0	-6.16614	GC1	0	0	0	0	0	0	0	0	0	0	-0.979289
U1277	0	60	Class 2a	0.289	0.498	0.00318	0.21	0.786975	30	0	0	0	0	0	1	0	0	0	0	0	1	0	0	1	0	0	0	0	0	-23.5615	GC1	8.43895	0	0	0	0	0	0	0	0	0	0.288858
U1279	0	58.17	Class 1	0.0735	0.124	0.341	0.462	0.197314	12	1	0	0	0	0	0	0	0	0	0	0	0	0	0	1	0	0	0	0	0	-10.2674	GC2	199.072	0	0	0	0	0	0	0	1	0	-0.316014
U1280	0	55.37	Class 2b	0.14	2.2e-14	0.273	0.586	0.1403	15	1	0	0	0	0	0	0	0	0	0	0	0	0	0	0	0	0	0	0	0	10.0058	GC1	26.04	0	0	0	0	0	0	0	1	0	-1.17408
U1281	NA	NA	NA	NA	NA	NA	NA	NA	NA	NA	NA	NA	NA	NA	NA	NA	NA	NA	NA	NA	NA	NA	NA	NA	NA	NA	NA	NA	NA	NA	GC3	1055.95	0	0	0	1	0	1	1	NA	NA	2.44441
U1282	0	54.43	Class 1	0.138	0.165	0.267	0.43	0.302603	14	0	0	0	1	0	0	0	0	0	0	0	0	0	0	0	0	0	0	0	0	-10.9444	GC2	172.88	0	0	0	1	0	0	0	1	0	0.0263047
U1283	1	18.87	Class 2a	0.361	0.598	0.0228	0.0191	0.958108	91	0	0	0	1	0	1	0	0	1	0	0	1	0	0	1	0	0	1	0	1	-9.85952	GC3	944.804	1	0	0	1	0	0	1	0	1	2.21637
U1284	0	60	Class 2b	0.149	3.32e-14	3.32e-14	0.851	0.148984	8	0	0	0	0	0	0	0	0	0	0	0	0	0	0	0	0	0	0	0	0	-6.68852	GC3	1375.82	0	0	0	1	0	0	0	0	0	1.34389
U1286	0	56.13	Class 2a	0.794	0.0761	0.13	8e-15	0.870393	77	1	0	0	1	0	1	0	0	1	0	0	0	0	0	0	0	0	0	0	1	0.512473	NA	NA	NA	NA	NA	NA	NA	NA	NA	1	NA	0.327255
U1288	0	60	Class 1	0.237	0.355	0.342	0.0655	0.592446	10	1	0	0	0	0	0	0	0	0	0	0	0	0	0	0	0	0	0	0	0	-9.24367	GC3	519.262	0	0	1	1	0	0	0	1	1	1.42915
U1289	0	56	Class 3	0.0847	0.159	0.561	0.195	0.24362	9	0	0	0	0	0	0	0	0	0	0	0	0	0	0	0	0	0	0	0	0	-20.1519	GC2	133.289	0	0	0	1	0	0	0	1	0	0.410338
U1291	0	48.53	Class 2b	0.207	0.2	0.279	0.314	0.407018	26	1	0	0	0	0	0	0	1	1	0	0	0	0	0	0	0	0	0	0	1	3.55897	NA	NA	NA	NA	NA	NA	NA	NA	NA	1	NA	-0.584057
U1292	0	60	Class 2b	0.0918	9.06e-15	0.488	0.42	0.091848	9	0	0	0	0	0	0	0	0	1	0	0	0	0	1	0	0	0	0	0	1	-15.0314	GC2	322.671	0	0	1	0	0	0	0	1	1	0.986143
U1293	0	55.33	Class 2b	0.0835	0.12	0.318	0.479	0.203404	14	1	0	0	0	0	1	0	0	0	0	0	0	0	0	0	0	0	0	0	0	9.20946	NA	NA	NA	NA	NA	NA	NA	NA	NA	NA	NA	-0.504071
U1295	0	60	Class 1	1.74e-14	0.578	0.422	3.57e-13	0.578331	8	0	0	0	1	0	0	0	0	0	0	0	0	0	0	0	0	0	0	0	0	-11.8425	GC1	0.343149	0	0	0	0	0	0	0	1	0	-0.790239
U1296	NA	NA	NA	NA	NA	NA	NA	NA	NA	NA	NA	NA	NA	NA	NA	NA	NA	NA	NA	NA	NA	NA	NA	NA	NA	NA	NA	NA	NA	NA	GC3	444.043	0	0	0	1	0	0	1	1	NA	1.39026
U1297	0	13.97	Class 1	0.102	0.106	0.442	0.35	0.208333	16	0	0	0	1	0	0	1	0	0	0	0	1	0	0	0	0	0	0	0	0	-20.3772	GC1	42.9835	0	0	0	0	0	0	0	1	0	-0.202909
U1298	0	60	Class 1	0.103	0.0749	0.371	0.452	0.177546	9	0	0	0	1	0	0	0	0	0	0	0	0	0	0	0	0	0	0	0	0	-11.5848	GC1	0	0	0	0	0	0	0	0	1	0	-0.928194
U1300	0	27.47	Class 3	0.15	0.185	2.32e-08	0.664	0.335847	15	1	0	0	0	0	0	0	0	0	0	0	0	1	1	0	0	0	0	0	0	-19.6778	GC3	391.259	1	0	0	0	0	0	0	1	0	1.61641
U1301	0	57.93	Class 2b	0.148	0.0139	0.176	0.662	0.162189	45	0	0	1	1	0	1	0	0	0	0	0	0	0	1	0	0	0	0	0	0	6.70639	GC1	86.0884	0	0	0	1	0	0	0	1	0	-0.119245
U1303	0	60	Class 1	0.464	0.527	0.0085	3.15e-05	0.991472	21	1	0	1	0	1	0	0	0	0	0	0	0	0	0	1	0	0	0	0	0	-24.3727	GC1	94.9145	0	0	0	0	0	0	0	1	0	-0.260944
U1304	0	60	Class 3	0.446	0.384	1.61e-14	0.17	0.830401	17	1	0	0	0	0	0	0	0	0	0	0	0	0	0	0	0	0	0	0	0	-5.27307	GC2	234.509	0	0	0	0	0	0	0	1	0	-0.524701
U1305	0	28	Class 1	0.306	0.366	0.0327	0.295	0.672409	37	1	0	0	0	0	0	0	0	0	0	1	1	0	0	0	0	0	0	0	0	-16.7537	NA	NA	NA	NA	NA	NA	NA	NA	NA	1	NA	-0.155881
U1307	0	21.97	Class 3	NA	NA	NA	NA	NA	5	1	0	0	0	0	0	0	0	0	0	0	0	0	0	0	1	0	0	0	0	-9.70087	GC1	107.872	0	0	0	0	0	0	0	1	0	-0.216694
U1308	0	45.47	Class 2b	NA	NA	NA	NA	NA	8	1	0	0	0	0	0	0	0	0	0	0	0	0	0	0	0	0	0	0	0	4.09857	NA	NA	NA	NA	NA	NA	NA	NA	NA	1	NA	NA
U1309	0	53.67	Class 1	5.7e-14	0.00198	0.998	5.7e-14	0.00197519	18	0	0	0	0	0	0	1	0	1	1	0	1	0	0	0	1	0	0	0	1	-23.6532	GC1	0.087033	0	0	0	0	0	0	0	1	1	-0.359137
U1311	0	46.83	Class 2b	0.259	0.52	3.95e-07	0.221	0.779074	28	1	0	0	1	0	0	0	0	1	0	0	0	0	0	0	0	0	0	0	1	10.5217	GC3	1685.95	0	0	0	0	0	0	0	1	1	2.17192
U1314	0	52.07	Class 2b	0.793	0.207	2.13e-14	2.13e-14	1	17	1	0	0	1	0	0	0	0	0	0	0	1	0	1	0	0	0	0	0	0	-2.39964	GC1	92.0611	0	0	0	0	0	0	0	NA	0	-0.791635
U1317	0	56.23	Class 1	0.23	0.00395	0.766	2.67e-14	0.233791	10	1	0	0	0	0	0	0	0	0	0	0	1	0	0	0	0	0	0	0	0	-10.1478	GC2	210.71	0	0	0	1	0	0	0	1	0	-0.00608971
U1330	0	45.67	Class 1	0.139	0.126	0.334	0.401	0.264593	20	1	0	0	1	0	0	0	0	0	0	0	0	1	0	1	1	0	0	0	0	-1.89769	NA	NA	NA	NA	NA	NA	NA	NA	NA	1	NA	0.154557
U1331	NA	NA	NA	NA	NA	NA	NA	NA	NA	NA	NA	NA	NA	NA	NA	NA	NA	NA	NA	NA	NA	NA	NA	NA	NA	NA	NA	NA	NA	NA	GC3	2205.9	0	0	0	1	0	0	1	1	NA	NA
U1332	0	60	Class 1	0.119	1.44e-14	0.748	0.133	0.118548	17	1	0	0	0	0	0	0	0	0	0	0	0	0	0	0	0	0	0	0	0	-9.67945	GC3	761.326	0	0	0	1	0	0	0	1	0	0.95424
U1335	0	60	Class 2a	0.0627	0.201	0.736	6.35e-15	0.264123	14	0	0	0	1	0	0	1	0	0	1	0	0	0	0	0	0	0	0	0	0	-8.93272	GC2	125.997	0	0	0	0	0	0	0	0	1	0.504092
U1336	0	49.93	Class 1	0.228	0.0526	0.105	0.614	0.280959	14	1	0	0	0	0	0	0	0	0	0	0	1	0	0	0	0	0	0	0	0	-12.6193	GC1	15.9473	0	0	0	0	1	0	0	1	1	-1.55298
U1337	0	25	Class 2b	0.157	0.0818	0.166	0.595	0.239223	19	0	0	0	1	0	0	0	0	0	0	0	0	0	0	1	0	0	0	0	0	19.8799	GC3	1848.48	0	0	0	0	0	0	0	0	0	1.72488
U1338	0	60	Class 3	0.0372	0.0709	0.495	0.397	0.108044	31	0	0	0	1	0	0	0	0	0	0	0	1	0	0	0	0	0	0	0	0	-12.0296	GC1	0	0	0	0	0	0	0	0	1	0	-1.19873
U1341	0	59.07	Class 2b	0.0894	1.06e-14	1.06e-14	0.911	0.0893567	10	0	0	0	0	0	0	0	1	0	0	0	0	0	0	0	0	0	0	0	0	9.20835	NA	NA	NA	NA	NA	NA	NA	NA	NA	0	NA	-0.637195
U1343	0	52.87	Class 2b	0.269	0.137	0.0861	0.508	0.405789	10	0	0	0	0	0	1	0	0	0	0	0	0	0	0	0	0	0	0	0	0	3.20037	GC3	536.096	0	0	0	1	0	0	0	1	0	1.45254
U1345	0	49.03	Class 1	0.216	0.314	7.77e-15	0.47	0.529875	23	1	0	0	1	0	0	0	1	0	0	0	1	0	0	0	0	0	0	0	0	-12.2853	NA	NA	NA	NA	NA	NA	NA	NA	NA	1	NA	-0.97383
U1346	0	46.27	Class 1	NA	NA	NA	NA	NA	9	0	0	0	0	0	0	0	0	0	0	0	0	0	0	0	0	0	0	0	0	-17.0347	GC1	113.304	0	0	0	1	0	0	0	1	0	-1.20636
U1349	0	60	Class 2b	0.275	0.407	0.132	0.186	0.681477	35	0	0	0	0	0	1	0	0	0	0	0	0	1	0	0	1	0	0	0	0	-3.83162	NA	NA	NA	NA	NA	NA	NA	NA	NA	1	NA	1.34131
U1350	0	8.6	NA	NA	NA	NA	NA	NA	NA	NA	NA	NA	NA	NA	NA	NA	NA	NA	NA	NA	NA	NA	NA	NA	NA	NA	NA	NA	NA	NA	GC2	158.439	0	0	0	1	1	0	0	NA	NA	2.54377
U1354	0	51.77	Class 2a	0.373	0.453	0.0775	0.0964	0.826103	52	0	1	0	0	0	0	0	0	0	0	0	1	0	1	0	1	0	0	0	0	-1.92009	GC3	1995.47	0	1	0	0	0	0	1	0	1	1.4253
U1355	0	24.73	NA	NA	NA	NA	NA	NA	NA	NA	NA	NA	NA	NA	NA	NA	NA	NA	NA	NA	NA	NA	NA	NA	NA	NA	NA	NA	NA	NA	GC3	1689.76	1	0	0	0	1	1	0	NA	NA	0.719051
U1356	0	15.7	Class 1	0.174	0.0103	0.412	0.404	0.184028	33	1	0	0	0	0	0	0	0	0	0	0	0	0	0	1	0	0	0	0	0	-1.03741	GC3	453.626	0	0	0	1	0	0	0	1	0	0.741951
U1360	0	51.43	NA	NA	NA	NA	NA	NA	NA	NA	NA	NA	NA	NA	NA	NA	NA	NA	NA	NA	NA	NA	NA	NA	NA	NA	NA	NA	NA	NA	GC1	34.1736	0	0	0	0	0	0	0	NA	NA	-0.84576
U1361	0	54.37	NA	NA	NA	NA	NA	NA	NA	NA	NA	NA	NA	NA	NA	NA	NA	NA	NA	NA	NA	NA	NA	NA	NA	NA	NA	NA	NA	NA	GC3	946.845	0	0	1	1	0	1	0	NA	NA	1.93696
U1363	0	28.63	Class 2a	0.367	0.49	0.0768	0.0659	0.85729	36	1	0	0	0	0	1	0	0	0	0	0	0	0	0	0	0	0	0	0	0	-17.1752	GC2	158.223	0	0	0	0	0	0	0	1	0	-1.12263
U1364	0	28.67	NA	NA	NA	NA	NA	NA	NA	NA	NA	NA	NA	NA	NA	NA	NA	NA	NA	NA	NA	NA	NA	NA	NA	NA	NA	NA	NA	NA	GC2	146.786	0	0	0	0	0	0	0	1	NA	0.0108773
U1365	0	51.2	NA	NA	NA	NA	NA	NA	NA	NA	NA	NA	NA	NA	NA	NA	NA	NA	NA	NA	NA	NA	NA	NA	NA	NA	NA	NA	NA	NA	GC1	60.829	0	0	0	0	0	0	0	NA	NA	-0.426079
U1367	0	53.63	NA	NA	NA	NA	NA	NA	NA	NA	NA	NA	NA	NA	NA	NA	NA	NA	NA	NA	NA	NA	NA	NA	NA	NA	NA	NA	NA	NA	GC2	261.961	0	0	0	1	0	0	0	1	NA	0.79565
U1368	0	60	Class 1	NA	NA	NA	NA	NA	11	0	0	0	1	0	0	0	0	0	0	0	0	0	1	0	0	0	0	0	0	-24.6328	GC2	131.267	0	0	0	0	0	0	0	1	0	-1.93459
U1372	0	47.4	NA	NA	NA	NA	NA	NA	NA	NA	NA	NA	NA	NA	NA	NA	NA	NA	NA	NA	NA	NA	NA	NA	NA	NA	NA	NA	NA	NA	GC1	83.4258	0	0	0	0	0	0	0	NA	NA	-0.830637
U1373	0	31.27	NA	NA	NA	NA	NA	NA	NA	NA	NA	NA	NA	NA	NA	NA	NA	NA	NA	NA	NA	NA	NA	NA	NA	NA	NA	NA	NA	NA	GC3	1155.37	0	0	0	0	0	0	0	NA	NA	0.59264
U1374	0	50.9	Class 2a	0.673	0.123	0.103	0.101	0.796777	89	0	0	0	1	0	1	0	0	0	0	1	1	0	0	0	0	0	1	1	1	-24.4427	GC2	273.607	0	0	0	0	0	0	0	0	1	1.29623
U1378	NA	NA	NA	NA	NA	NA	NA	NA	NA	NA	NA	NA	NA	NA	NA	NA	NA	NA	NA	NA	NA	NA	NA	NA	NA	NA	NA	NA	NA	NA	GC2	371.955	0	0	0	0	0	0	0	1	NA	2.1155
U1381	0	3.93	NA	NA	NA	NA	NA	NA	NA	NA	NA	NA	NA	NA	NA	NA	NA	NA	NA	NA	NA	NA	NA	NA	NA	NA	NA	NA	NA	NA	GC1	80.398	0	0	0	0	0	0	0	1	NA	-0.0756645
U1383	0	51.9	NA	NA	NA	NA	NA	NA	NA	NA	NA	NA	NA	NA	NA	NA	NA	NA	NA	NA	NA	NA	NA	NA	NA	NA	NA	NA	NA	NA	GC1	1.24979	0	0	0	0	0	0	0	NA	NA	-1.71473
U1386	0	4.7	NA	NA	NA	NA	NA	NA	NA	NA	NA	NA	NA	NA	NA	NA	NA	NA	NA	NA	NA	NA	NA	NA	NA	NA	NA	NA	NA	NA	GC1	80.5237	0	0	0	0	0	0	0	NA	NA	0.630325
U1387	0	58.03	NA	NA	NA	NA	NA	NA	NA	NA	NA	NA	NA	NA	NA	NA	NA	NA	NA	NA	NA	NA	NA	NA	NA	NA	NA	NA	NA	NA	GC1	0	0	0	0	0	0	0	0	NA	NA	-0.668222
U1388	0	60	Class 3	0.154	0.109	0.53	0.207	0.263533	23	0	0	1	0	0	0	0	0	0	0	0	1	0	0	0	0	0	0	0	0	-15.6513	GC1	0	0	0	0	0	0	0	0	1	0	-1.73947
U1395	0	60	NA	NA	NA	NA	NA	NA	NA	NA	NA	NA	NA	NA	NA	NA	NA	NA	NA	NA	NA	NA	NA	NA	NA	NA	NA	NA	NA	NA	GC1	106.984	0	0	0	0	0	0	0	NA	NA	-0.883745
U1396	1	2.07	Class 2a	0.152	0.0977	0.384	0.366	0.249961	17	0	0	0	0	0	1	0	0	0	0	0	0	0	0	0	0	1	0	0	0	-5.34128	GC3	1689.19	0	1	0	0	1	1	0	0	1	2.90067
U1397	1	45.2	NA	NA	NA	NA	NA	NA	NA	NA	NA	NA	NA	NA	NA	NA	NA	NA	NA	NA	NA	NA	NA	NA	NA	NA	NA	NA	NA	NA	GC3	487.835	0	0	0	1	0	0	0	NA	NA	1.77149
U1398	0	60	NA	NA	NA	NA	NA	NA	NA	NA	NA	NA	NA	NA	NA	NA	NA	NA	NA	NA	NA	NA	NA	NA	NA	NA	NA	NA	NA	NA	GC2	381.568	0	0	0	1	0	0	0	1	NA	1.04764
U1400	0	4	NA	NA	NA	NA	NA	NA	NA	NA	NA	NA	NA	NA	NA	NA	NA	NA	NA	NA	NA	NA	NA	NA	NA	NA	NA	NA	NA	NA	GC3	1435.22	0	0	0	1	1	1	1	NA	NA	1.3926
U1401	0	4.23	NA	NA	NA	NA	NA	NA	NA	NA	NA	NA	NA	NA	NA	NA	NA	NA	NA	NA	NA	NA	NA	NA	NA	NA	NA	NA	NA	NA	GC1	60.9437	0	0	0	0	0	0	0	1	NA	-0.785089
U1403	0	60	Class 1	0.0981	0.187	0.275	0.44	0.284818	34	1	0	0	1	0	0	1	0	0	0	0	1	0	0	1	0	0	0	0	0	-12.528	GC1	0	0	0	0	0	0	0	0	1	0	-0.355733
U1404	0	60	Class 3	0.288	0.358	9.98e-15	0.355	0.64532	16	1	0	0	0	0	0	0	0	0	0	0	0	0	0	0	0	0	0	0	0	-12.8851	GC1	44.4574	0	0	0	0	0	0	0	1	0	0.75871
U1406	0	16.57	NA	NA	NA	NA	NA	NA	NA	NA	NA	NA	NA	NA	NA	NA	NA	NA	NA	NA	NA	NA	NA	NA	NA	NA	NA	NA	NA	NA	GC2	158.706	0	0	0	0	0	0	0	NA	NA	1.09584
U1408	0	60	Class 1	0.173	0.147	0.409	0.271	0.319751	10	0	0	0	0	0	0	0	0	0	0	0	1	0	0	0	0	0	0	0	0	-22.2549	GC1	0	0	0	0	0	0	0	0	1	0	-0.754918
U1409	0	60	Class 3	0.086	1.23e-14	0.464	0.45	0.0860413	20	0	0	0	1	0	0	0	0	0	0	0	0	0	0	0	0	0	0	0	0	-29.9898	NA	NA	NA	NA	NA	NA	NA	NA	NA	0	NA	0.887677
U1412	0	41.03	Class 2b	0.306	2.49e-14	0.694	2.49e-14	0.306081	16	0	0	0	1	0	0	0	0	0	0	0	0	0	0	0	0	0	0	0	0	3.92476	GC2	183.196	0	0	0	1	0	0	0	1	0	1.96702
U1413	0	57.97	Class 1	0.0973	0.0776	1.35e-14	0.825	0.174843	14	0	0	0	0	0	0	0	0	0	0	0	0	0	0	0	0	0	0	0	0	-10.9564	GC2	213.045	0	0	0	1	1	0	0	NA	1	-0.0376456
U1415	1	1.3	Class 2a	0.324	0.32	0.221	0.134	0.644603	20	0	0	0	0	0	0	0	1	0	0	0	0	0	0	0	0	0	0	0	1	-18.5415	GC3	2128.55	1	1	0	0	0	0	0	0	1	2.45512
U1425	0	51.63	Class 2b	NA	NA	NA	NA	NA	13	0	0	0	1	0	0	0	0	0	0	0	0	0	0	0	1	0	0	0	0	-7.25009	NA	NA	NA	NA	NA	NA	NA	NA	NA	1	NA	-1.45727
U1426	0	10.37	Class 2b	0.303	0.0954	0.0806	0.521	0.398	13	1	0	0	0	0	1	0	0	0	0	0	0	0	0	0	0	0	0	0	0	22.455	NA	NA	NA	NA	NA	NA	NA	NA	NA	1	NA	-0.586128
U1427	0	60	Class 1	0.163	0.00494	0.155	0.677	0.168332	13	0	1	1	1	0	0	0	0	0	0	0	1	0	0	0	0	0	0	0	0	-16.6804	NA	NA	NA	NA	NA	NA	NA	NA	NA	0	NA	-0.715912
U1430	0	39.73	Class 3	0.231	0.12	0.135	0.513	0.3515	17	0	0	0	0	0	0	0	1	0	0	0	0	0	0	0	0	0	0	0	0	-16.7243	GC2	364.339	0	0	0	1	0	0	1	1	1	1.53093
U1431	0	47.03	Class 2b	0.228	0.136	0.349	0.288	0.363246	20	1	0	0	0	0	0	1	0	0	0	0	0	0	0	0	0	0	0	0	0	8.75286	GC3	570.255	0	0	0	0	0	1	0	1	1	2.11117
U1432	0	60	Class 2b	0.6	0.0587	0.341	1.71e-14	0.65852	15	0	0	0	1	0	0	0	0	0	0	0	1	0	0	0	0	0	0	0	0	-5.58939	GC1	89.7307	0	0	0	0	0	0	0	NA	0	1.25503
U1434	0	34.7	Class 3	0.228	0.261	0.0753	0.435	0.489269	34	1	0	0	0	0	0	0	0	0	0	0	0	0	0	0	0	0	0	0	0	-21.9623	GC3	2196.82	0	0	0	1	0	0	1	1	1	1.44055
U1435	0	60	Class 1	0.223	0.0693	0.367	0.341	0.292699	17	1	0	0	0	0	0	1	0	0	0	0	0	0	0	0	0	0	0	0	0	-7.47157	GC1	37.6948	0	0	0	0	0	0	0	1	0	-1.33019
U1437	NA	NA	NA	NA	NA	NA	NA	NA	NA	NA	NA	NA	NA	NA	NA	NA	NA	NA	NA	NA	NA	NA	NA	NA	NA	NA	NA	NA	NA	NA	GC3	587.61	0	0	0	1	0	0	0	1	NA	NA
U1438	NA	NA	NA	NA	NA	NA	NA	NA	NA	NA	NA	NA	NA	NA	NA	NA	NA	NA	NA	NA	NA	NA	NA	NA	NA	NA	NA	NA	NA	NA	GC1	59.0348	0	0	0	0	0	0	0	NA	NA	NA
U1440	0	11.93	NA	NA	NA	NA	NA	NA	NA	NA	NA	NA	NA	NA	NA	NA	NA	NA	NA	NA	NA	NA	NA	NA	NA	NA	NA	NA	NA	NA	GC2	322.081	0	0	0	1	0	0	0	1	NA	1.35416
U1442	NA	NA	NA	NA	NA	NA	NA	NA	NA	NA	NA	NA	NA	NA	NA	NA	NA	NA	NA	NA	NA	NA	NA	NA	NA	NA	NA	NA	NA	NA	GC2	305.911	0	0	0	1	0	1	0	NA	NA	-0.19956
U1458	0	6.63	Class 3	0.151	0.205	0.14	0.504	0.35618	15	1	0	0	0	0	0	0	0	0	0	0	0	0	0	0	0	0	0	0	0	-14.3544	NA	NA	NA	NA	NA	NA	NA	NA	NA	NA	NA	-0.824285
U1462	0	8.47	Class 2b	0.202	0.161	0.449	0.187	0.363806	12	1	0	0	0	0	0	0	0	0	0	0	0	0	0	0	0	0	0	0	0	-16.7467	NA	NA	NA	NA	NA	NA	NA	NA	NA	NA	NA	-0.128959
U1464	0	8.77	Class 2b	0.193	0.235	0.572	6.89e-07	0.42837	11	1	0	0	0	0	0	0	0	0	0	0	0	0	1	0	0	0	0	0	0	-10.2551	NA	NA	NA	NA	NA	NA	NA	NA	NA	NA	NA	1.61693
U1465	1	1.03	Class 2b	2.86e-13	1	2.41e-10	2.86e-13	1	11	0	0	0	0	0	0	0	0	0	0	0	0	0	0	0	0	0	0	0	0	1.38358	NA	NA	NA	NA	NA	NA	NA	NA	NA	NA	NA	1.95644
U1476	0	13.27	Class 2a	0.144	0.0725	0.596	0.187	0.216543	9	0	0	0	0	0	0	0	0	1	0	0	0	0	0	0	0	0	0	0	1	-19.4519	NA	NA	NA	NA	NA	NA	NA	NA	NA	NA	NA	1.17794
U1478	0	13.13	Class 2b	0.121	0.141	1.16e-14	0.738	0.261803	18	0	0	0	1	0	0	0	1	0	0	0	0	0	1	0	0	0	0	0	0	-9.04519	NA	NA	NA	NA	NA	NA	NA	NA	NA	NA	NA	1.20061
U1480	1	8.87	Class 2a	0.275	0.305	0.0637	0.357	0.579752	35	0	0	0	0	0	0	0	0	0	0	0	0	0	0	0	0	0	0	0	0	-9.86382	NA	NA	NA	NA	NA	NA	NA	NA	NA	NA	NA	2.89857
U2026	0	60	Class 2a	0.058	0.046	0.349	0.547	0.104022	23	1	0	0	0	0	0	0	1	0	0	0	0	1	0	0	0	0	0	0	1	-15.8616	NA	NA	NA	NA	NA	NA	NA	NA	NA	NA	NA	NA
U2027	0	60	Class 2a	0.0997	0.0732	0.388	0.439	0.172914	31	1	0	0	0	0	0	0	0	0	0	0	0	0	1	0	0	0	0	0	1	-20.1784	NA	NA	NA	NA	NA	NA	NA	NA	NA	NA	NA	NA
U2028	0	60	Class 2a	0.0952	0.118	0.397	0.391	0.212798	29	1	0	0	0	0	0	1	0	0	0	0	0	0	0	0	0	0	0	0	1	4.82929	NA	NA	NA	NA	NA	NA	NA	NA	NA	NA	NA	NA
U2029	0	60	Class 3	0.286	2.02e-14	0.0396	0.674	0.286199	21	0	0	0	0	0	0	0	0	0	0	0	0	0	0	0	0	0	0	0	0	-5.34771	NA	NA	NA	NA	NA	NA	NA	NA	NA	NA	NA	NA
U2030	0	60	Class 2a	0.0426	0.00923	0.502	0.447	0.0517848	17	0	0	0	0	0	0	0	0	0	0	0	0	0	0	0	0	0	0	0	1	12.6984	NA	NA	NA	NA	NA	NA	NA	NA	NA	NA	NA	NA
U2031	0	60	Class 2a	0.0483	0.0356	0.478	0.438	0.0838983	18	0	0	0	0	0	1	0	0	0	0	0	0	0	0	0	0	0	0	0	1	-9.7351	NA	NA	NA	NA	NA	NA	NA	NA	NA	NA	NA	NA
U2032	0	60	Class 2a	0.116	0.0833	0.433	0.367	0.199191	27	1	0	0	0	0	0	0	0	0	0	0	0	0	0	0	1	0	0	0	0	-22.5524	NA	NA	NA	NA	NA	NA	NA	NA	NA	NA	NA	NA
U2033	0	60	Class 2a	0.0753	0.103	0.468	0.354	0.178787	30	0	0	0	0	0	0	0	1	0	0	0	0	0	0	0	0	0	0	0	0	-30.9625	NA	NA	NA	NA	NA	NA	NA	NA	NA	NA	NA	NA
U2034	0	60	Class 2a	0.456	0.103	0.209	0.232	0.559025	104	0	1	0	0	1	0	0	0	0	1	1	0	1	0	0	0	0	0	0	1	-26.1274	NA	NA	NA	NA	NA	NA	NA	NA	NA	NA	NA	NA
U2035	1	1.8	Class 2b	0.368	0.445	0.1	0.0867	0.813071	79	0	1	0	0	0	0	0	1	1	1	0	0	1	0	0	0	0	0	0	1	19.5616	NA	NA	NA	NA	NA	NA	NA	NA	NA	0	NA	NA
U2036	0	60	Class 2a	0.253	0.3	0.216	0.232	0.552338	68	1	0	0	1	0	0	0	0	1	0	0	0	1	0	0	0	0	0	0	1	-0.215525	NA	NA	NA	NA	NA	NA	NA	NA	NA	NA	NA	NA
U2037	0	60	Class 2a	0.322	0.0684	0.295	0.314	0.390685	71	1	0	0	0	0	0	0	0	1	0	0	0	1	0	0	0	1	0	0	1	-20.4451	NA	NA	NA	NA	NA	NA	NA	NA	NA	NA	NA	NA
U2038	0	60	Class 2a	0.0771	0.0265	0.403	0.494	0.103657	20	1	0	0	0	0	0	0	0	0	0	0	1	0	0	0	0	1	0	1	1	7.69666	NA	NA	NA	NA	NA	NA	NA	NA	NA	NA	NA	NA
U2039	0	53	Class 3	0.219	0.364	0.229	0.187	0.583475	25	0	0	0	0	0	0	0	0	0	1	0	0	0	1	0	0	0	0	0	0	-21.3583	NA	NA	NA	NA	NA	NA	NA	NA	NA	0	NA	NA
U2040	0	60	Class 2a	0.239	0.375	0.386	1.21e-14	0.614097	21	0	0	0	1	0	0	0	0	0	0	0	1	0	1	0	0	0	0	0	0	-14.334	NA	NA	NA	NA	NA	NA	NA	NA	NA	1	NA	NA
U2041	0	60	Class 2a	0.156	0.209	0.313	0.322	0.365462	43	0	0	0	1	0	1	0	1	0	0	0	0	0	0	0	1	0	0	1	1	-11.1929	NA	NA	NA	NA	NA	NA	NA	NA	NA	NA	NA	NA
U2042	1	53.47	Class 2b	NA	NA	NA	NA	NA	8	0	0	0	1	0	0	0	0	0	0	0	0	0	0	0	0	0	0	0	0	-2.39011	NA	NA	NA	NA	NA	NA	NA	NA	NA	1	NA	NA
U2043	0	60	Class 2b	0.0808	0.0469	0.231	0.642	0.127699	64	0	0	0	1	0	0	1	0	0	0	0	0	0	0	0	0	0	0	0	0	-24.3061	NA	NA	NA	NA	NA	NA	NA	NA	NA	0	NA	NA
U2044	0	60	Class 2b	0.158	0.236	0.0972	0.51	0.393126	15	1	0	0	0	0	0	0	0	0	0	0	0	0	0	0	0	0	0	0	0	17.9008	NA	NA	NA	NA	NA	NA	NA	NA	NA	0	NA	NA
U2045	1	10.27	Class 2a	NA	NA	NA	NA	NA	0	0	0	0	0	0	0	0	0	0	0	0	0	0	0	0	0	0	0	0	0	-27.9394	NA	NA	NA	NA	NA	NA	NA	NA	NA	0	NA	NA
U2046	0	60	Class 3	0.121	0.129	0.313	0.436	0.250591	21	1	0	0	0	0	0	0	0	0	0	0	0	1	0	0	0	0	0	0	0	-3.47246	NA	NA	NA	NA	NA	NA	NA	NA	NA	0	NA	NA
U2047	1	13.03	Class 3	0.111	0.0384	0.48	0.371	0.149235	34	0	0	0	0	0	0	1	0	0	0	0	0	0	0	0	0	0	0	0	0	-6.26244	NA	NA	NA	NA	NA	NA	NA	NA	NA	1	NA	NA
U2048	0	60	Class 2a	0.183	0.174	0.401	0.243	0.356695	27	1	0	0	0	0	0	1	0	0	0	0	0	0	1	0	0	1	0	0	1	-20.5974	NA	NA	NA	NA	NA	NA	NA	NA	NA	NA	NA	NA
U2049	1	5.6	Class 1	0.133	0.0327	0.415	0.419	0.165981	22	0	0	0	0	0	0	0	0	0	0	0	0	0	0	0	0	0	0	0	0	-4.69978	NA	NA	NA	NA	NA	NA	NA	NA	NA	1	NA	NA
U2050	1	1.57	Class 2b	NA	NA	NA	NA	NA	0	0	0	0	0	0	0	0	0	0	0	0	0	0	0	0	0	0	0	0	0	19.055	NA	NA	NA	NA	NA	NA	NA	NA	NA	0	NA	NA
U2051	1	7.77	Class 2a	0.0519	0.0982	0.479	0.371	0.150024	20	0	0	0	0	1	0	0	1	0	0	0	0	0	0	0	0	0	0	0	1	-18.5114	NA	NA	NA	NA	NA	NA	NA	NA	NA	1	NA	NA
U2052	0	60	Class 2a	0.348	0.567	0.033	0.052	0.914972	170	0	0	0	1	0	0	0	0	1	0	0	0	1	0	0	0	1	0	0	1	-25.297	NA	NA	NA	NA	NA	NA	NA	NA	NA	0	NA	NA
U2053	0	60	Class 2b	NA	NA	NA	NA	NA	0	0	0	0	0	0	0	0	0	0	0	0	0	0	0	0	0	0	0	0	0	15.8516	NA	NA	NA	NA	NA	NA	NA	NA	NA	0	NA	NA
U2054	1	3.47	Class 2a	0.189	0.221	0.284	0.306	0.410642	23	1	0	0	0	0	1	0	0	0	0	0	0	0	0	0	0	0	0	0	0	6.56565	NA	NA	NA	NA	NA	NA	NA	NA	NA	0	NA	NA
U2055	1	1.77	Class 2b	NA	NA	NA	NA	NA	36	0	0	0	0	0	0	0	0	0	0	0	0	0	0	0	0	0	1	0	0	-22.4685	NA	NA	NA	NA	NA	NA	NA	NA	NA	NA	NA	NA
U2056	0	60	Class 2a	0.0608	0.0566	0.393	0.489	0.117468	22	0	0	0	0	0	0	0	1	0	1	0	0	0	0	0	0	0	0	0	0	2.86277	NA	NA	NA	NA	NA	NA	NA	NA	NA	NA	NA	NA
U2057	0	60	Class 3	0.279	0.182	0.238	0.302	0.460961	25	1	0	0	1	0	0	1	0	1	0	0	1	0	0	0	0	0	0	0	1	-17.966	NA	NA	NA	NA	NA	NA	NA	NA	NA	1	NA	NA
U2058	0	60	Class 2b	0.143	0.166	0.254	0.436	0.309251	18	0	0	1	0	0	0	0	1	0	0	0	0	1	0	0	0	0	0	0	0	30.8645	NA	NA	NA	NA	NA	NA	NA	NA	NA	0	NA	NA
U2059	1	21.97	Class 2a	0.162	0.226	0.176	0.436	0.387976	27	0	0	0	1	0	0	0	0	0	0	0	0	0	0	0	0	0	0	0	0	-22.7026	NA	NA	NA	NA	NA	NA	NA	NA	NA	0	NA	NA
U2060	0	60	Class 2a	0.276	0.0409	0.558	0.125	0.317277	24	0	0	0	0	0	0	0	0	0	0	0	0	0	0	0	0	0	0	0	0	-2.92631	NA	NA	NA	NA	NA	NA	NA	NA	NA	0	NA	NA
U2061	0	60	Class 2a	0.145	0.15	0.263	0.441	0.29578	43	0	0	0	0	0	0	0	0	0	0	0	0	0	1	0	0	0	0	0	1	19.0631	NA	NA	NA	NA	NA	NA	NA	NA	NA	NA	NA	NA
U2062	0	42.87	Class 1	0.148	0.156	0.428	0.268	0.30314	26	0	0	0	0	0	0	0	0	0	0	0	0	0	0	0	0	0	0	0	0	6.82626	NA	NA	NA	NA	NA	NA	NA	NA	NA	1	NA	NA
U2063	0	60	Class 3	0.0184	0.119	0.292	0.571	0.137505	25	0	0	0	0	0	1	0	0	0	0	0	0	0	0	0	0	0	0	0	0	-21.7092	NA	NA	NA	NA	NA	NA	NA	NA	NA	1	NA	NA
U2064	0	60	Class 3	0.15	0.0644	0.377	0.409	0.213917	32	0	0	0	1	0	0	0	0	0	0	0	0	1	0	0	0	0	0	0	0	-9.72408	NA	NA	NA	NA	NA	NA	NA	NA	NA	0	NA	NA
U2065	0	56.1	Class 3	0.125	0.0715	0.448	0.356	0.196383	23	1	0	0	0	0	0	0	0	0	0	0	0	0	0	0	0	0	0	0	0	-15.7219	NA	NA	NA	NA	NA	NA	NA	NA	NA	0	NA	NA
U2066	1	44.23	Class 2a	0.388	0.308	0.167	0.137	0.696075	86	0	0	0	0	1	1	0	0	0	0	0	0	1	1	0	0	0	0	0	1	9.72902	NA	NA	NA	NA	NA	NA	NA	NA	NA	NA	NA	NA
U2067	NA	NA	Class 2b	0.0658	0.0907	0.239	0.604	0.156522	17	0	0	0	0	0	0	1	0	0	0	0	0	0	0	0	0	0	0	0	0	6.74372	NA	NA	NA	NA	NA	NA	NA	NA	NA	0	NA	NA
U2068	0	60	Class 3	0.18	0.12	0.7	9.31e-15	0.299771	13	1	0	0	0	0	0	0	0	0	0	0	0	0	0	0	0	0	0	0	0	-17.2297	NA	NA	NA	NA	NA	NA	NA	NA	NA	0	NA	NA
U2069	0	45	Class 2a	0.063	0.0706	0.447	0.419	0.133628	19	0	0	0	0	0	0	0	0	0	0	0	1	0	0	1	0	0	0	0	1	-16.5955	NA	NA	NA	NA	NA	NA	NA	NA	NA	1	NA	NA
U2070	0	54.73	Class 2a	0.0254	0.0939	0.881	1.21e-14	0.11925	20	0	0	1	0	0	0	0	0	0	0	0	1	0	0	0	0	0	0	0	0	-15.8467	NA	NA	NA	NA	NA	NA	NA	NA	NA	0	NA	NA
U2071	0	60	Class 3	NA	NA	NA	NA	NA	0	0	0	0	0	0	0	0	0	0	0	0	0	0	0	0	0	0	0	0	0	-12.9885	NA	NA	NA	NA	NA	NA	NA	NA	NA	1	NA	NA
U2072	0	60	Class 2a	0.109	0.111	0.411	0.369	0.220428	38	0	0	1	1	0	0	0	0	1	0	0	1	0	1	0	0	0	0	0	1	1.61097	NA	NA	NA	NA	NA	NA	NA	NA	NA	NA	NA	NA
U2073	0	60	Class 2b	NA	NA	NA	NA	NA	1	0	0	0	0	0	0	0	0	0	0	0	0	0	0	0	0	0	0	0	0	-9.37688	NA	NA	NA	NA	NA	NA	NA	NA	NA	0	NA	NA
U2074	0	37.97	Class 2a	0.0908	0.0443	0.534	0.331	0.135072	32	0	0	0	0	0	0	1	0	0	0	0	0	1	0	0	0	0	0	0	0	-13.8353	NA	NA	NA	NA	NA	NA	NA	NA	NA	NA	NA	NA
U2075	0	39	Class 2a	0.0581	0.0643	0.429	0.449	0.122388	11	0	0	0	0	0	0	0	0	0	0	0	0	0	0	0	0	0	0	0	0	-17.6565	GC3	638.034	0	0	0	1	0	0	0	NA	0	1.69234
U2076	0	60	Class 2a	0.0412	0.0543	0.441	0.463	0.0955433	12	0	0	0	0	0	0	0	0	0	0	0	0	0	0	0	0	0	0	0	0	-22.1583	NA	NA	NA	NA	NA	NA	NA	NA	NA	NA	NA	NA
U2077	0	60	Class 3	0.22	0.269	0.288	0.224	0.48886	26	1	0	0	0	0	0	0	0	0	0	0	0	0	0	0	0	1	0	0	0	-31.3514	NA	NA	NA	NA	NA	NA	NA	NA	NA	0	NA	NA
U2078	0	55.33	Class 2b	0.0818	0.166	0.479	0.273	0.247696	16	1	0	0	0	0	0	0	0	1	0	0	0	0	0	0	0	0	0	0	1	2.50143	NA	NA	NA	NA	NA	NA	NA	NA	NA	0	NA	NA
U2079	0	60	Class 2a	0.361	0.13	0.3	0.209	0.490931	18	1	0	0	0	0	0	0	0	0	0	0	0	0	0	0	0	0	0	0	1	1.64518	NA	NA	NA	NA	NA	NA	NA	NA	NA	NA	NA	NA
U2080	0	60	Class 2a	0.32	0.579	0.0842	0.0175	0.898367	84	0	0	0	0	0	0	0	0	1	0	1	0	1	0	1	0	1	0	0	1	-13.3613	NA	NA	NA	NA	NA	NA	NA	NA	NA	NA	NA	NA
U2081	0	60	Class 2a	0.427	0.377	0.197	6.85e-15	0.803275	52	0	0	0	0	0	1	0	1	0	0	0	0	0	0	0	0	0	0	0	0	-21.0503	NA	NA	NA	NA	NA	NA	NA	NA	NA	NA	NA	NA
U2082	0	60	Class 2a	NA	NA	NA	NA	NA	3	0	0	0	0	0	0	0	0	0	0	0	0	0	0	0	0	0	0	0	0	-34.8766	NA	NA	NA	NA	NA	NA	NA	NA	NA	NA	NA	NA
U2083	0	40.43	Class 2a	0.322	0.312	7.71e-15	0.366	0.634192	33	1	0	0	0	1	0	0	0	0	0	0	0	0	0	0	0	0	0	0	0	7.13845	NA	NA	NA	NA	NA	NA	NA	NA	NA	NA	NA	NA
U2084	0	60	Class 2a	NA	NA	NA	NA	NA	6	0	0	0	0	0	0	0	0	0	0	0	0	0	0	0	0	0	0	0	0	-28.492	NA	NA	NA	NA	NA	NA	NA	NA	NA	NA	NA	NA
U2085	0	60	Class 2a	NA	NA	NA	NA	NA	3	0	0	0	0	0	0	0	0	0	0	0	0	0	0	0	0	0	0	0	0	-22.5492	NA	NA	NA	NA	NA	NA	NA	NA	NA	NA	NA	NA
U2086	0	55.23	Class 2b	0.435	0.101	0.131	0.334	0.535042	63	0	0	0	0	0	0	1	0	0	0	0	0	0	0	0	0	0	1	0	0	18.7516	NA	NA	NA	NA	NA	NA	NA	NA	NA	NA	NA	NA
U2087	0	60	Class 2b	0.361	0.639	6.32e-15	6.32e-15	1	34	0	0	0	1	0	0	0	0	0	0	0	0	0	0	0	0	1	0	0	0	2.77937	NA	NA	NA	NA	NA	NA	NA	NA	NA	NA	NA	NA
U2088	0	60	Class 2a	NA	NA	NA	NA	NA	12	0	0	0	0	0	0	0	0	0	0	0	0	0	0	0	0	0	0	0	0	-16.4458	NA	NA	NA	NA	NA	NA	NA	NA	NA	NA	NA	NA
U2089	0	50.23	Class 2a	0.437	0.476	8.44e-15	0.0873	0.912712	16	0	1	0	0	0	0	0	0	0	0	0	0	0	0	0	0	0	0	0	0	0.750757	NA	NA	NA	NA	NA	NA	NA	NA	NA	NA	NA	NA
U2090	0	60	Class 2a	0.0447	0.098	0.768	0.0891	0.142728	33	0	0	0	0	1	0	0	1	0	0	0	0	0	0	0	0	0	0	0	0	-13.3642	GC3	1591.62	0	0	0	0	0	0	0	NA	1	NA
U2091	0	60	Class 2a	0.0901	0.0349	0.279	0.596	0.12496	19	0	0	0	0	0	0	0	0	0	0	0	0	0	0	0	1	1	0	0	0	-15.9739	NA	NA	NA	NA	NA	NA	NA	NA	NA	NA	NA	NA
U2092	0	8.47	Class 2a	0.302	0.461	0.237	2.61e-10	0.762793	35	1	0	0	0	0	0	0	1	0	0	0	0	0	0	0	0	1	0	0	0	-3.77199	NA	NA	NA	NA	NA	NA	NA	NA	NA	NA	NA	NA
U2093	1	11.7	Class 2a	NA	NA	NA	NA	NA	13	0	0	0	0	0	0	1	0	0	0	0	0	0	0	0	0	0	0	0	0	-8.52846	NA	NA	NA	NA	NA	NA	NA	NA	NA	NA	NA	NA
U2094	0	60	Class 2a	0.326	0.412	0.187	0.0755	0.737955	45	0	0	0	0	0	0	0	1	0	0	0	0	1	0	0	0	0	0	0	0	-15.7679	NA	NA	NA	NA	NA	NA	NA	NA	NA	NA	NA	NA
U2095	0	60	Class 2a	NA	NA	NA	NA	NA	0	0	0	0	0	0	0	0	0	0	0	0	0	0	0	0	0	0	0	0	0	-28.6147	NA	NA	NA	NA	NA	NA	NA	NA	NA	NA	NA	NA
U2096	1	20.33	Class 2b	NA	NA	NA	NA	NA	1	0	0	0	0	0	0	0	0	0	0	0	0	0	0	0	0	0	0	0	0	-7.27694	NA	NA	NA	NA	NA	NA	NA	NA	NA	NA	NA	NA
U2097	0	15.47	Class 2a	NA	NA	NA	NA	NA	2	0	0	0	0	0	0	0	0	0	0	0	0	0	0	0	0	0	0	0	0	-23.436	NA	NA	NA	NA	NA	NA	NA	NA	NA	NA	NA	NA
U2098	1	4.67	Class 2a	NA	NA	NA	NA	NA	12	0	0	0	0	0	0	0	0	0	0	0	0	0	0	0	0	0	0	0	0	-23.6036	NA	NA	NA	NA	NA	NA	NA	NA	NA	NA	NA	NA
U2099	1	23.03	Class 2a	0.122	0.205	0.347	0.326	0.326569	34	1	0	0	0	1	0	1	0	0	0	0	0	0	0	0	0	0	0	0	0	-16.2705	NA	NA	NA	NA	NA	NA	NA	NA	NA	NA	NA	NA
U2100	0	24.5	Class 2a	0.146	0.395	0.183	0.275	0.541257	20	0	0	0	0	0	0	0	0	0	0	0	0	0	0	0	0	0	0	0	1	-17.3486	NA	NA	NA	NA	NA	NA	NA	NA	NA	NA	NA	NA
U2101	0	60	Class 2a	0.278	0.236	0.217	0.268	0.514498	32	1	1	0	0	1	0	0	0	0	0	0	0	1	0	0	0	0	0	0	0	-27.0101	NA	NA	NA	NA	NA	NA	NA	NA	NA	NA	NA	NA
U2102	0	60	Class 2a	NA	NA	NA	NA	NA	17	0	0	0	0	0	0	0	1	0	1	0	0	1	0	0	0	0	0	0	0	-20.1078	NA	NA	NA	NA	NA	NA	NA	NA	NA	NA	NA	NA
U2103	0	60	Class 2b	NA	NA	NA	NA	NA	0	0	0	0	0	0	0	0	0	0	0	0	0	0	0	0	0	0	0	0	0	-7.29153	NA	NA	NA	NA	NA	NA	NA	NA	NA	NA	NA	NA
U2104	0	60	Class 2a	0.417	0.165	0.151	0.266	0.582655	52	1	0	0	0	0	0	0	0	0	0	0	0	0	0	0	0	0	0	0	0	-8.93386	NA	NA	NA	NA	NA	NA	NA	NA	NA	NA	NA	NA
U2105	0	60	Class 2b	0.347	0.393	0.146	0.114	0.739823	22	0	0	0	0	0	0	0	0	0	0	0	0	0	0	0	0	0	0	0	0	33.586	NA	NA	NA	NA	NA	NA	NA	NA	NA	NA	NA	NA
U2106	0	60	Class 2b	NA	NA	NA	NA	NA	3	0	0	0	0	0	0	0	0	0	0	0	0	0	0	0	0	0	0	0	0	26.5599	NA	NA	NA	NA	NA	NA	NA	NA	NA	NA	NA	NA
U2107	0	49.9	Class 1	NA	NA	NA	NA	NA	9	0	0	0	0	0	0	1	0	0	0	0	0	0	0	0	0	0	0	0	0	-24.0424	NA	NA	NA	NA	NA	NA	NA	NA	NA	NA	NA	NA
U2108	0	60	Class 2a	NA	NA	NA	NA	NA	11	1	0	0	0	0	0	0	0	0	0	0	0	0	1	0	0	0	0	0	0	-7.96209	NA	NA	NA	NA	NA	NA	NA	NA	NA	NA	NA	NA
U2109	0	60	Class 2b	0.378	0.622	1.44e-14	1.44e-14	1	16	1	0	0	0	0	0	0	0	0	0	0	1	0	0	0	0	0	0	0	0	18.9225	NA	NA	NA	NA	NA	NA	NA	NA	NA	NA	NA	NA
U2110	0	60	Class 2a	0.616	9.22e-15	0.384	9.22e-15	0.615859	30	0	0	0	0	0	1	0	0	0	0	0	0	0	0	0	0	0	0	1	1	-27.2186	NA	NA	NA	NA	NA	NA	NA	NA	NA	NA	NA	NA
U2111	0	52.2	Class 2a	NA	NA	NA	NA	NA	4	1	0	0	0	0	0	0	0	0	0	0	0	0	0	0	0	0	0	0	0	-28.3063	NA	NA	NA	NA	NA	NA	NA	NA	NA	NA	NA	NA
U2112	0	60	Class 2b	0.382	0.0936	3.05e-14	0.525	0.47511	8	0	0	0	0	0	0	0	0	0	0	0	0	0	0	0	0	0	0	0	0	19.7176	NA	NA	NA	NA	NA	NA	NA	NA	NA	NA	NA	NA
U2113	0	60	Class 3	0.112	0.125	0.068	0.695	0.236702	12	1	0	0	0	0	0	0	0	0	0	0	0	0	0	0	0	1	0	0	0	-30.2932	NA	NA	NA	NA	NA	NA	NA	NA	NA	NA	NA	NA
U2114	0	49.73	Class 3	0.0342	0.11	0.364	0.492	0.144261	12	1	0	0	0	0	0	0	0	0	0	0	0	0	0	0	0	0	0	0	0	-17.1361	NA	NA	NA	NA	NA	NA	NA	NA	NA	NA	NA	NA
U2115	1	31	Class 2a	0.106	0.0465	0.478	0.37	0.152436	9	0	1	0	1	0	0	0	0	0	0	0	0	0	0	0	0	0	0	0	0	2.00962	NA	NA	NA	NA	NA	NA	NA	NA	NA	NA	NA	NA
U2116	0	60	Class 3	0.145	0.131	0.724	1.06e-14	0.276075	9	1	0	0	0	0	0	0	0	0	0	0	0	0	0	1	0	0	0	0	0	-23.0495	NA	NA	NA	NA	NA	NA	NA	NA	NA	NA	NA	NA
U2117	0	27	Class 2a	NA	NA	NA	NA	NA	2	0	0	0	0	0	0	0	0	0	0	0	0	0	0	0	0	0	0	0	0	3.25259	NA	NA	NA	NA	NA	NA	NA	NA	NA	NA	NA	NA
U2118	0	60	Class 2b	NA	NA	NA	NA	NA	8	0	0	0	0	0	0	0	0	0	0	0	0	0	0	0	0	0	0	0	0	7.32446	NA	NA	NA	NA	NA	NA	NA	NA	NA	NA	NA	NA
U2119	0	57.57	Class 2a	0.0816	0.0896	0.633	0.196	0.171182	21	1	0	0	0	0	0	0	0	0	0	0	1	0	0	0	0	0	0	0	0	-6.01997	NA	NA	NA	NA	NA	NA	NA	NA	NA	NA	NA	NA
U2120	0	46.73	Class 2a	NA	NA	NA	NA	NA	2	0	0	0	0	0	0	0	0	0	0	0	0	0	0	0	0	0	0	0	0	-9.98069	NA	NA	NA	NA	NA	NA	NA	NA	NA	NA	NA	NA
U2121	1	45.63	Class 2a	0.138	0.134	0.728	1.51e-14	0.27214	19	1	0	0	0	0	0	0	0	0	0	0	0	0	1	1	0	0	0	1	1	-19.0811	NA	NA	NA	NA	NA	NA	NA	NA	NA	NA	NA	NA
U2122	1	11.57	Class 2b	NA	NA	NA	NA	NA	9	0	0	0	0	0	0	0	0	1	0	0	0	0	0	0	0	0	0	1	1	-10.8327	NA	NA	NA	NA	NA	NA	NA	NA	NA	NA	NA	NA

## Sheet: Figure 4
	Parenchyma (cell%)							Stroma (cell%)						Clinical and histopathological information										CK5/6 and GATA3 expression
UROMOL ID	Tregs_T	CTLs_T	Thelper_T	M2_T	M1_T	MHC_T	PDL1	Tregs_S	CTLs_S	Thelper_S	Bcells_S	M2_S	M1_S	Tumor stage	Tumor grade	Recurrence	Recurrence rate	Recurrence (60 months FU)	RFS months (60 months FU)	UROMOL2021 classification	Genomic class	RNA-based total immune score	T1HG classification	Basal and Luminal double negative cells (%)	Basal and Luminal double positive cells (%)	Basal positive cells (%)	Luminal positive cells (%)
U0650	0	0.011909	0.0714541	0.0340445	0	0.0111659	0	0	1.4975	1.83028	0.0115969	0.614635	0.0695814	Ta	Low grade	Yes	High	1	1.33333	NA	NA	NA	NA	3.03245	0.483776	0.0825959	96.4012
U1171	0	0	0.0421644	0	0	0.0553064	0	0	0.236407	0	0	0.0626566	0.125313	T1	High grade	No	No recurrence	0	3.2	Class 2a	GC3	-29.3501	T1HG_3	3.24819	0.840954	0.220751	95.6901
U0106	0	0.0161786	0.00539287	0.00481904	0	0.107722	0	0	2.12766	7.32861	0.0816327	0.0816327	0.816327	Ta	Low grade	No	No recurrence	0	60	Class 3	GC1	-24.1756	T1HG_2	3.07995	1.73423	0.168919	95.0169
U1277	0.00496722	0.0496722	0.0596066	0	0	14.057	0	0	0	1.08611	0	0.669758	0.0515198	Ta	High grade	No	No recurrence	0	60	Class 2a	GC1	-23.5615	T1HG_2	5.73282	0.149018	0.00876578	94.1094
U0383	0	0	0	0.0050844	0.0203376	0.0295752	0	0	0	0.868486	0.0662691	0.72896	0.927767	Ta	High grade	Yes	Low	1	8.43333	Class 2a	NA	-12.2954	T1HG_2	4.63457	1.30488	0.0771357	93.9834
U0200	0	0.0214454	0.0321681	0.0213812	0.0106906	12.7509	0	0	0.139276	3.83008	0.0872981	0.305543	0.130947	Ta	High grade	Yes	High	1	4.3	Class 1	GC3	-8.31141	T1HG_2	4.15728	1.80316	0.0876534	93.9519
U0126	0	0.217273	3.04183	0	0.260078	21.4385	0	0	1.25408	35.42	7.45018	0.664251	0.852959	Ta	High grade	Yes	Low	1	4.66667	Class 2a	GC2	-16.2376	T1HG_3	6.38298	0.141844	0	93.4752
U0623	0.0135648	0.115301	0.16956	0	0.0115794	5.01202	0.000748628	0.862069	0	3.87931	0.323625	0.0809061	0	Ta	Low grade	No	No recurrence	0	26.4333	Class 2a	GC3	0.497196	T1HG_1	6.52113	0.0976426	0.0139489	93.3673
U0947	0	0.0214351	0.0428702	0.00473462	0.00946925	0.103597	0	0	0.267023	1.2016	0	0.0866927	0.0866927	T1	High grade	Yes	High	1	6.83333	NA	NA	NA	NA	6.06664	0.621755	0.108656	93.2029
U1006	0	0.347289	0.559521	0.11922	0.0766414	12.3051	0	0	0.91858	8.14196	0.0948167	1.67509	1.32743	Ta	Low grade	Yes	Low	1	14.9333	Class 2a	GC1	-16.0699	T1HG_3	6.78289	0.145283	0.290566	92.7813
U0430	0	0.203166	0.32168	0.0254907	0.0127453	20.5503	0	0.0743494	2.08178	16.2082	9.06114	0.873362	0.655022	Ta	High grade	Yes	Low	1	16.8333	Class 2a	GC3	7.02929	T1HG_2	6.66049	0.635593	0.17214	92.5318
U1338	0	0.339417	0.10887	0.0151149	0	5.69819	0	0	3.42548	9.375	0.469256	0.145631	0.485437	Ta	Low grade	No	No recurrence	0	60	Class 3	GC1	-12.0296	T1HG_2	6.75649	0.904886	0.271466	92.0672
U0387	0	0.0773504	0.147669	0.0181346	0.0846279	1.60408	0	0	0.459137	5.50964	0.0503525	1.61128	0.251762	T1	High grade	Yes	High	1	2.36667	NA	NA	NA	NA	7.88568	0.067335	0.00748167	92.0395
U0199	0	0	0.0112543	0.00593895	0	0.0560715	0	0	0	1.15248	0	0.220751	0	Ta	High grade	Yes	Low	1	15.2667	Class 3	GC3	-23.8227	T1HG_2	4.10997	3.67734	0.341916	91.8708
U1166	0	0.0369031	0.0147612	0.030819	0.192619	0.325406	0	0	0.6917	4.05138	0	2.95995	0.638421	T1	High grade	No	No recurrence	0	6.46667	NA	GC3	NA	NA	7.48219	0.619274	0.0593824	91.8392
U0214	0	0.097493	0.278552	0	0.0139276	2.12321	0	0.0370508	3.26047	22.3046	0.599583	0.912409	0.912409	T1	High grade	No	No recurrence	0	45.7333	Class 2b	NA	8.33086	T1HG_2	6.84957	1.30731	0.276192	91.5669
U0665	0	0.356013	0.290084	0.029406	0.009802	1.7076	0.000351062	0	6.52884	37.4683	14.111	0.906002	0.203851	T1	High grade	Yes	High	1	4.63333	NA	NA	NA	NA	8.60814	0.171306	0.0214133	91.1991
U0423	0	0.069579	0.367775	0.0123168	0.0554255	71.5686	0	0	0.786026	10.393	0.605449	0.100908	0.302725	Ta	Low grade	Yes	High	1	2.8	NA	GC3	NA	NA	5.87862	2.65363	0.380904	91.0868
U1179	0	0.283649	0.1098	0.0891482	0.105357	11.6242	0.000113675	0.12285	0.4914	3.9312	0.15932	0.531067	1.27456	T1	High grade	Yes	High	1	1.93333	Class 2a	GC3	-20.756	T1HG_3	8.38276	0.410584	0.250912	90.9557
U1019	0	0.0499722	0.305386	0.0151355	0.0554967	1.25497	0.000139762	0	1.51515	10.3387	0	0.666667	0.0444444	Ta	Low grade	Yes	Low	1	3.93333	Class 1	GC2	-13.1829	T1HG_2	2.54699	5.80612	0.789119	90.8578
U1349	0	0.0146585	0.161243	0.0230698	0.0384497	33.063	0	0	0	6.26959	0.120337	0.361011	0.421179	Ta	Low grade	Yes	Low	1	15.7667	Class 2b	NA	-3.83162	T1HG_2	8.24478	0.921006	0.0974141	90.7368
U0102	0	0.0210645	0.0491504	0	0.0211045	6.42903	9.68898e-05	0	0	3.24427	0.0729927	0.80292	0.0729927	Ta	High grade	Yes	Low	1	4.66667	Class 1	GC1	-6.96466	T1HG_3	4.05128	5	0.521368	90.4274
U0394	0	0.00575506	0.092081	0	0.0184786	0.00909028	0	0	0.645161	3.31797	0	0.0522739	0.209096	Ta	Low grade	Yes	High	1	8.66667	Class 3	NA	-26.4531	T1HG_2	5.83052	3.37113	0.498008	90.3003
U0672	0.0539156	0.936784	1.04462	0.0378358	0.0504477	44.1819	0.00162338	0.485909	2.52673	6.80272	0.390286	0.650477	0.563747	T1	High grade	NA	NA	NA	NA	NA	GC3	NA	NA	9.81286	0.0134147	0.00670736	90.167
U1368	0	0.0697147	0.0174287	0.0111031	0.0111031	1.08869	0	0	0.112867	1.1851	0	1.01523	0.304569	Ta	Low grade	Yes	Low	1	36.4	Class 1	GC2	-24.6328	T1HG_2	1.73493	7.93789	0.34857	89.9786
U0643	0.0183537	1.44076	1.64265	0	0	54.7559	0.000505391	0.0470478	4.37544	27.3347	1.50988	0.0977623	0.141212	Ta	Low grade	Yes	Low	1	39.9333	Class 2b	GC1	10.1588	T1HG_2	9.97677	0.0820008	0.0410004	89.9002
U0059	0	0	0.0156593	0.0173145	0.0865726	NA	0	0.0610501	0.579976	1.40415	0.100376	0.878294	0.652447	T1	High grade	No	No recurrence	0	60	Class 2a	GC3	-3.49708	T1HG_3	10.1222	0.125084	0.211681	89.541
U0660	0	0	0.00665823	0	0.00778695	4.15251	0	0	0.233372	0	0	0.11169	0.0372301	T1	High grade	Yes	Low	1	38.3667	NA	NA	NA	NA	9.94194	0.518088	0.178651	89.3613
U0219	0	0.0200911	0.0267881	0.0288475	0.0504832	4.55462	0	0	2.94118	13.3272	0.0471476	3.01744	1.8859	Ta	Low grade	Yes	High	1	12.5667	NA	GC2	NA	NA	8.4772	1.87296	0.488599	89.1612
U0476	0	0.0628108	0.115153	0.011065	0.02213	37.8775	0.000255004	0	0.489853	4.3387	0	0	0	T1	High grade	No	No recurrence	0	60	Class 2a	GC3	-7.07436	T1HG_1	9.89838	0.612145	0.428501	89.061
U0095	0	0.182315	0.464904	0	0	1.15847	0	0	0.0856898	14.9957	0.648883	0.0720981	0.144196	Ta	Low grade	Yes	Low	1	13.5333	Class 1	GC2	-14.1726	T1HG_2	8.90056	1.70954	0.384253	89.0056
U0969	0.0216982	0.542456	0.752206	0.0598158	0.0657973	33.4628	0.00806657	0.486914	5.29519	9.61656	0.54801	0.357398	0.476531	T1	High grade	No	No recurrence	0	7.2	NA	GC3	NA	NA	10.9073	0.234088	0.0569404	88.8017
U1356	0.00489333	0.0244666	0.450186	0.00493121	0.0739681	9.19828	0	0	0.280374	4.48598	0.0537924	1.23722	0.484131	Ta	High grade	Yes	High	1	11.0667	Class 1	GC3	-1.03741	T1HG_2	6.28461	4.67924	0.373343	88.6628
U1303	0	0.0494071	0.0658762	0	0	0.0236156	0.000157679	0	0.767754	2.11132	0	0.160514	0.321027	Ta	High grade	Yes	Low	1	16.1333	Class 1	GC1	-24.3727	T1HG_3	3.94821	6.95332	0.671355	88.4271
U0965	0	0.099108	0.016518	0	0	0.0212602	0	0	0.412655	0.687758	0	1.68897	0.350542	Ta	Low grade	Yes	High	1	9.56667	Class 3	GC2	-10.2222	T1HG_2	10.3522	1.3953	0.146281	88.1062
U1332	0	0.00633112	0.0759734	0.0200642	0.153826	1.31668	0	0.191939	0.575816	2.68714	0	0.225632	0.586643	T1	High grade	Yes	Low	1	36.8667	Class 1	GC3	-9.67945	T1HG_2	5.42256	5.99618	1.13958	87.4417
U1182	0	0.0533646	0.0266823	0.009997	0.009997	0.102225	0.000238076	0	0.571102	3.3695	0.187003	0.701262	0.140252	Ta	Low grade	Yes	Low	1	14.7	Class 3	GC2	-35.4678	T1HG_2	5.97643	6.17633	0.434273	87.413
U1415	0	0.055269	0.930361	0.0394451	0.131484	34.934	0.00107219	0	0.422535	15.3873	0.940534	0.242718	0.485437	T1	High grade	Yes	High	1	1.3	Class 2a	GC3	-18.5415	T1HG_1	12.391	0.660502	0.0792602	86.8692
U0613	0.0149454	0.378618	0.562945	0.00477145	0.0095429	30.3602	0.000216732	0.198675	1.5894	7.15232	0.0394322	0.0394322	0.35489	Ta	High grade	No	No recurrence	0	17.5	Class 2b	GC1	17.3885	T1HG_2	6.12691	6.90841	0.418881	86.5458
U0603	0	0.0601122	0.901683	0.0203666	0.112016	68.485	0.000294031	0.0302572	0.544629	13.9788	0.630517	0.91425	0.126103	T1	High grade	Yes	Low	1	15.1667	Class 2a	GC3	-15.1791	T1HG_2	10.8129	2.6589	0.569764	85.9585
U1025	0	0.0127747	0.038324	0	0	0.0605372	0	0	0	2.34467	0	0.100688	0.134251	T1	High grade	Yes	High	1	1.86667	Class 2a	GC3	-7.97014	T1HG_1	14.145	0.0129651	0.0648256	85.7773
U0606	0	0.0137798	0.0068899	0	0.029742	2.0409	0	0	0.130039	3.64109	0	0.376547	0.107585	T1	High grade	Yes	Low	1	3.83333	Class 2b	NA	-3.84303	T1HG_2	3.33066	11.1129	0.728583	84.8279
U1288	0	0.0058459	0.0292295	0.00624532	0.0124906	0.0889781	0	0	0	0.529101	0	0.169683	0.169683	Ta	High grade	Yes	Low	1	12.9333	Class 1	GC3	-9.24367	T1HG_2	3.03601	11.2383	0.927469	84.7982
U0475	0	0.00748391	0.0449035	0.0603956	0.0830439	0.215569	0	0	2.51397	8.10056	0.148368	0.074184	0.37092	Ta	High grade	Yes	High	1	5.36667	Class 1	GC2	-15.8511	T1HG_2	3.1885	10.7943	1.26897	84.7482
U0323	0.0110132	0.451542	2.63767	0.204767	0.449349	22.3386	0.00308995	0.201005	1.37353	15.1424	1.5984	0.732601	0.765901	T1	High grade	No	No recurrence	0	60	Class 2b	NA	26.9001	T1HG_1	15.2056	0.0413516	0.00590737	84.7472
U0280	0	0.00641437	0.0256575	0.00671547	0.00671547	9.65345	0.000628931	0	0.368098	0.858896	0	0.371945	0.10627	Ta	High grade	Yes	High	1	7.63333	NA	NA	NA	NA	5.43814	8.95274	0.886567	84.7226
U0611	0	0.0605144	0.302572	0	0.150046	0.285638	0	0	0.523013	7.74059	0.405844	0.0405844	0.324675	Ta	Low grade	Yes	Low	1	3.46667	Class 2b	GC3	-7.48149	T1HG_3	14.8698	0.367534	0.275651	84.487
U0118	0	0.065916	0.082395	0	0	0.39428	0	0.0995025	1.39303	3.38308	0	0.058072	0	Ta	Low grade	Yes	Low	1	12.7667	Class 1	GC1	-10.711	T1HG_2	12.5137	2.79296	0.675877	84.0175
U0614	0	0.115607	0.250482	0.0046307	0	0.261667	0	0	1.50131	6.65796	0	0.316832	0.0792079	Ta	Low grade	Yes	Low	1	17.1	Class 3	GC1	-22.793	T1HG_2	4.60167	11.0553	0.602674	83.7403
U0432	0	0	0.0113889	0.191969	0.159974	0.106501	0	0	0.176835	0.0884173	0	0.817204	0.88172	T1	High grade	Yes	High	1	5.06667	NA	NA	NA	NA	14.7509	0.954892	0.570085	83.7241
U0380	0	0.208008	0.130005	0.0273224	0.0364299	13.3593	0	0	1.18765	1.74188	0.0338409	0.778342	0.270728	Ta	High grade	Yes	Low	1	10.0333	Class 2b	NA	1.46017	T1HG_2	7.68454	7.23013	1.39352	83.6918
U1272	0	0.17372	0.632148	0.0157183	0.212197	58.0341	0.000364033	0	1.12803	7.33221	0.848656	0.0942951	0.848656	Ta	High grade	Yes	Low	1	24.8667	Class 2b	GC1	14.1463	T1HG_3	12.7863	2.94438	0.581607	83.6877
U1286	0.0202252	0.687656	1.11913	0.0411636	0.137212	33.6142	0.000143885	0.537412	2.19099	23.7702	0.266284	0.225317	0.389185	Ta	High grade	No	No recurrence	0	56.1333	Class 2a	NA	0.512473	T1HG_3	14.2393	1.75577	0.438943	83.566
U1300	0	0.0168962	0.0295683	0.0123982	0.231434	0.357604	0	0	0	0.867245	0	0.49505	0.715071	Ta	High grade	No	No recurrence	0	27.4667	Class 3	GC3	-19.6778	T1HG_2	4.50916	11.0554	1.08507	83.3504
U1267	0.00519669	0.0467703	0.0155901	0	0	0.824751	0	0	1.48368	3.2641	0.125392	0.125392	0.0626959	Ta	Low grade	Yes	Low	1	21.0333	Class 1	GC2	-17.7355	T1HG_2	2.53766	12.9353	1.4942	83.0328
U1172	0.0191847	0.585132	0.316547	0.0396092	0.132031	0.420884	0.000730816	0	1.23894	6.90265	0.100705	0.906344	0.906344	T1	High grade	No	No recurrence	0	23.9333	NA	GC3	NA	NA	11.6052	5.28916	0.774969	82.3307
U0038	0.0166759	0.183435	0.516954	0.20555	0.221361	34.86	9.38527e-05	1.14204	0.785153	11.8487	0.524934	0.853018	0.918635	T1	High grade	No	No recurrence	0	60	Class 2a	GC3	-12.6386	T1HG_1	17.3663	0.143806	0.184894	82.305
U1284	0	0.00492756	0.0492756	0	0	8.24089	0	0	0.0417188	2.46141	0	0.439024	0.121951	T1	High grade	Yes	Low	1	5.83333	Class 2b	GC3	-6.68852	T1HG_2	2.19358	14.8877	0.640736	82.278
U0316	0	0.0344234	0.0550775	0	0.159405	0.069681	0	0	0.245098	1.71569	0	0.391181	1.42248	Ta	High grade	No	No recurrence	0	59.1333	Class 3	GC2	-13.8707	T1HG_2	3.99051	12.6103	1.15579	82.2434
U0093	0.0226176	0.708685	3.74698	0.50766	1.66803	51.2451	0.00271003	0.0473934	3.03318	11.564	4.39716	0.248227	2.94326	T1	High grade	Yes	High	1	5.26667	Class 2b	GC3	6.65381	T1HG_1	17.6929	0.0730105	0.0486736	82.1854
U0077	0	0.239069	0.301982	0	0.0302275	19.7149	0	0	1.2987	7.92891	0.0463822	0.324675	0.41744	T1	High grade	Yes	Low	1	7.23333	Class 2a	GC3	-14.371	T1HG_1	17.022	0.68499	0.154123	82.1389
U0207	0	0.0802159	0.721943	0.00755401	0.00755401	9.79447	0	0	0.913573	32.8886	4.54371	0.550365	0.230385	Ta	High grade	No	No recurrence	0	5.63333	Class 2b	GC3	6.45904	T1HG_2	7.03341	9.86709	1.0707	82.0288
U0461	0	0	0.0116272	0.0155123	0	0.136263	0	0.0488998	0.488998	2.10269	0	2.5614	0.105263	Ta	Low grade	Yes	Low	1	5.63333	Class 3	GC3	-11.0776	T1HG_2	12.0632	5.55751	0.676032	81.7032
U1298	0	0.135919	1.06017	0.129606	0.0185151	43.6229	0	0	0.463576	10.1987	0.340329	0.737379	0.623936	Ta	Low grade	Yes	Low	1	6.5	Class 1	GC1	-11.5848	T1HG_2	7.53512	10.9652	0.273673	81.2261
U0117	0.00510386	0.0510386	0.0561425	0	0.095264	0.0790417	0	0	1.5534	1.74757	0.0672495	0.0672495	0.201748	Ta	Low grade	No	No recurrence	0	60	Class 1	GC1	-14.694	T1HG_2	1.72382	15.5143	1.59935	81.1625
U0442	0	0.0442224	1.06576	0.00915541	0.0274662	42.5108	0.00254309	0.922752	5.87925	22.2252	0.198413	0.352734	0.37478	Ta	High grade	No	No recurrence	0	60	Class 2a	NA	-6.26951	T1HG_1	18.5378	0.250066	0.0855488	81.1266
U0448	0	0.0197694	0.0395387	0.00756773	0.0454064	0.56227	0	0	0.095511	7.16332	0	0.449583	0.449583	T1	High grade	Yes	High	1	4.46667	Class 2a	NA	-10.555	T1HG_2	4.0803	14.155	0.830999	80.9337
U0216	0	0.57098	0.28549	0	0.0493665	0.845404	0	0	0.695048	5.99479	4.02985	0	0.261194	Ta	High grade	NA	NA	0	NA	NA	GC1	NA	NA	5.8071	12.3238	1.11944	80.7496
U0109	0	0.041006	0.526244	0	0.0160746	1.05641	0.00036452	0.0653168	0.19595	2.28609	0	0.2079	0.0831601	T1	Low grade	Yes	Low	1	4.33333	Class 2b	GC3	0.0224368	T1HG_2	5.76253	13.0024	0.991008	80.2441
U1301	0	1.56582	6.09194	0.153441	0.246602	67.3783	0.000138485	0.112391	2.13543	33.9983	5.71129	1.12654	1.02174	T1	High grade	No	No recurrence	0	57.9333	Class 2b	GC1	6.70639	T1HG_2	18.6581	0.861343	0.388576	80.092
U1016	0	0	0.0668071	0	0.00590598	1.8545	0.000309853	0	0	1.45985	0	0	0.0809061	Ta	Low grade	No	No recurrence	0	1.13333	NA	GC2	NA	NA	5.97558	13.0303	1.44302	79.5511
U0026	0.0574653	0.506739	3.86584	1.50068	1.05866	75.9703	0.0256992	0.38059	1.33206	11.7983	0.603136	4.40289	1.86972	Ta	High grade	Yes	Low	1	24.5667	Class 1	GC1	2.60323	T1HG_2	10.6681	8.54322	1.41241	79.3763
U0932	0	0.685192	0.989722	0.0415282	0.361889	54.0273	0.000259572	0.0589623	0.707547	9.08019	0.310146	0.531679	0.26584	Ta	Low grade	Yes	Low	1	6.23333	Class 2b	GC3	-0.251238	T1HG_2	7.92392	10.8998	2.09152	79.0848
U0071	0.0375395	1.00821	1.70001	0.222196	0.77184	48.1439	0.00014988	0.0338409	1.55668	18.3418	6.25545	1.6129	1.59111	Ta	Low grade	No	No recurrence	0	60	Class 2a	NA	0.519911	T1HG_1	20.7241	0.19085	0.0505192	79.0345
U1048	0.0240616	0.168431	1.39557	0.060036	0.020012	35.7382	0.000570288	0.318471	1.27389	14.0127	0.172011	0.159725	0.294877	Ta	Low grade	NA	NA	NA	NA	NA	NA	NA	NA	9.64043	9.65986	2.19631	78.5034
U0497	0	0.0072197	0.108295	0	0.00719114	0.0759779	0.000130107	0	0.146628	6.01173	0	0.5	0.666667	Ta	Low grade	Yes	Low	1	18.2333	NA	NA	NA	NA	5.30474	13.7321	2.77464	78.1885
U0256	0	0	0.0924758	0.0162734	0.0325468	0.538928	0	0	0.255793	23.1869	7.67061	1.74637	0.510478	Ta	Low grade	Yes	High	1	12.5	NA	GC3	NA	NA	6.84586	14.2857	1.58895	77.2795
U0348	0	0.0177221	0.094518	0.0379699	0.0569548	0.226384	0	0	0.483092	2.53623	0	2.54203	0.164002	Ta	Low grade	Yes	Low	1	4.66667	Class 2b	GC1	-10.7657	T1HG_2	3.77344	17.5484	1.53987	77.1383
U0625	0	0.0987045	0.197409	0	0	20.8685	0.00135972	0	1.14068	4.18251	0	0.247525	0.371287	T1	Low grade	Yes	High	1	6.4	Class 2a	GC2	-2.69362	T1HG_2	3.06294	19.7622	1.16084	76.014
U1341	0	0.0880341	0.203156	0.0266241	0.00665602	1.07141	0.000507357	0	1.61406	20.8752	1.58196	1.64928	0.336587	Ta	Low grade	Yes	Low	1	5	Class 2b	NA	9.20835	T1HG_2	2.82891	19.651	1.61766	75.9025
U0659	0	0.112444	0.89955	0	0	29.3254	0.000458716	0.50739	1.1692	25.171	0.135685	2.18792	0.25441	Ta	High grade	Yes	Low	1	4.56667	Class 2b	GC3	-1.45617	T1HG_2	5.57513	17.3533	1.94517	75.1264
U0322	0	0	0.0114718	0	0	0.283702	0	0.158479	0	1.90174	0	0.0313972	0.0627944	Ta	Low grade	Yes	Low	1	50.3667	Class 3	NA	-14.8145	T1HG_2	3.39822	20.48	1.5424	74.5793
U0400	0	0.344536	0.0785783	0	0.0764185	4.65685	0	0.4561	1.25428	5.9293	0	0.395517	0.131839	T1	High grade	Yes	Low	1	33.6333	Class 2a	NA	-25.7541	T1HG_2	6.81733	16.7748	2.715	73.6928
U0600	0.00841538	0.0589077	0.100985	0.0264236	0.00660589	14.336	0	0	0.874317	5.35519	0	2.77203	0.165494	Ta	Low grade	Yes	Low	1	11.6333	Class 2a	NA	-26.2338	T1HG_2	5.22016	20.5305	1.60212	72.6472
U0455	0	0.0136587	0.0182116	0	0.0202532	0.336026	0.000258465	0	0	1.53102	0	0.458716	0.30581	T1	High grade	Yes	Low	1	1.66667	Class 2a	GC1	-13.9636	T1HG_2	4.81787	21.7612	0.930155	72.4908
U0006	0.00491811	0.314759	1.4115	0.214961	0.0483663	62.3988	0.00434531	0.206825	1.34436	19.6484	1.59396	2.32103	0.447427	Ta	High grade	NA	NA	NA	NA	Class 2b	GC2	2.85486	T1HG_2	8.89071	17.9729	0.909588	72.2268
U0615	0	0.0155994	0.0389985	0	0.040546	0.172948	0	0	0	0.84317	0	0.487541	0	Ta	Low grade	No	No recurrence	0	60	Class 3	GC3	-22.4373	T1HG_2	3.14643	24.6053	0.740338	71.5079
U1305	0	0.0140193	0.0911258	0	0.00767695	0.0898155	0	0	0.455235	2.57967	0	0.145455	0	Ta	Low grade	Yes	Low	1	13.8333	Class 1	NA	-16.7537	T1HG_2	2.32589	25.2431	1.23522	71.1958
U1394	0	0.0326229	0.07612	0.0093188	0.0838692	0.140257	0	0	0.940228	5.97717	0.0471476	0.424328	0.141443	Ta	High grade	NA	NA	NA	NA	NA	NA	NA	NA	6.2292	21.9116	1.45506	70.4042
U0959	0	0	0.0617141	0.0126342	0.0126342	6.00283	0	0	0.596659	6.20525	0.0463392	0.185357	0.0926784	T1	High grade	No	No recurrence	0	1.63333	NA	GC3	NA	NA	5.78924	21.7096	2.38957	70.1116
U1263	0	0.459318	0.19685	0	0.0709723	16.744	0	0	0.888889	6.48889	0.769823	0.538876	0.230947	T1	High grade	No	No recurrence	0	30.7667	Class 2b	NA	-1.81883	T1HG_2	3.5982	25.2249	1.27436	69.9025
U0329	0	0.0827187	0.0206797	0	0.00731368	0.000852858	0	0	1.31062	0.393185	0	0	0	Ta	Low grade	Yes	Low	1	3.76667	Class 3	GC3	-20.0487	T1HG_2	2.09722	27.5159	0.715331	69.6716
U1406	0	0	0.01657	0.0864198	0.0123457	0.11444	0	0.0605694	0.423985	3.21018	0.0549451	0.494505	0.10989	T1	High grade	Yes	High	1	3.1	NA	GC2	NA	NA	8.23036	19.2766	3.3251	69.168
U0496	0.0243053	0.0162035	0.0162035	0.0215471	0.0143647	0.941132	0.00115385	0.190718	0.44501	0.762873	0.035137	3.37316	0.245959	Ta	Low grade	Yes	High	1	36.2	Class 2a	NA	-21.7849	T1HG_2	9.63245	18.2256	3.25729	68.8847
U0608	0.00643211	0.263716	0.829742	0.15659	0.510621	14.4931	0.00126944	0.0792393	0.316957	3.80349	0.0950119	0.760095	0.855107	T1	High grade	Yes	Low	1	13.5667	Class 2b	GC3	-0.82767	T1HG_1	30.8354	0.304321	0.258673	68.6016
U1049	0	0.0372208	0.322581	0	0	3.79863	0.000914286	0	0.385109	4.10783	0.071736	0.286944	0	Ta	Low grade	No	No recurrence	0	28.4667	NA	GC1	NA	NA	11.5755	16.8211	3.70694	67.8965
U0337	0.00760803	0.0152161	0.167377	0	0.0632111	8.62499	0	0	0.250941	2.133	0.0335008	0.670017	0.670017	Ta	High grade	No	No recurrence	0	60	Class 3	GC2	-16.6358	T1HG_2	2.51433	27.6074	2.01147	67.8668
U0057	0.0126947	0.0211578	0.152336	0.0160746	0.0321492	53.0341	0.000268276	0.127226	2.92621	8.77863	0.0674309	0.606878	0.269724	Ta	Low grade	No	No recurrence	0	51.6667	Class 1	NA	-29.8871	T1HG_2	3.33424	26.5162	2.30079	67.8488
U1335	0.0566893	0.963719	0.765306	0.0450857	0.811542	22.1115	0	0.226757	1.36054	12.2449	0	0.888889	0.444444	Ta	Low grade	Yes	Low	1	7.4	Class 2a	GC2	-8.93272	T1HG_2	26.3199	3.92081	2.09627	67.663
U0027	0	0.00592417	0.035545	0.0125683	0.0125683	0.745175	0	0.917431	0.655308	5.24246	0	2.6764	0.729927	Ta	Low grade	No	No recurrence	0	60	Class 1	GC1	-14.1324	T1HG_2	1.55406	30.6335	1.07994	66.7325
U0478	0	0.108435	0.108435	0	0	0.196925	0	0	0.273224	2.52732	0	0.0880669	0.0440335	Ta	Low grade	NA	NA	NA	NA	NA	GC1	NA	NA	26.338	5.13681	2.29737	66.2278
U0334	0	0.047521	0.205924	0.0373972	0.0373972	5.65253	0	0	1.70399	10.1266	0.0503651	2.36716	0.805842	T1	High grade	Yes	Low	1	5	Class 2b	GC3	-7.07757	T1HG_2	11.0597	22.0104	1.66167	65.2683
U0397	0	0.120627	2.76894	0.118786	0.201936	2.55172	0.000316022	0.0754717	2.11321	25.283	0.263698	0.849692	1.49429	T1	Low grade	No	No recurrence	0	60	Class 3	NA	5.98985	T1HG_2	5.15694	27.6342	2.27472	64.9342
U0062	0	0.0740924	0.0123487	0.02062	0.192453	0.073926	0	0	0.212314	0.424628	0	0.332226	1.07973	Ta	High grade	Yes	NA	NA	NA	Class 1	GC2	-22.5426	T1HG_2	2.755	31.166	1.96786	64.1112
U1057	0.00669927	0.0200978	0.0200978	0.00438885	0.0263331	1.66271	8.23655e-05	0.099108	0.594648	2.97324	0	0.331596	0.0947418	Ta	Low grade	Yes	High	1	8.43333	Class 3	GC2	-25.9445	T1HG_2	17.9474	15.6087	2.5786	63.8653
U0094	0	0.329509	0.122041	0.0406636	0.00813273	0.025326	0	0.0641437	0.898012	4.29763	0.0454339	1.49932	0.136302	Ta	Low grade	Yes	Low	1	12.7333	Class 1	GC1	-8.54243	T1HG_2	10.804	21.5071	3.85353	63.8354
U0641	0.0108584	0.0651501	0.146588	0	0	0.538999	0.000303651	0.156986	1.0989	16.9545	0.290276	0	0	Ta	Low grade	Yes	Low	1	4.86667	Class 1	GC1	2.37365	T1HG_2	1.83637	33.2015	1.83072	63.1314
U1292	0	0.017751	0.0221887	0.0142613	0.019015	0.307549	0	0	0.590763	4.02793	0	1.20623	0.077821	T1	High grade	Yes	Low	1	6.1	Class 2b	GC2	-15.0314	T1HG_2	27.621	6.22749	3.05154	63.1
U0435	0.436681	0.62383	4.49158	0	0.0846024	22.2857	NA	0.124288	0.807872	19.6582	8.01595	0.209372	0.0897308	Ta	Low grade	No	No recurrence	0	58.5333	Class 2a	GC2	-9.74835	T1HG_2	19.0476	13.9971	3.8961	63.0592
U0351	0	0.00652912	0.0326456	0.0201857	0	0.117732	0	0	0.701262	3.64656	0	0.461361	0	T1	High grade	NA	NA	NA	NA	NA	GC3	NA	NA	3.5114	32.4003	1.46011	62.6282
U0605	0	0.204516	0.459118	0.00920217	0.0644152	2.92157	0	0	0.205761	1.44033	0.0656168	0.131234	0.459318	Ta	Low grade	No	No recurrence	0	60	Class 1	NA	-14.7667	T1HG_2	5.89518	29.0094	2.9688	62.1266
U0599	0	0	0.101758	0.0191626	0	0.722365	0	0	1.59363	21.7878	0.362428	1.88765	0.921172	Ta	Low grade	No	No recurrence	0	46.6333	NA	NA	NA	NA	6.5874	28.8331	2.83824	61.7413
U1020	0	0.0300503	0.946586	0.0268799	0	37.0291	0.000105175	0	0.798403	7.98403	0.0393856	0.393856	0.157542	Ta	Low grade	Yes	High	1	5.63333	Class 2b	GC2	7.40841	T1HG_2	2.94249	33.3959	2.03023	61.6313
U0264	0	0.0369344	0.0831025	0.00501253	0.00501253	25.4155	0	0	0.206825	1.13754	0	0.227445	0	Ta	Low grade	Yes	Low	1	11.4	Class 3	GC1	-15.0133	T1HG_2	1.82037	36.0753	1.5227	60.5816
U0642	0.00778028	0.334552	0.0933634	0.0118737	0.0653052	0.451633	0	0	0.829493	11.6129	0.0866551	0.433276	0.17331	Ta	Low grade	No	No recurrence	0	44.1	Class 1	GC1	-10.4421	T1HG_2	5.80587	31.9187	4.31603	57.9594
U1270	0	0.0865851	0.0461787	0	0	0.081287	0	0	0.195695	3.91389	0.443066	0.0886132	0.0443066	Ta	Low grade	No	No recurrence	0	60	Class 1	GC1	-18.3042	T1HG_2	3.47454	35.4998	3.11185	57.9138
U1167	0	0.215054	0.573477	0.00759013	0.00759013	28.3045	0.000141864	0	1.26812	23.5507	0.09298	0.23245	0.116225	T1	High grade	No	No recurrence	0	2.13333	NA	GC2	NA	NA	3.14671	35.7826	3.38374	57.687
U1043	0.00698373	0.0419024	0.230463	0.00524659	0.0472193	2.35614	0.000137155	0.0626959	0.877743	10.1567	0.101764	0.135685	0.0678426	T1	High grade	No	No recurrence	0	60	Class 1	GC1	-16.0872	T1HG_2	10.8732	27.8002	4.15617	57.1704
U0344	0	0.0263945	0.202358	0	0.0652985	5.5257	0	0	0.501505	4.31294	0.51619	0.774284	0.422337	Ta	Low grade	No	No recurrence	0	52.7333	Class 3	NA	-9.75342	T1HG_2	2.47509	42.0551	2.78581	52.684
U0045	0	0.12056	0.12056	0	0.0157134	15.1875	9.87654e-05	0	0.114416	1.373	0	0.224316	0.0897263	Ta	Low grade	Yes	High	1	4.86667	Class 1	GC2	-11.3425	T1HG_2	4.53777	39.6697	3.5236	52.2689
U1413	0	0.0679925	0.373959	0	0.178551	0.554733	0	0	0.698674	7.5421	0.20477	0.108408	0.240906	Ta	Low grade	Yes	Low	1	17.4333	Class 1	GC2	-10.9564	T1HG_2	7.44893	35.6876	5.10713	51.7564
U0349	0	0.00621659	0	0.00737083	0.00737083	0.165807	0	0	0	0.343938	0.101574	0.253936	0.203149	Ta	Low grade	Yes	Low	1	5.36667	Class 3	NA	-27.5294	T1HG_2	3.39172	42.086	3.24045	51.2818
U1046	0.0381301	0.0610082	1.29642	0.0118673	0.00593366	2.28585	0.00010523	0.140384	1.02948	35.9382	1.66353	0.81607	0.408035	Ta	Low grade	Yes	Low	1	6.43333	Class 2b	GC3	3.01689	T1HG_2	4.62702	40.4345	4.43423	50.5042
U0981	0.0882677	0.96359	1.93453	0.954285	0.535173	62.5723	0.0348273	0.572519	1.52672	13.8677	0.820232	1.26452	0.683527	T1	High grade	No	No recurrence	0	3.53333	NA	GC2	NA	NA	7.81714	38.1714	4.9981	49.0133
U1050	0	0.504565	2.27054	0.0402901	0	0.653579	0.00165229	0	2.00382	24.4275	1.02732	0.221807	0.140089	Ta	Low grade	Yes	Low	1	20.3333	Class 1	NA	3.57509	T1HG_2	8.46277	37.9854	5.79032	47.7615
U0653	0	0.0311526	0.0778816	0.00795039	0.00795039	3.25394	0	0	0.809717	9.44669	0.0519481	0.155844	0	T1	High grade	No	No recurrence	0	0.966667	Class 3	GC2	-15.5483	T1HG_2	2.39491	49.3634	1.68755	46.5542
U1409	0	0.15418	0.102787	0.0111136	0.200044	0.331575	0	0	1.4359	2.66667	0	0.276753	0.738007	Ta	Low grade	Yes	Low	1	3.76667	Class 3	NA	-29.9898	T1HG_2	4.74129	44.0485	5.55043	45.6597
U0590	0.0041806	0.171405	0.213211	0	0.0137713	0.113183	0	0	0.226886	1.47476	0	0.0207469	0.0829876	Ta	Low grade	No	No recurrence	0	55.9667	Class 2b	GC1	-18.7671	T1HG_2	8.23145	39.8604	8.47894	43.4292
U0268	0	0.0234555	0.0281466	0.0102192	0.0204384	0.591625	0	0	0.323102	1.93861	0	0.59727	0.426621	Ta	High grade	Yes	Low	1	14.2667	Class 1	NA	-19.8784	T1HG_2	1.21103	56.0489	1.10545	41.6346
U0954	0	0.094162	0.249252	0.00579341	0.00579341	4.36469	0	0	0.611189	9.0268	0.490677	0.228983	0.0327118	Ta	Low grade	Yes	Low	1	57.0667	Class 2b	GC2	16.0798	T1HG_2	3.78621	51.8734	3.43199	40.9084
U0648	0.0128172	0.217893	0.256345	0.0104976	0.00524879	43.4246	0	0.186916	1.1215	1.86916	0.168634	0.927487	0	Ta	Low grade	No	No recurrence	0	58.4	Class 3	GC1	-17.283	T1HG_2	3.29858	54.0517	2.06502	40.5847
U1018	0	0.060437	0.079033	0.00505638	0.0202255	0.103138	0	0	0.478469	3.18979	0	1.68612	0.843061	T1	Low grade	No	No recurrence	0	60	Class 1	GC1	-21.4015	T1HG_2	0.834327	59.1895	1.59714	38.379
U0401	0.0571919	0.219236	2.50691	0.173797	0.0802139	71.8319	0.000998004	0.0764234	1.18456	16.5457	0.527704	0.0879508	0	T1	High grade	Yes	Low	1	4.66667	Class 2b	NA	3.74472	T1HG_2	9.4296	45.1697	8	37.4007
U1031	0.0188229	0.301167	1.54976	0.00449701	0.00449701	37.9409	0.000865501	0.14652	0.879121	8.20513	0.524705	0.218627	0.0437254	Ta	Low grade	No	No recurrence	0	21.9	Class 1	GC1	-10.3006	T1HG_2	2.9001	57.6345	3.0137	36.4517
U0477	0	0.111568	0.655463	0.00601685	0.0300842	31.3958	0.00018577	0.0742574	0.915842	8.41584	0.259023	0.310827	0.138145	Ta	Low grade	No	No recurrence	0	44.3667	NA	GC2	NA	NA	3.22515	57.6936	2.73054	36.3507
U0454	0	0.0831163	0.0720341	0	0.00577734	0.278	0.000350508	0	0.266667	1.26667	0	0.266241	0	Ta	High grade	Yes	High	1	5.7	Class 3	GC2	-20.6135	T1HG_2	4.04107	58.2993	1.98763	35.672
U0128	0	0.14937	0.129887	0.0507651	0.224817	74.8017	0.00157406	0	1.36612	3.4153	0.1	1.1	0.35	Ta	High grade	No	No recurrence	0	60	Class 2b	GC2	7.72771	T1HG_2	2.68644	59.3918	3.86847	34.0533
U0638	0	0.00983187	0.0688231	0	0.0330077	19.0392	0	0	0.651254	5.17747	0.0259875	1.53326	1.2474	Ta	Low grade	Yes	Low	1	4.53333	Class 3	GC1	-19.6692	T1HG_2	3.99811	59.1554	3.61959	33.2269
U0278	0	0.861972	0.430986	0.019982	0.0699371	36.8306	0	0	1.70879	24.2435	1.77317	1.27133	0.535296	Ta	Low grade	Yes	Low	1	6.33333	Class 3	NA	-17.4204	T1HG_2	1.10102	64.1963	2.68373	32.019
U1408	0	0.0610998	0.0152749	0	0	0.11365	0	0	0.164474	2.46711	0.069979	0.209937	0.209937	Ta	Low grade	No	No recurrence	0	60	Class 1	GC1	-22.2549	T1HG_2	1.84958	64.2142	2.52401	31.4122
U0635	0	0.0700648	0.0262743	0	0.0199571	0.210862	0	0	1.35135	4.6332	0	1.21413	0.441501	Ta	Low grade	Yes	Low	1	8.83333	Class 3	GC2	-15.1428	T1HG_2	1.49223	67.0328	1.8791	29.5959
U1404	0	0.172725	0.290492	0.00946342	0	7.41441	0	0	0.317209	3.8858	0.120048	0.060024	0	Ta	Low grade	No	No recurrence	0	60	Class 3	GC1	-12.8851	T1HG_2	15.3999	32.4686	22.8519	29.2796
U0607	0	0.194755	0.649182	0	0	0.38969	0	0	0.846063	7.09753	0.14758	0.265643	0.0295159	Ta	Low grade	No	No recurrence	0	49.4333	Class 2b	GC2	19.1999	T1HG_2	4.69156	64.0909	3.29545	27.9221
U0657	0	0.0792864	0.0792864	0.0173933	0.00579777	0.794868	0.000336757	0	0.785083	3.82728	0	0.429646	0	T1	Low grade	Yes	High	1	8.63333	Class 3	GC2	-15.786	T1HG_2	4.18823	63.5481	8.95772	23.306
U1401	0.0347705	0.99096	1.55598	0.0226843	0.0529301	73.2039	0.00247491	0	4.34615	25.6154	0.691729	2.49624	1.92481	T1	High grade	Yes	High	1	1.06667	NA	GC1	NA	NA	2.94142	71.465	3.84521	21.7484
U1056	0	0.0435793	0.130738	0.00978569	0	0.15718	0	0.376727	1.59062	23.4408	8.23194	0.114068	0.0570342	Ta	High grade	Yes	High	1	4.43333	NA	GC1	NA	NA	1.51867	74.4674	3.46973	20.5442
U1304	0	0.0340692	0.258926	0.00597407	0	10.5768	0.00015868	0.070688	0.212064	12.2997	3.13474	0.136293	0.0778816	T1	Low grade	No	No recurrence	0	60	Class 3	GC2	-5.27307	T1HG_2	7.80969	66.7374	5.28807	20.1648
U1388	0	0.623901	0.272248	0.00643376	0.0772052	6.46248	0	0	1.77112	1.3624	0.0215285	0.279871	0.73197	Ta	Low grade	No	No recurrence	0	60	Class 3	GC1	-15.6513	T1HG_2	2.26631	74.6814	3.11332	19.939
U0988	0.0177085	0.212502	1.19532	0.0498398	0.0711997	15.2802	0	0.329518	1.78633	19.0947	1.82994	0.158595	0.121996	Ta	Low grade	No	No recurrence	0	11.1667	NA	GC1	NA	NA	3.06069	71.219	5.78463	19.9356
U1297	0	0.162697	0.175713	0	0.0806452	2.45575	0	0	0.760456	1.52091	0.0540249	0.864398	0.729335	Ta	High grade	No	No recurrence	0	13.9667	Class 1	GC1	-20.3772	T1HG_2	2.32435	74.3615	4.11843	19.1958
U0411	0	0.0672005	0.347203	0.0119539	0.0896539	0.0256413	0	0	1.23839	7.43034	0	0.0930665	0.2792	Ta	Low grade	No	No recurrence	0	36.9	Class 3	GC1	-21.3237	T1HG_2	1.40107	75.9482	6.53834	16.1123
U0976	0	0.152922	0.305844	0	0.0130378	1.77688	0	0	1.49868	5.30414	0.0925497	0.439611	0.0694123	Ta	Low grade	Yes	Low	1	0	Class 3	NA	-12.8233	T1HG_2	3.85938	75.2006	6.8781	14.0619
U1168	0	0.109612	0.084317	0	0.0492935	0.0364984	0	0.26455	0.529101	0.793651	0	0	0.272035	Ta	Low grade	NA	NA	NA	NA	NA	NA	NA	NA	1.05379	81.0746	4.14778	13.7238
U0267	0	0.00557756	0.0390429	0	0.00522821	0.0289113	0	0	0	10.7943	0	0.0529101	0.10582	Ta	Low grade	Yes	High	1	1.16667	Class 3	GC1	-8.33274	T1HG_2	0.861748	83.0068	3.13701	12.9944
U0338	0	0.330873	0.322389	0	0.0077912	0.730264	0	0.0673401	0.26936	3.7037	0.0293169	0.175902	0.117268	Ta	Low grade	NA	NA	NA	NA	NA	NA	NA	NA	6.92816	58.8432	22.0138	12.2149
U0437	0	0.0545256	0.0254453	0	0.0847526	6.00355	0	0	0.366972	0.550459	0	0.296736	0.296736	Ta	Low grade	Yes	Low	1	15.6667	Class 3	GC1	-31.9373	T1HG_2	0.846412	83.5831	3.81326	11.7572
U1429	0.0261677	0.94858	0.353264	0	0.0203348	13.7939	0	0.201387	6.84717	28.8431	4.8882	0.539707	0.292984	T1	High grade	Yes	High	1	0.966667	NA	NA	NA	NA	2.30903	82.0941	6.73831	8.85855
U0473	0	0.0219298	0.285088	0.0944733	0.0472367	4.9882	0	0	0	2.7027	0	0.389105	0.389105	T1	High grade	Yes	Low	1	1.03333	Class 3	NA	-7.93658	T1HG_2	27.7771	49.1769	14.2579	8.78808
U1427	0.0332557	0.133023	0.382441	0.017317	0.0808127	4.05284	0	0.506842	0.709579	12.6711	0.131148	0.95082	0.196721	Ta	Low grade	Yes	Low	1	59.5333	Class 1	NA	-16.6804	T1HG_2	3.19444	84.4508	3.58586	8.76894
U0088	0.0122075	0.69176	0.826043	0	0.161544	51.286	0	0	0.58102	7.55326	0.090063	0.210147	0.510357	Ta	Low grade	No	No recurrence	0	49.2667	Class 2b	GC2	-10.0643	T1HG_2	1.34025	86.8091	3.42117	8.42949
U0631	0	0	0	0	0.0063804	0.0130852	0	0	0.304878	0	0	0.0728863	0.0728863	Ta	Low grade	No	No recurrence	0	40.4	Class 3	NA	-15.4602	T1HG_2	0.865064	89.2505	1.55995	8.32447
U0627	0	0.04561	0.0304067	0	0.00693001	0.0913842	0	0.075815	0.075815	3.48749	0	0.0473485	0	T1	High grade	No	No recurrence	0	1.4	Class 3	GC1	-17.2942	T1HG_2	1.38998	90.1303	2.64883	5.83093
U0459	0.00395116	0.0395116	0.0434628	0	0.0967829	1.18078	0	0	0.390625	0.846354	0	0.27027	0.18018	T1	Low grade	Yes	High	1	0.733333	Class 3	GC1	-20.7089	T1HG_2	1.78903	86.6696	5.9616	5.5798
U0204	0.00577334	0.0635067	0.0635067	0	0.0072448	0.0299734	0	0	0	0.591133	0	0	0.0171585	Ta	Low grade	No	No recurrence	0	60	Class 2b	GC1	-8.84921	T1HG_2	3.1215	78.6355	15.3956	2.84735
U0091	0.11128	0.541224	5.38695	0.502406	0.608176	79.8122	0.00467359	0.258398	0.990525	12.4892	0.537634	3.03379	0.844854	Ta	High grade	Yes	Low	1	9.33333	Class 2b	GC3	3.31235	T1HG_2	1.7501	89.9451	5.89162	2.41317
U0418	0	0.779221	1.55844	NA	NA	0	NA	0	1.18193	9.75095	0.258231	0.145255	0.371207	Ta	Low grade	Yes	High	1	5.16667	NA	NA	NA	NA	NA	NA	NA	NA
U0417	0	0	0	NA	NA	NA	NA	0	0	0	NA	NA	NA	Ta	High grade	Yes	High	1	12.4667	NA	GC3	NA	NA	NA	NA	NA	NA

## Sheet: Figure 5
UROMOL ID	Progression	PFS months	Progression (60 months FU)	PFS months (60 months FU)	Age	AgeGroup variable	Tumor stage	Tumor grade	Concomitant CIS	EORTC risk	EAU risk	UROMOL2021 classification	T1HG classification	Mutational signature 13 (median dichotomization)	Progression signature 12-gene qPCR	Genomic class
U0001	0	82.4	0	60	86	14	Ta	Low grade	No	Low	Intermediate	Class 1	T1HG_2	High contribution	Low	GC2
U0002	0	72.1	0	60	73	11	Ta	Low grade	No	Low	Intermediate	Class 2b	T1HG_2	NA	NA	GC2
U0006	0	38.47	0	38.47	65	10	Ta	High grade	No	High	High	Class 2b	T1HG_2	High contribution	High	GC2
U0007	0	62.2	0	60	66	10	Ta	Low grade	Yes	Low	High	Class 1	T1HG_2	High contribution	Low	GC2
U0008	0	44.67	0	44.67	79	12	Ta	High grade	No	High	High	NA	NA	NA	NA	GC2
U0009	NA	NA	NA	NA	84	13	Ta	High grade	No	High	High	NA	NA	NA	High	GC3
U0010	0	40.63	0	40.63	76	12	Ta	Low grade	No	Low	Intermediate	Class 2b	T1HG_1	NA	NA	GC3
U0011	0	68.83	0	60	71	11	Ta	High grade	No	Low	High	Class 1	T1HG_2	High contribution	Low	GC2
U0012	0	62	0	60	83	13	Ta	Low grade	No	Low	Intermediate	Class 2a	T1HG_3	Low contribution	Low	NA
U0013	1	15.5	1	15.5	71	11	Ta	Low grade	No	Low	Intermediate	Class 2b	T1HG_2	High contribution	High	NA
U0015	0	23.57	0	23.57	80	13	Ta	High grade	No	High	High	Class 2b	T1HG_2	Low contribution	High	GC2
U0018	0	52.97	0	52.97	86	14	Ta	High grade	No	High	High	Class 2b	T1HG_2	Low contribution	Low	GC2
U0019	0	6.73	0	6.73	70	11	T1	High grade	Yes	High	High	NA	NA	NA	High	GC3
U0021	NA	NA	NA	NA	53	7	T1	High grade	Yes	High	High	NA	NA	NA	High	NA
U0022	NA	NA	NA	NA	84	13	Ta	Low grade	No	Low	Intermediate	NA	NA	NA	High	GC2
U0023	0	36.27	0	36.27	73	11	Ta	High grade	No	High	High	Class 2b	T1HG_2	High contribution	Low	GC3
U0024	0	44.17	0	44.17	59	8	Ta	Low grade	No	Low	Intermediate	Class 1	T1HG_2	NA	Low	GC2
U0026	0	72.83	0	60	71	11	Ta	High grade	No	Low	High	Class 1	T1HG_2	High contribution	Low	GC1
U0027	0	81.7	0	60	77	12	Ta	Low grade	No	Low	Low	Class 1	T1HG_2	Low contribution	Low	GC1
U0028	0	10.8	0	10.8	81	13	Ta	Low grade	No	Low	Intermediate	Class 1	T1HG_2	Low contribution	Low	GC2
U0029	0	50.07	0	50.07	52	7	Ta	Low grade	No	Low	Low	NA	NA	NA	Low	GC2
U0032	0	62.3	0	60	64	9	Ta	Low grade	No	Low	Intermediate	Class 1	T1HG_2	Low contribution	Low	GC1
U0034	0	5.43	0	5.43	60	9	Ta	Low grade	No	Low	Intermediate	NA	NA	NA	Low	NA
U0035	0	63.97	0	60	70	11	Ta	Low grade	No	Low	Intermediate	Class 2b	T1HG_2	High contribution	Low	GC1
U0036	0	12.97	0	12.97	52	7	Ta	High grade	No	Low	High	Class 1	T1HG_2	NA	Low	GC1
U0037	0	61.1	0	60	71	11	Ta	Low grade	No	Low	Intermediate	Class 1	T1HG_2	High contribution	Low	GC2
U0038	0	79.4	0	60	60	9	T1	High grade	No	High	High	Class 2a	T1HG_1	Low contribution	High	GC3
U0039	0	48.3	0	48.3	63	9	Ta	High grade	No	High	High	Class 2b	T1HG_2	NA	Low	GC2
U0041	0	65.13	0	60	70	11	Ta	High grade	No	High	High	Class 1	T1HG_2	NA	Low	GC2
U0042	0	52.67	0	52.67	85	14	Ta	Low grade	No	Low	Intermediate	Class 2a	T1HG_2	NA	High	GC2
U0045	0	52.7	0	52.7	75	12	Ta	Low grade	No	Low	Low	Class 1	T1HG_2	Low contribution	Low	GC2
U0046	0	53.17	0	53.17	65	10	T1	High grade	No	High	High	Class 1	T1HG_2	High contribution	Low	GC1
U0047	NA	NA	NA	NA	48	6	Ta	Low grade	No	Low	Intermediate	NA	NA	NA	Low	GC2
U0048	0	52	0	52	82	13	Ta	High grade	No	Low	High	Class 1	T1HG_2	Low contribution	Low	NA
U0053	0	55.5	0	55.5	76	12	Ta	Low grade	No	Low	Low	Class 2b	T1HG_2	Low contribution	High	GC3
U0054	0	12.97	0	12.97	77	12	Ta	Low grade	No	Low	Intermediate	Class 2b	T1HG_2	Low contribution	Low	NA
U0055	0	4.7	0	4.7	84	13	Ta	High grade	No	High	High	NA	NA	NA	High	GC3
U0056	0	26.9	0	26.9	91	15	Ta	Low grade	No	Low	Intermediate	NA	NA	NA	High	GC2
U0057	0	51.67	0	51.67	84	13	Ta	Low grade	No	Low	Intermediate	Class 1	T1HG_2	NA	Low	NA
U0059	0	70.5	0	60	49	6	T1	High grade	No	High	High	Class 2a	T1HG_3	Low contribution	High	GC3
U0060	0	51.47	0	51.47	69	10	Ta	Low grade	No	Low	Intermediate	Class 1	T1HG_2	NA	High	GC1
U0061	0	27.73	0	27.73	80	13	Ta	High grade	Yes	High	High	NA	NA	NA	High	NA
U0062	0	13.23	0	13.23	86	14	Ta	High grade	No	Low	High	Class 1	T1HG_2	High contribution	Low	GC2
U0063	0	61.13	0	60	82	13	CIS	High grade	Yes	High	High	NA	NA	NA	High	GC1
U0064	0	55.37	0	55.37	69	10	Ta	High grade	No	High	High	Class 2a	T1HG_1	Low contribution	High	GC3
U0065	NA	NA	NA	NA	75	12	Ta	Low grade	No	Low	Intermediate	NA	NA	NA	Low	GC1
U0067	0	58.53	0	58.53	74	11	T1	High grade	Yes	High	High	Class 2a	T1HG_3	High contribution	High	GC3
U0069	0	55.43	0	55.43	65	10	Ta	High grade	No	High	High	Class 1	T1HG_2	High contribution	Low	NA
U0071	0	65.97	0	60	54	7	Ta	Low grade	No	Low	Low	Class 2a	T1HG_1	Low contribution	High	NA
U0072	0	62.57	0	60	66	10	Ta	Low grade	No	Low	Intermediate	Class 1	T1HG_2	NA	High	GC3
U0073	0	81.23	0	60	69	10	Ta	Low grade	No	Low	Intermediate	Class 1	T1HG_2	Low contribution	High	GC3
U0074	0	38.53	0	38.53	78	12	Ta	High grade	No	Low	High	Class 2b	T1HG_2	High contribution	High	NA
U0076	0	62.67	0	60	69	10	CIS	High grade	Yes	High	High	Class 2a	T1HG_1	High contribution	High	GC3
U0077	0	75.7	0	60	64	9	T1	High grade	No	High	High	Class 2a	T1HG_1	High contribution	High	GC3
U0078	0	67.83	0	60	45	6	Ta	Low grade	No	Low	Intermediate	Class 1	T1HG_2	NA	Low	GC1
U0080	0	59.17	0	59.17	52	7	Ta	High grade	Yes	High	High	Class 2b	T1HG_2	High contribution	High	GC3
U0082	0	11.13	0	11.13	94	15	Ta	Low grade	No	Low	Intermediate	NA	NA	NA	Low	NA
U0083	0	59.23	0	59.23	83	13	Ta	High grade	Yes	High	High	Class 2b	T1HG_1	NA	High	GC3
U0086	0	40.63	0	40.63	87	14	T1	High grade	No	High	High	Class 2b	T1HG_2	High contribution	High	GC2
U0087	0	58.6	0	58.6	73	11	Ta	Low grade	Yes	High	High	Class 1	T1HG_2	Low contribution	High	GC3
U0088	0	49.27	0	49.27	78	12	Ta	Low grade	No	Low	Intermediate	Class 2b	T1HG_2	High contribution	High	GC2
U0089	0	55.37	0	55.37	71	11	Ta	Low grade	Yes	High	High	Class 2b	T1HG_2	Low contribution	Low	NA
U0090	0	60.47	0	60	71	11	T1	High grade	No	High	High	Class 2b	T1HG_2	High contribution	High	GC3
U0091	1	14.23	1	14.23	87	14	Ta	High grade	No	High	High	Class 2b	T1HG_2	High contribution	High	GC3
U0092	0	25.07	0	25.07	75	12	T1	Low grade	Yes	High	High	Class 2b	T1HG_2	Low contribution	High	GC3
U0093	1	5.27	1	5.27	62	9	T1	High grade	Yes	High	High	Class 2b	T1HG_1	High contribution	High	GC3
U0094	0	69.03	0	60	52	7	Ta	Low grade	No	Low	Low	Class 1	T1HG_2	Low contribution	Low	GC1
U0095	0	41.4	0	41.4	65	10	Ta	Low grade	No	Low	Intermediate	Class 1	T1HG_2	Low contribution	High	GC2
U0097	NA	NA	NA	NA	76	12	Ta	Low grade	No	Low	Intermediate	NA	NA	NA	Low	GC1
U0099	0	23.87	0	23.87	63	9	Ta	Low grade	Yes	High	High	Class 2b	T1HG_2	High contribution	High	GC3
U0100	0	54.63	0	54.63	76	12	Ta	Low grade	No	Low	Low	Class 2b	T1HG_2	High contribution	Low	GC1
U0102	0	77.93	0	60	65	10	Ta	High grade	No	High	High	Class 1	T1HG_3	Low contribution	Low	GC1
U0104	0	14	0	14	70	11	T1	High grade	No	High	High	Class 2a	T1HG_1	High contribution	High	GC3
U0105	0	63.8	0	60	75	12	Ta	Low grade	No	Low	Intermediate	Class 1	T1HG_2	Low contribution	Low	GC1
U0106	0	73.57	0	60	62	9	Ta	Low grade	No	Low	Low	Class 3	T1HG_2	High contribution	Low	GC1
U0107	1	2.03	1	2.03	57	8	T1	High grade	No	High	High	NA	NA	NA	High	GC3
U0108	0	56.9	0	56.9	51	7	Ta	Low grade	No	Low	Intermediate	NA	NA	NA	NA	GC2
U0109	0	24.13	0	24.13	89	14	T1	Low grade	No	High	High	Class 2b	T1HG_2	High contribution	High	GC3
U0110	0	40.13	0	40.13	66	10	Ta	Low grade	No	Low	Intermediate	Class 2a	T1HG_3	High contribution	High	GC1
U0112	0	28.07	0	28.07	64	9	Ta	Low grade	No	Low	Intermediate	NA	NA	NA	High	NA
U0113	0	59.1	0	59.1	57	8	Ta	Low grade	No	Low	Intermediate	NA	NA	NA	Low	GC1
U0114	0	36.1	0	36.1	58	8	Ta	Low grade	No	Low	Intermediate	Class 2b	T1HG_2	NA	Low	NA
U0115	0	59.2	0	59.2	71	11	Ta	High grade	No	High	High	Class 2b	T1HG_2	NA	Low	GC1
U0117	0	72.63	0	60	67	10	Ta	Low grade	No	Low	Low	Class 1	T1HG_2	High contribution	Low	GC1
U0118	0	73.67	0	60	65	10	Ta	Low grade	No	Low	Intermediate	Class 1	T1HG_2	Low contribution	Low	GC1
U0119	0	24.23	0	24.23	78	12	Ta	Low grade	No	Low	Intermediate	Class 2a	T1HG_3	High contribution	Low	GC1
U0120	0	27.3	0	27.3	83	13	CIS	High grade	Yes	High	High	Class 2a	T1HG_1	High contribution	High	GC3
U0121	0	55.53	0	55.53	87	14	Ta	Low grade	No	Low	Intermediate	Class 1	T1HG_2	High contribution	Low	GC2
U0122	0	66	0	60	78	12	Ta	Low grade	No	Low	Intermediate	Class 3	T1HG_2	NA	Low	GC1
U0125	0	19.87	0	19.87	67	10	Ta	Low grade	No	Low	Low	Class 1	T1HG_2	Low contribution	Low	GC1
U0126	0	67	0	60	80	13	Ta	High grade	No	Low	High	Class 2a	T1HG_3	Low contribution	Low	GC2
U0128	0	72.13	0	60	76	12	Ta	High grade	No	High	High	Class 2b	T1HG_2	Low contribution	Low	GC2
U0129	0	29.87	0	29.87	96	16	T1	High grade	No	High	High	Class 2b	T1HG_2	High contribution	Low	GC2
U0130	0	57.5	0	57.5	49	6	Ta	Low grade	No	Low	Intermediate	Class 2b	T1HG_2	High contribution	Low	GC2
U0134	0	49.33	0	49.33	78	12	Ta	Low grade	No	Low	Intermediate	Class 1	T1HG_2	High contribution	High	GC2
U0137	1	17.93	1	17.93	67	10	T1	High grade	No	High	High	Class 2b	T1HG_2	Low contribution	Low	NA
U0138	0	90.43	0	60	74	11	Ta	High grade	No	High	High	Class 2b	T1HG_2	High contribution	High	GC3
U0139	0	0.93	0	0.93	57	8	T1	High grade	No	High	High	Class 2a	T1HG_2	Low contribution	High	GC3
U0140	0	41.07	0	41.07	68	10	Ta	Low grade	No	Low	Intermediate	Class 2b	T1HG_2	Low contribution	Low	NA
U0141	0	89.33	0	60	61	9	Ta	Low grade	No	Low	Low	Class 2b	T1HG_3	High contribution	High	GC2
U0142	0	47.37	0	47.37	73	11	Ta	Low grade	No	Low	Intermediate	Class 1	T1HG_2	High contribution	High	GC2
U0143	0	15.33	0	15.33	64	9	Ta	High grade	No	Low	High	Class 2a	T1HG_3	High contribution	High	GC3
U0144	0	47.17	0	47.17	60	9	Ta	Low grade	No	Low	Intermediate	Class 2b	T1HG_2	Low contribution	High	NA
U0147	0	85.5	0	60	65	10	T1	High grade	No	High	High	Class 2b	T1HG_2	High contribution	High	GC3
U0149	0	85.57	0	60	71	11	Ta	Low grade	No	Low	Low	Class 2a	T1HG_2	Low contribution	High	GC3
U0151	0	85.27	0	60	65	10	Ta	High grade	No	Low	High	Class 3	T1HG_2	Low contribution	Low	GC2
U0153	0	85.97	0	60	79	12	Ta	Low grade	No	Low	Intermediate	Class 3	T1HG_2	Low contribution	Low	GC1
U0154	0	43.5	0	43.5	70	11	Ta	Low grade	No	Low	Low	Class 3	T1HG_2	Low contribution	Low	NA
U0156	0	41.53	0	41.53	80	13	Ta	Low grade	No	Low	Intermediate	Class 2a	T1HG_2	Low contribution	Low	GC3
U0157	0	22.2	0	22.2	75	12	Ta	Low grade	No	Low	Low	NA	NA	NA	Low	GC2
U0158	0	44.53	0	44.53	82	13	Ta	Low grade	No	Low	Intermediate	Class 2b	T1HG_2	High contribution	High	GC2
U0159	0	46.1	0	46.1	79	12	Ta	High grade	No	High	High	Class 1	T1HG_2	High contribution	Low	NA
U0160	0	88.33	0	60	50	7	T1	High grade	No	High	High	Class 3	T1HG_2	High contribution	Low	GC2
U0161	0	87.93	0	60	70	11	Ta	Low grade	No	Low	Intermediate	Class 2b	T1HG_2	Low contribution	Low	GC2
U0164	1	24.47	1	24.47	67	10	T1	High grade	No	High	High	NA	NA	NA	High	GC3
U0171	0	83.67	0	60	71	11	Ta	High grade	No	High	High	Class 2b	T1HG_2	High contribution	Low	GC2
U0176	0	18.2	0	18.2	71	11	Ta	Low grade	Yes	Low	High	NA	NA	NA	High	GC2
U0177	0	12.87	0	12.87	59	8	Ta	High grade	No	High	High	Class 2b	T1HG_2	High contribution	Low	GC3
U0179	0	79.93	0	60	85	14	CIS	High grade	Yes	High	High	Class 2b	T1HG_2	High contribution	Low	GC2
U0181	0	17.97	0	17.97	92	15	Ta	High grade	Yes	High	High	Class 2b	T1HG_2	High contribution	High	GC3
U0182	1	78.03	0	60	79	12	Ta	Low grade	No	Low	Low	Class 2b	T1HG_2	High contribution	Low	GC2
U0183	0	81.37	0	60	67	10	T1	Low grade	No	High	High	Class 2b	T1HG_2	NA	Low	GC1
U0184	0	81.77	0	60	68	10	Ta	Low grade	No	Low	Intermediate	Class 3	T1HG_2	High contribution	Low	GC1
U0188	0	78.5	0	60	69	10	Ta	Low grade	Yes	Low	High	Class 3	T1HG_2	NA	Low	NA
U0189	0	26.67	0	26.67	81	13	Ta	High grade	Yes	High	High	Class 2a	T1HG_1	High contribution	High	GC3
U0190	0	78.77	0	60	74	11	Ta	Low grade	No	Low	Intermediate	Class 2b	T1HG_2	Low contribution	Low	GC2
U0195	0	37.23	0	37.23	71	11	Ta	Low grade	No	Low	Intermediate	Class 2b	T1HG_2	High contribution	High	GC2
U0196	0	129.67	0	60	72	11	Ta	Low grade	Yes	High	High	NA	NA	NA	Low	NA
U0199	0	99.53	0	60	50	7	Ta	High grade	No	High	High	Class 3	T1HG_2	Low contribution	Low	GC3
U0200	0	67.53	0	60	58	8	Ta	High grade	Yes	High	High	Class 1	T1HG_2	Low contribution	High	GC3
U0201	0	1.83	0	1.83	61	9	Ta	Low grade	Yes	High	High	Class 2a	T1HG_2	High contribution	High	NA
U0204	0	61.43	0	60	57	8	Ta	Low grade	No	Low	Intermediate	Class 2b	T1HG_2	Low contribution	High	GC1
U0207	0	5.63	0	5.63	80	13	Ta	High grade	No	High	High	Class 2b	T1HG_2	High contribution	High	GC3
U0208	0	57.8	0	57.8	78	NA	Ta	Low grade	No	Low	Intermediate	NA	NA	NA	Low	NA
U0210	0	97.47	0	60	66	10	Ta	Low grade	Yes	Low	High	NA	NA	NA	High	GC1
U0214	0	45.73	0	45.73	69	10	T1	High grade	No	High	High	Class 2b	T1HG_2	NA	High	NA
U0216	0	10.7	0	10.7	80	13	Ta	High grade	No	Low	High	NA	NA	NA	Low	GC1
U0219	0	41.57	0	41.57	76	NA	Ta	Low grade	No	Low	Intermediate	NA	NA	NA	Low	GC2
U0221	0	121.37	0	60	57	NA	Ta	Low grade	No	Low	Intermediate	NA	NA	NA	Low	NA
U0224	0	103.03	0	60	54	7	Ta	High grade	No	Low	High	Class 2b	T1HG_1	High contribution	High	GC1
U0226	0	26.37	0	26.37	69	NA	Ta	Low grade	No	Low	Intermediate	NA	NA	NA	Low	GC1
U0231	NA	NA	NA	NA	84	13	Ta	Low grade	No	Low	Intermediate	NA	NA	NA	Low	NA
U0233	0	68.4	0	60	66	10	Ta	Low grade	No	Low	Intermediate	Class 2b	T1HG_2	NA	Low	NA
U0238	NA	NA	NA	NA	52	7	CIS	High grade	Yes	High	High	NA	NA	NA	Low	NA
U0245	NA	NA	NA	NA	86	14	Ta	High grade	No	Low	High	NA	NA	NA	High	GC2
U0256	1	25.37	1	25.37	65	NA	Ta	Low grade	No	Low	Intermediate	NA	NA	NA	High	GC3
U0259	0	14.73	0	14.73	54	NA	Ta	Low grade	No	Low	Intermediate	NA	NA	NA	High	NA
U0261	0	63.1	0	60	62	9	Ta	Low grade	No	Low	Intermediate	Class 3	T1HG_2	NA	Low	NA
U0262	0	105.4	0	60	51	7	Ta	Low grade	No	Low	Intermediate	Class 3	T1HG_2	Low contribution	Low	GC1
U0263	0	129.07	0	60	71	11	Ta	Low grade	No	Low	Intermediate	NA	NA	NA	Low	NA
U0264	0	88.23	0	60	64	9	Ta	Low grade	No	Low	Intermediate	Class 3	T1HG_2	Low contribution	Low	GC1
U0266	NA	NA	NA	NA	84	13	Ta	Low grade	No	Low	Intermediate	NA	NA	NA	Low	NA
U0267	1	4.23	1	4.23	75	12	Ta	Low grade	No	Low	Intermediate	Class 3	T1HG_2	High contribution	Low	GC1
U0268	0	82.1	0	60	81	13	Ta	High grade	No	Low	High	Class 1	T1HG_2	High contribution	Low	NA
U0273	0	127.97	0	60	59	NA	Ta	Low grade	No	Low	Intermediate	NA	NA	NA	High	NA
U0274	NA	NA	NA	NA	87	14	Ta	High grade	No	Low	High	NA	NA	NA	High	NA
U0275	0	66.13	0	60	63	9	Ta	Low grade	No	Low	Intermediate	Class 1	T1HG_2	High contribution	High	GC2
U0276	1	49.43	1	49.43	78	12	Ta	High grade	No	High	High	NA	NA	NA	High	NA
U0277	0	122.53	0	60	63	NA	Ta	Low grade	No	Low	Intermediate	NA	NA	NA	NA	GC2
U0278	0	100.4	0	60	46	6	Ta	Low grade	No	Low	Intermediate	Class 3	T1HG_2	High contribution	Low	NA
U0279	NA	NA	NA	NA	86	14	Ta	Low grade	No	Low	Intermediate	NA	NA	NA	Low	NA
U0280	0	7.63	0	7.63	87	NA	Ta	High grade	No	High	High	NA	NA	NA	Low	NA
U0283	0	62.8	0	60	74	NA	Ta	Low grade	No	Low	Intermediate	NA	NA	NA	High	NA
U0287	0	0.33	0	0.33	59	8	T1	High grade	No	High	High	NA	NA	NA	High	GC3
U0290	0	106.17	0	60	73	11	Ta	High grade	No	Low	High	Class 2b	T1HG_2	High contribution	Low	NA
U0291	1	35.67	1	35.67	70	NA	Ta	Low grade	Yes	High	High	NA	NA	NA	High	GC3
U0294	0	30.27	0	30.27	87	14	Ta	High grade	No	Low	High	NA	NA	NA	High	NA
U0307	0	97.13	0	60	54	7	Ta	Low grade	Yes	Low	High	Class 3	T1HG_2	NA	Low	GC2
U0312	1	9.33	1	9.33	80	13	T1	Low grade	No	High	High	Class 3	T1HG_2	Low contribution	High	GC2
U0316	0	59.13	0	59.13	60	9	Ta	High grade	No	High	High	Class 3	T1HG_2	NA	Low	GC2
U0317	0	78.9	0	60	76	NA	Ta	Low grade	No	Low	Intermediate	NA	NA	NA	High	GC3
U0320	0	2.53	0	2.53	72	11	T1	High grade	Yes	High	High	NA	NA	NA	High	GC3
U0322	0	103.1	0	60	62	9	Ta	Low grade	No	Low	Low	Class 3	T1HG_2	High contribution	Low	NA
U0323	0	103.23	0	60	65	10	T1	High grade	No	High	High	Class 2b	T1HG_1	High contribution	High	NA
U0326	0	6.53	0	6.53	68	10	Ta	High grade	Yes	High	High	Class 2b	T1HG_2	High contribution	High	NA
U0328	0	79.77	0	60	82	NA	Ta	High grade	Yes	High	High	NA	NA	NA	High	NA
U0329	0	99.93	0	60	66	10	Ta	Low grade	No	Low	Low	Class 3	T1HG_2	Low contribution	Low	GC3
U0330	0	49.4	0	49.4	83	13	Ta	High grade	Yes	High	High	Class 2b	T1HG_2	High contribution	Low	GC3
U0331	0	22.27	0	22.27	74	11	Ta	Low grade	No	Low	Intermediate	NA	NA	NA	Low	NA
U0332	0	84.53	0	60	61	9	Ta	High grade	Yes	High	High	Class 2a	T1HG_1	High contribution	High	NA
U0334	0	104.5	0	60	64	9	T1	High grade	No	High	High	Class 2b	T1HG_2	Low contribution	High	GC3
U0336	0	87.8	0	60	89	14	CIS	Low grade	Yes	High	High	NA	NA	NA	High	NA
U0337	0	61.8	0	60	56	8	Ta	High grade	No	High	High	Class 3	T1HG_2	High contribution	High	GC2
U0338	NA	NA	NA	NA	54	7	Ta	Low grade	No	Low	Intermediate	NA	NA	NA	Low	NA
U0343	0	25.07	0	25.07	81	13	T1	High grade	No	High	High	NA	NA	NA	High	GC3
U0344	0	52.73	0	52.73	83	13	Ta	Low grade	No	Low	NA	Class 3	T1HG_2	NA	High	NA
U0346	0	91.7	0	60	70	11	Ta	High grade	No	High	High	Class 3	T1HG_2	Low contribution	High	NA
U0348	0	48.27	0	48.27	70	11	Ta	Low grade	No	Low	NA	Class 2b	T1HG_2	High contribution	Low	GC1
U0349	0	92.7	0	60	73	11	Ta	Low grade	No	Low	Intermediate	Class 3	T1HG_2	High contribution	Low	NA
U0350	NA	NA	NA	NA	29	2	Ta	Low grade	No	Low	Intermediate	Class 1	T1HG_2	High contribution	Low	GC1
U0351	NA	NA	NA	NA	77	12	T1	High grade	No	High	High	NA	NA	NA	High	GC3
U0367	0	8.17	0	8.17	82	13	CIS	Low grade	Yes	High	High	NA	NA	NA	High	GC3
U0378	0	98.5	0	60	61	9	Ta	Low grade	No	Low	Intermediate	Class 1	T1HG_2	High contribution	Low	NA
U0380	0	99.87	0	60	70	11	Ta	High grade	No	Low	High	Class 2b	T1HG_2	Low contribution	Low	NA
U0383	0	44	0	44	85	14	Ta	High grade	No	High	High	Class 2a	T1HG_2	High contribution	High	NA
U0384	0	32.43	0	32.43	67	10	Ta	Low grade	No	Low	Low	Class 2b	T1HG_1	NA	High	NA
U0385	0	23.97	0	23.97	72	11	T1	High grade	No	High	High	Class 2a	T1HG_3	Low contribution	High	NA
U0387	0	5.23	0	5.23	55	8	T1	High grade	Yes	High	High	NA	NA	NA	High	NA
U0389	0	118.83	0	60	68	10	Ta	High grade	Yes	High	High	NA	NA	NA	High	NA
U0392	0	55.77	0	55.77	82	13	Ta	Low grade	Yes	High	High	Class 2b	T1HG_2	High contribution	Low	NA
U0394	0	96.33	0	60	50	7	Ta	Low grade	No	Low	Intermediate	Class 3	T1HG_2	NA	Low	NA
U0395	0	18.67	0	18.67	72	11	Ta	Low grade	No	Low	Intermediate	NA	NA	NA	High	NA
U0397	0	61.8	0	60	69	10	T1	Low grade	No	High	High	Class 3	T1HG_2	High contribution	High	NA
U0400	0	87	0	60	68	10	T1	High grade	No	High	High	Class 2a	T1HG_2	NA	High	NA
U0401	0	94.37	0	60	56	8	T1	High grade	Yes	High	High	Class 2b	T1HG_2	High contribution	High	NA
U0403	0	74.93	0	60	48	6	T1	High grade	Yes	High	High	NA	NA	NA	Low	GC3
U0408	1	6.27	1	6.27	76	NA	Ta	High grade	Yes	High	High	NA	NA	NA	High	NA
U0411	0	36.9	0	36.9	68	10	Ta	Low grade	No	Low	Intermediate	Class 3	T1HG_2	High contribution	Low	GC1
U0412	0	34.97	0	34.97	66	10	Ta	Low grade	No	Low	Intermediate	Class 2b	T1HG_2	Low contribution	Low	NA
U0416	0	75.43	0	60	65	NA	Ta	Low grade	No	Low	Intermediate	NA	NA	NA	Low	NA
U0417	0	109.87	0	60	83	13	Ta	High grade	No	Low	High	NA	NA	NA	NA	GC3
U0418	1	36	1	36	86	NA	Ta	Low grade	No	Low	Intermediate	NA	NA	NA	NA	NA
U0419	0	81.2	0	60	81	NA	T1	High grade	Yes	High	High	NA	NA	NA	High	GC3
U0421	0	32.07	0	32.07	85	14	Ta	Low grade	Yes	High	High	Class 3	T1HG_2	NA	Low	NA
U0423	0	58.67	0	58.67	75	12	Ta	Low grade	No	Low	Intermediate	NA	NA	NA	High	GC3
U0424	0	73.3	0	60	85	14	Ta	Low grade	No	Low	Low	NA	NA	NA	Low	NA
U0425	0	99.13	0	60	64	9	Ta	Low grade	No	Low	Low	Class 3	T1HG_2	NA	Low	GC1
U0426	0	84.2	0	60	86	14	Ta	Low grade	No	Low	Low	Class 3	T1HG_2	High contribution	Low	GC1
U0427	0	87.73	0	60	77	12	Ta	High grade	Yes	High	High	Class 2a	T1HG_1	High contribution	High	NA
U0430	0	74.77	0	60	81	13	Ta	High grade	No	High	High	Class 2a	T1HG_2	High contribution	High	GC3
U0431	1	9.53	1	9.53	80	13	T1	High grade	Yes	High	High	Class 2a	T1HG_1	High contribution	High	GC3
U0432	1	5	1	5	80	NA	T1	High grade	Yes	High	High	NA	NA	NA	NA	NA
U0433	0	24.43	0	24.43	81	13	Ta	High grade	Yes	High	High	Class 2a	T1HG_1	High contribution	High	GC3
U0434	1	3.27	1	3.27	76	12	T1	High grade	No	High	High	Class 2a	T1HG_1	High contribution	High	GC3
U0435	0	58.53	0	58.53	58	8	Ta	Low grade	Yes	Low	High	Class 2a	T1HG_2	NA	High	GC2
U0436	0	71.67	0	60	72	NA	Ta	Low grade	Yes	High	High	NA	NA	NA	High	NA
U0437	0	59.93	0	59.93	64	9	Ta	Low grade	No	Low	NA	Class 3	T1HG_2	NA	Low	GC1
U0438	0	54.17	0	54.17	72	11	Ta	Low grade	No	Low	Low	Class 1	T1HG_2	NA	Low	NA
U0439	0	92.73	0	60	66	10	Ta	Low grade	No	Low	Low	Class 3	T1HG_2	High contribution	Low	NA
U0442	0	77.53	0	60	75	12	Ta	High grade	No	High	High	Class 2a	T1HG_1	NA	High	NA
U0445	0	20.5	0	20.5	85	14	Ta	Low grade	No	Low	Intermediate	NA	NA	NA	Low	NA
U0446	0	118.83	0	60	72	11	Ta	Low grade	No	Low	Intermediate	Class 2b	T1HG_2	Low contribution	NA	NA
U0447	0	89.93	0	60	64	9	Ta	Low grade	No	Low	Intermediate	Class 2b	T1HG_2	NA	Low	NA
U0448	0	20.47	0	20.47	77	12	T1	High grade	No	High	High	Class 2a	T1HG_2	NA	High	NA
U0450	0	16.03	0	16.03	69	10	Ta	Low grade	Yes	Low	High	Class 2b	T1HG_2	High contribution	High	NA
U0453	0	61.17	0	60	74	11	Ta	Low grade	Yes	High	High	Class 2a	T1HG_2	NA	High	GC3
U0454	0	59.8	0	59.8	68	10	Ta	High grade	No	Low	High	Class 3	T1HG_2	NA	Low	GC2
U0455	0	95.4	0	60	81	13	T1	High grade	Yes	High	High	Class 2a	T1HG_2	Low contribution	High	GC1
U0457	0	98.47	0	60	66	10	Ta	High grade	No	Low	High	Class 2a	T1HG_3	High contribution	High	GC3
U0458	0	114.4	0	60	63	9	Ta	Low grade	No	Low	Intermediate	Class 2b	T1HG_2	NA	Low	NA
U0459	0	47.5	0	47.5	54	7	T1	Low grade	No	High	High	Class 3	T1HG_2	Low contribution	High	GC1
U0461	0	97.07	0	60	64	9	Ta	Low grade	No	Low	Intermediate	Class 3	T1HG_2	NA	High	GC3
U0464	0	119.7	0	60	71	NA	T1	High grade	Yes	High	High	NA	NA	NA	High	NA
U0466	0	92.7	0	60	64	9	Ta	Low grade	No	Low	Intermediate	Class 2b	T1HG_2	Low contribution	High	GC2
U0469	0	91.57	0	60	63	9	Ta	Low grade	No	Low	Intermediate	Class 3	T1HG_2	High contribution	Low	GC2
U0473	0	86.93	0	60	64	9	T1	High grade	No	High	High	Class 3	T1HG_2	Low contribution	Low	NA
U0475	0	72.4	0	60	67	10	Ta	High grade	No	High	High	Class 1	T1HG_2	NA	Low	GC2
U0476	0	82	0	60	65	10	T1	High grade	No	High	High	Class 2a	T1HG_1	High contribution	High	GC3
U0477	0	44.37	0	44.37	79	12	Ta	Low grade	No	Low	Intermediate	NA	NA	NA	High	GC2
U0478	NA	NA	NA	NA	61	9	Ta	Low grade	No	Low	Intermediate	NA	NA	NA	Low	GC1
U0481	0	116.13	0	60	69	NA	Ta	Low grade	Yes	High	High	NA	NA	NA	Low	NA
U0483	0	115.17	0	60	70	11	T1	Low grade	No	Low	High	NA	NA	NA	High	NA
U0491	NA	NA	NA	NA	90	15	T1	High grade	No	High	High	NA	NA	NA	High	GC2
U0494	0	88.87	0	60	83	13	Ta	Low grade	Yes	Low	High	Class 3	T1HG_2	NA	High	NA
U0496	0	36.17	0	36.17	63	9	Ta	Low grade	Yes	High	High	Class 2a	T1HG_2	NA	High	NA
U0497	0	108.57	0	60	72	NA	Ta	Low grade	No	Low	Intermediate	NA	NA	NA	Low	NA
U0498	0	109.5	0	60	65	10	T1	High grade	No	High	High	NA	NA	NA	High	GC3
U0501	0	49.27	0	49.27	72	11	Ta	Low grade	No	Low	Intermediate	NA	NA	NA	High	GC2
U0502	0	78	0	60	77	12	Ta	High grade	Yes	High	High	Class 2a	T1HG_1	Low contribution	High	NA
U0507	0	48.87	0	48.87	67	10	Ta	High grade	No	Low	High	NA	NA	NA	High	NA
U0509	0	2.73	0	2.73	46	6	Ta	High grade	No	Low	High	NA	NA	NA	High	NA
U0511	0	62.8	0	60	84	13	Ta	Low grade	No	Low	Intermediate	NA	NA	NA	High	NA
U0512	1	1.33	1	1.33	84	13	T1	High grade	No	High	High	Class 2a	T1HG_1	High contribution	High	NA
U0513	0	27.77	0	27.77	91	15	T1	High grade	No	High	High	NA	NA	NA	Low	NA
U0514	1	1.13	1	1.13	63	9	T1	High grade	No	High	High	Class 2b	T1HG_1	High contribution	High	NA
U0515	1	0.9	1	0.9	63	9	T1	High grade	No	High	High	Class 2a	T1HG_1	High contribution	High	NA
U0516	0	23	0	23	62	9	Ta	Low grade	No	Low	Low	Class 2b	T1HG_2	NA	High	NA
U0519	0	15.33	0	15.33	81	13	Ta	Low grade	No	Low	Low	Class 3	T1HG_2	Low contribution	Low	NA
U0521	0	41.7	0	41.7	86	14	T1	High grade	No	High	High	NA	NA	NA	High	NA
U0522	0	0.77	0	0.77	83	13	T1	Low grade	No	Low	High	NA	NA	NA	Low	GC3
U0531	0	108.27	0	60	61	9	T1	Low grade	Yes	High	High	Class 3	T1HG_2	Low contribution	Low	GC3
U0532	0	47.63	0	47.63	73	11	Ta	Low grade	No	Low	NA	NA	NA	NA	High	GC1
U0534	0	44.3	0	44.3	65	10	T1	Low grade	No	Low	High	Class 3	T1HG_2	Low contribution	Low	GC1
U0535	0	44.37	0	44.37	47	6	T1	Low grade	No	High	High	Class 1	T1HG_2	Low contribution	Low	GC1
U0538	0	44.07	0	44.07	78	12	Ta	Low grade	No	Low	NA	Class 2b	T1HG_2	High contribution	High	GC3
U0540	0	43.93	0	43.93	68	10	Ta	Low grade	No	Low	NA	NA	NA	NA	Low	GC3
U0541	0	43.9	0	43.9	63	9	Ta	Low grade	No	Low	NA	Class 1	T1HG_2	High contribution	Low	GC3
U0542	0	43.87	0	43.87	78	12	T1	Low grade	No	Low	High	Class 1	T1HG_2	Low contribution	Low	GC1
U0544	0	27.03	0	27.03	60	9	Ta	Low grade	No	Low	NA	Class 2b	T1HG_2	High contribution	Low	GC1
U0545	NA	NA	NA	NA	79	12	Ta	High grade	No	Low	High	NA	NA	NA	High	GC3
U0546	0	43.7	0	43.7	60	9	Ta	Low grade	No	Low	Intermediate	NA	NA	NA	High	GC2
U0549	0	97.07	0	60	59	8	Ta	Low grade	Yes	Low	High	Class 1	T1HG_2	High contribution	Low	GC1
U0550	0	43.67	0	43.67	75	12	Ta	High grade	No	Low	High	Class 3	T1HG_2	High contribution	Low	GC3
U0551	0	18.27	0	18.27	80	13	T1	High grade	No	High	High	Class 3	T1HG_2	High contribution	Low	GC2
U0553	0	42.73	0	42.73	76	12	T1	High grade	No	High	High	Class 2b	T1HG_2	Low contribution	High	GC3
U0555	0	19.57	0	19.57	61	9	Ta	Low grade	No	Low	Intermediate	Class 3	T1HG_2	High contribution	Low	GC1
U0556	0	42.73	0	42.73	61	9	T1	High grade	Yes	High	High	Class 2b	T1HG_1	NA	High	GC3
U0557	0	101.17	0	60	63	9	T1	High grade	No	High	High	NA	NA	NA	NA	GC1
U0558	0	42.47	0	42.47	58	8	Ta	Low grade	No	Low	Intermediate	Class 3	T1HG_2	Low contribution	Low	NA
U0559	0	81.77	0	60	64	9	T1	High grade	No	High	High	Class 1	T1HG_2	High contribution	Low	GC3
U0560	0	97.6	0	60	62	9	Ta	Low grade	No	Low	NA	Class 1	T1HG_2	Low contribution	Low	GC2
U0562	1	98.23	0	60	54	7	Ta	Low grade	No	Low	NA	Class 2b	T1HG_2	High contribution	High	GC2
U0564	0	2.53	0	2.53	57	8	Ta	Low grade	No	Low	NA	NA	NA	NA	High	GC3
U0565	1	98.5	0	60	80	13	T1	Low grade	No	Low	High	NA	NA	NA	High	GC1
U0566	0	37.77	0	37.77	72	11	Ta	Low grade	No	Low	NA	Class 2b	T1HG_2	NA	Low	GC1
U0567	0	15.2	0	15.2	62	9	Ta	High grade	No	Low	High	NA	NA	NA	NA	GC2
U0568	0	95.07	0	60	64	9	Ta	High grade	No	Low	High	NA	NA	NA	Low	GC2
U0570	0	16.83	0	16.83	53	7	Ta	Low grade	No	Low	NA	Class 2b	T1HG_2	High contribution	Low	GC1
U0571	0	35.9	0	35.9	47	6	Ta	Low grade	No	Low	NA	NA	NA	NA	NA	GC1
U0573	0	40.67	0	40.67	48	6	T1	Low grade	No	Low	High	Class 2b	T1HG_2	Low contribution	Low	GC1
U0576	0	24.73	0	24.73	68	10	CIS	Low grade	Yes	Low	High	NA	NA	NA	Low	GC1
U0577	0	24.93	0	24.93	56	8	Ta	High grade	No	Low	High	Class 2b	T1HG_2	High contribution	Low	GC2
U0578	0	92.13	0	60	70	11	Ta	Low grade	No	Low	NA	NA	NA	NA	NA	GC1
U0580	1	2	1	2	57	8	T1	High grade	No	High	High	Class 1	T1HG_2	High contribution	High	GC3
U0582	0	89.5	0	60	65	10	T1	Low grade	No	Low	High	NA	NA	NA	NA	GC1
U0583	0	91.9	0	60	74	11	Ta	Low grade	No	Low	Intermediate	Class 1	T1HG_2	Low contribution	Low	GC1
U0584	0	97.17	0	60	50	7	Ta	Low grade	No	Low	NA	Class 1	T1HG_2	High contribution	Low	GC1
U0585	1	42.77	1	42.77	74	11	Ta	Low grade	No	Low	NA	Class 3	T1HG_2	Low contribution	Low	GC1
U0587	0	91.23	0	60	61	9	Ta	Low grade	No	Low	Intermediate	Class 3	T1HG_2	High contribution	Low	GC2
U0589	0	53.43	0	53.43	72	11	Ta	High grade	No	Low	High	Class 3	T1HG_2	NA	High	GC1
U0590	0	55.97	0	55.97	74	11	Ta	Low grade	No	Low	Low	Class 2b	T1HG_2	Low contribution	Low	GC1
U0591	0	10	0	10	94	15	Ta	Low grade	No	Low	Intermediate	NA	NA	NA	Low	GC2
U0597	NA	NA	NA	NA	78	12	Ta	Low grade	No	Low	Low	NA	NA	NA	Low	GC2
U0598	0	33.1	0	33.1	89	14	T1	High grade	No	High	High	Class 3	T1HG_2	Low contribution	High	GC2
U0599	0	47	0	47	67	NA	Ta	Low grade	No	Low	Intermediate	NA	NA	NA	NA	NA
U0600	0	79.57	0	60	75	12	Ta	Low grade	No	Low	Low	Class 2a	T1HG_2	Low contribution	Low	NA
U0603	0	27.23	0	27.23	72	11	T1	High grade	Yes	High	High	Class 2a	T1HG_2	High contribution	High	GC3
U0605	0	62.4	0	60	61	9	Ta	Low grade	No	Low	Low	Class 1	T1HG_2	High contribution	Low	NA
U0606	0	82.43	0	60	80	13	T1	High grade	Yes	High	High	Class 2b	T1HG_2	High contribution	Low	NA
U0607	0	49.43	0	49.43	66	10	Ta	Low grade	No	Low	Intermediate	Class 2b	T1HG_2	High contribution	Low	GC2
U0608	0	41.53	0	41.53	80	13	T1	High grade	No	High	High	Class 2b	T1HG_1	High contribution	High	GC3
U0611	0	80.97	0	60	63	9	Ta	Low grade	No	Low	Low	Class 2b	T1HG_3	High contribution	High	GC3
U0612	0	72.1	0	60	56	8	Ta	Low grade	No	Low	Intermediate	Class 1	T1HG_2	High contribution	High	GC3
U0613	0	17.5	0	17.5	85	14	Ta	High grade	No	High	High	Class 2b	T1HG_2	NA	High	GC1
U0614	0	68.37	0	60	55	8	Ta	Low grade	No	Low	Low	Class 3	T1HG_2	High contribution	Low	GC1
U0615	0	62.97	0	60	79	12	Ta	Low grade	No	Low	Intermediate	Class 3	T1HG_2	Low contribution	Low	GC3
U0623	1	26.43	1	26.43	77	12	Ta	Low grade	Yes	High	High	Class 2a	T1HG_1	High contribution	High	GC3
U0625	0	73.1	0	60	71	11	T1	Low grade	No	High	High	Class 2a	T1HG_2	High contribution	Low	GC2
U0627	1	1.4	1	1.4	48	6	T1	High grade	No	High	High	Class 3	T1HG_2	High contribution	Low	GC1
U0628	0	60.13	0	60	83	13	Ta	Low grade	Yes	High	High	NA	NA	NA	NA	GC1
U0631	0	40.4	0	40.4	74	11	Ta	Low grade	No	Low	Low	Class 3	T1HG_2	High contribution	Low	NA
U0635	0	40.9	0	40.9	49	6	Ta	Low grade	No	Low	Low	Class 3	T1HG_2	Low contribution	Low	GC2
U0636	0	37.57	0	37.57	61	9	T1	High grade	No	High	High	NA	NA	NA	High	GC2
U0637	0	37.83	0	37.83	69	NA	T1	High grade	Yes	High	High	NA	NA	NA	High	GC3
U0638	0	64.23	0	60	76	12	Ta	Low grade	No	Low	Intermediate	Class 3	T1HG_2	Low contribution	Low	GC1
U0641	0	51.27	0	51.27	71	11	Ta	Low grade	No	Low	Low	Class 1	T1HG_2	Low contribution	Low	GC1
U0642	0	44.1	0	44.1	82	13	Ta	Low grade	No	Low	Intermediate	Class 1	T1HG_2	Low contribution	Low	GC1
U0643	0	77	0	60	59	8	Ta	Low grade	No	Low	Intermediate	Class 2b	T1HG_2	High contribution	Low	GC1
U0645	1	3.07	1	3.07	84	13	T1	Low grade	No	High	High	Class 2a	T1HG_3	High contribution	High	GC3
U0646	0	74.23	0	60	65	10	Ta	High grade	No	Low	High	Class 2a	T1HG_2	High contribution	High	GC2
U0648	0	58.4	0	58.4	69	10	Ta	Low grade	No	Low	Low	Class 3	T1HG_2	High contribution	High	GC1
U0650	0	46.6	0	46.6	69	10	Ta	Low grade	No	Low	Intermediate	NA	NA	NA	High	NA
U0653	1	0.97	1	0.97	79	12	T1	High grade	No	High	High	Class 3	T1HG_2	High contribution	Low	GC2
U0654	0	76.1	0	60	77	12	Ta	Low grade	No	Low	Intermediate	Class 1	T1HG_2	High contribution	High	NA
U0655	0	94.03	0	60	56	8	T1	High grade	No	High	High	Class 3	T1HG_2	Low contribution	Low	GC2
U0657	0	75.53	0	60	46	6	T1	Low grade	No	High	High	Class 3	T1HG_2	High contribution	Low	GC2
U0658	NA	NA	NA	NA	84	13	Ta	Low grade	No	Low	Intermediate	NA	NA	NA	High	GC2
U0659	1	14.83	1	14.83	81	13	Ta	High grade	Yes	High	High	Class 2b	T1HG_2	Low contribution	High	GC3
U0660	0	38.37	0	38.37	71	11	T1	High grade	No	High	High	NA	NA	NA	High	NA
U0666	0	70.33	0	60	77	12	Ta	Low grade	Yes	Low	High	Class 3	T1HG_2	NA	Low	GC2
U0670	0	91.03	0	60	65	10	T1	High grade	No	High	High	Class 2a	T1HG_3	High contribution	High	NA
U0672	NA	NA	NA	NA	93	15	T1	High grade	No	High	High	NA	NA	NA	High	GC3
U0674	0	36.1	0	36.1	86	14	T1	High grade	No	High	High	NA	NA	NA	High	NA
U0683	0	3.13	0	3.13	60	9	Ta	Low grade	No	Low	Intermediate	NA	NA	NA	Low	GC2
U0684	0	34.27	0	34.27	69	10	Ta	Low grade	No	Low	NA	NA	NA	NA	Low	GC1
U0685	0	36.7	0	36.7	84	13	T1	High grade	No	High	High	NA	NA	NA	High	GC3
U0686	0	16.13	0	16.13	85	14	Ta	Low grade	No	Low	Low	NA	NA	NA	Low	NA
U0688	0	86.6	0	60	72	11	Ta	Low grade	No	Low	Low	NA	NA	NA	High	NA
U0689	0	30.73	0	30.73	90	15	T1	High grade	No	High	High	NA	NA	NA	High	GC3
U0694	0	5.57	0	5.57	69	10	T1	High grade	No	High	High	NA	NA	NA	Low	NA
U0695	0	20.5	0	20.5	45	6	Ta	Low grade	No	Low	Low	NA	NA	NA	Low	GC1
U0696	1	14.57	1	14.57	83	13	T1	High grade	No	High	High	Class 2a	T1HG_3	High contribution	High	GC3
U0697	0	27.07	0	27.07	57	8	Ta	Low grade	No	Low	Low	NA	NA	NA	Low	GC2
U0699	0	32.1	0	32.1	58	8	T1	High grade	No	High	High	NA	NA	NA	High	GC2
U0700	1	1.67	1	1.67	61	9	T1	High grade	No	High	High	NA	NA	NA	Low	GC3
U0701	0	24.1	0	24.1	80	13	T1	High grade	No	High	High	NA	NA	NA	High	GC3
U0703	0	24.37	0	24.37	90	15	Ta	Low grade	No	Low	Low	NA	NA	NA	Low	GC1
U0704	0	5.7	0	5.7	NA	NA	T1	Low grade	No	Low	High	NA	NA	NA	NA	GC2
U0705	0	85.97	0	60	75	12	Ta	Low grade	No	Low	Intermediate	NA	NA	NA	High	NA
U0706	1	1.87	1	1.87	65	10	T1	High grade	No	High	High	Class 2a	T1HG_1	NA	High	NA
U0707	0	21.47	0	21.47	82	13	Ta	Low grade	No	Low	Intermediate	NA	NA	NA	High	GC2
U0709	1	3.6	1	3.6	72	11	T1	High grade	No	High	High	Class 2a	T1HG_1	High contribution	High	NA
U0712	0	57.43	0	57.43	77	12	T1	High grade	No	High	High	NA	NA	NA	High	NA
U0747	0	115.97	0	60	51	7	Ta	Low grade	No	Low	Low	NA	NA	NA	Low	NA
U0748	0	45.2	0	45.2	83	13	T1	High grade	No	High	High	NA	NA	NA	High	NA
U0749	NA	NA	NA	NA	80	13	T1	High grade	Yes	High	High	NA	NA	NA	High	NA
U0750	0	11.07	0	11.07	78	12	T1	High grade	No	High	High	NA	NA	NA	High	NA
U0751	0	125.03	0	60	60	9	T1	High grade	No	High	High	NA	NA	NA	High	NA
U0753	0	125.07	0	60	54	7	T1	High grade	No	High	High	NA	NA	NA	High	NA
U0754	0	125.07	0	60	50	7	Ta	Low grade	No	Low	Low	Class 2b	T1HG_2	Low contribution	Low	NA
U0757	0	56.53	0	56.53	83	13	Ta	Low grade	No	Low	Low	NA	NA	NA	Low	NA
U0760	0	112.53	0	60	60	9	Ta	Low grade	No	Low	Intermediate	NA	NA	NA	Low	NA
U0763	0	27.4	0	27.4	88	14	Ta	High grade	No	High	High	NA	NA	NA	Low	NA
U0764	0	52.77	0	52.77	73	11	Ta	Low grade	No	Low	High	NA	NA	NA	Low	NA
U0765	0	59.27	0	59.27	52	7	T1	Low grade	No	High	High	Class 2b	T1HG_2	Low contribution	Low	NA
U0766	0	125.83	0	60	84	13	Ta	High grade	No	Low	High	Class 2a	T1HG_2	High contribution	Low	NA
U0767	0	120.23	0	60	58	8	Ta	Low grade	Yes	Low	High	NA	NA	NA	Low	NA
U0768	0	113	0	60	54	7	Ta	Low grade	No	Low	Intermediate	Class 2a	T1HG_2	Low contribution	High	NA
U0770	0	89.67	0	60	35	4	Ta	Low grade	No	Low	Low	NA	NA	NA	Low	NA
U0772	0	108.27	0	60	47	6	Ta	Low grade	No	Low	NA	Class 3	T1HG_2	Low contribution	Low	NA
U0773	0	20.57	0	20.57	80	13	T1	High grade	Yes	High	High	NA	NA	NA	High	NA
U0774	0	122.73	0	60	48	6	T1	Low grade	No	Low	High	NA	NA	NA	Low	NA
U0775	0	122.17	0	60	47	6	T1	High grade	No	High	High	NA	NA	NA	High	NA
U0776	0	115.33	0	60	58	8	Ta	Low grade	Yes	High	High	NA	NA	NA	Low	NA
U0777	1	66.17	0	60	84	13	T1	High grade	No	High	High	Class 2a	T1HG_3	Low contribution	High	NA
U0779	0	55.07	0	55.07	77	12	Ta	Low grade	No	Low	Intermediate	Class 2a	T1HG_2	High contribution	Low	NA
U0780	0	63.67	0	60	51	7	Ta	Low grade	No	Low	Intermediate	NA	NA	NA	Low	NA
U0782	0	114.17	0	60	72	11	Ta	High grade	No	High	High	NA	NA	NA	High	NA
U0783	0	49.43	0	49.43	53	7	Ta	Low grade	No	Low	Intermediate	NA	NA	NA	Low	NA
U0786	0	66	0	60	88	14	CIS	Low grade	Yes	High	High	NA	NA	NA	Low	NA
U0788	0	119.27	0	60	61	9	Ta	Low grade	No	Low	Intermediate	NA	NA	NA	Low	NA
U0790	0	13.8	0	13.8	83	13	Ta	High grade	No	High	High	NA	NA	NA	High	NA
U0791	0	50.37	0	50.37	82	13	T1	High grade	No	High	High	NA	NA	NA	High	NA
U0792	0	118.53	0	60	58	8	Ta	Low grade	No	Low	Intermediate	NA	NA	NA	Low	NA
U0793	0	108.93	0	60	71	11	T1	High grade	No	High	High	NA	NA	NA	High	NA
U0794	0	98.5	0	60	74	11	Ta	Low grade	No	Low	Intermediate	Class 3	T1HG_2	Low contribution	Low	NA
U0795	0	116.43	0	60	60	9	T1	High grade	No	High	High	NA	NA	NA	High	NA
U0796	NA	NA	NA	NA	67	10	T1	High grade	No	High	High	Class 2a	T1HG_1	High contribution	High	NA
U0797	0	106.4	0	60	51	7	Ta	Low grade	No	Low	Intermediate	NA	NA	NA	Low	NA
U0798	0	103.9	0	60	67	10	T1	High grade	No	High	High	NA	NA	NA	High	NA
U0799	1	38.27	1	38.27	83	13	T1	High grade	No	High	High	NA	NA	NA	Low	NA
U0800	0	6.27	0	6.27	81	13	T1	High grade	No	High	High	NA	NA	NA	High	NA
U0802	0	18	0	18	87	14	Ta	Low grade	No	Low	Low	NA	NA	NA	Low	NA
U0804	0	111.17	0	60	78	12	T1	High grade	No	High	High	NA	NA	NA	High	NA
U0805	NA	NA	NA	NA	NA	NA	T1	High grade	No	High	High	NA	NA	NA	High	NA
U0806	0	113.9	0	60	70	11	Ta	Low grade	No	Low	Intermediate	NA	NA	NA	Low	NA
U0807	0	106.67	0	60	NA	NA	Ta	Low grade	No	Low	Low	NA	NA	NA	Low	NA
U0810	0	70.1	0	60	64	9	Ta	Low grade	No	Low	Low	NA	NA	NA	High	NA
U0811	NA	NA	NA	NA	NA	NA	T1	High grade	No	High	High	NA	NA	NA	High	NA
U0812	NA	NA	NA	NA	78	12	T1	High grade	No	High	High	NA	NA	NA	Low	NA
U0813	0	116.23	0	60	NA	NA	Ta	Low grade	No	Low	Intermediate	NA	NA	NA	High	NA
U0815	0	105.17	0	60	59	8	Ta	High grade	No	High	High	NA	NA	NA	Low	NA
U0816	0	26.77	0	26.77	80	13	Ta	High grade	No	High	High	NA	NA	NA	High	NA
U0819	0	112.37	0	60	78	12	Ta	Low grade	No	Low	Intermediate	NA	NA	NA	High	NA
U0821	0	1.5	0	1.5	75	12	Ta	Low grade	No	Low	Intermediate	NA	NA	NA	Low	NA
U0823	0	18.3	0	18.3	73	11	T1	High grade	No	High	High	NA	NA	NA	High	NA
U0832	0	10.87	0	10.87	62	9	Ta	Low grade	No	Low	Intermediate	Class 2b	T1HG_2	Low contribution	High	NA
U0834	0	44.37	0	44.37	63	9	Ta	Low grade	No	Low	Intermediate	NA	NA	NA	High	NA
U0838	0	100.1	0	60	76	12	Ta	Low grade	No	Low	NA	NA	NA	NA	Low	NA
U0839	0	18.43	0	18.43	72	11	Ta	High grade	No	High	High	Class 2b	T1HG_2	High contribution	High	NA
U0840	0	112.77	0	60	65	10	T1	Low grade	No	Low	High	NA	NA	NA	High	NA
U0842	0	19.37	0	19.37	67	10	Ta	Low grade	No	Low	NA	NA	NA	NA	High	NA
U0843	0	38.27	0	38.27	80	13	Ta	High grade	No	Low	High	NA	NA	NA	Low	GC2
U0844	0	97.73	0	60	53	7	Ta	Low grade	No	Low	NA	Class 2a	T1HG_2	Low contribution	High	GC2
U0847	0	78.27	0	60	38	4	Ta	Low grade	No	Low	NA	Class 1	T1HG_2	Low contribution	Low	NA
U0848	1	3.97	1	3.97	72	11	Ta	Low grade	No	Low	Intermediate	NA	NA	NA	Low	NA
U0850	1	86.23	0	60	79	12	Ta	High grade	No	Low	High	Class 2b	T1HG_2	Low contribution	Low	NA
U0851	0	98	0	60	55	8	Ta	High grade	No	Low	High	NA	NA	NA	Low	NA
U0853	NA	NA	NA	NA	77	12	T1	High grade	No	High	High	NA	NA	NA	High	NA
U0855	0	94.43	0	60	66	10	T1	High grade	No	High	High	Class 2b	T1HG_2	Low contribution	Low	NA
U0856	0	60.5	0	60	69	10	Ta	High grade	No	Low	High	Class 2b	T1HG_2	Low contribution	Low	NA
U0866	0	62.77	0	60	72	11	Ta	Low grade	No	Low	NA	NA	NA	NA	Low	GC1
U0867	0	51.5	0	51.5	62	9	T1	High grade	Yes	High	High	Class 2a	T1HG_3	High contribution	High	GC3
U0870	0	49.23	0	49.23	82	13	Ta	High grade	No	High	High	Class 3	T1HG_2	Low contribution	Low	GC1
U0903	0	15.57	0	15.57	89	14	Ta	Low grade	No	Low	Low	Class 3	T1HG_2	Low contribution	Low	NA
U0904	0	34.13	0	34.13	71	11	Ta	Low grade	No	Low	Intermediate	Class 1	T1HG_2	High contribution	Low	GC2
U0905	0	25.97	0	25.97	84	13	Ta	Low grade	No	Low	Low	Class 2b	T1HG_2	High contribution	High	NA
U0907	0	57.23	0	57.23	70	11	T1	High grade	No	High	High	Class 2b	T1HG_1	High contribution	High	NA
U0908	0	21.47	0	21.47	76	12	T1	High grade	No	High	High	NA	NA	NA	High	GC3
U0909	0	64.9	0	60	57	8	Ta	Low grade	No	Low	Intermediate	Class 2b	T1HG_2	Low contribution	High	NA
U0910	0	51.53	0	51.53	83	13	T1	High grade	No	High	High	Class 2a	T1HG_2	Low contribution	High	GC2
U0912	0	42.87	0	42.87	68	10	Ta	Low grade	No	Low	Intermediate	Class 3	T1HG_2	High contribution	Low	NA
U0913	0	107.8	0	60	68	10	Ta	Low grade	No	Low	Low	Class 2b	T1HG_2	NA	High	NA
U0914	NA	NA	NA	NA	83	13	Ta	Low grade	No	Low	Intermediate	NA	NA	NA	Low	NA
U0915	0	103.77	0	60	62	9	Ta	Low grade	No	Low	NA	Class 1	T1HG_2	Low contribution	Low	GC1
U0916	1	18.87	1	18.87	85	14	T1	High grade	No	High	High	NA	NA	NA	High	NA
U0917	0	112.37	0	60	60	9	Ta	Low grade	No	Low	Intermediate	NA	NA	NA	NA	GC3
U0918	0	89.8	0	60	57	8	Ta	Low grade	No	Low	Low	Class 3	T1HG_2	NA	Low	GC2
U0921	0	94.3	0	15.3	80	13	T1	High grade	No	High	High	NA	NA	NA	NA	GC3
U0922	0	4.8	0	4.8	65	10	Ta	Low grade	No	Low	Low	NA	NA	NA	Low	GC1
U0928	0	73.07	0	60	41	5	Ta	High grade	No	High	High	Class 3	T1HG_2	NA	High	NA
U0932	0	74.87	0	60	64	9	Ta	Low grade	No	Low	Intermediate	Class 2b	T1HG_2	High contribution	High	GC3
U0941	0	41.13	0	41.13	85	14	T1	High grade	No	High	High	NA	NA	NA	High	GC2
U0947	0	15	0	15	85	14	T1	High grade	No	High	High	NA	NA	NA	NA	NA
U0952	0	38.1	0	38.1	60	9	Ta	High grade	Yes	High	High	Class 2b	T1HG_2	High contribution	Low	GC3
U0954	0	68.53	0	60	68	10	Ta	Low grade	Yes	High	High	Class 2b	T1HG_2	High contribution	High	GC2
U0959	0	1.63	0	1.63	62	9	T1	High grade	No	High	High	NA	NA	NA	High	GC3
U0965	0	85	0	60	79	12	Ta	Low grade	Yes	Low	High	Class 3	T1HG_2	Low contribution	Low	GC2
U0969	0	7.2	0	7.2	89	14	T1	High grade	No	High	High	NA	NA	NA	High	GC3
U0972	0	84.23	0	60	82	13	Ta	Low grade	No	Low	Intermediate	Class 2b	T1HG_2	Low contribution	High	GC1
U0973	0	83.03	0	60	68	10	Ta	Low grade	Yes	Low	High	Class 2b	T1HG_2	Low contribution	Low	GC1
U0975	0	17.23	0	17.23	69	NA	T1	Low grade	Yes	High	High	NA	NA	NA	High	GC3
U0976	0	74.43	0	60	59	8	Ta	Low grade	No	Low	Intermediate	Class 3	T1HG_2	High contribution	Low	NA
U0977	0	77.93	0	60	54	7	T1	Low grade	No	Low	High	Class 2b	T1HG_2	Low contribution	High	GC2
U0981	0	3.53	0	3.53	70	11	T1	High grade	No	High	High	NA	NA	NA	Low	GC2
U0986	0	51.2	0	51.2	23	1	Ta	Low grade	No	Low	Low	Class 1	T1HG_2	Low contribution	Low	GC1
U0988	0	11.17	0	11.17	65	10	Ta	Low grade	No	Low	Intermediate	NA	NA	NA	Low	GC1
U0989	1	13.1	1	13.1	86	NA	T1	Low grade	Yes	High	High	NA	NA	NA	High	GC3
U0993	1	44.47	1	44.47	85	14	Ta	Low grade	No	Low	Intermediate	Class 2b	T1HG_2	High contribution	High	NA
U0998	1	68.4	0	60	59	8	Ta	Low grade	No	Low	Intermediate	Class 2b	T1HG_2	Low contribution	High	NA
U1002	0	49.67	0	49.67	65	10	Ta	Low grade	No	Low	Intermediate	Class 2b	T1HG_2	Low contribution	Low	GC1
U1005	0	78.63	0	60	56	8	Ta	Low grade	No	Low	Low	Class 3	T1HG_2	NA	Low	NA
U1006	0	14.93	0	14.93	78	12	Ta	Low grade	No	Low	Intermediate	Class 2a	T1HG_3	Low contribution	Low	GC1
U1008	0	4.97	0	4.97	77	12	Ta	High grade	No	Low	High	NA	NA	NA	High	NA
U1011	0	70.33	0	60	48	6	Ta	High grade	Yes	High	High	Class 2b	T1HG_2	Low contribution	High	GC3
U1013	NA	NA	NA	NA	49	6	Ta	Low grade	No	Low	Low	NA	NA	NA	Low	GC1
U1014	0	70.27	0	60	70	11	Ta	Low grade	No	Low	Intermediate	NA	NA	NA	Low	GC2
U1016	0	1.13	0	1.13	84	13	Ta	Low grade	No	Low	Intermediate	NA	NA	NA	Low	GC2
U1017	NA	NA	NA	NA	62	9	Ta	Low grade	No	Low	Low	NA	NA	NA	Low	NA
U1018	0	63.7	0	60	63	9	T1	Low grade	No	High	High	Class 1	T1HG_2	High contribution	High	GC1
U1019	0	61.6	0	60	59	8	Ta	Low grade	No	Low	Intermediate	Class 1	T1HG_2	High contribution	High	GC2
U1020	0	31.53	0	31.53	76	12	Ta	Low grade	No	Low	Intermediate	Class 2b	T1HG_2	High contribution	Low	GC2
U1021	NA	NA	NA	NA	76	12	Ta	Low grade	No	Low	Low	NA	NA	NA	Low	GC1
U1022	NA	NA	NA	NA	71	11	Ta	High grade	No	Low	High	NA	NA	NA	High	GC2
U1023	0	10.5	0	10.5	61	9	Ta	Low grade	No	Low	Intermediate	Class 2b	T1HG_2	High contribution	High	GC2
U1024	0	82.63	0	60	70	11	Ta	High grade	No	Low	High	NA	NA	NA	Low	GC1
U1025	0	40.73	0	40.73	71	11	T1	High grade	Yes	High	High	Class 2a	T1HG_1	High contribution	High	GC3
U1026	0	17.03	0	17.03	46	6	Ta	Low grade	Yes	Low	High	Class 2b	T1HG_2	High contribution	High	NA
U1029	0	62	0	60	62	9	T1	High grade	No	High	High	NA	NA	NA	Low	NA
U1030	0	68.77	0	60	76	12	T1	Low grade	No	Low	High	Class 2b	T1HG_2	High contribution	High	NA
U1031	0	21.9	0	21.9	61	9	Ta	Low grade	No	Low	Low	Class 1	T1HG_2	Low contribution	Low	GC1
U1032	0	89.37	0	60	58	8	Ta	Low grade	Yes	High	High	Class 3	T1HG_2	NA	Low	NA
U1033	1	56.2	1	56.2	78	12	Ta	Low grade	No	Low	Intermediate	Class 2b	T1HG_2	NA	Low	NA
U1037	0	13.73	0	13.73	78	12	T1	High grade	No	High	High	Class 2b	T1HG_2	Low contribution	Low	GC2
U1039	0	78.17	0	60	86	14	T1	High grade	Yes	High	High	NA	NA	NA	High	GC3
U1043	0	70.57	0	60	52	7	T1	High grade	No	High	High	Class 1	T1HG_2	Low contribution	Low	GC1
U1044	0	89.1	0	60	68	10	Ta	Low grade	No	Low	Low	NA	NA	NA	Low	GC2
U1045	1	1.63	1	1.63	82	13	Ta	High grade	No	Low	High	NA	NA	NA	NA	GC3
U1046	0	67.3	0	60	65	10	Ta	Low grade	No	Low	Intermediate	Class 2b	T1HG_2	High contribution	Low	GC3
U1048	NA	NA	NA	NA	81	13	Ta	Low grade	No	Low	Low	NA	NA	NA	Low	NA
U1049	0	28.47	0	28.47	57	8	Ta	Low grade	No	Low	Low	NA	NA	NA	High	GC1
U1050	0	56.8	0	56.8	61	9	Ta	Low grade	No	Low	Low	Class 1	T1HG_2	Low contribution	NA	NA
U1052	0	66.2	0	60	67	10	Ta	Low grade	No	Low	Intermediate	Class 1	T1HG_2	High contribution	Low	NA
U1055	0	14.43	0	14.43	87	14	Ta	High grade	No	Low	High	Class 3	T1HG_2	High contribution	Low	GC3
U1056	0	37.93	0	37.93	57	8	Ta	High grade	No	Low	High	NA	NA	NA	Low	GC1
U1057	0	68.63	0	60	74	11	Ta	Low grade	Yes	Low	High	Class 3	T1HG_2	High contribution	Low	GC2
U1058	0	1.13	0	1.13	69	10	Ta	Low grade	No	Low	Intermediate	NA	NA	NA	Low	GC1
U1061	NA	NA	NA	NA	65	10	Ta	Low grade	No	Low	Intermediate	Class 1	T1HG_2	Low contribution	High	GC2
U1066	NA	NA	NA	NA	23	1	Ta	Low grade	No	Low	Low	NA	NA	NA	Low	NA
U1067	0	31.47	0	31.47	68	10	Ta	High grade	No	High	High	Class 2b	T1HG_2	High contribution	High	GC3
U1072	NA	NA	NA	NA	79	12	Ta	High grade	No	Low	High	NA	NA	NA	High	GC2
U1073	NA	NA	NA	NA	68	10	Ta	Low grade	No	Low	Intermediate	NA	NA	NA	High	GC1
U1076	NA	NA	NA	NA	78	12	Ta	Low grade	No	Low	Low	NA	NA	NA	High	GC2
U1077	NA	NA	NA	NA	77	12	T1	Low grade	No	Low	High	NA	NA	NA	Low	NA
U1082	0	27	0	27	76	12	Ta	Low grade	No	Low	Intermediate	Class 2b	T1HG_2	Low contribution	High	NA
U1083	NA	NA	NA	NA	81	13	Ta	Low grade	No	Low	Low	NA	NA	NA	Low	GC1
U1084	0	42.5	0	42.5	67	10	T1	Low grade	No	High	High	Class 3	T1HG_2	Low contribution	Low	NA
U1087	NA	NA	NA	NA	69	10	Ta	Low grade	No	Low	Intermediate	NA	NA	NA	Low	GC1
U1090	NA	NA	NA	NA	73	11	Ta	Low grade	No	Low	Low	NA	NA	NA	Low	GC1
U1096	NA	NA	NA	NA	60	9	Ta	Low grade	No	Low	Intermediate	NA	NA	NA	Low	GC1
U1097	NA	NA	NA	NA	78	12	Ta	High grade	No	Low	High	NA	NA	NA	High	GC1
U1099	0	29.17	0	29.17	82	13	T1	High grade	No	High	High	Class 2a	T1HG_3	Low contribution	High	GC2
U1100	0	35.03	0	35.03	73	11	Ta	High grade	No	Low	High	Class 2a	T1HG_2	Low contribution	High	GC3
U1102	0	41.27	0	41.27	81	13	Ta	Low grade	No	Low	Intermediate	NA	NA	NA	High	GC1
U1103	0	25.87	0	25.87	81	13	Ta	Low grade	No	Low	Low	Class 3	T1HG_2	Low contribution	Low	GC1
U1105	0	30.3	0	30.3	83	13	Ta	High grade	No	Low	High	Class 2a	T1HG_2	NA	High	GC3
U1106	0	32.27	0	32.27	68	10	Ta	Low grade	No	Low	Intermediate	Class 2a	T1HG_2	Low contribution	High	GC3
U1108	0	32.3	0	32.3	53	7	Ta	Low grade	No	Low	Low	Class 3	T1HG_2	Low contribution	Low	GC2
U1109	NA	NA	NA	NA	76	12	T1	High grade	No	High	High	NA	NA	NA	High	GC2
U1110	NA	NA	NA	NA	51	7	Ta	Low grade	No	Low	Intermediate	NA	NA	NA	Low	GC1
U1111	NA	NA	NA	NA	65	10	Ta	Low grade	No	Low	Intermediate	NA	NA	NA	High	GC2
U1113	0	22.13	0	22.13	75	12	Ta	High grade	No	Low	High	Class 3	T1HG_2	Low contribution	High	GC2
U1115	NA	NA	NA	NA	45	6	Ta	Low grade	No	Low	Intermediate	NA	NA	NA	High	NA
U1116	NA	NA	NA	NA	73	11	Ta	High grade	No	High	High	NA	NA	NA	High	NA
U1118	NA	NA	NA	NA	76	12	T1	High grade	No	High	High	NA	NA	NA	Low	GC2
U1119	0	0.13	0	0.13	26	2	Ta	Low grade	No	Low	Intermediate	NA	NA	NA	High	GC1
U1121	NA	NA	NA	NA	74	11	Ta	High grade	Yes	High	High	NA	NA	NA	Low	GC1
U1123	0	19.37	0	19.37	71	11	Ta	High grade	No	Low	High	Class 2b	T1HG_2	Low contribution	High	GC3
U1125	NA	NA	NA	NA	79	12	Ta	Low grade	No	Low	Intermediate	NA	NA	NA	Low	NA
U1127	NA	NA	NA	NA	46	6	Ta	High grade	No	Low	High	NA	NA	NA	Low	GC1
U1129	NA	NA	NA	NA	55	8	T1	High grade	No	High	High	NA	NA	NA	High	GC3
U1130	NA	NA	NA	NA	79	12	Ta	Low grade	No	Low	Intermediate	NA	NA	NA	Low	GC1
U1132	NA	NA	NA	NA	61	9	T1	High grade	No	High	High	NA	NA	NA	High	GC3
U1134	NA	NA	NA	NA	81	13	T1	High grade	Yes	High	High	NA	NA	NA	High	GC3
U1135	0	17	0	17	57	8	Ta	Low grade	No	Low	Intermediate	Class 1	T1HG_2	Low contribution	Low	GC1
U1136	0	22.8	0	22.8	82	13	T1	Low grade	No	Low	High	Class 2b	T1HG_2	Low contribution	High	GC2
U1137	NA	NA	NA	NA	72	11	CIS	High grade	Yes	High	High	NA	NA	NA	High	GC1
U1138	NA	NA	NA	NA	65	10	Ta	Low grade	No	Low	Intermediate	NA	NA	NA	Low	GC1
U1139	NA	NA	NA	NA	73	11	T1	Low grade	No	Low	High	NA	NA	NA	Low	NA
U1142	NA	NA	NA	NA	85	14	Ta	Low grade	No	Low	Intermediate	NA	NA	NA	High	NA
U1144	NA	NA	NA	NA	81	13	Ta	High grade	No	High	High	NA	NA	NA	Low	NA
U1145	NA	NA	NA	NA	81	13	T1	High grade	No	High	High	NA	NA	NA	Low	NA
U1146	0	71.63	0	60	69	10	Ta	High grade	No	High	High	Class 3	T1HG_2	High contribution	High	GC3
U1148	0	70.33	0	60	65	10	Ta	Low grade	No	Low	Low	Class 3	T1HG_2	Low contribution	Low	GC1
U1150	0	70.13	0	60	49	6	Ta	Low grade	No	Low	Low	Class 1	T1HG_2	Low contribution	Low	NA
U1153	0	75.3	0	60	70	11	Ta	Low grade	No	Low	Low	Class 3	T1HG_2	Low contribution	Low	GC1
U1157	0	31.7	0	31.7	66	10	Ta	Low grade	No	Low	Low	Class 1	T1HG_2	High contribution	Low	GC2
U1159	0	31.57	0	31.57	66	10	Ta	High grade	No	Low	High	NA	NA	NA	High	GC3
U1161	0	29.37	0	29.37	74	11	Ta	High grade	No	Low	High	Class 2b	T1HG_2	Low contribution	Low	NA
U1162	0	73.1	0	60	58	8	Ta	High grade	No	High	High	Class 2a	T1HG_3	High contribution	Low	GC3
U1165	0	31.43	0	31.43	73	11	T1	High grade	No	High	High	Class 2b	T1HG_2	High contribution	Low	GC3
U1166	0	6.47	0	6.47	80	13	T1	High grade	No	High	High	NA	NA	NA	High	GC3
U1167	0	2.13	0	2.13	81	13	T1	High grade	No	High	High	NA	NA	NA	High	GC2
U1168	NA	NA	NA	NA	85	14	Ta	Low grade	No	Low	Intermediate	NA	NA	NA	Low	NA
U1171	1	3.2	1	3.2	85	14	T1	High grade	Yes	High	High	Class 2a	T1HG_3	NA	High	GC3
U1172	0	23.93	0	23.93	73	11	T1	High grade	No	High	High	NA	NA	NA	High	GC3
U1174	0	63.23	0	60	63	9	Ta	Low grade	No	Low	Intermediate	Class 2b	T1HG_2	NA	Low	GC1
U1177	0	43.6	0	43.6	46	6	Ta	Low grade	No	Low	Low	Class 1	T1HG_2	Low contribution	Low	GC2
U1178	0	85.47	0	60	73	11	Ta	Low grade	No	Low	Intermediate	NA	NA	NA	High	NA
U1179	0	36.1	0	36.1	81	13	T1	High grade	Yes	High	High	Class 2a	T1HG_3	High contribution	High	GC3
U1180	NA	NA	NA	NA	73	11	Ta	High grade	No	High	High	NA	NA	NA	Low	GC2
U1181	0	29.67	0	29.67	82	13	Ta	Low grade	No	Low	Intermediate	NA	NA	NA	Low	NA
U1182	0	72.13	0	60	64	9	Ta	Low grade	No	Low	Intermediate	Class 3	T1HG_2	NA	High	GC2
U1187	0	88.63	0	60	69	10	Ta	Low grade	No	Low	NA	NA	NA	NA	Low	NA
U1188	1	3.27	1	3.27	73	11	T1	High grade	No	High	High	Class 2b	T1HG_2	High contribution	High	NA
U1189	0	99.1	0	60	70	11	T1	Low grade	No	Low	High	Class 2b	T1HG_2	Low contribution	High	GC2
U1190	0	77.6	0	60	72	11	Ta	High grade	No	Low	High	Class 2b	T1HG_2	Low contribution	High	GC3
U1191	NA	NA	NA	NA	72	11	T1	Low grade	No	Low	High	Class 2b	T1HG_1	Low contribution	High	NA
U1192	1	8.53	1	8.53	65	10	T1	High grade	No	High	High	Class 2a	T1HG_1	High contribution	High	NA
U1194	0	86.4	0	60	72	11	T1	Low grade	No	Low	High	Class 2a	T1HG_3	High contribution	High	NA
U1195	1	23.13	1	23.13	66	10	T1	Low grade	No	Low	High	NA	NA	NA	High	GC2
U1196	0	34.6	0	34.6	72	11	Ta	Low grade	No	Low	Intermediate	Class 2b	T1HG_2	Low contribution	Low	NA
U1197	0	61.07	0	60	63	9	Ta	High grade	No	High	High	NA	NA	NA	High	GC3
U1205	0	87.5	0	60	82	13	Ta	Low grade	No	Low	NA	Class 2b	T1HG_2	High contribution	Low	NA
U1206	0	26.5	0	26.5	76	12	Ta	Low grade	Yes	High	High	Class 2b	T1HG_2	NA	Low	NA
U1207	0	106.7	0	60	66	10	T1	Low grade	No	High	High	Class 1	T1HG_2	Low contribution	High	GC2
U1209	0	99.2	0	60	66	10	T1	Low grade	No	Low	High	Class 2b	T1HG_2	NA	Low	NA
U1210	0	5.9	0	5.9	59	8	Ta	Low grade	No	Low	NA	NA	NA	NA	Low	NA
U1212	0	95.7	0	60	54	7	Ta	High grade	No	Low	High	Class 2b	T1HG_2	High contribution	High	NA
U1214	0	1.53	0	1.53	73	11	T1	High grade	No	High	High	NA	NA	NA	NA	GC3
U1217	0	1.33	0	1.33	75	12	Ta	Low grade	No	Low	Low	NA	NA	NA	High	GC2
U1219	0	3.53	0	3.53	88	14	T1	High grade	No	High	High	NA	NA	NA	High	GC3
U1220	0	90.87	0	60	61	9	Ta	Low grade	No	Low	NA	NA	NA	NA	Low	GC1
U1221	0	1.37	0	1.37	74	11	Ta	Low grade	No	Low	Intermediate	NA	NA	NA	Low	GC3
U1222	0	61.73	0	60	72	11	Ta	Low grade	No	Low	Intermediate	NA	NA	NA	High	GC2
U1223	1	12.1	1	12.1	81	13	T1	High grade	No	High	High	NA	NA	NA	NA	GC3
U1225	0	91.57	0	60	69	10	Ta	Low grade	No	Low	Intermediate	NA	NA	NA	High	GC1
U1226	0	17.37	0	17.37	25	2	Ta	Low grade	No	Low	NA	NA	NA	NA	High	GC2
U1227	0	82.77	0	60	82	13	Ta	Low grade	No	Low	Low	NA	NA	NA	High	GC3
U1228	0	36.2	0	36.2	73	11	Ta	Low grade	No	Low	NA	Class 1	T1HG_2	Low contribution	Low	GC1
U1230	0	90.93	0	60	65	10	Ta	Low grade	No	Low	NA	Class 1	T1HG_2	Low contribution	Low	GC2
U1231	0	28.4	0	28.4	64	9	Ta	Low grade	No	Low	NA	Class 1	T1HG_2	NA	Low	NA
U1232	0	83.57	0	60	76	12	Ta	Low grade	No	Low	NA	Class 3	T1HG_2	High contribution	Low	GC1
U1233	0	87.93	0	60	61	9	T1	High grade	No	High	High	Class 2a	T1HG_3	High contribution	High	GC2
U1235	0	92.93	0	60	58	8	Ta	Low grade	No	Low	NA	Class 2a	T1HG_3	High contribution	Low	GC2
U1236	0	98.5	0	60	44	5	Ta	Low grade	Yes	Low	High	NA	NA	NA	Low	GC2
U1237	0	34.27	0	34.27	57	8	Ta	Low grade	No	Low	NA	Class 1	T1HG_2	High contribution	High	GC3
U1240	0	93.53	0	60	68	10	T1	Low grade	No	Low	High	Class 3	T1HG_2	NA	Low	GC2
U1242	0	17.3	0	17.3	74	11	Ta	High grade	No	Low	High	Class 2b	T1HG_1	NA	High	NA
U1243	1	86.4	0	60	59	8	Ta	Low grade	No	Low	NA	Class 1	T1HG_2	Low contribution	Low	GC2
U1244	1	32.77	1	32.77	81	13	T1	High grade	No	High	High	Class 2a	T1HG_3	Low contribution	High	GC3
U1246	0	86.97	0	60	59	8	Ta	Low grade	No	Low	NA	NA	NA	NA	Low	GC2
U1248	0	41.63	0	41.63	52	7	Ta	Low grade	No	Low	Intermediate	Class 3	T1HG_2	Low contribution	Low	GC2
U1249	0	13.67	0	13.67	66	10	T1	Low grade	No	Low	High	Class 2b	T1HG_2	High contribution	Low	GC2
U1250	0	32.03	0	32.03	64	9	Ta	Low grade	No	Low	Intermediate	NA	NA	NA	Low	GC1
U1251	1	93.53	0	60	77	12	Ta	Low grade	No	Low	NA	NA	NA	NA	NA	GC1
U1256	0	21.2	0	21.2	73	11	Ta	Low grade	No	Low	NA	Class 3	T1HG_2	High contribution	Low	GC1
U1260	0	16.2	0	16.2	53	7	Ta	Low grade	No	Low	NA	NA	NA	NA	NA	GC1
U1263	1	30.77	1	30.77	84	13	T1	High grade	No	High	High	Class 2b	T1HG_2	High contribution	High	NA
U1264	0	57.13	0	57.13	76	12	T1	High grade	No	High	High	Class 2b	T1HG_3	High contribution	High	GC3
U1265	0	41.93	0	41.93	80	13	Ta	Low grade	No	Low	Intermediate	Class 2b	T1HG_2	High contribution	Low	GC1
U1266	0	54.23	0	54.23	66	10	Ta	Low grade	No	Low	Intermediate	Class 2b	T1HG_2	Low contribution	High	GC2
U1267	0	70.93	0	60	74	11	Ta	Low grade	No	Low	Low	Class 1	T1HG_2	Low contribution	High	GC2
U1270	0	69.27	0	60	57	8	Ta	Low grade	No	Low	Low	Class 1	T1HG_2	High contribution	Low	GC1
U1271	0	45.97	0	45.97	74	11	Ta	Low grade	No	Low	Low	Class 3	T1HG_2	High contribution	Low	GC1
U1272	0	66.73	0	60	64	9	Ta	High grade	Yes	High	High	Class 2b	T1HG_3	Low contribution	High	GC1
U1274	NA	NA	NA	NA	51	7	T1	High grade	No	High	High	NA	NA	NA	High	GC1
U1275	0	57.57	0	57.57	67	10	Ta	High grade	No	Low	High	Class 2b	T1HG_2	Low contribution	High	GC2
U1276	0	60.07	0	60	26	2	Ta	Low grade	No	Low	Low	Class 2b	T1HG_2	Low contribution	Low	GC1
U1277	0	61.07	0	60	66	10	Ta	High grade	No	High	High	Class 2a	T1HG_2	High contribution	Low	GC1
U1279	0	58.17	0	58.17	60	9	Ta	Low grade	No	Low	Intermediate	Class 1	T1HG_2	Low contribution	Low	GC2
U1280	0	55.37	0	55.37	57	8	Ta	Low grade	No	Low	Intermediate	Class 2b	T1HG_2	Low contribution	Low	GC1
U1281	NA	NA	NA	NA	74	11	T1	High grade	Yes	High	High	NA	NA	NA	High	GC3
U1282	0	54.43	0	54.43	52	7	Ta	Low grade	No	Low	Low	Class 1	T1HG_2	Low contribution	Low	GC2
U1283	1	18.87	1	18.87	69	10	T1	High grade	Yes	High	High	Class 2a	T1HG_3	High contribution	High	GC3
U1284	0	63.97	0	60	83	13	T1	High grade	No	High	High	Class 2b	T1HG_2	Low contribution	High	GC3
U1286	0	56.13	0	56.13	73	11	Ta	High grade	No	High	High	Class 2a	T1HG_3	Low contribution	Low	NA
U1288	0	63.87	0	60	63	9	Ta	High grade	No	Low	High	Class 1	T1HG_2	High contribution	High	GC3
U1289	0	56	0	56	72	11	Ta	Low grade	No	Low	Intermediate	Class 3	T1HG_2	Low contribution	Low	GC2
U1291	0	48.53	0	48.53	70	11	Ta	Low grade	No	Low	Intermediate	Class 2b	T1HG_2	High contribution	Low	NA
U1292	0	61.5	0	60	73	11	T1	High grade	No	High	High	Class 2b	T1HG_2	Low contribution	High	GC2
U1293	0	55.33	0	55.33	86	14	Ta	Low grade	No	Low	Intermediate	Class 2b	T1HG_2	Low contribution	Low	NA
U1295	0	60.53	0	60	57	8	Ta	High grade	No	Low	High	Class 1	T1HG_2	High contribution	Low	GC1
U1296	NA	NA	NA	NA	68	10	T1	High grade	No	High	High	NA	NA	NA	High	GC3
U1297	0	13.97	0	13.97	77	12	Ta	High grade	No	High	High	Class 1	T1HG_2	Low contribution	Low	GC1
U1298	0	64.63	0	60	75	12	Ta	Low grade	No	Low	Low	Class 1	T1HG_2	Low contribution	Low	GC1
U1299	NA	NA	NA	NA	78	12	Ta	High grade	No	Low	High	NA	NA	NA	High	NA
U1300	0	27.47	0	27.47	81	13	Ta	High grade	No	High	High	Class 3	T1HG_2	High contribution	High	GC3
U1301	0	57.93	0	57.93	81	13	T1	High grade	No	High	High	Class 2b	T1HG_2	Low contribution	Low	GC1
U1303	0	64.23	0	60	48	6	Ta	High grade	No	High	High	Class 1	T1HG_3	High contribution	Low	GC1
U1304	0	62.3	0	60	71	11	T1	Low grade	No	High	High	Class 3	T1HG_2	High contribution	Low	GC2
U1305	0	28	0	28	65	10	Ta	Low grade	No	Low	Low	Class 1	T1HG_2	High contribution	Low	NA
U1307	0	21.97	0	21.97	79	12	Ta	Low grade	No	Low	Intermediate	Class 3	T1HG_2	NA	Low	GC1
U1308	0	45.47	0	45.47	58	NA	Ta	Low grade	No	Low	Intermediate	Class 2b	T1HG_2	NA	NA	NA
U1309	0	53.67	0	53.67	72	11	Ta	Low grade	No	Low	Low	Class 1	T1HG_2	Low contribution	Low	GC1
U1311	0	46.83	0	46.83	82	13	Ta	Low grade	No	Low	Intermediate	Class 2b	T1HG_2	High contribution	High	GC3
U1314	0	52.07	0	52.07	60	9	Ta	Low grade	No	Low	Intermediate	Class 2b	T1HG_2	High contribution	Low	GC1
U1316	0	33.83	0	33.83	60	9	Ta	High grade	Yes	High	High	NA	NA	NA	High	NA
U1317	0	56.23	0	56.23	68	10	Ta	Low grade	No	Low	Intermediate	Class 1	T1HG_2	Low contribution	Low	GC2
U1330	0	45.67	0	45.67	78	12	Ta	Low grade	No	Low	Intermediate	Class 1	T1HG_2	Low contribution	Low	NA
U1331	NA	NA	NA	NA	76	12	T1	High grade	No	High	High	NA	NA	NA	NA	GC3
U1332	0	62.5	0	60	69	10	T1	High grade	No	High	High	Class 1	T1HG_2	Low contribution	High	GC3
U1335	0	65.23	0	60	77	12	Ta	Low grade	No	Low	Low	Class 2a	T1HG_2	High contribution	Low	GC2
U1336	0	49.93	0	49.93	70	11	Ta	Low grade	No	Low	Low	Class 1	T1HG_2	Low contribution	Low	GC1
U1337	0	25	0	25	94	15	Ta	Low grade	No	Low	Low	Class 2b	T1HG_2	Low contribution	High	GC3
U1338	0	61.57	0	60	54	7	Ta	Low grade	No	Low	Intermediate	Class 3	T1HG_2	Low contribution	Low	GC1
U1341	0	59.07	0	59.07	51	7	Ta	Low grade	No	Low	High	Class 2b	T1HG_2	Low contribution	Low	NA
U1343	0	52.87	0	52.87	71	11	T1	High grade	No	High	High	Class 2b	T1HG_2	Low contribution	High	GC3
U1345	0	49.03	0	49.03	64	9	Ta	Low grade	No	Low	Intermediate	Class 1	T1HG_2	High contribution	Low	NA
U1346	0	46.27	0	46.27	83	13	Ta	High grade	No	Low	High	Class 1	T1HG_2	NA	Low	GC1
U1348	0	21.97	0	21.97	73	11	Ta	Low grade	No	Low	Intermediate	NA	NA	NA	Low	NA
U1349	0	60.7	0	60	70	11	Ta	Low grade	Yes	Low	High	Class 2b	T1HG_2	High contribution	High	NA
U1350	0	8.6	0	8.6	69	10	T1	Low grade	No	High	High	NA	NA	NA	High	GC2
U1354	0	51.77	0	51.77	83	13	T1	High grade	Yes	High	High	Class 2a	T1HG_1	High contribution	High	GC3
U1355	0	24.73	0	24.73	70	11	T1	High grade	Yes	High	High	NA	NA	NA	Low	GC3
U1356	0	15.7	0	15.7	77	12	Ta	High grade	No	High	High	Class 1	T1HG_2	Low contribution	Low	GC3
U1360	0	51.43	0	51.43	58	8	Ta	Low grade	No	Low	Intermediate	NA	NA	NA	Low	GC1
U1361	0	54.37	0	54.37	69	10	Ta	High grade	No	Low	High	NA	NA	NA	High	GC3
U1363	0	28.63	0	28.63	76	12	Ta	Low grade	No	Low	Low	Class 2a	T1HG_2	High contribution	Low	GC2
U1364	0	28.67	0	28.67	60	9	T1	High grade	No	High	High	NA	NA	NA	Low	GC2
U1365	0	51.2	0	51.2	62	9	Ta	Low grade	No	Low	Low	NA	NA	NA	Low	GC1
U1366	0	27.07	0	27.07	66	10	Ta	Low grade	No	Low	Low	NA	NA	NA	Low	NA
U1367	0	53.63	0	53.63	69	10	Ta	Low grade	No	Low	Low	NA	NA	NA	High	GC2
U1368	0	60.9	0	60	65	10	Ta	Low grade	No	Low	Intermediate	Class 1	T1HG_2	NA	Low	GC2
U1372	0	47.4	0	47.4	65	10	Ta	Low grade	No	Low	Low	NA	NA	NA	Low	GC1
U1373	0	31.27	0	31.27	69	10	Ta	High grade	No	Low	High	NA	NA	NA	Low	GC3
U1374	0	50.9	0	50.9	81	13	T1	High grade	No	High	High	Class 2a	T1HG_3	Low contribution	High	GC2
U1378	NA	NA	NA	NA	64	9	Ta	Low grade	No	Low	Intermediate	NA	NA	NA	High	GC2
U1380	0	19.83	0	19.83	66	10	CIS	High grade	Yes	High	High	NA	NA	NA	Low	NA
U1381	0	3.93	0	3.93	65	10	Ta	Low grade	No	Low	Intermediate	NA	NA	NA	Low	GC1
U1383	0	51.9	0	51.9	74	11	Ta	Low grade	No	Low	Intermediate	NA	NA	NA	Low	GC1
U1385	0	42.1	0	42.1	70	11	Ta	High grade	No	High	High	NA	NA	NA	High	NA
U1386	0	4.7	0	4.7	82	13	T1	Low grade	No	Low	High	NA	NA	NA	Low	GC1
U1387	0	58.03	0	58.03	60	9	Ta	Low grade	No	Low	Intermediate	NA	NA	NA	Low	GC1
U1388	0	73.93	0	60	68	10	Ta	Low grade	No	Low	Low	Class 3	T1HG_2	Low contribution	Low	GC1
U1394	NA	NA	NA	NA	80	13	Ta	High grade	No	Low	High	NA	NA	NA	High	NA
U1395	0	87.77	0	60	62	9	Ta	Low grade	No	Low	Intermediate	NA	NA	NA	Low	GC1
U1396	1	2.07	1	2.07	71	11	T1	High grade	Yes	High	High	Class 2a	T1HG_3	Low contribution	High	GC3
U1397	1	45.2	1	45.2	72	11	Ta	High grade	Yes	High	High	NA	NA	NA	High	GC3
U1398	0	66.73	0	60	74	11	Ta	Low grade	No	Low	Intermediate	NA	NA	NA	High	GC2
U1400	0	4	0	4	72	11	T1	High grade	No	High	High	NA	NA	NA	High	GC3
U1401	0	4.23	0	4.23	73	11	T1	High grade	No	High	High	NA	NA	NA	Low	GC1
U1403	0	60.63	0	60	54	7	Ta	Low grade	No	Low	Low	Class 1	T1HG_2	High contribution	Low	GC1
U1404	1	63.43	0	60	62	9	Ta	Low grade	No	Low	Low	Class 3	T1HG_2	High contribution	Low	GC1
U1406	0	16.57	0	16.57	82	13	T1	High grade	No	High	High	NA	NA	NA	High	GC2
U1408	0	61.63	0	60	65	10	Ta	Low grade	No	Low	NA	Class 1	T1HG_2	Low contribution	Low	GC1
U1409	0	63.27	0	60	62	9	Ta	Low grade	Yes	Low	High	Class 3	T1HG_2	Low contribution	High	NA
U1412	0	41.03	0	41.03	61	9	Ta	Low grade	No	Low	Low	Class 2b	T1HG_2	Low contribution	High	GC2
U1413	0	57.97	0	57.97	62	9	Ta	Low grade	No	Low	Intermediate	Class 1	T1HG_2	Low contribution	Low	GC2
U1415	1	1.3	1	1.3	72	11	T1	High grade	No	High	High	Class 2a	T1HG_1	High contribution	High	GC3
U1425	0	51.63	0	51.63	71	11	Ta	Low grade	No	Low	Intermediate	Class 2b	T1HG_2	NA	Low	NA
U1426	0	10.37	0	10.37	86	14	Ta	Low grade	No	Low	Intermediate	Class 2b	T1HG_2	Low contribution	Low	NA
U1427	0	65.13	0	60	55	8	Ta	Low grade	No	Low	Low	Class 1	T1HG_2	Low contribution	Low	NA
U1429	0	9	0	9	48	NA	T1	High grade	Yes	High	High	NA	NA	NA	NA	NA
U1430	0	39.73	0	39.73	85	14	Ta	High grade	No	High	High	Class 3	T1HG_2	Low contribution	High	GC2
U1431	0	47.03	0	47.03	79	12	T1	Low grade	No	Low	High	Class 2b	T1HG_2	Low contribution	High	GC3
U1432	0	80.6	0	60	57	8	Ta	Low grade	No	Low	Intermediate	Class 2b	T1HG_2	Low contribution	High	GC1
U1433	0	44.07	0	44.07	82	13	T1	High grade	Yes	High	High	NA	NA	NA	High	NA
U1434	0	34.7	0	34.7	75	12	Ta	Low grade	No	Low	Intermediate	Class 3	T1HG_2	High contribution	High	GC3
U1435	0	61.17	0	60	65	10	Ta	High grade	No	High	High	Class 1	T1HG_2	Low contribution	Low	GC1
U1437	NA	NA	NA	NA	71	11	T1	Low grade	No	Low	High	NA	NA	NA	NA	GC3
U1438	NA	NA	NA	NA	64	9	Ta	High grade	No	Low	High	NA	NA	NA	NA	GC1
U1440	0	11.93	0	11.93	70	11	Ta	High grade	No	Low	High	NA	NA	NA	High	GC2
U1442	NA	NA	NA	NA	73	11	Ta	High grade	No	Low	High	NA	NA	NA	Low	GC2
U1453	0	97.07	0	60	59	8	Ta	Low grade	No	Low	Low	NA	NA	NA	Low	NA
U1454	0	10.03	0	10.03	62	9	Ta	High grade	Yes	High	High	NA	NA	NA	High	NA
U1456	0	22.4	0	22.4	74	11	Ta	Low grade	No	Low	Intermediate	NA	NA	NA	High	NA
U1457	0	0.7	0	0.7	68	10	T1	High grade	No	High	High	NA	NA	NA	High	NA
U1458	0	6.63	0	6.63	70	11	T1	Low grade	No	Low	High	Class 3	T1HG_2	High contribution	Low	NA
U1461	NA	NA	NA	NA	81	13	T1	High grade	Yes	High	High	NA	NA	NA	High	NA
U1462	0	8.47	0	8.47	74	11	T1	Low grade	No	High	High	Class 2b	T1HG_2	Low contribution	Low	NA
U1463	0	34.73	0	34.73	77	12	Ta	Low grade	No	Low	NA	NA	NA	NA	Low	NA
U1464	0	8.77	0	8.77	74	11	Ta	High grade	No	High	High	Class 2b	T1HG_2	High contribution	High	NA
U1465	1	1.03	1	1.03	57	8	T1	High grade	No	High	High	Class 2b	T1HG_2	High contribution	High	NA
U1466	0	54.07	0	54.07	47	6	Ta	Low grade	No	Low	Intermediate	NA	NA	NA	Low	NA
U1468	0	68.13	0	60	62	9	Ta	Low grade	No	Low	Intermediate	NA	NA	NA	Low	NA
U1469	0	1.2	0	1.2	75	12	T1	High grade	No	High	High	NA	NA	NA	High	NA
U1472	NA	NA	NA	NA	82	13	Ta	High grade	No	High	High	NA	NA	NA	Low	NA
U1473	0	5.2	0	5.2	58	8	Ta	High grade	No	Low	High	NA	NA	NA	High	NA
U1474	0	6.33	0	6.33	66	10	Ta	High grade	No	Low	High	NA	NA	NA	High	NA
U1475	0	8.03	0	8.03	81	13	Ta	Low grade	No	Low	Low	NA	NA	NA	Low	NA
U1476	0	13.27	0	13.27	80	13	T1	High grade	No	High	High	Class 2a	T1HG_2	Low contribution	High	NA
U1477	0	87.47	0	60	57	8	Ta	Low grade	No	Low	Intermediate	NA	NA	NA	Low	NA
U1478	0	13.13	0	13.13	83	13	T1	High grade	No	High	High	Class 2b	T1HG_2	Low contribution	High	NA
U1479	0	17.97	0	17.97	73	11	T1	High grade	No	High	High	NA	NA	NA	Low	NA
U1480	1	8.87	1	8.87	76	12	T1	High grade	Yes	High	High	Class 2a	T1HG_2	High contribution	High	NA
U1481	0	2.9	0	2.9	67	10	Ta	Low grade	No	Low	Intermediate	NA	NA	NA	Low	NA
U1482	0	20.07	0	20.07	73	11	Ta	High grade	No	High	High	NA	NA	NA	Low	NA
U1483	0	9.6	0	9.6	67	10	T1	Low grade	No	Low	High	NA	NA	NA	High	NA
U1484	0	1.87	0	1.87	80	13	T1	Low grade	No	High	High	NA	NA	NA	Low	NA
U1485	0	4.43	0	4.43	86	14	Ta	Low grade	No	Low	Low	NA	NA	NA	Low	NA
U1486	0	68.37	0	60	44	5	Ta	Low grade	No	Low	NA	NA	NA	NA	Low	NA
U1488	0	23.33	0	23.33	79	12	Ta	Low grade	No	Low	NA	NA	NA	NA	Low	NA
U1489	0	59	0	59	41	5	Ta	Low grade	No	Low	Intermediate	NA	NA	NA	Low	NA
U1490	0	11.93	0	11.93	87	14	Ta	High grade	No	Low	High	NA	NA	NA	High	NA
U2026	0	211.33	0	60	60	9	Ta	Low grade	No	Low	Intermediate	Class 2a	T1HG_2	Low contribution	NA	NA
U2027	0	265.97	0	60	49	6	Ta	High grade	No	High	High	Class 2a	T1HG_2	Low contribution	NA	NA
U2028	0	110.77	0	60	69	10	Ta	Low grade	No	Low	Intermediate	Class 2a	T1HG_2	Low contribution	NA	NA
U2029	0	95.47	0	60	66	10	Ta	Low grade	No	Low	Intermediate	Class 3	T1HG_2	Low contribution	NA	NA
U2030	0	190.8	0	60	61	9	Ta	Low grade	No	Low	Intermediate	Class 2a	T1HG_2	Low contribution	NA	NA
U2031	0	124.4	0	60	63	9	Ta	Low grade	No	Low	Low	Class 2a	T1HG_2	Low contribution	NA	NA
U2032	0	210.17	0	60	34	3	Ta	Low grade	No	Low	Intermediate	Class 2a	T1HG_2	Low contribution	NA	NA
U2033	0	165.03	0	60	75	12	Ta	High grade	No	High	High	Class 2a	T1HG_3	Low contribution	NA	NA
U2034	0	73.8	0	60	53	7	Ta	Low grade	No	Low	Intermediate	Class 2a	T1HG_1	Low contribution	NA	NA
U2035	1	1.8	1	1.8	80	13	T1	High grade	No	High	High	Class 2b	T1HG_1	High contribution	NA	NA
U2036	0	147.8	0	60	77	12	T1	High grade	No	High	High	Class 2a	T1HG_3	High contribution	NA	NA
U2037	0	106.07	0	60	NA	NA	Ta	Low grade	No	Low	Intermediate	Class 2a	T1HG_2	Low contribution	NA	NA
U2038	1	77	0	60	71	11	Ta	Low grade	No	Low	Intermediate	Class 2a	T1HG_2	Low contribution	NA	NA
U2039	0	53	0	53	71	11	Ta	Low grade	No	Low	Low	Class 3	T1HG_2	High contribution	NA	NA
U2040	0	101.27	0	60	68	10	Ta	Low grade	No	Low	Low	Class 2a	T1HG_2	High contribution	NA	NA
U2041	0	115.23	0	60	NA	NA	Ta	High grade	No	Low	High	Class 2a	T1HG_2	High contribution	NA	NA
U2042	1	53.47	1	53.47	70	11	Ta	Low grade	No	Low	Intermediate	Class 2b	T1HG_2	NA	NA	NA
U2043	1	89.17	0	60	79	12	Ta	Low grade	No	Low	Intermediate	Class 2b	T1HG_2	Low contribution	NA	NA
U2044	0	133.67	0	60	65	10	Ta	Low grade	No	Low	Intermediate	Class 2b	T1HG_2	High contribution	NA	NA
U2045	1	10.27	1	10.27	78	12	Ta	High grade	No	High	High	Class 2a	T1HG_1	NA	NA	NA
U2046	0	92.6	0	60	67	10	Ta	Low grade	No	Low	Intermediate	Class 3	T1HG_2	Low contribution	NA	NA
U2047	1	13.03	1	13.03	80	13	Ta	High grade	No	High	High	Class 3	T1HG_2	Low contribution	NA	NA
U2048	1	70.7	0	60	68	10	Ta	Low grade	No	Low	Intermediate	Class 2a	T1HG_2	High contribution	NA	NA
U2049	1	5.6	1	5.6	63	9	Ta	High grade	No	High	High	Class 1	T1HG_2	Low contribution	NA	NA
U2050	1	1.57	1	1.57	74	11	T1	High grade	No	High	High	Class 2b	T1HG_1	NA	NA	NA
U2051	1	7.77	1	7.77	76	12	Ta	High grade	No	High	High	Class 2a	T1HG_1	Low contribution	NA	NA
U2052	1	68.13	0	60	61	9	Ta	Low grade	No	Low	Intermediate	Class 2a	T1HG_3	High contribution	NA	NA
U2053	0	82.57	0	60	74	11	Ta	Low grade	No	Low	Low	Class 2b	T1HG_2	NA	NA	NA
U2054	1	3.47	1	3.47	83	13	T1	High grade	No	High	High	Class 2a	T1HG_2	High contribution	NA	NA
U2055	1	1.77	1	1.77	74	11	T1	High grade	No	High	High	Class 2b	T1HG_1	NA	NA	NA
U2056	0	112.63	0	60	74	11	T1	Low grade	No	High	High	Class 2a	T1HG_1	Low contribution	NA	NA
U2057	0	152.9	0	60	67	10	Ta	Low grade	No	Low	Intermediate	Class 3	T1HG_2	High contribution	NA	NA
U2058	0	165.87	0	60	73	11	Ta	Low grade	No	Low	NA	Class 2b	T1HG_1	Low contribution	NA	NA
U2059	1	21.97	1	21.97	67	10	Ta	High grade	No	High	High	Class 2a	T1HG_2	High contribution	NA	NA
U2060	1	125.97	0	60	62	9	Ta	High grade	No	High	High	Class 2a	T1HG_1	Low contribution	NA	NA
U2061	0	78.17	0	60	75	12	T1	High grade	No	High	High	Class 2a	T1HG_1	Low contribution	NA	NA
U2062	0	42.87	0	42.87	84	13	Ta	Low grade	No	Low	Low	Class 1	T1HG_2	Low contribution	NA	NA
U2063	0	65.6	0	60	75	12	Ta	Low grade	No	Low	Intermediate	Class 3	T1HG_2	Low contribution	NA	NA
U2064	0	120.9	0	60	57	8	Ta	Low grade	No	Low	Intermediate	Class 3	T1HG_2	Low contribution	NA	NA
U2065	0	56.1	0	56.1	39	4	Ta	Low grade	No	Low	Intermediate	Class 3	T1HG_2	Low contribution	NA	NA
U2066	1	44.23	1	44.23	59	8	T1	High grade	No	High	High	Class 2a	T1HG_1	High contribution	NA	NA
U2067	NA	NA	NA	NA	57	8	Ta	Low grade	No	Low	Intermediate	Class 2b	T1HG_2	Low contribution	NA	NA
U2068	0	89.53	0	60	73	11	Ta	Low grade	No	Low	Low	Class 3	T1HG_2	Low contribution	NA	NA
U2069	0	45	0	45	64	9	Ta	Low grade	No	Low	Intermediate	Class 2a	T1HG_2	Low contribution	NA	NA
U2070	0	54.73	0	54.73	74	11	Ta	Low grade	No	Low	Low	Class 2a	T1HG_2	Low contribution	NA	NA
U2071	0	69.1	0	60	73	11	Ta	Low grade	No	Low	Intermediate	Class 3	T1HG_2	NA	NA	NA
U2072	0	133.93	0	60	66	10	Ta	Low grade	No	Low	Low	Class 2a	T1HG_2	Low contribution	NA	NA
U2073	1	214.43	0	60	63	9	Ta	Low grade	No	Low	Intermediate	Class 2b	T1HG_1	NA	NA	NA
U2074	0	37.97	0	37.97	69	10	Ta	Low grade	No	Low	Intermediate	Class 2a	T1HG_2	Low contribution	NA	NA
U2075	0	39	0	39	70	11	Ta	Low grade	No	Low	Intermediate	Class 2a	T1HG_2	Low contribution	High	GC3
U2076	0	78.47	0	60	NA	NA	T1	High grade	No	High	High	Class 2a	T1HG_2	Low contribution	NA	NA
U2077	0	257.87	0	60	44	5	Ta	Low grade	No	Low	Intermediate	Class 3	T1HG_2	High contribution	NA	NA
U2078	0	55.33	0	55.33	63	9	Ta	Low grade	No	Low	Intermediate	Class 2b	T1HG_2	Low contribution	NA	NA
U2079	0	224.27	0	60	51	7	Ta	Low grade	No	Low	Intermediate	Class 2a	T1HG_1	Low contribution	NA	NA
U2080	0	117.23	0	60	66	10	T1	High grade	Yes	High	High	Class 2a	T1HG_1	High contribution	NA	NA
U2081	0	130.27	0	60	50	7	T1	High grade	Yes	High	High	Class 2a	T1HG_2	High contribution	NA	NA
U2082	0	91.87	0	60	74	11	T1	Low grade	Yes	High	High	Class 2a	T1HG_1	NA	NA	NA
U2083	0	40.43	0	40.43	75	12	T1	High grade	Yes	High	High	Class 2a	T1HG_1	High contribution	NA	NA
U2084	1	207.63	0	60	52	7	T1	High grade	Yes	High	High	Class 2a	T1HG_1	NA	NA	NA
U2085	0	140.87	0	60	63	9	T1	High grade	Yes	High	High	Class 2a	T1HG_1	NA	NA	NA
U2086	0	55.23	0	55.23	69	10	T1	High grade	No	High	High	Class 2b	T1HG_2	Low contribution	NA	NA
U2087	0	106.4	0	60	57	8	T1	High grade	No	High	High	Class 2b	T1HG_2	High contribution	NA	NA
U2088	0	150.93	0	60	72	11	T1	High grade	No	High	High	Class 2a	T1HG_1	NA	NA	NA
U2089	0	50.23	0	50.23	66	10	T1	High grade	Yes	High	High	Class 2a	T1HG_1	High contribution	NA	NA
U2090	0	60.6	0	60	63	9	Ta	High grade	Yes	High	High	Class 2a	T1HG_3	Low contribution	NA	GC3
U2091	0	99.2	0	60	77	12	T1	High grade	Yes	High	High	Class 2a	T1HG_2	Low contribution	NA	NA
U2092	0	8.47	0	8.47	83	13	Ta	High grade	No	High	High	Class 2a	T1HG_1	High contribution	NA	NA
U2093	1	11.7	1	11.7	66	10	T1	High grade	Yes	High	High	Class 2a	T1HG_1	NA	NA	NA
U2094	0	60.2	0	60	78	12	T1	High grade	Yes	High	High	Class 2a	T1HG_1	High contribution	NA	NA
U2095	0	86.6	0	60	49	6	Ta	High grade	Yes	High	High	Class 2a	T1HG_1	NA	NA	NA
U2096	1	20.33	1	20.33	82	13	T1	High grade	No	High	High	Class 2b	T1HG_1	NA	NA	NA
U2097	0	15.47	0	15.47	74	11	T1	High grade	Yes	High	High	Class 2a	T1HG_1	NA	NA	NA
U2098	1	4.67	1	4.67	62	9	T1	High grade	No	High	High	Class 2a	T1HG_1	NA	NA	NA
U2099	1	23.03	1	23.03	79	12	T1	Low grade	No	High	High	Class 2a	T1HG_2	High contribution	NA	NA
U2100	0	24.5	0	24.5	75	12	Ta	High grade	Yes	High	High	Class 2a	T1HG_3	High contribution	NA	NA
U2101	0	135	0	60	59	8	Ta	High grade	No	High	High	Class 2a	T1HG_2	High contribution	NA	NA
U2102	0	191.33	0	60	71	11	Ta	High grade	No	High	High	Class 2a	T1HG_1	NA	NA	NA
U2103	0	121.6	0	60	NA	NA	Ta	Low grade	No	Low	Intermediate	Class 2b	T1HG_2	NA	NA	NA
U2104	0	65.77	0	60	NA	NA	Ta	Low grade	No	Low	Intermediate	Class 2a	T1HG_3	Low contribution	NA	NA
U2105	0	133.43	0	60	70	11	Ta	High grade	No	High	High	Class 2b	T1HG_1	High contribution	NA	NA
U2106	0	168.23	0	60	64	9	Ta	Low grade	No	Low	NA	Class 2b	T1HG_2	NA	NA	NA
U2107	0	49.9	0	49.9	43	5	Ta	Low grade	No	Low	Intermediate	Class 1	T1HG_2	NA	NA	NA
U2108	0	130.47	0	60	70	11	Ta	High grade	No	High	High	Class 2a	T1HG_2	NA	NA	NA
U2109	0	70.83	0	60	53	7	Ta	Low grade	No	Low	Intermediate	Class 2b	T1HG_2	High contribution	NA	NA
U2110	0	98.8	0	60	73	11	Ta	Low grade	Yes	Low	High	Class 2a	T1HG_3	Low contribution	NA	NA
U2111	0	52.2	0	52.2	59	8	Ta	Low grade	No	Low	Intermediate	Class 2a	T1HG_2	NA	NA	NA
U2112	0	69.53	0	60	66	10	Ta	High grade	No	High	High	Class 2b	T1HG_1	Low contribution	NA	NA
U2113	0	65.07	0	60	60	9	Ta	Low grade	No	Low	Intermediate	Class 3	T1HG_2	Low contribution	NA	NA
U2114	0	49.73	0	49.73	70	11	Ta	Low grade	No	Low	Intermediate	Class 3	T1HG_2	Low contribution	NA	NA
U2115	1	31	1	31	50	7	Ta	Low grade	No	Low	Intermediate	Class 2a	T1HG_1	Low contribution	NA	NA
U2116	0	161.13	0	60	59	8	Ta	Low grade	No	Low	Intermediate	Class 3	T1HG_2	Low contribution	NA	NA
U2117	0	27	0	27	61	9	Ta	Low grade	No	Low	Intermediate	Class 2a	T1HG_1	NA	NA	NA
U2118	0	141	0	60	60	9	Ta	Low grade	No	Low	Intermediate	Class 2b	T1HG_2	NA	NA	NA
U2119	0	57.57	0	57.57	79	12	Ta	High grade	No	High	High	Class 2a	T1HG_2	Low contribution	NA	NA
U2120	0	46.73	0	46.73	52	7	Ta	Low grade	No	Low	Intermediate	Class 2a	T1HG_2	NA	NA	NA
U2121	1	45.63	1	45.63	62	9	Ta	High grade	No	High	High	Class 2a	T1HG_2	Low contribution	NA	NA
U2122	1	11.57	1	11.57	78	12	Ta	Low grade	No	Low	Intermediate	Class 2b	T1HG_2	NA	NA	NA

## Sheet: Figure 6
See separate excel file: Source Data_Figure 6
