# Supplementary material for: An integrated multi-omics analysis identifies prognostic molecular subtypes of non-muscle-invasive bladder cancer
Source: Nat Commun. 2021 Apr 16;12:2301. doi: 10.1038/s41467-021-22465-w (PMC8052448; doi:10.1038/s41467-021-22465-w)
Supplement: Supplementary file 9 — Source data [file 41467_2021_22465_MOESM9_ESM.zip › Source Data/Source Data_Figure 6.xlsx]

## Sheet: Figure 6a-c
Patient ID	Independent cohort	UROMOL2021 classification	Tumor stage	Tumor grade	FGFR3	TP53	T1HG classification	MIBC consensus class	Progression (60 months FU)	PFS months (60 months FU)
UC_0003_1	Sjodahl2012	Class 2a	T1	NA	NA	NA	T1HG_3	LumNS	NA	NA
UC_0006_2	Sjodahl2012	Class 2b	T1	NA	NA	NA	T1HG_2	LumNS	NA	NA
UC_0008_1	Sjodahl2012	Class 2b	T1	NA	WT	Mutation	T1HG_2	LumP	NA	NA
UC_0009_1	Sjodahl2012	Class 1	Ta	NA	Mutation	WT	T1HG_2	LumP	NA	NA
UC_0010_1	Sjodahl2012	Class 1	T1	NA	NA	NA	T1HG_2	LumP	NA	NA
UC_0017_1	Sjodahl2012	Class 2a	Ta	NA	WT	WT	T1HG_3	LumP	NA	NA
UC_0018_1	Sjodahl2012	Class 2b	T1	NA	NA	NA	T1HG_1	Stroma-rich	NA	NA
UC_0022_1	Sjodahl2012	Class 1	T1	NA	NA	NA	T1HG_3	LumP	NA	NA
UC_0024_1	Sjodahl2012	Class 1	Ta	NA	NA	NA	T1HG_2	LumP	NA	NA
UC_0025_1	Sjodahl2012	Class 1	Ta	NA	WT	WT	T1HG_2	LumP	NA	NA
UC_0033_2	Sjodahl2012	Class 1	Ta	NA	NA	NA	T1HG_2	LumP	NA	NA
UC_0037_1	Sjodahl2012	Class 1	T1	NA	NA	NA	T1HG_2	LumP	NA	NA
UC_0040_1	Sjodahl2012	Class 1	T1	NA	Mutation	WT	T1HG_2	LumP	NA	NA
UC_0041_2	Sjodahl2012	Class 1	Ta	NA	NA	NA	T1HG_2	LumP	NA	NA
UC_0042_2a	Sjodahl2012	Class 3	Ta	NA	NA	NA	T1HG_2	LumP	NA	NA
UC_0043_1	Sjodahl2012	Class 2b	T1	NA	Mutation	Mutation	T1HG_2	LumP	NA	NA
UC_0049_2	Sjodahl2012	Class 2b	T1	NA	NA	NA	T1HG_1	LumU	NA	NA
UC_0050_1	Sjodahl2012	Class 1	Ta	NA	NA	NA	T1HG_2	LumP	NA	NA
UC_0053_1	Sjodahl2012	Class 2a	T1	NA	WT	Mutation	T1HG_3	LumP	NA	NA
UC_0060_4	Sjodahl2012	Class 2a	Ta	NA	NA	NA	T1HG_3	LumP	NA	NA
UC_0066_3	Sjodahl2012	Class 2b	T1	NA	NA	NA	T1HG_3	LumNS	NA	NA
UC_0067_1	Sjodahl2012	Class 1	Ta	NA	Mutation	WT	T1HG_2	LumP	NA	NA
UC_0070_1	Sjodahl2012	Class 1	Ta	NA	Mutation	WT	T1HG_2	LumP	NA	NA
UC_0075_1	Sjodahl2012	Class 1	Ta	NA	WT	WT	T1HG_2	LumP	NA	NA
UC_0077_1	Sjodahl2012	Class 2a	T1	NA	WT	Mutation	T1HG_1	LumU	NA	NA
UC_0080_1	Sjodahl2012	Class 1	T1	NA	NA	NA	T1HG_2	LumP	NA	NA
UC_0089_1	Sjodahl2012	Class 1	Ta	NA	Mutation	WT	T1HG_2	LumP	NA	NA
UC_0100_1	Sjodahl2012	Class 1	Ta	NA	NA	NA	T1HG_2	LumP	NA	NA
UC_0101_1	Sjodahl2012	Class 2a	T1	NA	WT	WT	T1HG_2	LumP	NA	NA
UC_0106_2	Sjodahl2012	Class 1	Ta	NA	NA	NA	T1HG_2	LumP	NA	NA
UC_0112_1	Sjodahl2012	Class 1	Ta	NA	WT	WT	T1HG_2	LumP	NA	NA
UC_0114_1	Sjodahl2012	Class 1	Ta	NA	Mutation	WT	T1HG_2	LumP	NA	NA
UC_0115_1	Sjodahl2012	Class 1	T1	NA	Mutation	WT	T1HG_2	LumP	NA	NA
UC_0120_1	Sjodahl2012	Class 2a	T1	NA	WT	Mutation	T1HG_3	LumP	NA	NA
UC_0122_1	Sjodahl2012	Class 2a	T1	NA	WT	WT	T1HG_3	LumP	NA	NA
UC_0125_1	Sjodahl2012	Class 2b	Ta	NA	NA	NA	T1HG_1	Stroma-rich	NA	NA
UC_0145_1	Sjodahl2012	Class 1	Ta	NA	Mutation	WT	T1HG_3	LumP	NA	NA
UC_0152_1	Sjodahl2012	Class 2a	T1	NA	WT	Mutation	T1HG_3	LumP	NA	NA
UC_0156_1	Sjodahl2012	Class 1	Ta	NA	NA	NA	T1HG_2	LumP	NA	NA
UC_0159_1	Sjodahl2012	Class 1	T1	NA	Mutation	WT	T1HG_2	LumP	NA	NA
UC_0162_1	Sjodahl2012	Class 3	Ta	NA	Mutation	WT	T1HG_2	LumP	NA	NA
UC_0169_1	Sjodahl2012	Class 1	T1	NA	WT	WT	T1HG_3	LumP	NA	NA
UC_0170_1	Sjodahl2012	Class 2a	T1	NA	WT	WT	T1HG_1	LumU	NA	NA
UC_0176_2	Sjodahl2012	Class 1	Ta	NA	NA	NA	T1HG_2	LumP	NA	NA
UC_0185_1	Sjodahl2012	Class 1	T1	NA	WT	WT	T1HG_2	LumP	NA	NA
UC_0187_1	Sjodahl2012	Class 2a	T1	NA	WT	Mutation	T1HG_1	LumU	NA	NA
UC_0199_1	Sjodahl2012	Class 1	T1	NA	NA	NA	T1HG_2	LumP	NA	NA
UC_0200_1	Sjodahl2012	Class 1	T1	NA	WT	WT	T1HG_3	LumP	NA	NA
UC_0203_1	Sjodahl2012	Class 2a	T1	NA	WT	Mutation	T1HG_3	LumU	NA	NA
UC_0208_1	Sjodahl2012	Class 1	Ta	NA	NA	NA	T1HG_2	LumP	NA	NA
UC_0209_1	Sjodahl2012	Class 1	Ta	NA	NA	NA	T1HG_2	LumP	NA	NA
UC_0210_2	Sjodahl2012	Class 1	Ta	NA	NA	NA	T1HG_2	LumP	NA	NA
UC_0211_2	Sjodahl2012	Class 1	Ta	NA	NA	NA	T1HG_2	LumP	NA	NA
UC_0213_1	Sjodahl2012	Class 1	T1	NA	NA	NA	T1HG_3	LumP	NA	NA
UC_0215_1	Sjodahl2012	Class 3	T1	NA	Mutation	Mutation	T1HG_2	LumP	NA	NA
UC_0218_2	Sjodahl2012	Class 2a	T1	NA	NA	NA	T1HG_1	LumU	NA	NA
UC_0223_1	Sjodahl2012	Class 2a	T1	NA	WT	WT	T1HG_3	LumP	NA	NA
UC_0226_1	Sjodahl2012	Class 2a	T1	NA	WT	WT	T1HG_3	LumP	NA	NA
UC_0230_1	Sjodahl2012	Class 2b	T1	NA	Mutation	Mutation	T1HG_2	Ba/Sq	NA	NA
UC_0235_3	Sjodahl2012	Class 2a	T1	NA	NA	NA	T1HG_3	LumP	NA	NA
UC_0237_1	Sjodahl2012	Class 2a	T1	NA	WT	Mutation	T1HG_1	LumU	NA	NA
UC_0238_1	Sjodahl2012	Class 2a	Ta	NA	NA	NA	T1HG_3	LumP	NA	NA
UC_0240_1	Sjodahl2012	Class 1	Ta	NA	NA	NA	T1HG_2	LumP	NA	NA
UC_0248_2	Sjodahl2012	Class 1	Ta	NA	NA	NA	T1HG_2	LumP	NA	NA
UC_0257_1	Sjodahl2012	Class 1	Ta	NA	NA	NA	T1HG_2	LumP	NA	NA
UC_0260_1	Sjodahl2012	Class 2b	Ta	NA	NA	NA	T1HG_3	LumP	NA	NA
UC_0263_1	Sjodahl2012	Class 1	T1	NA	Mutation	WT	T1HG_2	LumP	NA	NA
UC_0267_3	Sjodahl2012	Class 2a	T1	NA	WT	WT	T1HG_3	LumP	NA	NA
UC_0274_1	Sjodahl2012	Class 1	Ta	NA	NA	NA	T1HG_2	LumP	NA	NA
UC_0279_1	Sjodahl2012	Class 1	Ta	NA	NA	NA	T1HG_2	LumP	NA	NA
UC_0283_1	Sjodahl2012	Class 2a	T1	NA	WT	Mutation	T1HG_3	LumP	NA	NA
UC_0284_1	Sjodahl2012	Class 1	Ta	NA	NA	NA	T1HG_2	LumP	NA	NA
UC_0287_1	Sjodahl2012	Class 2a	T1	NA	NA	NA	T1HG_1	LumU	NA	NA
UC_0290_1	Sjodahl2012	Class 2a	T1	NA	WT	Mutation	T1HG_2	LumP	NA	NA
UC_0295_2c	Sjodahl2012	Class 1	Ta	NA	NA	NA	T1HG_3	LumP	NA	NA
UC_0299_1	Sjodahl2012	Class 2b	T1	NA	NA	NA	T1HG_2	LumP	NA	NA
UC_0301_1	Sjodahl2012	Class 2a	T1	NA	Mutation	Mutation	T1HG_3	LumP	NA	NA
UC_0302_1	Sjodahl2012	Class 2a	T1	NA	WT	Mutation	T1HG_3	LumP	NA	NA
UC_0312_1	Sjodahl2012	Class 2a	T1	NA	Mutation	Mutation	T1HG_1	LumU	NA	NA
UC_0327_1	Sjodahl2012	Class 1	Ta	NA	NA	NA	T1HG_2	LumP	NA	NA
UC_0328_1	Sjodahl2012	Class 2b	Ta	NA	NA	NA	T1HG_3	LumP	NA	NA
UC_0333_1	Sjodahl2012	Class 2a	T1	NA	NA	NA	T1HG_3	LumP	NA	NA
UC_0334_1	Sjodahl2012	Class 2a	T1	NA	NA	NA	T1HG_3	LumU	NA	NA
UC_0336_2	Sjodahl2012	Class 2b	Ta	NA	NA	NA	T1HG_2	LumP	NA	NA
UC_0337_1	Sjodahl2012	Class 1	T1	NA	NA	NA	T1HG_2	LumP	NA	NA
UC_0342_1	Sjodahl2012	Class 2a	T1	NA	NA	NA	T1HG_3	LumU	NA	NA
UC_0343_1	Sjodahl2012	Class 1	Ta	NA	NA	NA	T1HG_2	LumP	NA	NA
UC_0344_1	Sjodahl2012	Class 2b	T1	NA	NA	NA	T1HG_2	LumP	NA	NA
UC_0354_2c	Sjodahl2012	Class 1	Ta	NA	NA	NA	T1HG_2	LumP	NA	NA
UC_0361_1	Sjodahl2012	Class 3	Ta	NA	NA	NA	T1HG_2	LumP	NA	NA
UC_0367_1	Sjodahl2012	Class 1	Ta	NA	NA	NA	T1HG_3	LumP	NA	NA
UC_0368_1	Sjodahl2012	Class 1	Ta	NA	NA	NA	T1HG_2	LumP	NA	NA
UC_0369_1	Sjodahl2012	Class 1	Ta	NA	NA	NA	T1HG_2	LumP	NA	NA
UC_0374_2a	Sjodahl2012	Class 1	Ta	NA	NA	NA	T1HG_2	LumP	NA	NA
UC_0375_1	Sjodahl2012	Class 2b	Ta	NA	NA	NA	T1HG_2	LumNS	NA	NA
UC_0376_1	Sjodahl2012	Class 2a	T1	NA	WT	Mutation	T1HG_3	LumP	NA	NA
UC_0384_1	Sjodahl2012	Class 2a	T1	NA	NA	NA	T1HG_1	LumU	NA	NA
UC_0386_1	Sjodahl2012	Class 1	Ta	NA	NA	NA	T1HG_2	LumP	NA	NA
UC_0393_1	Sjodahl2012	Class 1	Ta	NA	NA	NA	T1HG_2	LumP	NA	NA
UC_0395_1a	Sjodahl2012	Class 2a	Ta	NA	NA	NA	T1HG_3	LumP	NA	NA
UC_0398_1	Sjodahl2012	Class 1	Ta	NA	NA	NA	T1HG_2	LumP	NA	NA
UC_0399_1	Sjodahl2012	Class 2a	T1	NA	WT	Mutation	T1HG_2	LumP	NA	NA
UC_0400_1b	Sjodahl2012	Class 2a	T1	NA	NA	NA	T1HG_3	LumP	NA	NA
UC_0405_1	Sjodahl2012	Class 1	Ta	NA	NA	NA	T1HG_2	LumP	NA	NA
UC_0414_1	Sjodahl2012	Class 1	Ta	NA	NA	NA	T1HG_2	LumP	NA	NA
UC_0415_1	Sjodahl2012	Class 3	Ta	NA	NA	NA	T1HG_2	LumP	NA	NA
UC_0421_1	Sjodahl2012	Class 1	Ta	NA	NA	NA	T1HG_2	LumP	NA	NA
UC_0429_1a	Sjodahl2012	Class 1	Ta	NA	NA	NA	T1HG_2	LumP	NA	NA
UC_0438_1	Sjodahl2012	Class 1	Ta	NA	NA	NA	T1HG_2	LumP	NA	NA
UC_0442_1	Sjodahl2012	Class 1	T1	NA	NA	NA	T1HG_2	LumP	NA	NA
UC_0445_1	Sjodahl2012	Class 1	Ta	NA	NA	NA	T1HG_2	LumP	NA	NA
UC_0456_2	Sjodahl2012	Class 1	Ta	NA	NA	NA	T1HG_3	LumP	NA	NA
UC_0461_1	Sjodahl2012	Class 2a	T1	NA	NA	NA	T1HG_3	LumU	NA	NA
UC_0466_1a	Sjodahl2012	Class 2b	T1	NA	NA	NA	T1HG_2	LumP	NA	NA
UC_0468_1	Sjodahl2012	Class 1	Ta	NA	NA	NA	T1HG_2	LumP	NA	NA
UC_0487_1	Sjodahl2012	Class 1	Ta	NA	NA	NA	T1HG_2	LumP	NA	NA
UC_0488_2	Sjodahl2012	Class 2a	T1	NA	NA	NA	T1HG_3	LumP	NA	NA
UC_0491_1	Sjodahl2012	Class 1	Ta	NA	NA	NA	T1HG_3	LumP	NA	NA
UC_0493_1	Sjodahl2012	Class 1	Ta	NA	NA	NA	T1HG_2	LumP	NA	NA
UC_0494_1	Sjodahl2012	Class 2a	Ta	NA	NA	NA	T1HG_3	LumP	NA	NA
UC_0495_1	Sjodahl2012	Class 1	Ta	NA	NA	NA	T1HG_3	LumP	NA	NA
UC_0497_1	Sjodahl2012	Class 1	T1	NA	NA	NA	T1HG_2	LumP	NA	NA
UC_0499_1	Sjodahl2012	Class 1	T1	NA	NA	NA	T1HG_2	LumP	NA	NA
UC_0506_1	Sjodahl2012	Class 1	Ta	NA	NA	NA	T1HG_2	LumP	NA	NA
UC_0507_1	Sjodahl2012	Class 2a	T1	NA	NA	NA	T1HG_3	LumU	NA	NA
UC_0512_1	Sjodahl2012	Class 2b	T1	NA	NA	NA	T1HG_3	LumP	NA	NA
UC_0513_1b	Sjodahl2012	Class 2a	T1	NA	NA	NA	T1HG_3	LumP	NA	NA
UC_0518_1	Sjodahl2012	Class 2b	T1	NA	NA	NA	T1HG_1	LumU	NA	NA
UC_0522_1	Sjodahl2012	Class 2a	T1	NA	NA	NA	T1HG_1	Ba/Sq	NA	NA
UC_0525_1	Sjodahl2012	Class 2a	T1	NA	NA	NA	T1HG_3	LumU	NA	NA
UC_0530_1	Sjodahl2012	Class 1	T1	NA	NA	NA	T1HG_2	LumP	NA	NA
UC_0536_1	Sjodahl2012	Class 1	T1	NA	NA	NA	T1HG_2	LumP	NA	NA
UC_0537_1	Sjodahl2012	Class 1	Ta	NA	NA	NA	T1HG_2	LumP	NA	NA
UC_0542_2	Sjodahl2012	Class 1	Ta	NA	NA	NA	T1HG_2	LumP	NA	NA
UC_0544_1	Sjodahl2012	Class 1	Ta	NA	NA	NA	T1HG_2	LumP	NA	NA
UC_0546_1	Sjodahl2012	Class 2a	T1	NA	NA	NA	T1HG_3	LumP	NA	NA
UC_0548_1	Sjodahl2012	Class 1	Ta	NA	NA	NA	T1HG_2	LumP	NA	NA
UC_0551_1	Sjodahl2012	Class 2b	T1	NA	NA	NA	T1HG_3	LumNS	NA	NA
UC_0552_1	Sjodahl2012	Class 2a	T1	NA	NA	NA	T1HG_3	LumP	NA	NA
UC_0554_1	Sjodahl2012	Class 1	T1	NA	NA	NA	T1HG_2	LumP	NA	NA
UC_0555_1	Sjodahl2012	Class 1	Ta	NA	NA	NA	T1HG_2	LumP	NA	NA
UC_0557_1	Sjodahl2012	Class 1	Ta	NA	NA	NA	T1HG_2	LumP	NA	NA
UC_0558_1	Sjodahl2012	Class 2b	Ta	NA	NA	NA	T1HG_2	LumP	NA	NA
UC_0561_1a	Sjodahl2012	Class 2a	T1	NA	NA	NA	T1HG_3	LumP	NA	NA
UC_0563_1	Sjodahl2012	Class 1	Ta	NA	NA	NA	T1HG_2	LumP	NA	NA
UC_0565_1	Sjodahl2012	Class 1	Ta	NA	NA	NA	T1HG_2	LumP	NA	NA
UC_0566_1	Sjodahl2012	Class 2b	T1	NA	NA	NA	T1HG_2	Ba/Sq	NA	NA
UC_0573_1	Sjodahl2012	Class 1	Ta	NA	NA	NA	T1HG_2	LumP	NA	NA
UC_0574_1	Sjodahl2012	Class 1	T1	NA	NA	NA	T1HG_2	LumP	NA	NA
UC_0575_1	Sjodahl2012	Class 1	Ta	NA	NA	NA	T1HG_2	LumP	NA	NA
UC_0576_1	Sjodahl2012	Class 1	Ta	NA	NA	NA	T1HG_2	LumP	NA	NA
UC_0577_1	Sjodahl2012	Class 2a	Ta	NA	NA	NA	T1HG_1	LumU	NA	NA
UC_0578_1	Sjodahl2012	Class 1	Ta	NA	NA	NA	T1HG_2	LumP	NA	NA
UC_0580_1	Sjodahl2012	Class 2a	T1	NA	NA	NA	T1HG_3	LumU	NA	NA
UC_0582_1	Sjodahl2012	Class 2b	T1	NA	NA	NA	T1HG_2	Ba/Sq	NA	NA
UC_0583_1	Sjodahl2012	Class 2a	T1	NA	NA	NA	T1HG_3	LumU	NA	NA
UC_0584_1	Sjodahl2012	Class 1	Ta	NA	NA	NA	T1HG_2	LumP	NA	NA
UC_0588_1	Sjodahl2012	Class 1	Ta	NA	NA	NA	T1HG_2	LumP	NA	NA
UC_0589_1	Sjodahl2012	Class 2a	T1	NA	NA	NA	T1HG_1	LumU	NA	NA
UC_0591_1	Sjodahl2012	Class 2a	Ta	NA	NA	NA	T1HG_3	LumU	NA	NA
UC_0592_1	Sjodahl2012	Class 2b	T1	NA	NA	NA	T1HG_2	Stroma-rich	NA	NA
UC_0593_1	Sjodahl2012	Class 1	T1	NA	NA	NA	T1HG_2	LumP	NA	NA
UC_0598_1	Sjodahl2012	Class 1	Ta	NA	NA	NA	T1HG_2	LumP	NA	NA
UC_0601_1	Sjodahl2012	Class 2a	Ta	NA	NA	NA	T1HG_3	LumP	NA	NA
UC_0606_1	Sjodahl2012	Class 1	T1	NA	NA	NA	T1HG_2	LumP	NA	NA
UC_0607_1	Sjodahl2012	Class 2a	T1	NA	NA	NA	T1HG_1	LumU	NA	NA
UC_0608_1	Sjodahl2012	Class 2b	T1	NA	NA	NA	T1HG_2	LumP	NA	NA
UC_0611_1	Sjodahl2012	Class 1	T1	NA	NA	NA	T1HG_2	LumP	NA	NA
UC_0612_1	Sjodahl2012	Class 1	Ta	NA	NA	NA	T1HG_2	LumP	NA	NA
UC_0613_1	Sjodahl2012	Class 2b	Ta	NA	NA	NA	T1HG_3	LumNS	NA	NA
UC_0614_1	Sjodahl2012	Class 2a	T1	NA	NA	NA	T1HG_1	LumU	NA	NA
UC_0616_1	Sjodahl2012	Class 2b	Ta	NA	NA	NA	T1HG_2	LumP	NA	NA
UC_0619_1	Sjodahl2012	Class 1	T1	NA	NA	NA	T1HG_2	LumP	NA	NA
UC_0620_1	Sjodahl2012	Class 2b	Ta	NA	NA	NA	T1HG_3	LumNS	NA	NA
UC_0622_1	Sjodahl2012	Class 1	Ta	NA	NA	NA	T1HG_2	LumP	NA	NA
UC_0624_1	Sjodahl2012	Class 1	Ta	NA	NA	NA	T1HG_2	LumP	NA	NA
UC_0625_1	Sjodahl2012	Class 1	Ta	NA	NA	NA	T1HG_2	LumP	NA	NA
UC_0626_1	Sjodahl2012	Class 2a	Ta	NA	NA	NA	T1HG_3	LumP	NA	NA
UC_0628_1	Sjodahl2012	Class 2b	Ta	NA	NA	NA	T1HG_2	LumP	NA	NA
UC_0692_1	Sjodahl2012	Class 2a	Ta	NA	NA	NA	T1HG_3	LumP	NA	NA
UC_0694_1	Sjodahl2012	Class 2a	T1	NA	NA	NA	T1HG_3	LumU	NA	NA
UC_0695_1	Sjodahl2012	Class 2a	T1	NA	NA	NA	T1HG_3	LumP	NA	NA
UC_0696_1	Sjodahl2012	Class 2b	Ta	NA	NA	NA	T1HG_2	LumP	NA	NA
UC_0697_1	Sjodahl2012	Class 2b	Ta	NA	NA	NA	T1HG_2	Stroma-rich	NA	NA
UC_0698_1	Sjodahl2012	Class 1	T1	NA	NA	NA	T1HG_2	LumP	NA	NA
UC_0699_1	Sjodahl2012	Class 2b	T1	NA	NA	NA	T1HG_1	LumU	NA	NA
UC_0700_1	Sjodahl2012	Class 2b	T1	NA	NA	NA	T1HG_1	LumU	NA	NA
UC_0703_1	Sjodahl2012	Class 1	Ta	NA	NA	NA	T1HG_2	LumP	NA	NA
UC_0705_1	Sjodahl2012	Class 2b	Ta	NA	NA	NA	T1HG_2	Ba/Sq	NA	NA
UC_0706_1	Sjodahl2012	Class 1	Ta	NA	NA	NA	T1HG_2	LumP	NA	NA
UC_0710_1	Sjodahl2012	Class 1	Ta	NA	NA	NA	T1HG_3	LumP	NA	NA
UC_0712_1	Sjodahl2012	Class 1	Ta	NA	NA	NA	T1HG_2	LumP	NA	NA
UC_0715_1	Sjodahl2012	Class 1	Ta	NA	NA	NA	T1HG_2	LumP	NA	NA
UC_0718_1	Sjodahl2012	Class 1	Ta	NA	NA	NA	T1HG_2	LumP	NA	NA
UC_0719_1	Sjodahl2012	Class 1	T1	NA	NA	NA	T1HG_3	LumP	NA	NA
UC_0720_1	Sjodahl2012	Class 2a	Ta	NA	NA	NA	T1HG_3	LumP	NA	NA
UC_0721_1	Sjodahl2012	Class 2b	Ta	NA	NA	NA	T1HG_2	LumP	NA	NA
UC_0723_1	Sjodahl2012	Class 1	Ta	NA	NA	NA	T1HG_2	LumP	NA	NA
UC_0726_1	Sjodahl2012	Class 1	Ta	NA	NA	NA	T1HG_2	LumP	NA	NA
UC_0743_1	Sjodahl2012	Class 1	Ta	NA	NA	NA	T1HG_2	LumP	NA	NA
UC_0745_1	Sjodahl2012	Class 1	Ta	NA	NA	NA	T1HG_2	LumP	NA	NA
UC_0750_1	Sjodahl2012	Class 2b	T1	NA	NA	NA	T1HG_3	LumNS	NA	NA
UC_0751_1	Sjodahl2012	Class 2a	Ta	NA	NA	NA	T1HG_3	LumP	NA	NA
UC_0752_1	Sjodahl2012	Class 1	Ta	NA	NA	NA	T1HG_2	LumP	NA	NA
UC_0753_1	Sjodahl2012	Class 2a	T1	NA	NA	NA	T1HG_3	LumP	NA	NA
UC_0760_1	Sjodahl2012	Class 1	Ta	NA	NA	NA	T1HG_2	LumP	NA	NA
UC_0766_1	Sjodahl2012	Class 1	Ta	NA	NA	NA	T1HG_2	LumP	NA	NA
UC_0769_1	Sjodahl2012	Class 2b	Ta	NA	NA	NA	T1HG_2	Ba/Sq	NA	NA
UC_0770_1	Sjodahl2012	Class 2a	T1	NA	NA	NA	T1HG_3	LumU	NA	NA
UC_0775_1	Sjodahl2012	Class 1	Ta	NA	NA	NA	T1HG_2	LumP	NA	NA
UC_0776_1	Sjodahl2012	Class 1	T1	NA	NA	NA	T1HG_2	LumP	NA	NA
UC_0780_1	Sjodahl2012	Class 1	Ta	NA	NA	NA	T1HG_2	LumP	NA	NA
UC_0783_1	Sjodahl2012	Class 1	T1	NA	NA	NA	T1HG_2	LumP	NA	NA
GSM340605	Kim	Class 3	T1	NA	NA	NA	T1HG_2	LumP	NA	NA
GSM340606	Kim	NA	Ta	NA	NA	NA	NA	NA	NA	NA
GSM340607	Kim	Class 1	Ta	NA	NA	NA	T1HG_2	LumP	NA	NA
GSM340608	Kim	Class 1	T1	NA	NA	NA	T1HG_2	LumP	NA	NA
GSM340609	Kim	Class 1	T1	NA	NA	NA	T1HG_3	LumP	NA	NA
GSM340610	Kim	Class 1	T1	NA	NA	NA	T1HG_2	LumP	NA	NA
GSM340611	Kim	Class 2a	T1	NA	NA	NA	T1HG_2	LumP	NA	NA
GSM340615	Kim	Class 1	Ta	NA	NA	NA	T1HG_2	LumP	NA	NA
GSM340616	Kim	Class 1	Ta	NA	NA	NA	T1HG_2	LumP	NA	NA
GSM340617	Kim	Class 1	T1	NA	NA	NA	T1HG_2	LumP	NA	NA
GSM340619	Kim	Class 1	T1	NA	NA	NA	T1HG_2	LumP	NA	NA
GSM340621	Kim	Class 1	T1	NA	NA	NA	T1HG_2	LumP	NA	NA
GSM340622	Kim	Class 1	Ta	NA	NA	NA	T1HG_2	LumP	NA	NA
GSM340624	Kim	Class 1	T1	NA	NA	NA	T1HG_2	LumP	NA	NA
GSM340625	Kim	Class 3	T1	NA	NA	NA	T1HG_2	LumP	NA	NA
GSM340626	Kim	Class 1	T1	NA	NA	NA	T1HG_2	LumP	NA	NA
GSM340627	Kim	Class 1	T1	NA	NA	NA	T1HG_2	LumP	NA	NA
GSM340629	Kim	Class 1	T1	NA	NA	NA	T1HG_2	LumP	NA	NA
GSM340631	Kim	Class 3	Ta	NA	NA	NA	T1HG_2	LumP	NA	NA
GSM340632	Kim	Class 1	T1	NA	NA	NA	T1HG_2	LumP	NA	NA
GSM340635	Kim	Class 1	Ta	NA	NA	NA	T1HG_2	LumP	NA	NA
GSM340637	Kim	Class 1	T1	NA	NA	NA	T1HG_2	LumP	NA	NA
GSM340638	Kim	Class 3	T1	NA	NA	NA	T1HG_2	LumP	NA	NA
GSM340639	Kim	Class 1	Ta	NA	NA	NA	T1HG_2	LumP	NA	NA
GSM340640	Kim	Class 1	Ta	NA	NA	NA	T1HG_3	LumP	NA	NA
GSM340641	Kim	Class 2a	T1	NA	NA	NA	T1HG_3	LumP	NA	NA
GSM340642	Kim	Class 1	T1	NA	NA	NA	T1HG_2	LumP	NA	NA
GSM340643	Kim	Class 3	T1	NA	NA	NA	T1HG_2	LumP	NA	NA
GSM340644	Kim	Class 1	Ta	NA	NA	NA	T1HG_2	LumP	NA	NA
GSM340645	Kim	Class 1	T1	NA	NA	NA	T1HG_2	LumP	NA	NA
GSM340646	Kim	Class 2a	T1	NA	NA	NA	T1HG_3	LumU	NA	NA
GSM340647	Kim	Class 3	T1	NA	NA	NA	T1HG_2	LumP	NA	NA
GSM340649	Kim	Class 1	T1	NA	NA	NA	T1HG_2	LumP	NA	NA
GSM340650	Kim	Class 1	T1	NA	NA	NA	T1HG_2	LumP	NA	NA
GSM340651	Kim	Class 1	T1	NA	NA	NA	T1HG_2	LumP	NA	NA
GSM340652	Kim	Class 1	T1	NA	NA	NA	T1HG_2	LumP	NA	NA
GSM340655	Kim	Class 2a	T1	NA	NA	NA	T1HG_2	LumP	NA	NA
GSM340656	Kim	Class 2a	T1	NA	NA	NA	T1HG_2	LumP	NA	NA
GSM340657	Kim	Class 1	T1	NA	NA	NA	T1HG_2	LumP	NA	NA
GSM340658	Kim	Class 3	T1	NA	NA	NA	T1HG_2	LumP	NA	NA
GSM340659	Kim	Class 1	T1	NA	NA	NA	T1HG_3	LumP	NA	NA
GSM340661	Kim	Class 1	T1	NA	NA	NA	T1HG_2	LumP	NA	NA
GSM340662	Kim	Class 2a	T1	NA	NA	NA	T1HG_1	LumU	NA	NA
GSM340663	Kim	Class 1	T1	NA	NA	NA	T1HG_2	LumP	NA	NA
GSM340664	Kim	Class 2a	Ta	NA	NA	NA	T1HG_2	LumP	NA	NA
GSM340666	Kim	Class 2a	T1	NA	NA	NA	T1HG_2	LumP	NA	NA
GSM340667	Kim	Class 1	T1	NA	NA	NA	T1HG_2	LumP	NA	NA
GSM340668	Kim	Class 3	Ta	NA	NA	NA	T1HG_2	LumP	NA	NA
GSM340669	Kim	Class 3	T1	NA	NA	NA	T1HG_2	LumP	NA	NA
GSM340670	Kim	Class 1	Ta	NA	NA	NA	T1HG_2	LumP	NA	NA
GSM340671	Kim	Class 2a	T1	NA	NA	NA	T1HG_3	LumP	NA	NA
GSM340675	Kim	Class 2a	T1	NA	NA	NA	T1HG_3	LumP	NA	NA
GSM340676	Kim	Class 2a	Ta	NA	NA	NA	T1HG_2	LumP	NA	NA
GSM340679	Kim	Class 2a	T1	NA	NA	NA	T1HG_1	LumU	NA	NA
GSM340680	Kim	Class 1	T1	NA	NA	NA	T1HG_2	LumP	NA	NA
GSM340681	Kim	Class 2a	T1	NA	NA	NA	T1HG_3	LumP	NA	NA
GSM340682	Kim	Class 1	T1	NA	NA	NA	T1HG_2	LumP	NA	NA
GSM340683	Kim	Class 2a	T1	NA	NA	NA	T1HG_3	LumP	NA	NA
GSM340685	Kim	Class 3	T1	NA	NA	NA	T1HG_2	LumP	NA	NA
GSM340686	Kim	Class 1	T1	NA	NA	NA	T1HG_2	LumP	NA	NA
GSM340687	Kim	Class 2b	T1	NA	NA	NA	T1HG_2	Ba/Sq	NA	NA
GSM340688	Kim	Class 1	T1	NA	NA	NA	T1HG_3	LumP	NA	NA
GSM340689	Kim	Class 2a	T1	NA	NA	NA	T1HG_3	LumP	NA	NA
GSM340690	Kim	Class 1	T1	NA	NA	NA	T1HG_2	LumP	NA	NA
GSM340691	Kim	Class 1	T1	NA	NA	NA	T1HG_2	LumP	NA	NA
GSM340692	Kim	Class 3	T1	NA	NA	NA	T1HG_2	LumP	NA	NA
GSM340695	Kim	Class 1	T1	NA	NA	NA	T1HG_2	LumP	NA	NA
GSM340698	Kim	Class 2a	T1	NA	NA	NA	T1HG_3	LumU	NA	NA
GSM340699	Kim	Class 2b	T1	NA	NA	NA	T1HG_1	Stroma-rich	NA	NA
GSM340703	Kim	Class 1	Ta	NA	NA	NA	T1HG_2	LumP	NA	NA
GSM340707	Kim	Class 1	Ta	NA	NA	NA	T1HG_2	LumP	NA	NA
GSM340708	Kim	Class 2a	T1	NA	NA	NA	T1HG_3	LumP	NA	NA
GSM340710	Kim	Class 2a	T1	NA	NA	NA	T1HG_3	LumP	NA	NA
GSM340711	Kim	Class 1	T1	NA	NA	NA	T1HG_2	LumP	NA	NA
GSM340713	Kim	Class 1	T1	NA	NA	NA	T1HG_2	LumP	NA	NA
GSM340716	Kim	Class 1	T1	NA	NA	NA	T1HG_2	LumP	NA	NA
GSM340717	Kim	Class 1	T1	NA	NA	NA	T1HG_2	LumP	NA	NA
GSM340719	Kim	Class 1	T1	NA	NA	NA	T1HG_2	LumP	NA	NA
GSM340722	Kim	Class 1	T1	NA	NA	NA	T1HG_2	LumP	NA	NA
GSM340724	Kim	Class 1	Ta	NA	NA	NA	T1HG_2	LumP	NA	NA
GSM340726	Kim	Class 1	Ta	NA	NA	NA	T1HG_2	LumP	NA	NA
GSM340730	Kim	Class 1	Ta	NA	NA	NA	T1HG_2	LumP	NA	NA
GSM340734	Kim	Class 2a	Ta	NA	NA	NA	T1HG_3	LumP	NA	NA
GSM340735	Kim	Class 1	T1	NA	NA	NA	T1HG_2	LumP	NA	NA
GSM340736	Kim	Class 2a	T1	NA	NA	NA	T1HG_3	LumP	NA	NA
GSM340737	Kim	Class 1	T1	NA	NA	NA	T1HG_2	LumP	NA	NA
GSM340738	Kim	Class 1	T1	NA	NA	NA	T1HG_2	LumP	NA	NA
GSM340739	Kim	Class 1	T1	NA	NA	NA	T1HG_2	LumP	NA	NA
GSM340740	Kim	Class 1	T1	NA	NA	NA	T1HG_2	LumP	NA	NA
GSM340741	Kim	Class 1	T1	NA	NA	NA	T1HG_2	LumP	NA	NA
GSM340742	Kim	Class 1	T1	NA	NA	NA	T1HG_2	LumP	NA	NA
GSM340743	Kim	Class 1	T1	NA	NA	NA	T1HG_2	LumP	NA	NA
GSM340744	Kim	Class 2a	T1	NA	NA	NA	T1HG_3	LumP	NA	NA
GSM340745	Kim	Class 2a	Ta	NA	NA	NA	T1HG_2	LumP	NA	NA
GSM340748	Kim	Class 1	T1	NA	NA	NA	T1HG_2	LumP	NA	NA
GSM340749	Kim	Class 1	T1	NA	NA	NA	T1HG_2	LumNS	NA	NA
GSM340750	Kim	Class 2b	Ta	NA	NA	NA	T1HG_1	Stroma-rich	NA	NA
GSM340751	Kim	Class 2a	T1	NA	NA	NA	T1HG_3	LumP	NA	NA
GSM340752	Kim	Class 1	T1	NA	NA	NA	T1HG_3	LumP	NA	NA
GSM340753	Kim	Class 1	Ta	NA	NA	NA	T1HG_2	LumP	NA	NA
GSM340754	Kim	Class 1	T1	NA	NA	NA	T1HG_2	LumP	NA	NA
GSM340755	Kim	Class 2a	T1	NA	NA	NA	T1HG_3	LumP	NA	NA
GSM340756	Kim	Class 1	Ta	NA	NA	NA	T1HG_2	LumP	NA	NA
GSM340768	Kim	Class 2a	T1	NA	NA	NA	T1HG_3	LumP	NA	NA
UC0008	Lindgren	Class 2b	T1	NA	WT	Mutation	T1HG_2	LumP	NA	NA
UC0009	Lindgren	Class 1	Ta	NA	Mutation	WT	T1HG_2	LumP	NA	NA
UC0017	Lindgren	Class 2a	Ta	NA	WT	WT	T1HG_3	LumP	NA	NA
UC0021	Lindgren	Class 1	Ta	NA	Mutation	Mutation	T1HG_2	LumP	NA	NA
UC0025	Lindgren	Class 1	Ta	NA	WT	WT	T1HG_2	LumP	NA	NA
UC0029	Lindgren	Class 2a	Ta	NA	WT	Mutation	T1HG_1	LumU	NA	NA
UC0033	Lindgren	Class 1	Ta	NA	NA	NA	T1HG_2	LumP	NA	NA
UC0040	Lindgren	Class 1	T1	NA	Mutation	WT	T1HG_2	LumP	NA	NA
UC0041	Lindgren	Class 1	Ta	NA	NA	NA	T1HG_2	LumP	NA	NA
UC0043	Lindgren	Class 2b	T1	NA	Mutation	Mutation	T1HG_2	LumP	NA	NA
UC0047	Lindgren	Class 1	Ta	NA	Mutation	WT	T1HG_2	LumP	NA	NA
UC0051	Lindgren	Class 1	Ta	NA	Mutation	WT	T1HG_2	LumP	NA	NA
UC0053	Lindgren	Class 2a	T1	NA	WT	Mutation	T1HG_3	LumP	NA	NA
UC0057	Lindgren	Class 2a	Ta	NA	WT	Mutation	T1HG_3	LumP	NA	NA
UC0060	Lindgren	Class 1	Ta	NA	WT	Mutation	T1HG_3	LumNS	NA	NA
UC0066	Lindgren	Class 2b	T1	NA	WT	WT	T1HG_3	LumNS	NA	NA
UC0067	Lindgren	Class 1	T1	NA	Mutation	WT	T1HG_2	LumP	NA	NA
UC0070	Lindgren	Class 1	Ta	NA	Mutation	WT	T1HG_2	LumP	NA	NA
UC0073	Lindgren	Class 2b	Ta	NA	WT	WT	T1HG_3	LumNS	NA	NA
UC0075	Lindgren	Class 1	Ta	NA	WT	WT	T1HG_2	LumP	NA	NA
UC0077	Lindgren	Class 2a	T1	NA	WT	Mutation	T1HG_1	LumU	NA	NA
UC0080	Lindgren	Class 1	T1	NA	NA	NA	T1HG_2	LumP	NA	NA
UC0089	Lindgren	Class 1	Ta	NA	Mutation	WT	T1HG_2	LumP	NA	NA
UC0097	Lindgren	Class 2a	Ta	NA	WT	WT	T1HG_3	LumP	NA	NA
UC0101	Lindgren	Class 2a	T1	NA	WT	WT	T1HG_2	LumP	NA	NA
UC0106	Lindgren	Class 1	Ta	NA	Mutation	WT	T1HG_2	LumP	NA	NA
UC0111	Lindgren	Class 1	T1	NA	Mutation	WT	T1HG_2	LumP	NA	NA
UC0112	Lindgren	Class 1	Ta	NA	WT	WT	T1HG_2	LumP	NA	NA
UC0114	Lindgren	Class 1	Ta	NA	Mutation	WT	T1HG_2	LumP	NA	NA
UC0115	Lindgren	Class 1	T1	NA	Mutation	WT	T1HG_2	LumP	NA	NA
UC0120	Lindgren	Class 2a	T1	NA	WT	Mutation	T1HG_3	LumP	NA	NA
UC0122	Lindgren	Class 2a	T1	NA	WT	WT	T1HG_3	LumP	NA	NA
UC0129	Lindgren	Class 1	Ta	NA	Mutation	Mutation	T1HG_2	LumP	NA	NA
UC0130	Lindgren	Class 1	Ta	NA	Mutation	WT	T1HG_2	LumP	NA	NA
UC0137	Lindgren	Class 1	Ta	NA	Mutation	WT	T1HG_2	LumP	NA	NA
UC0145	Lindgren	Class 1	Ta	NA	Mutation	WT	T1HG_3	LumP	NA	NA
UC0147	Lindgren	Class 1	Ta	NA	Mutation	WT	T1HG_2	LumP	NA	NA
UC0152	Lindgren	Class 2a	T1	NA	WT	Mutation	T1HG_3	LumP	NA	NA
UC0159	Lindgren	Class 1	T1	NA	Mutation	WT	T1HG_2	LumP	NA	NA
UC0162	Lindgren	Class 3	Ta	NA	Mutation	WT	T1HG_2	LumP	NA	NA
UC0170	Lindgren	Class 2a	T1	NA	WT	WT	T1HG_1	LumU	NA	NA
UC0173	Lindgren	Class 1	Ta	NA	Mutation	WT	T1HG_2	LumP	NA	NA
UC0176	Lindgren	Class 1	Ta	NA	NA	NA	T1HG_2	LumP	NA	NA
UC0185	Lindgren	Class 1	T1	NA	WT	WT	T1HG_2	LumP	NA	NA
UC0192	Lindgren	Class 1	Ta	NA	WT	WT	T1HG_3	LumP	NA	NA
UC0199	Lindgren	Class 1	T1	NA	NA	NA	T1HG_2	LumP	NA	NA
UC0200	Lindgren	Class 1	T1	NA	WT	WT	T1HG_3	LumP	NA	NA
UC0203	Lindgren	Class 2a	T1	NA	WT	Mutation	T1HG_3	LumP	NA	NA
UC0208	Lindgren	Class 1	Ta	NA	NA	NA	T1HG_2	LumP	NA	NA
UC0209	Lindgren	Class 1	Ta	NA	NA	NA	T1HG_2	LumP	NA	NA
UC0213	Lindgren	Class 1	T1	NA	NA	NA	T1HG_3	LumP	NA	NA
UC0215	Lindgren	Class 3	T1	NA	Mutation	Mutation	T1HG_2	LumP	NA	NA
UC0218	Lindgren	Class 2a	T1	NA	NA	NA	T1HG_3	LumU	NA	NA
UC0223	Lindgren	Class 2a	T1	NA	WT	WT	T1HG_3	LumP	NA	NA
UC0226	Lindgren	Class 2a	T1	NA	WT	WT	T1HG_3	LumP	NA	NA
UC0230	Lindgren	Class 2b	T1	NA	Mutation	Mutation	T1HG_2	Ba/Sq	NA	NA
UC0235	Lindgren	Class 1	Ta	NA	Mutation	WT	T1HG_2	LumP	NA	NA
UC0237	Lindgren	Class 2a	T1	NA	WT	Mutation	T1HG_1	LumU	NA	NA
UC0240	Lindgren	Class 1	Ta	NA	NA	NA	T1HG_2	LumP	NA	NA
UC0249	Lindgren	Class 1	Ta	NA	Mutation	WT	T1HG_2	LumP	NA	NA
UC0263	Lindgren	Class 1	Ta	NA	Mutation	WT	T1HG_2	LumP	NA	NA
UC0267	Lindgren	Class 2a	T1	NA	NA	NA	T1HG_3	LumP	NA	NA
UC0274	Lindgren	Class 1	Ta	NA	NA	NA	T1HG_2	LumP	NA	NA
UC0283	Lindgren	Class 2a	T1	NA	WT	Mutation	T1HG_3	LumP	NA	NA
UC0284	Lindgren	Class 1	Ta	NA	NA	NA	T1HG_2	LumP	NA	NA
UC0287	Lindgren	Class 2a	T1	NA	NA	NA	T1HG_1	LumU	NA	NA
UC0290	Lindgren	Class 2a	T1	NA	WT	Mutation	T1HG_2	LumP	NA	NA
UC0299	Lindgren	Class 2b	T1	NA	NA	NA	T1HG_2	LumP	NA	NA
UC0301	Lindgren	Class 2a	T1	NA	Mutation	Mutation	T1HG_3	LumP	NA	NA
UC0302	Lindgren	Class 2a	T1	NA	WT	Mutation	T1HG_3	LumP	NA	NA
UC0312	Lindgren	Class 2a	T1	NA	Mutation	Mutation	T1HG_1	LumU	NA	NA
UC0327	Lindgren	Class 1	Ta	NA	NA	NA	T1HG_2	LumP	NA	NA
UC0333	Lindgren	Class 2a	T1	NA	NA	NA	T1HG_3	LumP	NA	NA
UC0342	Lindgren	Class 2a	T1	NA	NA	NA	T1HG_3	LumU	NA	NA
UC0343	Lindgren	Class 1	Ta	NA	NA	NA	T1HG_2	LumP	NA	NA
UC0349	Lindgren	Class 2a	T1	NA	NA	NA	T1HG_3	LumP	NA	NA
UC0361	Lindgren	Class 3	Ta	NA	NA	NA	T1HG_2	LumP	NA	NA
UC0368	Lindgren	Class 1	Ta	NA	NA	NA	T1HG_2	LumP	NA	NA
UC0376	Lindgren	Class 2a	T1	NA	WT	Mutation	T1HG_3	LumP	NA	NA
UC0384	Lindgren	Class 2a	T1	NA	NA	NA	T1HG_1	LumU	NA	NA
UC0386	Lindgren	Class 1	Ta	NA	NA	NA	T1HG_2	LumP	NA	NA
UC0400	Lindgren	Class 2a	T1	NA	NA	NA	T1HG_3	LumP	NA	NA
UC0488	Lindgren	Class 2a	T1	NA	NA	NA	T1HG_3	LumP	NA	NA
UC0507	Lindgren	Class 2a	T1	NA	NA	NA	T1HG_3	LumU	NA	NA
UC0513	Lindgren	Class 2a	T1	NA	NA	NA	T1HG_3	LumP	NA	NA
UC0518	Lindgren	Class 2b	T1	NA	NA	NA	T1HG_1	LumU	NA	NA
UC0522	Lindgren	Class 2b	T1	NA	NA	NA	T1HG_1	LumP	NA	NA
UC0551	Lindgren	Class 2b	T1	NA	NA	NA	T1HG_3	LumNS	NA	NA
UC0552	Lindgren	Class 2a	T1	NA	NA	NA	T1HG_3	LumP	NA	NA
UC0566	Lindgren	Class 2b	T1	NA	NA	NA	T1HG_2	Ba/Sq	NA	NA
UC0589	Lindgren	Class 2b	T1	NA	NA	NA	T1HG_1	LumU	NA	NA
CIT.085	CIT	Class 1	Ta	NA	WT	WT	T1HG_2	LumP	NA	NA
CIT.102	CIT	Class 2b	T1	NA	WT	WT	T1HG_2	Stroma-rich	NA	NA
CIT.105	CIT	Class 2a	T1	NA	WT	Mutation	T1HG_3	LumP	NA	NA
CIT.107	CIT	Class 2a	T1	NA	WT	WT	T1HG_3	LumP	NA	NA
CIT.112	CIT	Class 2a	T1	NA	WT	WT	T1HG_3	LumP	NA	NA
CIT.129	CIT	Class 2b	T1	NA	WT	Mutation	T1HG_2	LumP	NA	NA
CIT.130	CIT	Class 2a	T1	NA	WT	WT	T1HG_3	LumNS	NA	NA
CIT.135	CIT	Class 3	T1	NA	Mutation	WT	T1HG_2	LumP	NA	NA
CIT.147	CIT	Class 2b	T1	NA	WT	WT	T1HG_3	LumNS	NA	NA
CIT.148	CIT	Class 1	Ta	NA	Mutation	WT	T1HG_2	LumP	NA	NA
CIT.150	CIT	Class 1	Ta	NA	WT	WT	T1HG_2	LumP	NA	NA
CIT.151	CIT	Class 3	Ta	NA	Mutation	WT	T1HG_2	LumP	NA	NA
CIT.153	CIT	Class 2a	T1	NA	Mutation	WT	T1HG_3	LumP	NA	NA
CIT.155	CIT	Class 2a	T1	NA	WT	Mutation	T1HG_3	LumU	NA	NA
CIT.156	CIT	Class 2a	T1	NA	WT	Mutation	T1HG_1	LumU	NA	NA
CIT.169	CIT	Class 2a	Ta	NA	WT	Mutation	T1HG_3	LumP	NA	NA
CIT.171	CIT	Class 2a	T1	NA	WT	WT	T1HG_3	LumP	NA	NA
CIT.178	CIT	Class 1	Ta	NA	Mutation	WT	T1HG_2	LumP	NA	NA
CIT.193	CIT	Class 2b	Ta	NA	WT	WT	T1HG_2	LumP	NA	NA
CIT.194	CIT	Class 1	Ta	NA	WT	WT	T1HG_2	LumP	NA	NA
CIT.199	CIT	Class 1	T1	NA	Mutation	WT	T1HG_2	LumP	NA	NA
CIT.202	CIT	Class 2a	T1	NA	Mutation	WT	T1HG_2	LumP	NA	NA
CIT.209	CIT	Class 1	Ta	NA	Mutation	WT	T1HG_2	LumP	NA	NA
CIT.215	CIT	Class 3	Ta	NA	Mutation	WT	T1HG_2	LumP	NA	NA
CIT.218	CIT	Class 1	Ta	NA	Mutation	WT	T1HG_2	LumP	NA	NA
CIT.219	CIT	Class 1	Ta	NA	WT	WT	T1HG_2	LumP	NA	NA
CIT.220	CIT	Class 1	Ta	NA	Mutation	WT	T1HG_2	LumP	NA	NA
CIT.221	CIT	Class 1	Ta	NA	Mutation	WT	T1HG_2	LumP	NA	NA
CIT.239	CIT	Class 3	Ta	NA	Mutation	WT	T1HG_2	LumP	NA	NA
CIT.240	CIT	Class 3	Ta	NA	Mutation	WT	T1HG_2	LumP	NA	NA
CIT.241	CIT	Class 1	Ta	NA	Mutation	Mutation	T1HG_2	LumP	NA	NA
CIT.244	CIT	Class 2a	T1	NA	WT	Mutation	T1HG_3	LumP	NA	NA
CIT.247	CIT	Class 1	Ta	NA	WT	WT	T1HG_2	LumP	NA	NA
CIT.249	CIT	Class 3	Ta	NA	Mutation	WT	T1HG_2	LumP	NA	NA
CIT.250	CIT	Class 1	Ta	NA	WT	WT	T1HG_2	LumP	NA	NA
CIT.251	CIT	Class 1	Ta	NA	Mutation	WT	T1HG_3	LumP	NA	NA
CIT.255	CIT	Class 3	Ta	NA	Mutation	WT	T1HG_2	LumP	NA	NA
CIT.258	CIT	Class 2a	Ta	NA	Mutation	WT	T1HG_2	LumP	NA	NA
CIT.263	CIT	Class 1	Ta	NA	Mutation	WT	T1HG_2	LumP	NA	NA
CIT.272	CIT	Class 3	Ta	NA	Mutation	WT	T1HG_2	LumP	NA	NA
CIT.273	CIT	Class 2b	T1	NA	WT	WT	T1HG_2	LumP	NA	NA
CIT.274	CIT	Class 2b	T1	NA	WT	WT	T1HG_2	Stroma-rich	NA	NA
CIT.275	CIT	Class 2a	T1	NA	WT	Mutation	T1HG_3	LumU	NA	NA
CIT.276	CIT	Class 2b	T1	NA	Mutation	Mutation	T1HG_2	LumP	NA	NA
CIT.281	CIT	Class 2b	T1	NA	WT	WT	T1HG_2	LumP	NA	NA
CIT.282	CIT	Class 2b	T1	NA	WT	WT	T1HG_2	LumP	NA	NA
CIT.283	CIT	Class 1	T1	NA	WT	WT	T1HG_2	LumP	NA	NA
CIT.285	CIT	Class 1	Ta	NA	Mutation	WT	T1HG_2	LumP	NA	NA
CIT.286	CIT	Class 2a	T1	NA	WT	WT	T1HG_3	LumP	NA	NA
CIT.288	CIT	Class 2a	T1	NA	WT	Mutation	T1HG_3	LumP	NA	NA
CIT.289	CIT	Class 2a	T1	NA	WT	WT	T1HG_3	LumU	NA	NA
CIT.293	CIT	Class 2a	T1	NA	Mutation	WT	T1HG_2	LumP	NA	NA
CIT.294	CIT	Class 2a	T1	NA	WT	WT	T1HG_3	LumP	NA	NA
CIT.299	CIT	Class 3	Ta	NA	Mutation	WT	T1HG_2	LumP	NA	NA
CIT.300	CIT	Class 1	Ta	NA	Mutation	WT	T1HG_2	LumP	NA	NA
CIT.301	CIT	Class 1	Ta	NA	Mutation	WT	T1HG_2	LumP	NA	NA
CIT.302	CIT	Class 1	Ta	NA	Mutation	WT	T1HG_2	LumP	NA	NA
CIT.303	CIT	Class 1	Ta	NA	Mutation	WT	T1HG_2	LumP	NA	NA
CIT.304	CIT	Class 3	T1	NA	Mutation	WT	T1HG_2	LumP	NA	NA
CIT.308	CIT	Class 2a	T1	NA	WT	Mutation	T1HG_1	LumU	NA	NA
CIT.311	CIT	Class 1	Ta	NA	Mutation	WT	T1HG_2	LumP	NA	NA
CIT.314	CIT	Class 1	Ta	NA	Mutation	WT	T1HG_2	LumP	NA	NA
CIT.316	CIT	Class 1	Ta	NA	WT	WT	T1HG_2	LumP	NA	NA
CIT.323	CIT	Class 1	Ta	NA	WT	WT	T1HG_2	LumP	NA	NA
CIT.344	CIT	Class 1	Ta	NA	WT	WT	T1HG_2	LumP	NA	NA
CIT.345	CIT	Class 1	Ta	NA	Mutation	WT	T1HG_2	LumP	NA	NA
CIT.346	CIT	Class 1	Ta	NA	Mutation	WT	T1HG_2	LumP	NA	NA
CIT.347	CIT	Class 1	Ta	NA	Mutation	WT	T1HG_2	LumP	NA	NA
CIT.348	CIT	Class 1	Ta	NA	Mutation	WT	T1HG_2	LumP	NA	NA
CIT.349	CIT	Class 1	Ta	NA	Mutation	WT	T1HG_2	LumP	NA	NA
CIT.352	CIT	Class 1	Ta	NA	WT	WT	T1HG_2	LumP	NA	NA
CIT.353	CIT	Class 1	Ta	NA	Mutation	WT	T1HG_2	LumP	NA	NA
CIT.354	CIT	Class 1	Ta	NA	Mutation	WT	T1HG_2	LumP	NA	NA
CIT.46	CIT	Class 2b	T1	NA	WT	WT	T1HG_2	LumP	NA	NA
CIT.47	CIT	Class 1	T1	NA	Mutation	WT	T1HG_2	LumP	NA	NA
CIT.50	CIT	Class 2b	T1	NA	Mutation	Mutation	T1HG_2	Ba/Sq	NA	NA
CIT.53	CIT	Class 1	Ta	NA	Mutation	WT	T1HG_2	LumP	NA	NA
CIT.54	CIT	Class 2b	T1	NA	Mutation	WT	T1HG_2	LumP	NA	NA
CIT.55	CIT	Class 2b	Ta	NA	WT	WT	T1HG_2	LumP	NA	NA
CIT.56	CIT	Class 3	T1	NA	Mutation	WT	T1HG_2	LumP	NA	NA
CIT.60	CIT	Class 3	T1	NA	Mutation	Mutation	T1HG_2	LumP	NA	NA
CIT.62	CIT	Class 2a	T1	NA	WT	WT	T1HG_2	LumP	NA	NA
CIT.64	CIT	Class 1	T1	NA	Mutation	WT	T1HG_3	LumP	NA	NA
CIT.86	CIT	Class 2a	Ta	NA	Mutation	WT	T1HG_2	LumP	NA	NA
CIT.90	CIT	Class 2a	T1	NA	WT	WT	T1HG_3	LumP	NA	NA
CIT.92	CIT	Class 1	T1	NA	Mutation	WT	T1HG_2	LumP	NA	NA
CIT.94	CIT	Class 3	Ta	NA	Mutation	Mutation	T1HG_2	LumP	NA	NA
CIT.98	CIT	Class 2a	T1	NA	WT	WT	T1HG_3	LumP	NA	NA
CIT.275TRP	CIT	Class 2a	T1	NA	WT	Mutation	T1HG_3	LumU	NA	NA
CIT.63SEE	CIT	Class 1	Ta	NA	Mutation	WT	T1HG_2	LumP	NA	NA
GSM3409498	Song	Class 1	Ta	NA	NA	NA	T1HG_2	LumP	NA	NA
GSM3409499	Song	Class 1	Ta	NA	NA	NA	T1HG_2	LumP	NA	NA
GSM3409500	Song	Class 2a	Ta	NA	NA	NA	T1HG_2	LumP	NA	NA
GSM3409501	Song	Class 2a	T1	NA	NA	NA	T1HG_3	LumP	NA	NA
GSM3409502	Song	Class 1	T1	NA	NA	NA	T1HG_2	LumP	NA	NA
GSM3409506	Song	Class 2a	T1	NA	NA	NA	T1HG_3	LumP	NA	NA
GSM3409508	Song	Class 1	T1	NA	NA	NA	T1HG_2	LumP	NA	NA
GSM3409509	Song	Class 1	T1	NA	NA	NA	T1HG_3	LumP	NA	NA
GSM3409510	Song	Class 1	Ta	NA	NA	NA	T1HG_2	LumP	NA	NA
GSM3409511	Song	Class 1	Ta	NA	NA	NA	T1HG_2	LumP	NA	NA
GSM3409512	Song	Class 3	Ta	NA	NA	NA	T1HG_2	LumP	NA	NA
GSM3409513	Song	Class 2a	T1	NA	NA	NA	T1HG_3	LumP	NA	NA
GSM3409516	Song	Class 1	Ta	NA	NA	NA	T1HG_2	LumP	NA	NA
GSM3409518	Song	Class 2a	T1	NA	NA	NA	T1HG_3	LumP	NA	NA
GSM3409520	Song	Class 1	T1	NA	NA	NA	T1HG_2	LumP	NA	NA
GSM3409523	Song	Class 1	T1	NA	NA	NA	T1HG_2	LumP	NA	NA
GSM3409525	Song	Class 1	Ta	NA	NA	NA	T1HG_2	LumP	NA	NA
GSM3409526	Song	Class 1	Ta	NA	NA	NA	T1HG_3	LumP	NA	NA
GSM3409527	Song	Class 1	Ta	NA	NA	NA	T1HG_2	LumP	NA	NA
GSM3409530	Song	Class 2a	T1	NA	NA	NA	T1HG_1	LumU	NA	NA
GSM3409531	Song	Class 1	T1	NA	NA	NA	T1HG_2	LumP	NA	NA
GSM3409533	Song	Class 1	Ta	NA	NA	NA	T1HG_2	LumP	NA	NA
GSM3409536	Song	Class 1	Ta	NA	NA	NA	T1HG_2	LumP	NA	NA
GSM3409538	Song	Class 1	Ta	NA	NA	NA	T1HG_2	LumP	NA	NA
GSM3409540	Song	Class 1	Ta	NA	NA	NA	T1HG_2	LumP	NA	NA
GSM3409541	Song	Class 3	T1	NA	NA	NA	T1HG_2	LumP	NA	NA
GSM3409542	Song	Class 2a	T1	NA	NA	NA	T1HG_3	LumU	NA	NA
GSM3409543	Song	Class 2a	T1	NA	NA	NA	T1HG_3	LumP	NA	NA
GSM3409547	Song	Class 1	Ta	NA	NA	NA	T1HG_2	LumP	NA	NA
GSM3409548	Song	Class 2a	T1	NA	NA	NA	T1HG_3	LumP	NA	NA
GSM3409549	Song	Class 1	Ta	NA	NA	NA	T1HG_2	LumP	NA	NA
GSM3409550	Song	Class 2b	Ta	NA	NA	NA	T1HG_2	LumP	NA	NA
GSM3409551	Song	Class 2a	Ta	NA	NA	NA	T1HG_3	LumP	NA	NA
GSM3409552	Song	Class 1	T1	NA	NA	NA	T1HG_2	LumP	NA	NA
GSM3409553	Song	Class 1	Ta	NA	NA	NA	T1HG_2	LumP	NA	NA
GSM3409556	Song	Class 1	Ta	NA	NA	NA	T1HG_2	LumP	NA	NA
GSM3409560	Song	Class 1	T1	NA	NA	NA	T1HG_2	LumP	NA	NA
GSM3409561	Song	Class 2a	T1	NA	NA	NA	T1HG_1	LumU	NA	NA
GSM3409562	Song	Class 1	T1	NA	NA	NA	T1HG_2	LumP	NA	NA
GSM3409563	Song	Class 1	Ta	NA	NA	NA	T1HG_2	LumP	NA	NA
GSM3409564	Song	Class 2a	T1	NA	NA	NA	T1HG_3	LumP	NA	NA
GSM3409566	Song	Class 1	Ta	NA	NA	NA	T1HG_2	LumP	NA	NA
GSM3409568	Song	Class 1	Ta	NA	NA	NA	T1HG_2	LumP	NA	NA
GSM3409574	Song	Class 1	T1	NA	NA	NA	T1HG_2	LumP	NA	NA
GSM3409578	Song	Class 1	T1	NA	NA	NA	T1HG_2	LumP	NA	NA
GSM3409581	Song	Class 1	T1	NA	NA	NA	T1HG_2	LumP	NA	NA
GSM3409582	Song	Class 2b	T1	NA	NA	NA	T1HG_2	LumP	NA	NA
GSM3409583	Song	Class 2a	T1	NA	NA	NA	T1HG_3	LumP	NA	NA
GSM3409586	Song	Class 1	Ta	NA	NA	NA	T1HG_3	LumP	NA	NA
GSM3409588	Song	Class 1	T1	NA	NA	NA	T1HG_2	LumP	NA	NA
GSM3409590	Song	Class 1	Ta	NA	NA	NA	T1HG_2	LumP	NA	NA
GSM3409592	Song	Class 1	Ta	NA	NA	NA	T1HG_2	LumP	NA	NA
GSM3409593	Song	Class 1	Ta	NA	NA	NA	T1HG_2	LumP	NA	NA
GSM3409594	Song	Class 3	T1	NA	NA	NA	T1HG_2	LumP	NA	NA
GSM3409595	Song	Class 2a	T1	NA	NA	NA	T1HG_3	LumP	NA	NA
GSM3409597	Song	Class 1	Ta	NA	NA	NA	T1HG_2	LumP	NA	NA
GSM3409601	Song	Class 1	Ta	NA	NA	NA	T1HG_2	LumP	NA	NA
GSM3409602	Song	Class 1	T1	NA	NA	NA	T1HG_2	LumP	NA	NA
GSM3409603	Song	Class 2a	T1	NA	NA	NA	T1HG_3	LumP	NA	NA
GSM3409605	Song	Class 2a	T1	NA	NA	NA	T1HG_1	LumU	NA	NA
GSM3409607	Song	Class 3	T1	NA	NA	NA	T1HG_2	LumP	NA	NA
GSM3409609	Song	Class 2a	Ta	NA	NA	NA	T1HG_2	LumP	NA	NA
GSM3409610	Song	Class 2a	T1	NA	NA	NA	T1HG_3	LumP	NA	NA
GSM3409615	Song	Class 2a	Ta	NA	NA	NA	T1HG_1	LumU	NA	NA
GSM3409616	Song	Class 3	T1	NA	NA	NA	T1HG_2	LumP	NA	NA
GSM3409619	Song	Class 1	Ta	NA	NA	NA	T1HG_2	LumP	NA	NA
GSM3409622	Song	Class 3	Ta	NA	NA	NA	T1HG_2	LumP	NA	NA
GSM3409623	Song	Class 2a	T1	NA	NA	NA	T1HG_2	LumP	NA	NA
GSM3409624	Song	Class 1	Ta	NA	NA	NA	T1HG_2	LumP	NA	NA
GSM3409625	Song	Class 2a	T1	NA	NA	NA	T1HG_3	LumU	NA	NA
GSM3409627	Song	Class 1	T1	NA	NA	NA	T1HG_2	LumP	NA	NA
GSM3409629	Song	Class 3	T1	NA	NA	NA	T1HG_2	LumP	NA	NA
GSM3409634	Song	Class 2a	T1	NA	NA	NA	T1HG_3	LumP	NA	NA
GSM3409635	Song	Class 2a	T1	NA	NA	NA	T1HG_3	LumP	NA	NA
GSM3409638	Song	Class 3	T1	NA	NA	NA	T1HG_2	LumP	NA	NA
GSM3409639	Song	Class 2a	Ta	NA	NA	NA	T1HG_3	LumP	NA	NA
GSM3409640	Song	Class 1	Ta	NA	NA	NA	T1HG_2	LumP	NA	NA
GSM3409641	Song	Class 1	Ta	NA	NA	NA	T1HG_2	LumP	NA	NA
BLCA_Cx_8	Sjodahl2017	Class 2a	T1	NA	NA	NA	T1HG_1	NE-like	NA	NA
BLCA_Cx_13	Sjodahl2017	Class 1	T1	NA	NA	NA	T1HG_2	Stroma-rich	NA	NA
BLCA_Cx_14	Sjodahl2017	Class 2a	T1	NA	NA	NA	T1HG_3	LumU	NA	NA
BLCA_Cx_16	Sjodahl2017	Class 2a	T1	NA	NA	NA	T1HG_2	Stroma-rich	NA	NA
BLCA_Cx_28	Sjodahl2017	Class 2a	T1	NA	NA	NA	T1HG_2	LumP	NA	NA
BLCA_Cx_30	Sjodahl2017	Class 2a	T1	NA	NA	NA	T1HG_3	LumU	NA	NA
BLCA_Cx_38	Sjodahl2017	Class 2a	Ta	NA	NA	NA	T1HG_3	LumU	NA	NA
BLCA_Cx_40	Sjodahl2017	Class 2a	T1	NA	NA	NA	T1HG_1	LumU	NA	NA
BLCA_Cx_45	Sjodahl2017	Class 1	Ta	NA	NA	NA	T1HG_2	LumP	NA	NA
BLCA_Cx_46	Sjodahl2017	Class 2a	Ta	NA	NA	NA	T1HG_3	LumU	NA	NA
BLCA_Cx_58	Sjodahl2017	Class 2a	T1	NA	NA	NA	T1HG_3	LumP	NA	NA
BLCA_Cx_68	Sjodahl2017	Class 2a	T1	NA	NA	NA	T1HG_3	LumNS	NA	NA
BLCA_Cx_69	Sjodahl2017	Class 2a	T1	NA	NA	NA	T1HG_3	LumP	NA	NA
BLCA_Cx_70	Sjodahl2017	Class 2b	NA	NA	NA	NA	T1HG_2	Ba/Sq	NA	NA
BLCA_Cx_71	Sjodahl2017	Class 1	T1	NA	NA	NA	T1HG_2	LumP	NA	NA
BLCA_Cx_78	Sjodahl2017	Class 2a	T1	NA	NA	NA	T1HG_3	LumU	NA	NA
BLCA_Cx_79	Sjodahl2017	Class 1	T1	NA	NA	NA	T1HG_2	LumP	NA	NA
BLCA_Cx_82	Sjodahl2017	Class 2a	T1	NA	NA	NA	T1HG_3	LumNS	NA	NA
BLCA_Cx_87	Sjodahl2017	Class 3	Ta	NA	NA	NA	T1HG_2	LumP	NA	NA
BLCA_Cx_89	Sjodahl2017	Class 2a	T1	NA	NA	NA	T1HG_3	LumP	NA	NA
BLCA_Cx_95	Sjodahl2017	Class 2b	NA	NA	NA	NA	T1HG_2	Stroma-rich	NA	NA
BLCA_Cx_98	Sjodahl2017	Class 2a	T1	NA	NA	NA	T1HG_2	Ba/Sq	NA	NA
BLCA_Cx_102	Sjodahl2017	Class 2b	T1	NA	NA	NA	T1HG_2	LumNS	NA	NA
BLCA_Cx_107	Sjodahl2017	Class 2a	T1	NA	NA	NA	T1HG_3	LumNS	NA	NA
BLCA_Cx_118	Sjodahl2017	Class 3	NA	NA	NA	NA	T1HG_2	Ba/Sq	NA	NA
BLCA_Cx_121	Sjodahl2017	Class 1	T1	NA	NA	NA	T1HG_2	LumP	NA	NA
BLCA_Cx_122	Sjodahl2017	Class 2a	Ta	NA	NA	NA	T1HG_3	LumU	NA	NA
BLCA_Cx_125	Sjodahl2017	Class 2a	T1	NA	NA	NA	T1HG_2	Stroma-rich	NA	NA
BLCA_Cx_135	Sjodahl2017	NA	NA	NA	NA	NA	T1HG_2	Ba/Sq	NA	NA
BLCA_Cx_144	Sjodahl2017	Class 3	T1	NA	NA	NA	T1HG_2	LumP	NA	NA
BLCA_Cx_146	Sjodahl2017	Class 2a	T1	NA	NA	NA	T1HG_3	LumP	NA	NA
BLCA_Cx_150	Sjodahl2017	Class 3	T1	NA	NA	NA	T1HG_2	LumP	NA	NA
BLCA_Cx_158	Sjodahl2017	Class 2b	T1	NA	NA	NA	T1HG_2	Stroma-rich	NA	NA
BLCA_Cx_164	Sjodahl2017	Class 2b	T1	NA	NA	NA	T1HG_2	LumP	NA	NA
BLCA_Cx_166	Sjodahl2017	Class 2a	NA	NA	NA	NA	NA	NE-like	NA	NA
BLCA_Cx_167	Sjodahl2017	Class 3	Ta	NA	NA	NA	T1HG_2	LumP	NA	NA
BLCA_Cx_169	Sjodahl2017	Class 2a	T1	NA	NA	NA	T1HG_2	LumP	NA	NA
BLCA_Cx_171	Sjodahl2017	Class 2a	T1	NA	NA	NA	T1HG_3	LumNS	NA	NA
BLCA_Cx_173	Sjodahl2017	Class 1	T1	NA	NA	NA	T1HG_2	LumP	NA	NA
BLCA_Cx_180	Sjodahl2017	Class 2a	T1	NA	NA	NA	T1HG_3	LumNS	NA	NA
BLCA_Cx_183	Sjodahl2017	Class 2a	T1	NA	NA	NA	T1HG_3	LumP	NA	NA
BLCA_Cx_199	Sjodahl2017	Class 2a	T1	NA	NA	NA	T1HG_3	LumU	NA	NA
BLCA_Cx_202	Sjodahl2017	Class 2b	Ta	NA	NA	NA	T1HG_2	Ba/Sq	NA	NA
BLCA_Cx_205	Sjodahl2017	Class 2b	T1	NA	NA	NA	T1HG_1	LumU	NA	NA
BLCA_Cx_206	Sjodahl2017	Class 2a	T1	NA	NA	NA	T1HG_3	LumU	NA	NA
BLCA_Cx_207	Sjodahl2017	Class 1	Ta	NA	NA	NA	T1HG_2	LumP	NA	NA
BLCA_Cx_214	Sjodahl2017	Class 2b	T1	NA	NA	NA	T1HG_2	Stroma-rich	NA	NA
BLCA_Cx_220	Sjodahl2017	Class 2a	T1	NA	NA	NA	T1HG_2	LumU	NA	NA
BLCA_Cx_227	Sjodahl2017	Class 2b	T1	NA	NA	NA	T1HG_2	Stroma-rich	NA	NA
BLCA_Cx_231	Sjodahl2017	Class 2a	T1	NA	NA	NA	T1HG_3	LumU	NA	NA
BLCA_Cx_232	Sjodahl2017	Class 1	Ta	NA	NA	NA	T1HG_2	LumP	NA	NA
BLCA_Cx_237	Sjodahl2017	Class 2a	T1	NA	NA	NA	T1HG_3	LumU	NA	NA
BLCA_Cx_249	Sjodahl2017	Class 1	Ta	NA	NA	NA	T1HG_2	LumP	NA	NA
BLCA_Cx_250	Sjodahl2017	Class 2a	Ta	NA	NA	NA	T1HG_3	LumP	NA	NA
BLCA_Cx_252	Sjodahl2017	Class 1	T1	NA	NA	NA	T1HG_2	LumNS	NA	NA
BLCA_Cx_253	Sjodahl2017	Class 1	T1	NA	NA	NA	T1HG_2	LumP	NA	NA
BLCA_Cx_254	Sjodahl2017	Class 2a	Ta	NA	NA	NA	T1HG_3	LumP	NA	NA
BLCA_Cx_259	Sjodahl2017	Class 2a	Ta	NA	NA	NA	T1HG_3	LumP	NA	NA
BLCA_Cx_263	Sjodahl2017	Class 2a	T1	NA	NA	NA	T1HG_3	Stroma-rich	NA	NA
BLCA_Cx_265	Sjodahl2017	Class 2a	NA	NA	NA	NA	T1HG_2	Ba/Sq	NA	NA
BLCA_Cx_267	Sjodahl2017	Class 2a	NA	NA	NA	NA	T1HG_3	LumU	NA	NA
BLCA_Cx_273	Sjodahl2017	Class 2a	T1	NA	NA	NA	T1HG_3	LumU	NA	NA
BLCA_Cx_280	Sjodahl2017	Class 2a	T1	NA	NA	NA	T1HG_1	NE-like	NA	NA
BLCA_Cx_288	Sjodahl2017	Class 2a	T1	NA	NA	NA	T1HG_3	LumP	NA	NA
Main.GSM1167333	Choi	Class 3	T1	NA	NA	NA	T1HG_2	LumP	NA	NA
Main.GSM1167337	Choi	Class 1	Ta	NA	NA	NA	T1HG_2	LumP	NA	NA
Main.GSM1167338	Choi	Class 2a	T1	NA	NA	NA	T1HG_3	LumU	NA	NA
Main.GSM1167340	Choi	Class 2a	T1	NA	NA	NA	T1HG_3	LumP	NA	NA
Main.GSM1167341	Choi	Class 2a	T1	NA	NA	NA	T1HG_2	LumP	NA	NA
Main.GSM1167343	Choi	Class 2a	T1	NA	NA	NA	T1HG_2	LumP	NA	NA
Main.GSM1167345	Choi	Class 2a	T1	NA	NA	NA	T1HG_3	LumP	NA	NA
Main.GSM1167348	Choi	Class 2a	T1	NA	NA	NA	T1HG_2	LumP	NA	NA
Main.GSM1167349	Choi	Class 1	T1	NA	NA	NA	T1HG_2	LumP	NA	NA
Main.GSM1167351	Choi	Class 1	Ta	NA	NA	NA	T1HG_2	LumP	NA	NA
Main.GSM1167352	Choi	Class 1	Ta	NA	NA	NA	T1HG_2	LumP	NA	NA
Main.GSM1167353	Choi	Class 1	Ta	NA	NA	NA	T1HG_2	LumP	NA	NA
Main.GSM1167355	Choi	Class 2b	Ta	NA	NA	NA	T1HG_2	LumP	NA	NA
Main.GSM1167356	Choi	Class 1	Ta	NA	NA	NA	T1HG_2	LumP	NA	NA
Main.GSM1167357	Choi	Class 2a	Ta	NA	NA	NA	T1HG_3	LumP	NA	NA
Main.GSM1167358	Choi	Class 1	Ta	NA	NA	NA	T1HG_2	LumP	NA	NA
Main.GSM1167359	Choi	Class 2b	Ta	NA	NA	NA	T1HG_2	LumP	NA	NA
Main.GSM1167362	Choi	Class 1	Ta	NA	NA	NA	T1HG_2	LumP	NA	NA
Main.GSM1167364	Choi	Class 2b	Ta	NA	NA	NA	T1HG_1	Stroma-rich	NA	NA
Main.GSM1167365	Choi	Class 1	Ta	NA	NA	NA	T1HG_3	LumP	NA	NA
Main.GSM1167366	Choi	Class 1	T1	NA	NA	NA	T1HG_2	LumP	NA	NA
Main.GSM1167367	Choi	Class 1	Ta	NA	NA	NA	T1HG_2	LumP	NA	NA
Main.GSM1167368	Choi	Class 1	Ta	NA	NA	NA	T1HG_3	LumP	NA	NA
Main.GSM1167369	Choi	Class 2b	Ta	NA	NA	NA	T1HG_2	LumP	NA	NA
Main.GSM1167370	Choi	Class 3	Ta	NA	NA	NA	T1HG_2	LumP	NA	NA
Main.GSM1167371	Choi	Class 1	Ta	NA	NA	NA	T1HG_2	LumP	NA	NA
Main.GSM1167374	Choi	Class 2a	T1	NA	NA	NA	T1HG_3	LumU	NA	NA
Main.GSM1167382	Choi	Class 1	T1	NA	NA	NA	T1HG_2	LumP	NA	NA
Main.GSM1167386	Choi	Class 2b	T1	NA	NA	NA	T1HG_2	LumP	NA	NA
Main.GSM1167392	Choi	Class 2a	T1	NA	NA	NA	T1HG_3	LumU	NA	NA
Main.GSM1167394	Choi	Class 1	T1	NA	NA	NA	T1HG_2	LumP	NA	NA
Main.GSM1167395	Choi	Class 1	T1	NA	NA	NA	T1HG_2	LumP	NA	NA
Main.GSM1167397	Choi	Class 2a	T1	NA	NA	NA	T1HG_2	LumP	NA	NA
Main.GSM1167405	Choi	Class 1	Ta	NA	NA	NA	T1HG_2	LumP	NA	NA
Main.GSM1167407	Choi	Class 1	T1	NA	NA	NA	T1HG_2	LumP	NA	NA
Main.GSM1167408	Choi	Class 1	Ta	NA	NA	NA	T1HG_2	LumP	NA	NA
Main.GSM1167409	Choi	Class 2a	Ta	NA	NA	NA	T1HG_3	LumP	NA	NA
Main.GSM1167411	Choi	Class 1	Ta	NA	NA	NA	T1HG_2	LumP	NA	NA
Main.GSM1167412	Choi	Class 2a	Ta	NA	NA	NA	T1HG_3	LumP	NA	NA
Main.GSM1167413	Choi	Class 1	Ta	NA	NA	NA	T1HG_2	LumP	NA	NA
Main.GSM1167415	Choi	Class 2a	T1	NA	NA	NA	T1HG_3	LumU	NA	NA
Main.GSM1167417	Choi	Class 2b	T1	NA	NA	NA	T1HG_2	LumP	NA	NA
Main.GSM1167418	Choi	Class 2b	T1	NA	NA	NA	T1HG_2	Ba/Sq	NA	NA
Main.GSM1167421	Choi	Class 2b	T1	NA	NA	NA	T1HG_2	LumP	NA	NA
Main.GSM1167425	Choi	Class 2b	T1	NA	NA	NA	T1HG_2	Ba/Sq	NA	NA
Main.GSM1167426	Choi	Class 1	T1	NA	NA	NA	T1HG_3	LumP	NA	NA
Main.GSM1167427	Choi	Class 1	T1	NA	NA	NA	T1HG_2	LumP	NA	NA
Main.GSM1167430	Choi	Class 1	Ta	NA	NA	NA	T1HG_2	LumP	NA	NA
Main.GSM1167431	Choi	Class 1	T1	NA	NA	NA	T1HG_2	LumP	NA	NA
Main.GSM1167432	Choi	Class 1	Ta	NA	NA	NA	T1HG_3	LumP	NA	NA
Main.GSM1167438	Choi	Class 2b	T1	NA	NA	NA	T1HG_2	LumNS	NA	NA
Main.GSM1167440	Choi	Class 2a	T1	NA	NA	NA	T1HG_1	LumU	NA	NA
Main.GSM1167442	Choi	Class 2b	Ta	NA	NA	NA	T1HG_2	Ba/Sq	NA	NA
Main.GSM1167446	Choi	Class 2a	Ta	NA	NA	NA	T1HG_2	LumP	NA	NA
Main.GSM1167447	Choi	Class 1	Ta	NA	NA	NA	T1HG_2	LumP	NA	NA
Main.GSM1167448	Choi	Class 1	Ta	NA	NA	NA	T1HG_3	LumP	NA	NA
Main.GSM1167450	Choi	Class 1	Ta	NA	NA	NA	T1HG_2	LumP	NA	NA
Main.GSM1167452	Choi	Class 1	Ta	NA	NA	NA	T1HG_2	LumP	NA	NA
94	Knowles	Class 1	T1	High	NA	NA	T1HG_2	LumP	1	7
132	Knowles	Class 2b	T1	High	NA	NA	T1HG_2	LumP	0	60
315	Knowles	Class 2a	T1	High	NA	NA	T1HG_2	LumP	0	60
377	Knowles	Class 2a	T1	High	NA	NA	T1HG_1	LumU	0	17
393	Knowles	Class 2a	T1	High	NA	NA	T1HG_3	LumP	0	60
411	Knowles	Class 2a	T1	High	NA	NA	T1HG_1	LumU	0	5
418	Knowles	Class 2a	T1	High	NA	NA	T1HG_3	LumU	0	60
435	Knowles	Class 2b	T1	High	NA	NA	T1HG_2	LumP	0	60
534	Knowles	Class 2a	T1	High	NA	NA	T1HG_3	LumP	1	47
544	Knowles	Class 2a	T1	High	NA	NA	T1HG_2	LumP	0	60
555	Knowles	Class 2b	T1	High	NA	NA	T1HG_2	LumP	0	26
557	Knowles	Class 1	T1	High	NA	NA	T1HG_2	LumP	0	60
567	Knowles	Class 2a	T1	High	NA	NA	T1HG_2	LumP	NA	7
571	Knowles	Class 1	T1	High	NA	NA	T1HG_2	LumP	0	33
589	Knowles	Class 2a	T1	High	NA	NA	T1HG_3	LumP	NA	60
866	Knowles	Class 1	T1	High	NA	NA	T1HG_2	LumP	0	34
930	Knowles	Class 2a	T1	High	NA	NA	T1HG_3	LumU	0	54
936	Knowles	Class 2b	T1	High	NA	NA	T1HG_2	Ba/Sq	0	16
940	Knowles	Class 2b	T1	High	NA	NA	T1HG_2	LumP	0	60
1016	Knowles	Class 2a	T1	High	NA	NA	T1HG_2	LumP	0	60
1023	Knowles	Class 2b	T1	High	NA	NA	T1HG_2	LumP	0	60
1047	Knowles	Class 2a	T1	High	NA	NA	T1HG_3	LumU	1	10
1062	Knowles	Class 2a	T1	High	NA	NA	T1HG_2	LumP	0	60
1081	Knowles	Class 1	T1	High	NA	NA	T1HG_2	LumP	0	60
1087	Knowles	Class 2a	T1	High	NA	NA	T1HG_2	LumP	0	60
1094	Knowles	Class 1	T1	High	NA	NA	T1HG_2	LumP	0	55
1106	Knowles	Class 2b	T1	High	NA	NA	T1HG_2	LumP	0	58
1124	Knowles	Class 2b	T1	High	NA	NA	T1HG_2	LumU	1	49
1137	Knowles	Class 3	T1	High	NA	NA	T1HG_2	LumP	0	60
1138	Knowles	Class 1	T1	High	NA	NA	T1HG_3	LumP	0	59
1145	Knowles	Class 2b	T1	High	NA	NA	T1HG_2	LumP	0	60
1210	Knowles	Class 1	T1	High	NA	NA	T1HG_2	LumP	0	45
1211	Knowles	Class 1	T1	High	NA	NA	T1HG_2	LumP	1	9
1222	Knowles	Class 2b	T1	High	NA	NA	T1HG_2	LumP	0	60
1234	Knowles	Class 2a	T1	High	NA	NA	T1HG_3	LumU	1	54
1249	Knowles	Class 2a	T1	High	NA	NA	T1HG_3	LumP	0	12
1252	Knowles	Class 2a	T1	High	NA	NA	T1HG_3	LumP	0	3
1279	Knowles	Class 1	T1	High	NA	NA	T1HG_3	LumP	0	39
1300	Knowles	Class 2a	T1	High	NA	NA	T1HG_3	LumP	1	9
1315	Knowles	Class 3	T1	High	NA	NA	T1HG_2	LumP	0	42
1318	Knowles	Class 2b	T1	High	NA	NA	T1HG_2	LumP	0	60
1325	Knowles	Class 1	T1	High	NA	NA	T1HG_2	LumP	0	5
1358	Knowles	Class 2b	T1	High	NA	NA	T1HG_2	LumP	0	60
1392	Knowles	Class 2b	T1	High	NA	NA	T1HG_2	LumP	0	60
1395	Knowles	Class 2b	T1	High	NA	NA	T1HG_2	LumP	0	9
1407	Knowles	Class 1	T1	High	NA	NA	T1HG_2	LumP	0	60
1408	Knowles	Class 1	T1	High	NA	NA	T1HG_2	LumP	0	60
1419	Knowles	Class 2a	T1	High	NA	NA	T1HG_3	LumU	0	24
1428	Knowles	Class 2a	T1	High	NA	NA	T1HG_2	LumP	0	14
1443	Knowles	Class 2b	T1	High	NA	NA	T1HG_2	LumP	1	37
1457	Knowles	Class 1	T1	High	NA	NA	T1HG_3	LumP	0	60
1481	Knowles	Class 1	T1	High	NA	NA	T1HG_2	LumP	0	7
1503	Knowles	Class 2a	T1	High	NA	NA	T1HG_3	LumU	0	49
1517	Knowles	Class 2a	T1	High	NA	NA	T1HG_2	LumP	0	13
1521	Knowles	Class 2b	T1	High	NA	NA	T1HG_2	LumP	0	60
1530	Knowles	Class 2a	T1	High	NA	NA	T1HG_3	LumU	0	60
1559	Knowles	Class 2a	T1	High	NA	NA	T1HG_2	LumP	1	21
1629	Knowles	Class 1	T1	High	NA	NA	T1HG_2	LumP	0	60
1633	Knowles	Class 2b	T1	High	NA	NA	T1HG_2	LumP	0	60
1679	Knowles	Class 2b	T1	High	NA	NA	T1HG_2	LumP	0	38
1729	Knowles	Class 2a	T1	High	NA	NA	T1HG_3	LumP	0	40
1735	Knowles	Class 2a	T1	High	NA	NA	T1HG_3	LumP	0	60
1745	Knowles	Class 2a	T1	High	NA	NA	T1HG_1	LumU	1	17
1747	Knowles	Class 2b	T1	High	NA	NA	T1HG_2	LumP	NA	NA
1766	Knowles	Class 2a	T1	High	NA	NA	T1HG_3	LumP	0	39
1810	Knowles	Class 2b	T1	High	NA	NA	T1HG_2	LumP	0	6
1817	Knowles	Class 2a	T1	High	NA	NA	T1HG_3	LumP	0	60
1831	Knowles	Class 2b	T1	High	NA	NA	T1HG_2	LumP	0	60
1853	Knowles	Class 2a	T1	High	NA	NA	T1HG_1	LumU	0	60
1860	Knowles	Class 2a	T1	High	NA	NA	T1HG_2	LumP	0	60
1933	Knowles	Class 1	T1	High	NA	NA	T1HG_2	LumP	0	7
1934	Knowles	Class 2a	T1	High	NA	NA	T1HG_3	LumP	0	54
1947	Knowles	Class 2a	T1	High	NA	NA	T1HG_3	LumU	0	60
1968	Knowles	Class 2b	T1	High	NA	NA	T1HG_2	LumP	0	28
1974	Knowles	Class 2a	T1	High	NA	NA	T1HG_2	LumP	0	60
1978	Knowles	Class 3	T1	High	NA	NA	T1HG_2	LumP	0	9
2000	Knowles	Class 2a	T1	High	NA	NA	T1HG_2	LumP	NA	NA
2020	Knowles	Class 1	T1	High	NA	NA	T1HG_2	LumP	0	60
2022	Knowles	Class 2a	T1	High	NA	NA	T1HG_2	LumP	1	46
2033	Knowles	Class 2a	T1	High	NA	NA	T1HG_3	LumP	0	60
2037	Knowles	Class 2a	T1	High	NA	NA	T1HG_2	LumU	0	60
2046	Knowles	Class 3	T1	High	NA	NA	T1HG_2	LumP	0	6
2056	Knowles	Class 1	T1	High	NA	NA	T1HG_2	LumP	0	47
2058	Knowles	Class 2b	T1	High	NA	NA	T1HG_2	LumP	0	46
2064	Knowles	Class 2a	T1	High	NA	NA	T1HG_1	LumU	0	42
2103	Knowles	Class 1	T1	High	NA	NA	T1HG_2	LumP	NA	48
2138	Knowles	Class 2a	T1	High	NA	NA	T1HG_3	LumU	0	60
2139	Knowles	Class 2a	T1	High	NA	NA	T1HG_3	LumP	0	60
2155	Knowles	Class 1	T1	High	NA	NA	T1HG_2	LumP	0	60
2165	Knowles	Class 2b	T1	High	NA	NA	T1HG_2	Ba/Sq	0	56
2169	Knowles	Class 1	T1	High	NA	NA	T1HG_2	LumP	0	60
2175	Knowles	Class 2a	T1	High	NA	NA	T1HG_2	LumP	0	16
2178	Knowles	Class 2a	T1	High	NA	NA	T1HG_3	LumP	0	39
2214	Knowles	Class 2a	T1	High	NA	NA	T1HG_1	LumU	0	52
2222	Knowles	Class 2a	T1	High	NA	NA	T1HG_3	LumP	NA	60
2223	Knowles	Class 2a	T1	High	NA	NA	T1HG_1	LumU	0	60
2224	Knowles	Class 2a	T1	High	NA	NA	T1HG_3	LumU	0	47
2267	Knowles	Class 2a	T1	High	NA	NA	T1HG_1	LumU	0	5
2272	Knowles	Class 1	T1	High	NA	NA	T1HG_2	LumP	0	49
2356	Knowles	Class 2a	T1	High	NA	NA	T1HG_2	LumP	0	49
2390	Knowles	Class 2a	T1	High	NA	NA	T1HG_3	LumP	0	45
2423	Knowles	Class 2a	T1	High	NA	NA	T1HG_3	LumU	1	5
2429	Knowles	Class 3	T1	High	NA	NA	T1HG_2	LumP	0	32
2437	Knowles	Class 2b	T1	High	NA	NA	T1HG_2	Ba/Sq	1	9
66	Knowles	Class 1	Ta	Low	NA	NA	T1HG_2	LumP	0	60
103	Knowles	Class 1	Ta	Low	NA	NA	T1HG_2	LumP	0	28
239	Knowles	Class 1	Ta	Low	NA	NA	T1HG_2	LumP	0	60
390	Knowles	Class 1	Ta	Low	NA	NA	T1HG_2	LumP	0	60
419	Knowles	Class 2b	Ta	Low	NA	NA	T1HG_2	LumP	0	60
437	Knowles	Class 2b	Ta	High	NA	NA	T1HG_2	LumP	NA	NA
494	Knowles	Class 3	Ta	Low	NA	NA	T1HG_2	LumP	0	48
535	Knowles	Class 2b	Ta	High	NA	NA	T1HG_2	LumP	0	47
578	Knowles	Class 1	Ta	Low	NA	NA	T1HG_2	LumP	0	60
672	Knowles	Class 1	Ta	Low	NA	NA	T1HG_2	LumP	0	34
675	Knowles	Class 1	Ta	Low	NA	NA	T1HG_2	LumP	0	43
705	Knowles	Class 3	Ta	High	NA	NA	T1HG_2	LumP	0	60
787	Knowles	Class 1	Ta	High	NA	NA	T1HG_2	LumP	0	60
811	Knowles	Class 1	Ta	High	NA	NA	T1HG_2	LumP	0	57
865	Knowles	Class 3	Ta	Low	NA	NA	T1HG_2	LumP	0	60
894	Knowles	Class 1	Ta	Low	NA	NA	T1HG_2	LumP	0	52
933	Knowles	Class 1	Ta	Low	NA	NA	T1HG_2	LumP	0	13
934	Knowles	Class 3	Ta	Low	NA	NA	T1HG_2	LumP	0	60
981	Knowles	Class 1	Ta	High	NA	NA	T1HG_2	LumP	0	4
990	Knowles	Class 1	Ta	Low	NA	NA	T1HG_2	LumP	0	60
1017	Knowles	Class 3	Ta	High	NA	NA	T1HG_2	LumP	0	20
1038	Knowles	Class 3	Ta	Low	NA	NA	T1HG_2	LumP	0	23
1053	Knowles	Class 1	Ta	Low	NA	NA	T1HG_2	LumP	NA	NA
1058	Knowles	Class 1	Ta	High	NA	NA	T1HG_2	LumP	0	60
1063	Knowles	Class 1	Ta	High	NA	NA	T1HG_2	LumP	0	35
1067	Knowles	Class 1	Ta	High	NA	NA	T1HG_2	LumP	0	60
1083	Knowles	Class 1	Ta	Low	NA	NA	T1HG_2	LumP	NA	NA
1103	Knowles	Class 1	Ta	High	NA	NA	T1HG_2	LumP	0	60
1115	Knowles	Class 1	Ta	Low	NA	NA	T1HG_2	LumP	0	25
1117	Knowles	Class 1	Ta	High	NA	NA	T1HG_2	LumP	0	25
1142	Knowles	Class 1	Ta	Low	NA	NA	T1HG_2	LumP	0	60
1144	Knowles	Class 3	Ta	High	NA	NA	T1HG_2	LumP	0	60
1167	Knowles	Class 1	Ta	Low	NA	NA	T1HG_2	LumP	0	55
1177	Knowles	Class 1	Ta	High	NA	NA	T1HG_2	LumP	0	24
1181	Knowles	Class 3	Ta	High	NA	NA	T1HG_2	LumP	NA	NA
1213	Knowles	Class 1	Ta	Low	NA	NA	T1HG_2	LumP	0	36
1214	Knowles	Class 1	Ta	Low	NA	NA	T1HG_2	LumP	0	60
1273	Knowles	Class 1	Ta	Low	NA	NA	T1HG_2	LumP	0	60
1283	Knowles	Class 1	Ta	High	NA	NA	T1HG_2	LumP	0	60
1285	Knowles	Class 1	Ta	High	NA	NA	T1HG_2	LumP	0	13
1289	Knowles	Class 2b	Ta	High	NA	NA	T1HG_2	LumP	0	43
1305	Knowles	Class 1	Ta	Low	NA	NA	T1HG_2	LumP	0	39
1307	Knowles	Class 1	Ta	Low	NA	NA	T1HG_2	LumP	0	45
1313	Knowles	Class 1	Ta	High	NA	NA	T1HG_2	LumP	0	27
1326	Knowles	Class 1	Ta	Low	NA	NA	T1HG_2	LumP	0	60
1335	Knowles	Class 2b	Ta	High	NA	NA	T1HG_2	LumP	0	60
1337	Knowles	Class 1	Ta	Low	NA	NA	T1HG_2	LumP	0	60
1361	Knowles	Class 1	Ta	Low	NA	NA	T1HG_2	LumP	0	60
1383	Knowles	Class 1	Ta	High	NA	NA	T1HG_2	LumP	0	34
1385	Knowles	Class 1	Ta	Low	NA	NA	T1HG_2	LumP	0	60
1387	Knowles	Class 3	Ta	Low	NA	NA	T1HG_2	LumP	0	60
1390	Knowles	Class 1	Ta	Low	NA	NA	T1HG_2	LumP	0	34
1436	Knowles	Class 1	Ta	Low	NA	NA	T1HG_2	LumP	0	60
1440	Knowles	Class 1	Ta	Low	NA	NA	T1HG_2	LumP	0	43
1453	Knowles	Class 1	Ta	Low	NA	NA	T1HG_2	LumP	0	41
1467	Knowles	Class 1	Ta	Low	NA	NA	T1HG_3	LumP	0	60
1473	Knowles	Class 1	Ta	Low	NA	NA	T1HG_2	LumP	0	56
1474	Knowles	Class 1	Ta	Low	NA	NA	T1HG_2	LumP	0	60
1485	Knowles	Class 1	Ta	High	NA	NA	T1HG_2	LumP	0	60
1498	Knowles	Class 1	Ta	Low	NA	NA	T1HG_2	LumP	0	58
1500	Knowles	Class 1	Ta	High	NA	NA	T1HG_2	LumP	0	60
1514	Knowles	Class 1	Ta	Low	NA	NA	T1HG_2	LumP	0	4
1520	Knowles	Class 1	Ta	High	NA	NA	T1HG_2	LumP	0	21
1527	Knowles	Class 1	Ta	Low	NA	NA	T1HG_2	LumP	0	39
1566	Knowles	Class 1	Ta	Low	NA	NA	T1HG_2	LumP	0	32
1567	Knowles	Class 1	Ta	Low	NA	NA	T1HG_2	LumP	0	60
1685	Knowles	Class 1	Ta	Low	NA	NA	T1HG_2	LumP	0	42
1709	Knowles	Class 1	Ta	Low	NA	NA	T1HG_2	LumP	0	60
1719	Knowles	Class 1	Ta	Low	NA	NA	T1HG_2	LumP	0	60
1732	Knowles	Class 1	Ta	Low	NA	NA	T1HG_2	LumP	0	60
1798	Knowles	Class 1	Ta	Low	NA	NA	T1HG_2	LumP	0	60
1858	Knowles	Class 1	Ta	Low	NA	NA	T1HG_2	LumP	0	60
1930	Knowles	Class 1	Ta	High	NA	NA	T1HG_2	LumP	0	27
1931	Knowles	Class 1	Ta	High	NA	NA	T1HG_2	LumP	0	60
1932	Knowles	Class 1	Ta	High	NA	NA	T1HG_2	LumP	0	54
1971	Knowles	Class 1	Ta	Low	NA	NA	T1HG_2	LumP	NA	NA
1972	Knowles	Class 1	Ta	High	NA	NA	T1HG_2	LumP	0	32
1991	Knowles	Class 3	Ta	Low	NA	NA	T1HG_2	LumP	0	58
1992	Knowles	Class 1	Ta	Low	NA	NA	T1HG_2	LumP	0	60
2012	Knowles	Class 1	Ta	Low	NA	NA	T1HG_2	LumP	0	60
2013	Knowles	Class 2b	Ta	Low	NA	NA	T1HG_2	LumP	0	60
2032	Knowles	Class 1	Ta	High	NA	NA	T1HG_2	LumP	0	60
2047	Knowles	Class 1	Ta	Low	NA	NA	T1HG_2	LumP	0	40
2055	Knowles	Class 1	Ta	Low	NA	NA	T1HG_2	LumP	0	40
2063	Knowles	Class 1	Ta	Low	NA	NA	T1HG_2	LumP	0	42
2065	Knowles	Class 1	Ta	Low	NA	NA	T1HG_2	LumP	0	60
2074	Knowles	Class 1	Ta	Low	NA	NA	T1HG_2	LumP	0	60
2082	Knowles	Class 2a	Ta	High	NA	NA	T1HG_3	LumP	1	52
2086	Knowles	Class 2a	Ta	High	NA	NA	T1HG_2	LumP	0	45
2100	Knowles	Class 1	Ta	Low	NA	NA	T1HG_2	LumP	0	52
2104	Knowles	Class 1	Ta	Low	NA	NA	T1HG_2	LumP	0	60
2108	Knowles	Class 3	Ta	Low	NA	NA	T1HG_2	LumP	0	16
2111	Knowles	Class 1	Ta	Low	NA	NA	T1HG_2	LumP	0	60
2118	Knowles	Class 1	Ta	Low	NA	NA	T1HG_2	LumP	0	31
2132	Knowles	Class 1	Ta	Low	NA	NA	T1HG_2	LumP	0	60
2148	Knowles	Class 1	Ta	Low	NA	NA	T1HG_2	LumP	0	10
2161	Knowles	Class 1	Ta	High	NA	NA	T1HG_2	LumP	0	60
2164	Knowles	Class 1	Ta	Low	NA	NA	T1HG_2	LumP	0	39
2167	Knowles	Class 1	Ta	Low	NA	NA	T1HG_2	LumP	NA	NA
2208	Knowles	Class 1	Ta	Low	NA	NA	T1HG_2	LumP	0	20
2220	Knowles	Class 1	Ta	High	NA	NA	T1HG_2	LumP	0	60
2282	Knowles	Class 1	Ta	Low	NA	NA	T1HG_2	LumP	0	19
2291	Knowles	Class 3	Ta	Low	NA	NA	T1HG_2	LumP	0	54
2334	Knowles	Class 1	Ta	High	NA	NA	T1HG_2	LumP	0	12
2338	Knowles	Class 1	Ta	Low	NA	NA	T1HG_2	LumP	0	60
2350	Knowles	Class 1	Ta	Low	NA	NA	T1HG_2	LumP	0	29
2357	Knowles	Class 1	Ta	Low	NA	NA	T1HG_2	LumP	0	60
2425	Knowles	Class 1	Ta	Low	NA	NA	T1HG_2	LumP	0	32
2452	Knowles	Class 1	Ta	Low	NA	NA	T1HG_2	LumP	0	29
2472	Knowles	Class 1	Ta	Low	NA	NA	T1HG_2	LumP	0	34
2483	Knowles	Class 1	Ta	Low	NA	NA	T1HG_2	LumP	0	40
2492	Knowles	Class 1	Ta	High	NA	NA	T1HG_2	LumP	0	52
2498	Knowles	Class 1	Ta	High	NA	NA	T1HG_3	LumP	0	50
JMT1_1	Meeks	Class 2a	T1	High	NA	NA	T1HG_1	LumP	0	60
JMT1_10	Meeks	Class 2a	T1	High	NA	NA	T1HG_2	LumP	0	19.1
JMT1_11	Meeks	Class 2a	T1	High	NA	NA	T1HG_1	LumU	0	60
JMT1_12	Meeks	Class 2a	T1	High	NA	NA	T1HG_2	LumP	0	60
JMT1_13	Meeks	Class 2a	T1	High	NA	NA	T1HG_3	LumP	0	60
JMT1_14	Meeks	Class 2a	T1	High	NA	NA	T1HG_2	LumP	0	1.97
JMT1_15	Meeks	Class 3	T1	High	NA	NA	T1HG_2	LumP	0	60
JMT1_16	Meeks	Class 2a	T1	High	NA	NA	T1HG_2	LumP	0	43.29
JMT1_17	Meeks	Class 2a	T1	High	NA	NA	T1HG_1	LumP	0	60
JMT1_18	Meeks	Class 2a	T1	High	NA	NA	T1HG_3	LumP	0	15.29
JMT1_19	Meeks	Class 1	T1	High	NA	NA	T1HG_2	LumP	0	40.8
JMT1_2	Meeks	Class 2a	T1	High	NA	NA	T1HG_3	LumP	0	60
JMT1_20	Meeks	Class 2b	T1	High	NA	NA	T1HG_1	LumNS	0	41.42
JMT1_21	Meeks	Class 1	T1	High	NA	NA	T1HG_2	LumP	0	60
JMT1_23	Meeks	Class 2b	T1	High	NA	NA	T1HG_2	LumP	0	17.42
JMT1_25	Meeks	Class 2a	T1	High	NA	NA	T1HG_1	LumP	1	5.75
JMT1_26	Meeks	Class 2a	T1	High	NA	NA	T1HG_1	LumP	0	60
JMT1_27	Meeks	Class 2b	T1	High	NA	NA	T1HG_1	LumP	0	35.54
JMT1_28	Meeks	Class 1	T1	High	NA	NA	T1HG_2	LumP	0	60
JMT1_30	Meeks	Class 2a	T1	High	NA	NA	T1HG_2	LumP	0	60
JMT1_31	Meeks	Class 2a	T1	High	NA	NA	T1HG_2	LumP	0	60
JMT1_32	Meeks	Class 2a	T1	High	NA	NA	T1HG_3	LumNS	0	41.72
JMT1_33	Meeks	Class 2a	T1	High	NA	NA	T1HG_2	LumP	0	13.15
JMT1_34	Meeks	Class 2b	T1	High	NA	NA	T1HG_1	Stroma-rich	0	53.22
JMT1_35	Meeks	Class 2a	T1	High	NA	NA	T1HG_2	LumP	0	34.78
JMT1_36	Meeks	Class 2a	T1	High	NA	NA	T1HG_2	LumP	0	37.71
JMT1_37	Meeks	Class 2a	T1	High	NA	NA	T1HG_3	LumP	0	60
JMT1_38	Meeks	Class 3	T1	High	NA	NA	T1HG_2	LumP	0	11.87
JMT1_39	Meeks	Class 3	T1	High	NA	NA	T1HG_2	LumP	0	9.66
JMT1_4	Meeks	Class 2a	T1	High	NA	NA	T1HG_2	LumP	0	27.94
JMT1_40	Meeks	Class 2b	T1	High	NA	NA	T1HG_2	LumP	0	7.79
JMT1_41	Meeks	Class 2a	T1	High	NA	NA	T1HG_3	LumP	0	60
JMT1_42	Meeks	Class 2a	T1	High	NA	NA	T1HG_3	LumP	0	46.19
JMT1_43	Meeks	Class 2a	T1	High	NA	NA	T1HG_1	LumP	0	43.52
JMT1_44	Meeks	Class 2a	T1	High	NA	NA	T1HG_1	LumU	0	42.93
JMT1_45	Meeks	Class 1	T1	High	NA	NA	T1HG_2	LumP	0	38.79
JMT1_46	Meeks	Class 2a	T1	High	NA	NA	T1HG_2	LumP	0	59.73
JMT1_47	Meeks	Class 2a	T1	High	NA	NA	T1HG_2	LumP	0	38.17
JMT1_49	Meeks	Class 1	T1	High	NA	NA	T1HG_2	LumP	0	60
JMT1_5	Meeks	Class 2a	T1	High	NA	NA	T1HG_1	LumU	0	22.32
JMT1_50	Meeks	Class 2b	T1	High	NA	NA	T1HG_2	Ba/Sq	0	6.54
JMT1_51	Meeks	Class 2a	T1	High	NA	NA	T1HG_1	LumU	0	0.33
JMT1_52	Meeks	Class 3	T1	High	NA	NA	T1HG_2	LumP	0	44.51
JMT1_53	Meeks	Class 2a	T1	High	NA	NA	T1HG_2	LumP	1	7.59
JMT1_54	Meeks	Class 2a	T1	High	NA	NA	T1HG_1	LumP	0	56.25
JMT1_56	Meeks	Class 2a	T1	High	NA	NA	T1HG_2	LumP	0	45.1
JMT1_57	Meeks	Class 2a	T1	High	NA	NA	T1HG_2	LumP	1	23.37
JMT1_58	Meeks	Class 2a	T1	High	NA	NA	T1HG_3	LumP	0	60
JMT1_59	Meeks	Class 2a	T1	High	NA	NA	T1HG_3	LumP	0	60
JMT1_6	Meeks	Class 2a	T1	High	NA	NA	T1HG_1	LumU	0	57.96
JMT1_60	Meeks	Class 2a	T1	High	NA	NA	T1HG_1	LumP	0	60
JMT1_61	Meeks	Class 2a	T1	High	NA	NA	T1HG_3	LumP	1	33.76
JMT1_63	Meeks	Class 2a	T1	High	NA	NA	T1HG_2	LumP	0	23.73
JMT1_64	Meeks	Class 2b	T1	High	NA	NA	T1HG_1	LumP	0	60
JMT1_65	Meeks	Class 2a	T1	High	NA	NA	T1HG_1	LumU	0	45.2
JMT1_66	Meeks	Class 2a	T1	High	NA	NA	T1HG_3	LumP	0	46.15
JMT1_69	Meeks	Class 2a	T1	High	NA	NA	T1HG_1	LumU	0	17.39
JMT1_7	Meeks	Class 2a	T1	High	NA	NA	T1HG_2	LumP	0	58.58
JMT1_70	Meeks	Class 1	T1	High	NA	NA	T1HG_2	LumP	0	26.04
JMT1_75	Meeks	Class 2a	T1	High	NA	NA	T1HG_1	LumU	0	60
JMT1_76	Meeks	Class 2a	T1	High	NA	NA	T1HG_2	LumP	0	37.08
JMT1_77	Meeks	Class 2a	T1	High	NA	NA	T1HG_2	LumP	0	60
JMT1_79	Meeks	Class 2a	T1	High	NA	NA	T1HG_1	LumU	0	31.92
JMT1_8	Meeks	Class 2a	T1	High	NA	NA	T1HG_1	LumP	0	47.11
JMT1_80	Meeks	Class 2a	T1	High	NA	NA	T1HG_2	LumP	0	16.4
JMT1_81	Meeks	Class 2a	T1	High	NA	NA	T1HG_1	LumU	0	57.63
JMT1_82	Meeks	Class 2a	T1	High	NA	NA	T1HG_2	LumP	0	31.13
JMT1_83	Meeks	Class 2b	T1	High	NA	NA	T1HG_2	LumP	0	60
JMT1_84	Meeks	Class 2a	T1	High	NA	NA	T1HG_1	LumNS	0	60
JMT1_85	Meeks	Class 2a	T1	High	NA	NA	T1HG_3	LumP	0	29.98
JMT1_86	Meeks	Class 2a	T1	High	NA	NA	T1HG_1	LumP	0	60
JMT1_87	Meeks	Class 2b	T1	High	NA	NA	T1HG_2	LumP	0	60
JMT1_9	Meeks	Class 2b	T1	High	NA	NA	T1HG_1	LumP	0	60
p1526_90.CEL	Sjodahl2019	Class 2a	T1	High	Mutation	NA	T1HG_1	LumU	1	19.3
p1526_168.CEL	Sjodahl2019	Class 2a	T1	High	WT	NA	T1HG_3	LumP	1	13.9
p1526_15.CEL	Sjodahl2019	Class 2b	T1	High	WT	NA	T1HG_3	LumNS	1	42.7
p1526_8.CEL	Sjodahl2019	Class 2a	T1	High	Mutation	NA	T1HG_3	LumP	1	55
p1526_21.CEL	Sjodahl2019	Class 2b	T1	High	WT	NA	T1HG_2	LumP	0	33.6
p1526_139.CEL	Sjodahl2019	Class 2a	T1	High	WT	NA	T1HG_1	LumU	0	6.5
p1526_191.CEL	Sjodahl2019	Class 1	Ta	High	Mutation	NA	T1HG_2	LumP	0	10.8
p1526_135.CEL	Sjodahl2019	Class 2a	T1	High	WT	NA	T1HG_3	LumU	1	22
p1526_84.CEL	Sjodahl2019	Class 2a	Ta	High	WT	NA	T1HG_3	LumP	1	8.8
p1526_10.CEL	Sjodahl2019	Class 2a	T1	High	WT	NA	T1HG_3	LumP	0	2.6
p1526_167.CEL	Sjodahl2019	Class 1	Ta	High	Mutation	NA	T1HG_2	LumP	1	51.7
p1526_61.CEL	Sjodahl2019	Class 2a	T1	High	WT	NA	T1HG_1	LumU	0	33.6
p1526_112.CEL	Sjodahl2019	Class 1	Ta	High	Mutation	NA	T1HG_3	LumP	0	60
p1526_180.CEL	Sjodahl2019	Class 2a	T1	High	WT	NA	T1HG_1	LumU	1	12.2
p1526_148.CEL	Sjodahl2019	NA	T1	High	WT	NA	T1HG_2	Ba/Sq	1	22.3
p1526_81.CEL	Sjodahl2019	Class 3	T1	High	Mutation	NA	T1HG_2	LumP	0	60
p1526_214.CEL	Sjodahl2019	Class 3	Ta	High	Mutation	NA	T1HG_2	LumP	1	51.2
p1526_87.CEL	Sjodahl2019	Class 2a	T1	High	WT	NA	T1HG_1	LumU	0	1.4
p1526_57.CEL	Sjodahl2019	Class 2a	Ta	High	WT	NA	T1HG_2	LumP	0	60
p1526_104.CEL	Sjodahl2019	Class 2a	T1	High	WT	NA	T1HG_3	LumP	0	16.9
p1526_165.CEL	Sjodahl2019	Class 1	Ta	High	Mutation	NA	T1HG_2	LumP	1	26.2
p1526_115.CEL	Sjodahl2019	Class 1	Ta	High	WT	NA	T1HG_2	LumP	1	11.9
p1526_213.CEL	Sjodahl2019	Class 2a	T1	High	WT	NA	T1HG_3	LumP	1	38.9
p1526_11.CEL	Sjodahl2019	Class 2b	T1	NA	WT	NA	T1HG_2	Ba/Sq	0	60
p1526_70.CEL	Sjodahl2019	Class 1	Ta	High	WT	NA	T1HG_3	LumP	0	60
p1526_47.CEL	Sjodahl2019	Class 2b	Ta	High	WT	NA	T1HG_2	Stroma-rich	0	6.9
p1526_6.CEL	Sjodahl2019	Class 1	T1	High	Mutation	NA	T1HG_2	LumP	0	60
p1526_80.CEL	Sjodahl2019	Class 2b	NA	High	WT	NA	T1HG_2	LumNS	0	56
p1526_185.CEL	Sjodahl2019	Class 2a	Ta	High	WT	NA	T1HG_3	LumP	1	49.2
p1526_114.CEL	Sjodahl2019	Class 2a	Ta	High	WT	NA	T1HG_2	LumP	0	47.1
p1526_32.CEL	Sjodahl2019	Class 1	T1	High	Mutation	NA	T1HG_3	LumP	1	12.6
p1526_137.CEL	Sjodahl2019	Class 3	T1	High	WT	NA	T1HG_2	LumP	0	60
p1526_162.CEL	Sjodahl2019	Class 2a	T1	High	WT	NA	T1HG_3	LumP	0	9.5
p1526_153.CEL	Sjodahl2019	Class 2a	Ta	Low	WT	NA	T1HG_3	LumP	0	60
p1526_183.CEL	Sjodahl2019	Class 1	T1	High	Mutation	NA	T1HG_2	LumP	0	60
p1526_46.CEL	Sjodahl2019	Class 2b	T1	High	WT	NA	T1HG_2	Ba/Sq	0	20
p1526_182.CEL	Sjodahl2019	Class 1	Ta	High	Mutation	NA	T1HG_2	LumP	0	60
p1526_103.CEL	Sjodahl2019	Class 2a	Ta	High	WT	NA	T1HG_3	LumP	NA	NA
p1526_210.CEL	Sjodahl2019	Class 3	Ta	NA	Mutation	NA	T1HG_2	LumP	1	37.9
p1526_151.CEL	Sjodahl2019	Class 2b	T1	NA	Mutation	NA	T1HG_1	Stroma-rich	1	35.9
1060-1	Aarhus microarrays	Class 1	Ta	Low	Mutation	NA	T1HG_2	LumP	0	60
1062-2	Aarhus microarrays	Class 2b	Ta	High	WT	NA	T1HG_2	LumP	1	16.6
1066-1	Aarhus microarrays	Class 2a	Ta	High	WT	NA	T1HG_3	LumP	0	60
1070-1	Aarhus microarrays	Class 1	Ta	High	WT	NA	T1HG_2	LumP	0	60
1093-1	Aarhus microarrays	Class 1	Ta	High	Mutation	NA	T1HG_2	LumP	0	60
1125-1	Aarhus microarrays	Class 1	Ta	Low	NA	NA	T1HG_2	LumP	0	6
1131-1	Aarhus microarrays	Class 1	Ta	Low	WT	NA	T1HG_2	LumP	0	60
1146-1	Aarhus microarrays	Class 1	Ta	Low	Mutation	NA	T1HG_2	LumP	0	60
1206-1	Aarhus microarrays	Class 1	Ta	Low	WT	NA	T1HG_2	LumP	0	60
1216-1	Aarhus microarrays	Class 1	Ta	Low	Mutation	NA	T1HG_2	LumP	0	27
1250-1	Aarhus microarrays	Class 1	Ta	Low	Mutation	NA	T1HG_2	LumP	0	60
1264-1	Aarhus microarrays	Class 1	Ta	High	Mutation	NA	T1HG_2	LumP	0	55.1
1294-1	Aarhus microarrays	Class 1	Ta	Low	Mutation	NA	T1HG_2	LumP	0	60
1303-1	Aarhus microarrays	Class 1	Ta	Low	Mutation	NA	T1HG_2	LumP	0	60
1334-1	Aarhus microarrays	Class 3	Ta	Low	NA	NA	T1HG_2	LumP	0	6
1342-1	Aarhus microarrays	Class 1	Ta	Low	Mutation	NA	T1HG_2	LumP	0	60
1345-2	Aarhus microarrays	Class 2b	Ta	High	WT	NA	T1HG_2	LumNS	1	22.8
1350-1	Aarhus microarrays	Class 2a	Ta	High	WT	NA	T1HG_3	LumP	0	54
1354-1	Aarhus microarrays	Class 2a	Ta	High	WT	NA	T1HG_2	LumP	1	9
1363-1	Aarhus microarrays	Class 1	Ta	Low	NA	NA	T1HG_2	LumP	0	23
1371-1	Aarhus microarrays	Class 1	Ta	Low	NA	NA	T1HG_2	LumP	0	60
1376-1	Aarhus microarrays	Class 1	Ta	Low	NA	NA	T1HG_2	LumP	0	60
1385-1	Aarhus microarrays	Class 1	Ta	Low	NA	NA	T1HG_2	LumP	0	60
1408-1	Aarhus microarrays	Class 1	Ta	Low	NA	NA	T1HG_2	LumP	0	60
1411-1	Aarhus microarrays	Class 3	Ta	Low	NA	NA	T1HG_2	LumP	0	60
1448-1	Aarhus microarrays	Class 1	Ta	Low	NA	NA	T1HG_2	LumP	0	60
1478-1	Aarhus microarrays	Class 1	Ta	Low	NA	NA	T1HG_2	LumP	0	60
1565-1	Aarhus microarrays	Class 2b	Ta	High	NA	NA	T1HG_2	LumP	0	24
1586-1	Aarhus microarrays	Class 1	Ta	High	Mutation	NA	T1HG_2	LumP	1	1.9
1599-1	Aarhus microarrays	Class 1	Ta	Low	NA	NA	T1HG_2	LumP	1	34.6
1608-1	Aarhus microarrays	Class 2b	Ta	High	NA	NA	T1HG_2	LumP	0	6
1625-1	Aarhus microarrays	Class 2b	Ta	Low	NA	NA	T1HG_2	LumP	0	60
1656-1	Aarhus microarrays	Class 1	Ta	High	NA	NA	T1HG_3	LumP	0	7
1668-1	Aarhus microarrays	Class 1	Ta	High	NA	NA	T1HG_2	LumP	0	37
1690-1	Aarhus microarrays	Class 2a	Ta	High	NA	NA	T1HG_3	LumP	0	54
320-7	Aarhus microarrays	Class 2b	Ta	High	WT	NA	T1HG_2	Ba/Sq	1	8.3
524-1	Aarhus microarrays	Class 1	Ta	Low	NA	NA	T1HG_2	LumP	0	11
602-8	Aarhus microarrays	Class 2b	Ta	High	WT	NA	T1HG_2	LumP	0	9
692-1	Aarhus microarrays	Class 2b	Ta	Low	Mutation	NA	T1HG_2	LumP	0	41
703-1	Aarhus microarrays	Class 1	Ta	Low	WT	NA	T1HG_2	LumP	0	60
746-1	Aarhus microarrays	Class 1	Ta	Low	NA	NA	T1HG_2	LumP	0	60
763-1	Aarhus microarrays	Class 2a	Ta	Low	Mutation	NA	T1HG_3	LumP	0	60
775-1	Aarhus microarrays	Class 2b	Ta	High	WT	NA	T1HG_2	LumNS	0	41
797-1	Aarhus microarrays	Class 1	Ta	High	WT	NA	T1HG_2	LumP	0	60
841-1	Aarhus microarrays	Class 1	Ta	Low	NA	NA	T1HG_2	LumP	0	57
956-2	Aarhus microarrays	Class 2b	Ta	High	WT	NA	T1HG_2	Stroma-rich	0	60
972-1	Aarhus microarrays	Class 1	Ta	Low	Mutation	NA	T1HG_2	LumP	0	44
989-1	Aarhus microarrays	Class 1	Ta	High	NA	NA	T1HG_2	LumP	0	48
1330-1	Aarhus microarrays	Class 2b	Ta	High	WT	NA	T1HG_2	Stroma-rich	0	60
1024-1	Aarhus microarrays	Class 2a	T1	High	WT	NA	T1HG_3	LumP	0	51
1182-1	Aarhus microarrays	Class 2a	T1	High	Mutation	NA	T1HG_1	LumU	0	60
1276-1	Aarhus microarrays	Class 2a	T1	High	WT	NA	T1HG_2	LumP	1	12.3
1337-1	Aarhus microarrays	Class 2b	T1	High	WT	NA	T1HG_2	LumP	0	60
1482-1	Aarhus microarrays	Class 1	T1	High	Mutation	NA	T1HG_2	LumP	0	60
1495-1	Aarhus microarrays	Class 1	T1	High	NA	NA	T1HG_3	LumP	0	17
1573-1	Aarhus microarrays	Class 2b	T1	High	NA	NA	T1HG_2	LumNS	0	60
724-3	Aarhus microarrays	Class 2b	T1	High	NA	NA	T1HG_2	LumP	0	60
669-1	Aarhus microarrays	Class 1	Ta	Low	NA	NA	T1HG_2	LumP	0	60
997-1	Aarhus microarrays	Class 1	Ta	Low	NA	NA	T1HG_2	LumP	0	60
833-2	Aarhus microarrays	Class 1	Ta	High	NA	NA	T1HG_2	LumP	0	60
846-1	Aarhus microarrays	Class 1	Ta	Low	NA	NA	T1HG_2	LumP	1	4.2
1828-1	Aarhus microarrays	Class 1	Ta	Low	NA	NA	T1HG_2	LumP	1	17.4
1836-1	Aarhus microarrays	Class 2a	Ta	High	NA	NA	T1HG_3	LumP	1	7.9
843-1	Aarhus microarrays	Class 3	Ta	High	NA	NA	T1HG_2	LumP	1	12.8
1280-1	Aarhus microarrays	Class 1	T1	Low	NA	NA	T1HG_2	LumP	0	60
686-1	Aarhus microarrays	Class 1	T1	High	NA	NA	T1HG_2	LumP	0	60
927-1	Aarhus microarrays	Class 1	T1	High	NA	NA	T1HG_2	LumP	0	60
880-1	Aarhus microarrays	Class 3	T1	High	NA	NA	T1HG_2	LumP	0	60
1293-1	Aarhus microarrays	Class 1	T1	High	NA	NA	T1HG_3	LumP	0	57
1134-1	Aarhus microarrays	Class 2a	T1	High	NA	NA	T1HG_1	LumU	1	5.9
1425-1	Aarhus microarrays	Class 2a	T1	High	NA	NA	T1HG_3	LumP	1	1.6
365-1	Aarhus microarrays	Class 2a	T1	High	NA	NA	T1HG_3	LumP	1	24.3
1056-1	Aarhus microarrays	Class 3	T1	High	NA	NA	T1HG_2	LumP	1	6.9
1017-1	Aarhus microarrays	Class 2a	T1	High	NA	NA	T1HG_2	LumP	1	24.8
1725-1	Aarhus microarrays	Class 2a	T1	High	NA	NA	T1HG_3	LumP	1	8.5
BCPP011	Bryan	Class 2b	T1	High	NA	NA	T1HG_2	LumP	0	29.11
BCPP016	Bryan	Class 2b	T1	High	NA	NA	T1HG_1	NE-like	0	60
BCPP026	Bryan	Class 2a	T1	High	NA	NA	T1HG_3	LumP	1	32.59
BCPP033	Bryan	Class 2b	T1	High	NA	NA	T1HG_1	Stroma-rich	0	6.9
BCPP034	Bryan	Class 2a	T1	High	NA	NA	T1HG_3	LumP	0	60
BCPP054	Bryan	Class 3	Ta	Low	NA	NA	T1HG_2	LumP	0	60
BCPP070	Bryan	Class 2a	T1	High	NA	NA	T1HG_3	LumP	0	60
BCPP071	Bryan	Class 2a	T1	High	NA	NA	T1HG_2	LumP	0	60
BCPP074	Bryan	Class 2a	T1	High	NA	NA	T1HG_3	LumU	0	57.89
BCPP091	Bryan	Class 2a	T1	High	NA	NA	T1HG_3	LumP	0	60
BCPP123	Bryan	Class 2a	T1	High	NA	NA	T1HG_2	LumP	1	15.41
BCPP055	Bryan	Class 1	T1	High	NA	NA	T1HG_2	LumP	1	54.01
BCPP249	Bryan	Class 2a	T1	High	NA	NA	T1HG_1	LumU	0	60
BCPP336	Bryan	Class 2a	T1	High	NA	NA	T1HG_1	LumU	1	2.14
BCPP396	Bryan	Class 1	Ta	Low	NA	NA	T1HG_2	LumP	0	48.53
BCPP421	Bryan	Class 2a	T1	Low	NA	NA	T1HG_2	LumP	0	37.36
BCPP424	Bryan	Class 2b	T1	High	NA	NA	T1HG_1	LumU	1	42.87
BCPP427	Bryan	Class 2a	Ta	Low	NA	NA	T1HG_2	LumP	1	18.27
BCPP436	Bryan	Class 2a	Ta	Low	NA	NA	T1HG_3	LumP	1	15.9
BCPP442	Bryan	Class 2a	T1	High	NA	NA	T1HG_1	LumU	0	60
BCPP448	Bryan	Class 1	Ta	Low	NA	NA	T1HG_2	LumP	0	60
BCPP047	Bryan	Class 2a	T1	High	NA	NA	T1HG_1	LumU	0	60
BCPP176	Bryan	Class 1	T1	High	NA	NA	T1HG_2	LumP	1	16.3
BCPP178	Bryan	Class 1	Ta	Low	NA	NA	T1HG_2	LumP	0	60
BCPP208	Bryan	Class 2a	T1	High	NA	NA	T1HG_1	LumP	0	60
BCPP288	Bryan	Class 2a	T1	High	NA	NA	T1HG_1	LumP	0	60
BCPP354	Bryan	Class 1	Ta	Low	NA	NA	T1HG_2	LumP	0	20.11
BCPP402	Bryan	Class 2a	T1	High	NA	NA	T1HG_3	LumP	0	60
BCPP453	Bryan	Class 2a	Ta	High	NA	NA	T1HG_1	LumP	0	60
BCPP526	Bryan	Class 2a	T1	High	NA	NA	T1HG_3	LumP	1	9.46
BCPP531	Bryan	Class 2a	T1	High	NA	NA	T1HG_2	LumP	1	6.21
BCPP534	Bryan	Class 2a	T1	High	NA	NA	T1HG_1	LumU	0	34.86
BCPP155	Bryan	Class 3	T1	High	NA	NA	T1HG_2	LumP	1	4.27
BCPP264	Bryan	Class 3	Ta	Low	NA	NA	T1HG_2	LumP	0	60
BCPP327	Bryan	Class 2a	Ta	High	NA	NA	T1HG_2	LumP	0	60
BCPP062	Bryan	Class 2a	T1	High	NA	NA	T1HG_1	LumP	0	60
BCPP198	Bryan	Class 2a	T1	High	NA	NA	T1HG_1	Ba/Sq	0	60
BCPP346	Bryan	Class 1	Ta	Low	NA	NA	T1HG_2	LumP	0	59.3
BCPP851	Bryan	Class 2a	Ta	High	NA	NA	T1HG_3	LumP	0	60
BCPP073	Bryan	Class 2b	T1	High	NA	NA	T1HG_2	LumNS	0	21.88
BCPP119	Bryan	Class 2a	T1	High	NA	NA	T1HG_3	LumU	0	10.91
BCPP154	Bryan	Class 2a	T1	High	NA	NA	T1HG_2	LumP	1	10.55
BCPP167	Bryan	Class 2b	Ta	Low	NA	NA	T1HG_2	LumNS	0	59.7
BCPP181	Bryan	Class 2b	T1	High	NA	NA	T1HG_3	LumP	0	60
BCPP394	Bryan	Class 2a	T1	High	NA	NA	T1HG_3	LumP	0	53.62
BCPP144	Bryan	Class 2a	T1	High	NA	NA	T1HG_2	LumP	0	13.4
BCPP146	Bryan	Class 1	Ta	High	NA	NA	T1HG_2	LumP	0	56.25
BCPP137	Bryan	Class 3	Ta	Low	NA	NA	T1HG_2	LumP	0	60
BCPP680	Bryan	Class 1	Ta	Low	NA	NA	T1HG_2	LumP	1	44.42
BCPP672	Bryan	Class 2a	T1	High	NA	NA	T1HG_3	LumP	0	16.72
BCPP269	Bryan	Class 2b	Ta	Low	NA	NA	T1HG_2	LumP	0	3.75
BCPP309	Bryan	Class 1	Ta	Low	NA	NA	T1HG_2	LumP	1	52.2
BCPP345	Bryan	Class 2a	T1	High	NA	NA	T1HG_3	LumP	0	60
BCPP437	Bryan	Class 2a	T1	High	NA	NA	T1HG_2	LumP	0	60
BCPP611	Bryan	Class 2a	T1	High	NA	NA	T1HG_3	LumU	1	0.76
BCPP190	Bryan	Class 1	Ta	Low	NA	NA	T1HG_2	LumP	0	60
BCPP263	Bryan	Class 1	Ta	Low	NA	NA	T1HG_2	LumP	0	60
BCPP272	Bryan	Class 2a	T1	High	NA	NA	T1HG_3	LumP	0	60
BCPP627	Bryan	Class 1	Ta	Low	NA	NA	T1HG_2	LumP	0	14.62
BCPP579	Bryan	Class 2a	T1	High	NA	NA	T1HG_1	LumU	0	60
BCPP457	Bryan	Class 3	Ta	Low	NA	NA	T1HG_2	LumP	0	34.66
BCPP505	Bryan	Class 1	T1	High	NA	NA	T1HG_2	LumP	0	60
BCPP608	Bryan	Class 3	Ta	Low	NA	NA	T1HG_2	LumP	0	60
BCPP731	Bryan	Class 3	Ta	Low	NA	NA	T1HG_2	LumP	0	60
BCPP839	Bryan	Class 2a	T1	High	NA	NA	T1HG_3	LumP	1	9.95
BCPP572	Bryan	Class 1	Ta	Low	NA	NA	T1HG_2	LumP	0	54.18
BCPP930	Bryan	Class 2a	T1	High	NA	NA	T1HG_3	LumP	1	6.08
BCPP556	Bryan	Class 2a	T1	High	NA	NA	T1HG_2	LumP	0	59.89
BCPP580	Bryan	Class 1	Ta	High	NA	NA	T1HG_2	LumP	0	60
BCPP661	Bryan	Class 2a	T1	High	NA	NA	T1HG_2	LumP	0	58.87
BCPP679	Bryan	Class 2b	Ta	High	NA	NA	T1HG_2	LumP	0	8.41
BCPP696	Bryan	Class 2a	T1	High	NA	NA	T1HG_3	LumP	1	25.63
BCPP797	Bryan	Class 2b	T1	High	NA	NA	T1HG_1	LumP	0	56.64
BCPP817	Bryan	Class 3	Ta	High	NA	NA	T1HG_2	LumP	0	52.24
BCPP715	Bryan	Class 2a	T1	High	NA	NA	T1HG_1	LumP	1	10.61
BCPP894	Bryan	Class 2a	T1	High	NA	NA	T1HG_2	LumP	1	12.39
BCPP951	Bryan	Class 2a	Ta	High	NA	NA	T1HG_2	LumP	0	60
BCPP991	Bryan	Class 2a	T1	High	NA	NA	T1HG_1	LumU	1	18.73
TS1696	Strandgaard	Class 1	Ta	Low	NA	NA	T1HG_2	LumP	0	60
TS2311	Strandgaard	Class 2a	T1	High	NA	NA	T1HG_1	LumU	0	60
TS2965	Strandgaard	Class 2a	T1	High	NA	NA	T1HG_1	LumU	0	60
TS3078	Strandgaard	Class 3	Ta	Low	NA	NA	T1HG_2	LumP	0	4.17
TS3081	Strandgaard	Class 2a	T1	High	NA	NA	T1HG_2	LumP	0	3.94
TS3092	Strandgaard	Class 2a	Ta	High	NA	NA	T1HG_2	LumP	1	45.33
TS3141	Strandgaard	Class 2b	T1	High	NA	NA	T1HG_1	Stroma-rich	0	32.25
TS3150	Strandgaard	Class 2a	Ta	High	NA	NA	T1HG_2	LumP	0	60
TS3158	Strandgaard	Class 2b	T1	High	NA	NA	T1HG_1	Stroma-rich	1	28.6
TS3167	Strandgaard	Class 3	Ta	Low	NA	NA	T1HG_2	LumP	0	38.66
TS3196	Strandgaard	Class 3	T1	High	NA	NA	T1HG_2	LumP	1	32.81
TS3197	Strandgaard	Class 2a	T1	High	NA	NA	T1HG_2	LumP	0	30.64
TS3204	Strandgaard	Class 2a	Ta	Low	NA	NA	T1HG_3	LumP	0	41.19
TS3222	Strandgaard	Class 2b	Ta	High	NA	NA	T1HG_1	LumU	0	28.63
TS3224	Strandgaard	Class 2a	Ta	Low	NA	NA	T1HG_2	LumP	0	55.23
TS3238	Strandgaard	Class 2a	Ta	High	NA	NA	T1HG_3	LumP	0	26.73
TS3274	Strandgaard	Class 2a	NA	High	NA	NA	T1HG_1	LumU	0	37.31
TS3276	Strandgaard	Class 2a	Ta	Low	NA	NA	T1HG_2	LumP	0	56.05
TS3317	Strandgaard	Class 2b	Ta	Low	NA	NA	T1HG_2	Stroma-rich	1	44.87
TS3319	Strandgaard	Class 3	Ta	Low	NA	NA	T1HG_2	LumP	0	4.14
TS3381	Strandgaard	Class 3	Ta	Low	NA	NA	T1HG_2	LumP	0	20.81
TS3480	Strandgaard	Class 2a	Ta	High	NA	NA	T1HG_2	LumP	0	47.67
TS3571	Strandgaard	Class 2a	Ta	Low	NA	NA	T1HG_2	LumP	0	34.09
TS3654	Strandgaard	Class 2a	Ta	Low	NA	NA	T1HG_2	LumP	0	60
TS3747	Strandgaard	Class 2a	Ta	High	NA	NA	T1HG_3	LumP	0	53.55
TS3779	Strandgaard	Class 2a	Ta	High	NA	NA	T1HG_2	LumP	0	17.95
TS3820	Strandgaard	Class 2a	Ta	High	NA	NA	T1HG_1	LumU	0	6.94
TS3846	Strandgaard	Class 2b	Ta	Low	NA	NA	T1HG_2	LumP	0	30.11
TS3950	Strandgaard	Class 2a	Ta	High	NA	NA	T1HG_3	LumP	0	48.98
TS4042	Strandgaard	Class 2b	T1	High	NA	NA	T1HG_2	LumP	1	12.66
TS4075	Strandgaard	Class 2b	Ta	Low	NA	NA	T1HG_1	Stroma-rich	0	43.85
TS4104	Strandgaard	Class 2a	Ta	Low	NA	NA	T1HG_2	LumP	0	50
TS4117	Strandgaard	Class 2a	Ta	Low	NA	NA	T1HG_2	LumP	1	39.55
TS4299	Strandgaard	Class 2a	Ta	Low	NA	NA	T1HG_1	LumU	0	17.23
TS4491	Strandgaard	Class 3	Ta	Low	NA	NA	T1HG_2	LumP	0	11.74
TS4513	Strandgaard	Class 2a	T1	NA	NA	NA	T1HG_2	LumP	0	7.79
TS4514	Strandgaard	Class 2a	T1	High	NA	NA	T1HG_1	LumU	0	9.17
TS4600	Strandgaard	Class 2a	Ta	Low	NA	NA	T1HG_2	LumP	0	9.04
TS4620	Strandgaard	Class 2a	T1	High	NA	NA	T1HG_3	LumU	0	0.53
TS4721	Strandgaard	Class 2b	NA	High	NA	NA	T1HG_1	Stroma-rich	NA	NA
TS4749	Strandgaard	Class 2a	Ta	High	NA	NA	T1HG_1	LumU	0	5.06
TS4761	Strandgaard	Class 2a	T1	High	NA	NA	T1HG_2	LumP	NA	NA
TS4819	Strandgaard	Class 2a	Ta	High	NA	NA	T1HG_3	LumP	NA	NA
TS4862	Strandgaard	Class 2a	T1	High	NA	NA	T1HG_1	LumU	NA	NA
TS4887	Strandgaard	Class 2a	T1	High	NA	NA	T1HG_2	LumP	0	4.54
TS4892	Strandgaard	Class 2a	T1	High	NA	NA	T1HG_1	LumU	0	1.35
TS4898	Strandgaard	Class 2b	Ta	High	NA	NA	T1HG_2	LumP	NA	NA

## Sheet: Figure 6d
UROMOL cohort				Independent cohorts
Regulon	UROMOL2021 class	Enrichment mode	FET p-value BH-adjusted	Regulon	UROMOL2021 class	Enrichment mode	FET p-value BH-adjusted
AR	Class 1	0	0.121308	AR	Class_1	1	5.91626e-08
EGFR	Class 1	-1	0.0136091	EGFR	Class_1	1	7.74698e-07
ERBB2	Class 1	0	0.455031	ERBB2	Class_1	-1	5.51771e-27
ERBB3	Class 1	0	0.212493	ERBB3	Class_1	-1	5.36007e-30
ESR1	Class 1	-1	0.000136431	ESR1	Class_1	-1	1.71982e-60
ESR2	Class 1	-1	3.68757e-07	ESR2	Class_1	-1	6.58952e-39
FGFR1	Class 1	-1	1.51777e-18	FGFR1	Class_1	-1	3.42743e-46
FGFR3	Class 1	1	6.30579e-07	FGFR3	Class_1	1	4.69069e-85
FOXA1	Class 1	1	9.60852e-16	FOXA1	Class_1	1	3.70166e-28
FOXM1	Class 1	-1	4.02314e-17	FOXM1	Class_1	-1	3.75684e-88
GATA3	Class 1	-1	2.0923e-10	GATA3	Class_1	1	7.79894e-09
GATA6	Class 1	0	0.484814	GATA6	Class_1	-1	0.000359856
HIF1A	Class 1	1	3.23152e-18	HIF1A	Class_1	1	5.50448e-54
KLF4	Class 1	-1	2.09782e-12	KLF4	Class_1	-1	5.91611e-15
PGR	Class 1	0	0.452762	PGR	Class_1	1	7.18202e-14
PPARG	Class 1	1	4.74534e-17	PPARG	Class_1	1	5.47151e-28
RARA	Class 1	-1	6.94025e-06	RARA	Class_1	-1	0.375717
RARB	Class 1	0	0.393205	RARB	Class_1	1	0.0128722
RARG	Class 1	1	0.03764	RARG	Class_1	1	4.0371e-16
RXRA	Class 1	1	1.85802e-05	RXRA	Class_1	1	2.1264e-56
RXRG	Class 1	-1	5.36131e-10	RXRG	Class_1	-1	6.77966e-09
STAT3	Class 1	0	0.151145	STAT3	Class_1	-1	0.0171237
TP63	Class 1	1	5.77675e-07	TP63	Class_1	1	9.56936e-43
AR	Class 2a	-1	9.75623e-19	AR	Class_2a	-1	7.74367e-56
EGFR	Class 2a	1	0.000671425	EGFR	Class_2a	-1	6.63386e-06
ERBB2	Class 2a	1	2.92827e-29	ERBB2	Class_2a	1	9.28328e-98
ERBB3	Class 2a	1	2.0641e-18	ERBB3	Class_2a	1	6.49399e-106
ESR1	Class 2a	0	0.114227	ESR1	Class_2a	1	3.02933e-34
ESR2	Class 2a	1	1.50425e-35	ESR2	Class_2a	1	8.1842e-71
FGFR1	Class 2a	0	0.406134	FGFR1	Class_2a	1	7.64043e-11
FGFR3	Class 2a	-1	0.000950833	FGFR3	Class_2a	-1	2.80546e-54
FOXA1	Class 2a	0	0.191386	FOXA1	Class_2a	-1	0.000646173
FOXM1	Class 2a	1	1.94502e-41	FOXM1	Class_2a	1	8.02022e-115
GATA3	Class 2a	1	4.32426e-09	GATA3	Class_2a	-1	0.0128722
GATA6	Class 2a	-1	1.16175e-05	GATA6	Class_2a	-1	0.00014203
HIF1A	Class 2a	-1	2.63633e-27	HIF1A	Class_2a	-1	4.78187e-90
KLF4	Class 2a	1	6.1642e-27	KLF4	Class_2a	1	1.61463e-23
PGR	Class 2a	-1	1.50567e-20	PGR	Class_2a	-1	8.0479e-66
PPARG	Class 2a	-1	0.00352518	PPARG	Class_2a	-1	9.08791e-06
RARA	Class 2a	1	3.62331e-06	RARA	Class_2a	-1	0.314682
RARB	Class 2a	-1	9.86487e-25	RARB	Class_2a	-1	8.80698e-46
RARG	Class 2a	1	0.00241586	RARG	Class_2a	-1	0.234058
RXRA	Class 2a	-1	2.1539e-09	RXRA	Class_2a	-1	1.3943e-43
RXRG	Class 2a	-1	0.0164461	RXRG	Class_2a	-1	0.0156962
STAT3	Class 2a	-1	3.60169e-08	STAT3	Class_2a	-1	5.32765e-13
TP63	Class 2a	-1	1.97145e-20	TP63	Class_2a	-1	1.5318e-37
AR	Class 2b	0	0.452762	AR	Class_2b	1	1.55253e-07
EGFR	Class 2b	0	0.309213	EGFR	Class_2b	1	0.0759944
ERBB2	Class 2b	-1	5.83834e-05	ERBB2	Class_2b	-1	3.78004e-14
ERBB3	Class 2b	0	0.0911199	ERBB3	Class_2b	-1	1.66046e-10
ESR1	Class 2b	1	1.31113e-32	ESR1	Class_2b	1	8.08752e-49
ESR2	Class 2b	0	0.393205	ESR2	Class_2b	1	0.118953
FGFR1	Class 2b	1	4.64721e-45	FGFR1	Class_2b	1	5.44372e-64
FGFR3	Class 2b	-1	1.22428e-25	FGFR3	Class_2b	-1	3.43056e-43
FOXA1	Class 2b	-1	2.76184e-18	FOXA1	Class_2b	-1	1.60678e-54
FOXM1	Class 2b	0	0.358205	FOXM1	Class_2b	1	0.00241912
GATA3	Class 2b	-1	1.13115e-12	GATA3	Class_2b	-1	2.54478e-23
GATA6	Class 2b	1	1.80921e-12	GATA6	Class_2b	1	3.42807e-51
HIF1A	Class 2b	1	4.54356e-07	HIF1A	Class_2b	1	3.99488e-08
KLF4	Class 2b	0	0.161674	KLF4	Class_2b	-1	0.403581
PGR	Class 2b	1	2.19975e-17	PGR	Class_2b	1	5.97852e-38
PPARG	Class 2b	-1	3.71051e-19	PPARG	Class_2b	-1	5.73029e-56
RARA	Class 2b	-1	0.000901268	RARA	Class_2b	1	0.45467
RARB	Class 2b	1	2.68614e-19	RARB	Class_2b	1	6.62054e-50
RARG	Class 2b	-1	1.5642e-33	RARG	Class_2b	-1	1.89037e-55
RXRA	Class 2b	-1	6.14968e-15	RXRA	Class_2b	-1	1.56442e-30
RXRG	Class 2b	1	8.12767e-32	RXRG	Class_2b	1	3.35101e-42
STAT3	Class 2b	1	8.47842e-19	STAT3	Class_2b	1	1.77927e-53
TP63	Class 2b	-1	6.99335e-06	TP63	Class_2b	-1	3.3745e-17
AR	Class 3	1	1.9496e-26	AR	Class_3	1	2.19846e-30
EGFR	Class 3	-1	0.0288988	EGFR	Class_3	-1	0.00142185
ERBB2	Class 3	-1	4.55073e-14	ERBB2	Class_3	-1	3.45465e-15
ERBB3	Class 3	-1	3.29639e-19	ERBB3	Class_3	-1	2.53089e-22
ESR1	Class 3	-1	1.50425e-35	ESR1	Class_3	-1	1.82931e-23
ESR2	Class 3	-1	3.45405e-14	ESR2	Class_3	-1	1.13897e-19
FGFR1	Class 3	-1	2.0641e-18	FGFR1	Class_3	-1	5.70927e-15
FGFR3	Class 3	1	7.91821e-28	FGFR3	Class_3	1	9.30803e-24
FOXA1	Class 3	1	0.000402306	FOXA1	Class_3	1	4.78575e-13
FOXM1	Class 3	-1	8.48774e-09	FOXM1	Class_3	-1	4.13188e-14
GATA3	Class 3	1	2.2624e-14	GATA3	Class_3	1	3.70818e-11
GATA6	Class 3	-1	0.0010117	GATA6	Class_3	-1	1.86348e-08
HIF1A	Class 3	0	0.0545993	HIF1A	Class_3	1	0.430274
KLF4	Class 3	-1	0.000474965	KLF4	Class_3	-1	0.00305208
PGR	Class 3	0	0.53246	PGR	Class_3	-1	0.417185
PPARG	Class 3	1	2.6673e-08	PPARG	Class_3	1	6.91921e-13
RARA	Class 3	1	0.00239218	RARA	Class_3	1	0.0598404
RARB	Class 3	0	0.491204	RARB	Class_3	1	0.0049261
RARG	Class 3	1	1.02563e-17	RARG	Class_3	1	6.26279e-12
RXRA	Class 3	1	5.13944e-34	RXRA	Class_3	1	7.15572e-21
RXRG	Class 3	-1	1.54944e-07	RXRG	Class_3	-1	0.0178122
STAT3	Class 3	-1	0.00239218	STAT3	Class_3	-1	0.0128722
TP63	Class 3	1	2.92827e-29	TP63	Class_3	1	3.63458e-19

## Sheet: Figure 6e
	UROMOL cohort				Independent cohorts
Pathway	Class 1	Class 2a	Class 2b	Class 3	Class 1	Class 2a	Class 2b	Class 3
Cell cycle	-0.15632	0.139454	-0.0804164	-0.14395	-0.173916	0.203933	0.0414913	-0.200606
Chemokine receptors bind chemokines	-0.160776	-0.137512	0.355222	-0.423206	-0.1122	-0.0506794	0.45413	-0.314496
DNA methylation	-0.49485	0.550935	-0.280183	-0.304676	-0.272951	0.303998	0.0244761	-0.179234
G2/M DNA replication checkpoint	-0.408148	0.44466	-0.20548	-0.141695	-0.279114	0.417415	-0.143343	-0.26598
Interleukin-21 signaling	-0.0662788	-0.318149	0.329358	-0.336209	-0.0775664	-0.203936	0.551947	-0.258042
Loss of Function of SMAD4 in Cancer	0.299371	-0.338094	-0.0801017	0.464354	0.216953	-0.199457	-0.266607	0.469339
PD-1 signaling	-0.0203319	-0.203291	0.295285	-0.380702	-0.102745	-0.189649	0.552462	-0.43112
PTEN Loss of Function in Cancer	0.604534	-0.636712	0.317361	0.214302	0.242069	-0.38783	0.290174	0.234185
Regulation of necroptotic cell death	0.260958	-0.401723	0.116622	-0.0679314	0.0867662	-0.190332	0.216354	0.102594
Signaling by TGF-beta Receptor Complex in Cancer	0.168663	-0.184356	-0.100046	0.329419	0.150853	-0.18044	-0.0252485	0.270918
The AIM2 inflammasome	0.181084	-0.753935	-0.110361	-0.0559184	-0.00949886	-0.667143	0.0630156	-0.0114142
t(4;14) translocations of FGFR3	0.320641	-0.538371	-0.290232	0.607519	0.305546	-0.380083	-0.401291	0.654201
