# Supplementary material for: An integrated multi-omics analysis identifies prognostic molecular subtypes of non-muscle-invasive bladder cancer
Source: Nat Commun. 2021 Apr 16;12:2301. doi: 10.1038/s41467-021-22465-w (PMC8052448; doi:10.1038/s41467-021-22465-w)
Supplement: Supplementary file 9 — Source data [file 41467_2021_22465_MOESM9_ESM.zip › Source Data/Supplementary Source Data.xlsx]

## Sheet: Figure S1
See separate excel file: Supplementary Source Data_Figure 1

## Sheet: Figure S2
Source Data for Supplementary Figure 2 are available as part of the Source Data for Figure 1.

## Sheet: Figure S3
Source Data for Supplementary Figure 3 are available as part of the Source Data for Figure 1.

## Sheet: Figure S4
Source Data for Supplementary Figure 4 are available as part of the Source Data for Figure 2.

## Sheet: Figure S5
See separate excel file: Supplementary Source Data_Figure 5

## Sheet: Figure S6
	WISP weights				UROMOL2021 class		Clinical features					RNA-derived mutations																DNA-derived features					MCPcounter immune scores
UROMOL ID	WISP weight Class 1	WISP weight Class 2a	WISP weight Class 2b	WISP weight Class 3	UROMOL2021 classification	Silhouette score	Tumor stage	Tumor grade	Tumor size	Concomitant CIS	EORTC risk	FGFR3	KDM6A	PIK3CA	STAG2	KMT2D	ARID1A	EP300	KMT2C	CREBBP	TSC1	TP53	ERBB2	ERBB3	FAT1	RB1	ATM	FGFR3	PIK3CA	RAS	hTERT	Copy number ploidy	T cells	CD8 T cells	Cytotoxic lymphocytes	B lineage	NK cells	Monocytic lineage	Myeloid dendritic cells	Neutrophils	Endothelial cells	Fibroblasts
U1309	0.2886	0	0.0373	0.6741	Class 1	0.0584791	Ta	Low grade	< 3 cm	No	Low	WT	Mut	WT	Mut	WT	WT	WT	WT	Mut	WT	WT	WT	WT	WT	Mut	Mut	Mut	WT	WT	WT	Diploid	-0.573336	-0.877345	-0.729284	-1.13752	-0.451402	-0.0875413	-1.07019	-0.733068	-1.03762	-0.489796
U1408	0.2917	0	0.1113	0.597	Class 1	0.117417	Ta	Low grade	Unknown	No	Low	WT	Mut	WT	WT	WT	WT	WT	WT	WT	WT	WT	WT	WT	WT	WT	WT	Mut	WT	WT	Mut	Diploid	-1.13924	-0.877345	-1.474	-1.28235	-0.171845	-0.725544	0.0407913	0.0528529	-0.545495	-0.636049
U1043	0.9892	0	0	0.0108	Class 1	0.201815	T1	High grade	< 3 cm	No	High	WT	WT	Mut	WT	WT	WT	WT	WT	WT	WT	WT	WT	WT	WT	WT	WT	WT	WT	WT	Mut	Diploid	-0.35691	-0.877345	-0.497631	-1.73733	-0.212158	0.109263	1.39156	-0.160847	-0.270356	-0.00432357
U1356	0.0939	0.3446	0.2285	0.3329	Class 1	0.299187	Ta	High grade	< 3 cm	No	High	Mut	WT	WT	WT	WT	WT	Mut	WT	WT	WT	WT	WT	WT	WT	WT	WT	Mut	WT	WT	Mut	Diploid	0.704205	-0.877345	1.16239	0.289125	-0.07797	0.681888	-1.76019	-0.281683	-0.562177	-1.3336
U1230	0.3275	0	0	0.6725	Class 1	0.336531	Ta	Low grade	Unknown	No	Low	Mut	WT	WT	WT	WT	WT	WT	WT	WT	WT	WT	WT	WT	WT	WT	WT	Mut	WT	NA	Mut	Diploid	-1.08641	-0.877345	-0.920681	-1.15047	-0.360758	-1.01928	0.140562	-0.470126	-0.694672	-1.2822
U1061	0.0754	0.0433	0.5128	0.3686	Class 1	0.402326	Ta	Low grade	Unknown	No	Low	Mut	WT	WT	WT	Mut	WT	WT	WT	Mut	WT	WT	WT	WT	WT	WT	WT	Mut	WT	WT	Mut	Diploid	-0.0999333	-0.877345	0.340123	1.37479	0.0514992	-0.211422	0.678467	-0.514937	0.287622	0.526638
U1368	0.1138	0	0	0.8862	Class 1	0.49203	Ta	Low grade	< 3 cm	No	Low	WT	WT	Mut	WT	WT	WT	WT	Mut	WT	WT	WT	WT	WT	WT	WT	WT	Mut	Mut	WT	Mut	Diploid	-1.1463	-0.877345	-0.717208	-1.90472	-0.0908038	-0.720487	-1.56411	-0.105203	0.021738	-1.13155
U1403	0.6947	0	0	0.3053	Class 1	0.494956	Ta	Low grade	< 3 cm	No	Low	Mut	Mut	Mut	Mut	WT	WT	Mut	WT	WT	WT	WT	WT	WT	WT	WT	WT	Mut	Mut	WT	Mut	Diploid	-0.193132	1.29452	0.225969	-1.86198	0.219492	-1.35375	0.573354	-0.460512	-0.890324	-0.917696
U1135	0.4576	0	0	0.5424	Class 1	0.505715	Ta	Low grade	Unknown	No	Low	WT	WT	Mut	WT	WT	WT	WT	WT	WT	WT	WT	WT	WT	WT	WT	WT	Mut	Mut	WT	Mut	Diploid	-0.517963	0.55359	-0.770974	-1.52854	-0.907701	-0.747119	-0.291381	-0.412152	-0.287988	-1.07688
U0200	0.5506	0.0351	0.4143	0	Class 1	0.513994	Ta	High grade	>= 3 cm	Yes	High	Mut	Mut	WT	WT	WT	WT	WT	WT	WT	WT	WT	WT	WT	WT	WT	WT	Mut	WT	WT	Mut	Diploid	0.0842925	-0.877345	-0.50019	0.741416	-0.176809	-0.353323	1.161	0.489132	0.142592	0.0766961
U1298	0	0	0.2493	0.7507	Class 1	0.522197	Ta	Low grade	< 3 cm	No	Low	WT	WT	Mut	WT	WT	WT	WT	WT	WT	WT	WT	WT	WT	WT	WT	WT	Mut	Mut	WT	WT	Diploid	0.0860188	-0.877345	-1.02361	-0.349027	-0.413177	-0.160764	-1.37972	-0.249338	-0.928089	-0.498011
U0378	0.6135	0.0266	0	0.3598	Class 1	0.524177	Ta	Low grade	< 3 cm	No	Low	Mut	WT	WT	Mut	WT	WT	WT	WT	Mut	WT	WT	WT	WT	WT	WT	Mut	Mut	WT	WT	Mut	NA	-0.88992	-0.877345	-0.85617	-2.31518	-0.353583	-1.33937	-1.60902	-0.553281	-1.55435	-1.53732
U0915	0.7286	0.036	0	0.2355	Class 1	0.526289	Ta	Low grade	Unknown	No	Low	WT	WT	Mut	WT	WT	WT	WT	WT	WT	WT	WT	WT	WT	WT	WT	WT	WT	Mut	Mut	WT	Diploid	-0.600034	-0.877345	-0.705075	-2.12213	-0.757216	0.241651	0.637274	-0.34827	-0.223978	-0.895068
U1336	0.4266	0	0	0.5734	Class 1	0.528679	Ta	Low grade	< 3 cm	No	Low	Mut	Mut	WT	WT	WT	WT	WT	WT	WT	WT	WT	WT	WT	WT	WT	WT	Mut	WT	WT	Mut	Diploid	0.0953385	0.503703	0.264964	-1.69535	0.524538	-0.342782	-0.0691898	-0.493433	-0.357892	-0.359312
U1297	0.3201	0	0.1141	0.5658	Class 1	0.540025	Ta	High grade	< 3 cm	No	High	WT	Mut	Mut	Mut	WT	WT	WT	WT	WT	WT	WT	WT	WT	WT	WT	WT	Mut	Mut	WT	WT	Diploid	-0.463479	-0.877345	-1.06478	-1.45964	-1.12237	-0.0289285	-1.52058	-0.0963064	0.0131951	-2.30339
U1243	0.6237	0.2254	0.1089	0.042	Class 1	0.541121	Ta	Low grade	Unknown	No	Low	WT	WT	Mut	WT	WT	WT	WT	WT	WT	WT	WT	WT	WT	WT	WT	WT	Mut	WT	WT	WT	Diploid	1.23112	-0.877345	0.612447	-1.10363	0.321502	1.53205	0.592652	0.622776	-0.0435437	-0.885548
U0542	0.6008	0.1908	0	0.2084	Class 1	0.557358	T1	Low grade	Unknown	No	Low	WT	WT	Mut	WT	Mut	WT	WT	WT	WT	WT	WT	WT	WT	WT	WT	WT	Mut	Mut	WT	Mut	Diploid	0.0849545	0.281095	-0.612727	-0.742317	0.0197025	0.0604917	-0.830713	0.0804785	-0.606554	-1.85391
U0026	0.4294	0.0901	0.2701	0.2104	Class 1	0.557606	Ta	High grade	< 3 cm	No	Low	WT	WT	Mut	WT	WT	WT	WT	WT	Mut	WT	WT	WT	WT	WT	WT	WT	Mut	Mut	WT	Mut	Diploid	0.885176	-0.877345	0.22378	-0.126805	0.116888	2.11176	0.50094	0.65066	-0.851798	-1.28604
U0268	0.2118	0	0.0477	0.7406	Class 1	0.562046	Ta	High grade	< 3 cm	No	Low	WT	WT	Mut	WT	Mut	WT	WT	WT	WT	WT	WT	WT	WT	WT	WT	WT	NA	NA	NA	NA	NA	-0.853942	-0.877345	-1.05409	-1.64156	-0.35729	-0.50689	-1.36538	0.0157064	-0.168582	-0.679945
U1330	0.0291	0	0.5678	0.4031	Class 1	0.563746	Ta	Low grade	< 3 cm	No	Low	Mut	WT	Mut	WT	Mut	WT	Mut	WT	Mut	WT	WT	WT	WT	WT	WT	WT	Mut	WT	WT	Mut	NA	0.507171	1.16991	0.342851	0.887325	0.229032	0.0955827	-0.704015	-0.333064	-0.228754	-0.343483
U1228	0.4893	0.1835	0.3272	0	Class 1	0.564623	Ta	Low grade	Unknown	No	Low	WT	Mut	WT	WT	Mut	WT	WT	WT	WT	WT	WT	Mut	WT	Mut	WT	WT	WT	WT	WT	Mut	Diploid	0.149212	0.103191	-0.653097	-0.723062	-0.710897	-0.367122	0.720099	-0.207335	-0.297071	-1.07342
U0032	0.3793	0	0	0.6207	Class 1	0.566123	Ta	Low grade	< 3 cm	No	Low	WT	WT	Mut	WT	Mut	WT	WT	WT	WT	WT	WT	WT	WT	WT	WT	WT	Mut	WT	WT	WT	Diploid	0.215929	-0.877345	-1.58289	-1.96066	-0.465096	-0.0665537	-0.620709	-0.0710354	-1.14078	-1.27448
U0125	0	0	0.586	0.414	Class 1	0.568824	Ta	Low grade	< 3 cm	No	Low	Mut	WT	Mut	WT	Mut	WT	WT	Mut	Mut	WT	WT	WT	WT	WT	WT	WT	Mut	WT	WT	Mut	Diploid	0.156742	0.97422	0.671262	0.665205	0.285349	0.0766985	-0.567446	-0.47086	-0.213541	-0.786285
U0057	0.242	0.2134	0.0897	0.4549	Class 1	0.569923	Ta	Low grade	< 3 cm	No	Low	WT	WT	WT	WT	WT	WT	WT	WT	WT	WT	WT	WT	WT	WT	WT	WT	Mut	WT	WT	Mut	NA	-1.08063	-0.877345	-1.23378	-1.86493	-1.12237	-1.8871	-1.48431	-0.702338	-0.84952	-2.09727
U1346	0.3392	0.0811	0	0.5796	Class 1	0.572537	Ta	High grade	< 3 cm	No	Low	WT	WT	WT	WT	WT	WT	WT	WT	WT	WT	WT	WT	WT	WT	WT	WT	Mut	WT	WT	Mut	Diploid	-0.973935	-0.877345	-1.07213	-1.29116	-0.606284	0.00459069	-1.014	-0.777485	-1.51007	-2.53217
U0612	0.2466	0.1935	0.0667	0.4931	Class 1	0.575467	Ta	Low grade	< 3 cm	No	Low	WT	Mut	Mut	WT	Mut	WT	WT	WT	WT	WT	WT	WT	WT	WT	WT	Mut	Mut	Mut	WT	Mut	Diploid	-0.0652375	-0.877345	-1.30659	-1.14725	-0.56764	-0.192264	0.740761	-0.311301	-0.0402523	-0.279709
U0583	0.1096	0	0.2645	0.626	Class 1	0.585484	Ta	Low grade	Unknown	No	Low	WT	WT	Mut	WT	WT	WT	WT	WT	WT	WT	WT	WT	Mut	WT	WT	WT	Mut	Mut	WT	Mut	Diploid	-0.874865	-0.877345	-0.108962	-0.72633	-0.843385	-0.845192	-1.53708	-0.218771	0.0428425	-0.844426
U1295	0.3849	0	0	0.6151	Class 1	0.590432	Ta	High grade	< 3 cm	No	Low	WT	WT	Mut	WT	WT	WT	WT	WT	WT	WT	WT	WT	WT	WT	WT	WT	Mut	Mut	WT	WT	Diploid	-0.551565	0.677158	0.435005	-1.51144	0.198869	-0.376886	-0.995229	-0.235851	-0.377888	-0.43718
U0105	0.3039	0.0884	0	0.6077	Class 1	0.59111	Ta	Low grade	< 3 cm	No	Low	WT	WT	WT	WT	WT	WT	Mut	WT	WT	WT	WT	WT	WT	WT	WT	WT	NA	NA	NA	NA	Diploid	0.106571	1.8538	0.921755	-2.29133	0.818474	-0.0323488	-0.962958	-0.723875	-0.832623	-1.12873
U2049	0.4681	0.4154	0.1165	0	Class 1	0.599285	Ta	High grade	< 3 cm	No	High	WT	WT	WT	WT	WT	WT	WT	WT	WT	WT	WT	WT	WT	WT	WT	WT	NA	NA	NA	NA	NA	0.770876	0.188462	-0.591422	-0.280675	-0.108975	1.18216	3.01105	0.488747	-0.193399	-0.739882
U0605	0.3232	0	0	0.6768	Class 1	0.601054	Ta	Low grade	< 3 cm	No	Low	WT	Mut	Mut	WT	WT	WT	WT	WT	WT	WT	WT	WT	WT	WT	WT	WT	Mut	Mut	WT	WT	NA	-0.34366	-0.877345	-0.258305	-1.47187	-0.532234	0.407065	-1.5918	-0.25393	-0.288561	-1.70472
U0541	0.2938	0	0.4373	0.2689	Class 1	0.602797	Ta	Low grade	Unknown	No	Low	Mut	WT	WT	WT	WT	WT	WT	WT	WT	WT	WT	WT	WT	WT	WT	Mut	Mut	WT	WT	Mut	Diploid	0.287331	-0.877345	-0.117893	-0.558159	0.0429567	0.305798	-0.351538	0.428499	-0.288454	0.1742
U0559	0.1518	0	0.5958	0.2524	Class 1	0.607105	T1	High grade	Unknown	No	High	Mut	Mut	WT	WT	WT	WT	WT	WT	WT	WT	WT	WT	WT	WT	WT	Mut	Mut	WT	WT	Mut	Diploid	0.22397	-0.877345	-0.664845	0.281286	-0.19221	0.649387	0.26693	-0.136515	0.216393	0.600258
U1157	0.0587	0	0.3105	0.6308	Class 1	0.610186	Ta	Low grade	< 3 cm	No	Low	WT	WT	Mut	WT	WT	WT	WT	Mut	WT	WT	WT	WT	WT	WT	WT	WT	Mut	Mut	WT	Mut	Diploid	-0.655977	0.821465	0.330635	-0.233928	0.149796	-0.221877	-0.512499	0.374367	0.471633	-0.345955
U0560	0.7144	0	0.2404	0.0452	Class 1	0.610656	Ta	Low grade	Unknown	No	Low	WT	WT	WT	WT	WT	WT	WT	WT	WT	WT	WT	WT	WT	WT	WT	WT	WT	WT	Mut	Mut	Diploid	0.593873	-0.877345	0.0276312	-0.488287	-0.381418	0.197208	1.36848	0.529387	-0.230687	-0.691675
U0438	0.4134	0.4121	0.1745	0	Class 1	0.616654	Ta	Low grade	< 3 cm	No	Low	WT	WT	WT	WT	WT	WT	WT	WT	WT	WT	WT	WT	WT	Mut	WT	WT	NA	NA	NA	NA	NA	-0.583898	0.67705	-1.28163	-0.443401	-1.12237	0.302766	-1.07455	-0.321503	-0.475841	-0.67822
U0041	0.5882	0.2071	0.2047	0	Class 1	0.625388	Ta	High grade	< 3 cm	No	High	WT	WT	WT	WT	WT	WT	WT	WT	WT	WT	WT	WT	WT	WT	WT	WT	Mut	WT	WT	Mut	Diploid	0.45736	-0.877345	0.770982	1.24756	-1.12237	-0.142824	0.247111	-0.309309	-0.723344	-0.605256
U1237	0.4977	0.2837	0.2186	0	Class 1	0.628575	Ta	Low grade	Unknown	No	Low	Mut	WT	WT	WT	WT	WT	WT	Mut	WT	WT	WT	WT	WT	WT	WT	WT	Mut	WT	WT	Mut	NA	0.378055	1.37072	0.0190095	0.404022	0.344166	0.87951	1.26938	0.538645	0.0131688	-0.0272003
U2062	0.5645	0.1773	0.2581	0	Class 1	0.62922	Ta	Low grade	< 3 cm	No	Low	WT	WT	WT	WT	WT	WT	WT	WT	WT	WT	WT	WT	WT	WT	WT	WT	NA	NA	NA	NA	NA	0.783712	-0.133479	1.11708	0.634551	0.0224891	0.700244	1.85892	1.77829	0.271821	-0.268626
U1031	0.3004	0	0.2242	0.4753	Class 1	0.63025	Ta	Low grade	< 3 cm	No	Low	WT	WT	WT	WT	WT	WT	WT	Mut	WT	WT	WT	WT	WT	WT	WT	WT	WT	WT	Mut	Mut	Diploid	-0.355737	-0.877345	-0.168216	-0.978628	-0.311317	-0.305547	0.723662	0.0699028	0.268518	-0.774435
U0072	0.8473	0.1527	0	0	Class 1	0.630927	Ta	Low grade	< 3 cm	No	Low	WT	WT	WT	WT	WT	WT	WT	WT	WT	WT	WT	WT	WT	WT	WT	WT	Mut	WT	WT	Mut	Diploid	-2.47396	-0.877345	-2.39642	-2.12435	-1.12237	0.237603	-2.10948	-1.15506	-0.554914	-1.25068
U0045	0.6277	0	0.0421	0.3302	Class 1	0.632626	Ta	Low grade	< 3 cm	No	Low	WT	Mut	Mut	WT	WT	WT	WT	WT	WT	WT	WT	WT	WT	WT	WT	WT	Mut	Mut	WT	Mut	Diploid	-0.22955	0.0867387	-0.255276	-1.61675	0.238893	0.227774	0.118043	-0.449603	-0.449441	-0.851379
U0475	0.5411	0.4017	0.0571	0	Class 1	0.634821	Ta	High grade	Unknown	No	High	WT	WT	WT	WT	WT	WT	WT	WT	WT	WT	WT	WT	WT	WT	WT	WT	NA	WT	WT	Mut	Diploid	-1.88985	-0.877345	-2.39642	-1.76656	-1.12237	1.03862	-2.19165	-0.0656977	-0.776641	-0.953619
U0078	0.7727	0.1052	0	0.1222	Class 1	0.63487	Ta	Low grade	< 3 cm	No	Low	WT	WT	WT	WT	WT	WT	WT	WT	WT	WT	WT	WT	WT	WT	WT	WT	Mut	Mut	WT	Mut	Diploid	-2.16613	-0.877345	-0.204856	-0.777178	-1.12237	-0.155598	-2.88516	-0.733854	-1.5133	-2.28076
U0024	0.4178	0	0.5822	0	Class 1	0.634945	Ta	Low grade	< 3 cm	No	Low	Mut	WT	WT	WT	WT	WT	WT	WT	WT	WT	WT	WT	WT	WT	WT	WT	Mut	WT	WT	Mut	Diploid	1.03526	-0.877345	0.718425	-0.122477	-1.12237	0.621198	1.69002	0.108015	-1.48563	-0.376027
U0642	0.9824	0.0176	0	0	Class 1	0.640209	Ta	Low grade	< 3 cm	No	Low	WT	WT	WT	WT	WT	WT	WT	WT	WT	WT	WT	WT	WT	WT	WT	WT	WT	WT	Mut	Mut	Diploid	-0.0928617	-0.877345	0.116849	-1.63613	0.473296	-0.00520061	1.97396	-0.0569842	-0.233796	-0.715951
U0580	0.4248	0.2287	0.3466	0	Class 1	0.640735	T1	High grade	Unknown	No	High	Mut	WT	WT	WT	WT	WT	WT	WT	WT	WT	WT	WT	WT	WT	WT	WT	Mut	WT	WT	Mut	Diploid	-0.346679	-0.877345	-1.10375	-0.173935	-0.846745	0.0375607	1.34011	0.252443	0.384358	0.119636
U1332	0.6771	0.177	0	0.1458	Class 1	0.653064	T1	High grade	< 3 cm	No	High	Mut	WT	WT	WT	WT	WT	WT	WT	WT	WT	WT	WT	WT	WT	WT	WT	Mut	WT	WT	Mut	Not_diploid	-0.774607	-0.877345	-1.49299	-1.20646	-0.173197	0.736061	1.55328	0.178523	0.20125	-0.489193
U0134	0.6878	0.2927	0.0195	0	Class 1	0.657806	Ta	Low grade	>= 3 cm	No	Low	Mut	WT	WT	Mut	WT	WT	WT	WT	WT	WT	WT	WT	WT	WT	WT	WT	Mut	WT	WT	Mut	Diploid	-0.779047	-0.877345	-0.946722	-1.42317	-0.647503	0.491735	0.277425	0.0913638	0.542599	-0.067976
U1345	0.5292	0.0629	0	0.4079	Class 1	0.661089	Ta	Low grade	< 3 cm	No	Low	Mut	Mut	Mut	WT	WT	WT	WT	WT	WT	WT	Mut	WT	WT	WT	WT	WT	Mut	Mut	WT	Mut	NA	-0.261496	-0.877345	-0.985731	-1.55556	-0.0830062	-0.404518	0.657913	-0.4757	-0.73636	0.144209
U0654	0.1898	0.1335	0.5697	0.1071	Class 1	0.666892	Ta	Low grade	< 3 cm	No	Low	Mut	WT	WT	WT	Mut	WT	WT	WT	WT	WT	WT	WT	WT	WT	WT	WT	Mut	WT	WT	Mut	NA	0.154283	0.840985	0.137969	1.07748	-1.12237	-0.0558017	1.80224	-0.412309	-0.177949	0.500452
U1288	0.7704	0.1951	0.0345	0	Class 1	0.683913	Ta	High grade	< 3 cm	No	Low	Mut	WT	WT	WT	WT	WT	WT	WT	WT	WT	WT	WT	WT	WT	WT	WT	Mut	WT	WT	Mut	Diploid	0.0821608	-0.309352	-0.455598	-0.950429	-0.199462	0.0271644	1.20453	0.143776	0.174256	-1.2234
U1317	0.3194	0	0.1216	0.559	Class 1	0.698081	Ta	Low grade	< 3 cm	No	Low	Mut	Mut	WT	WT	WT	WT	WT	WT	WT	WT	WT	WT	WT	WT	WT	WT	Mut	WT	WT	Mut	Diploid	-0.745926	0.985628	-0.0185169	-0.290231	-0.0291759	-0.409576	1.44363	-0.39081	-0.110121	0.809651
U2107	0.9126	0	0	0.0874	Class 1	0.699252	Ta	Low grade	< 3 cm	No	Low	WT	WT	WT	Mut	WT	WT	WT	WT	WT	WT	WT	WT	WT	WT	WT	WT	NA	NA	NA	NA	NA	-1.25918	-0.877345	-1.21953	-2.69397	-1.12237	-0.477572	0.378937	-0.287644	-0.808428	-0.753591
U1279	0.2608	0	0.0831	0.6561	Class 1	0.725468	Ta	Low grade	< 3 cm	No	Low	Mut	WT	WT	WT	WT	WT	Mut	WT	WT	WT	WT	WT	WT	WT	WT	WT	Mut	WT	WT	Mut	Diploid	0.279621	0.453649	0.231452	-0.494169	0.708394	-0.642877	1.36267	-0.826088	-0.472623	0.102851
U1052	0.2827	0	0.3131	0.4042	Class 1	0.741376	Ta	Low grade	< 3 cm	No	Low	WT	WT	WT	WT	WT	WT	WT	WT	WT	WT	WT	WT	WT	WT	WT	WT	Mut	WT	WT	Mut	NA	0.452153	-0.877345	0.134681	-0.358677	-0.185664	0.904183	0.43466	0.221818	0.0538184	-0.289868
U0549	0.2117	0	0.5902	0.1981	Class 1	0.747105	Ta	Low grade	Unknown	Yes	Low	Mut	WT	WT	WT	Mut	WT	WT	WT	WT	WT	WT	WT	Mut	WT	WT	WT	Mut	WT	WT	Mut	Diploid	0.810452	0.750108	-0.213914	0.892063	-0.479415	0.589288	0.280143	0.0193888	-0.760183	-0.531511
U1050	0.4147	0	0.5853	0	Class 1	0.754633	Ta	Low grade	< 3 cm	No	Low	WT	WT	WT	WT	WT	WT	WT	WT	WT	WT	WT	WT	WT	WT	WT	WT	NA	NA	NA	NA	NA	0.930825	-0.877345	0.78692	0.799861	-0.0847721	0.706692	1.44214	0.0681971	0.356472	1.0788
U0350	0.9923	0	0	0.0077	Class 1	0.756556	Ta	Low grade	< 3 cm	No	Low	WT	WT	WT	WT	WT	WT	WT	WT	WT	WT	WT	WT	WT	WT	WT	WT	WT	WT	WT	WT	Diploid	-0.662409	-0.877345	-0.185662	-2.07081	0.703684	0.495507	1.63551	-0.0267821	-0.233338	0.12029
U0275	0.7381	0.2619	0	0	Class 1	0.75802	Ta	Low grade	< 3 cm	No	Low	Mut	WT	WT	WT	WT	WT	WT	Mut	WT	WT	WT	WT	WT	WT	WT	WT	Mut	WT	WT	Mut	Diploid	-0.331033	-0.877345	-0.5039	-1.98825	-0.467136	-1.21694	-0.693526	-0.3973	0.755039	0.832058
U0028	0.4764	0.0489	0.2414	0.2333	Class 1	0.770613	Ta	Low grade	< 3 cm	No	Low	WT	WT	WT	WT	WT	WT	WT	WT	WT	WT	WT	WT	WT	WT	WT	WT	Mut	WT	WT	Mut	Diploid	-0.282649	0.513601	0.499444	-0.877697	0.244275	-0.817746	1.36432	-0.183448	-0.746115	-0.1694
U0986	1	0	0	0	Class 1	0.772785	Ta	Low grade	< 3 cm	No	Low	WT	WT	WT	WT	WT	WT	WT	WT	WT	WT	WT	WT	WT	WT	WT	WT	WT	WT	WT	WT	Diploid	-0.168449	-0.877345	0.298376	-0.677383	0.604536	0.210364	2.3136	-0.0222418	0.167611	0.718249
U0584	0.0997	0	0	0.9003	Class 1	0.779549	Ta	Low grade	Unknown	No	Low	WT	WT	WT	WT	WT	WT	WT	WT	Mut	WT	WT	WT	WT	WT	WT	WT	Mut	WT	WT	WT	Diploid	-1.51206	-0.877345	0.0666171	-2.38874	0.00987963	-0.0727403	-1.96097	-0.288886	-0.402399	-0.756649
U1413	1	0	0	0	Class 1	0.797914	Ta	Low grade	< 3 cm	No	Low	WT	WT	WT	WT	WT	WT	WT	WT	WT	WT	WT	WT	WT	WT	WT	WT	NA	NA	NA	NA	Diploid	-0.249899	-0.877345	-0.488412	-1.74618	-0.555938	-0.00090193	2.08223	-0.0569343	0.28938	-0.257487
U0073	0.4465	0.1695	0	0.384	Class 1	0.80139	Ta	Low grade	< 3 cm	No	Low	WT	WT	WT	WT	WT	WT	WT	WT	WT	WT	WT	WT	WT	WT	WT	WT	Mut	WT	WT	Mut	Diploid	-1.14876	-0.877345	-1.6217	-2.21467	-1.12237	-0.29573	-0.157468	0.0104507	0.498596	0.195958
U1305	0.631	0	0.122	0.2471	Class 1	0.803145	Ta	Low grade	< 3 cm	No	Low	Mut	Mut	WT	WT	WT	WT	WT	WT	WT	WT	WT	WT	WT	WT	WT	WT	Mut	WT	WT	Mut	NA	-0.43335	-0.877345	-0.600092	-0.437402	-0.479468	-0.216455	-0.0178395	-0.118607	0.215157	-0.921347
U0027	0.705	0	0	0.295	Class 1	0.803645	Ta	Low grade	< 3 cm	No	Low	Mut	WT	WT	Mut	WT	WT	WT	WT	WT	WT	WT	WT	WT	WT	WT	WT	Mut	WT	WT	Mut	Diploid	-0.925083	-0.877345	-0.461935	-1.67095	0.176486	-0.609963	1.01705	-0.686463	-0.097558	-0.597458
U0159	0.7773	0	0.0567	0.166	Class 1	0.805245	Ta	High grade	>= 3 cm	No	High	WT	WT	WT	WT	WT	WT	WT	WT	WT	WT	WT	WT	WT	WT	WT	Mut	WT	Mut	WT	WT	NA	-0.791721	-0.877345	-1.352	-1.51796	-0.406548	-0.918359	0.704103	-0.387886	-0.416568	-0.906536
U0069	0.9528	0	0.0199	0.0273	Class 1	0.80645	Ta	High grade	< 3 cm	No	High	WT	WT	WT	WT	WT	WT	WT	WT	WT	WT	WT	WT	WT	WT	WT	WT	NA	NA	NA	NA	NA	0.0867922	0.162322	0.00625045	-1.26278	0.106534	-0.717677	1.53486	-0.345805	-0.145436	0.331
U1207	0.8748	0	0.0673	0.0578	Class 1	0.807341	T1	Low grade	Unknown	No	High	Mut	WT	WT	WT	WT	WT	WT	WT	WT	WT	WT	WT	WT	Mut	WT	WT	Mut	WT	WT	Mut	Diploid	-0.250391	-0.877345	-0.505459	-0.444517	0.183274	-0.44954	0.0266088	0.32224	0.673895	0.281583
U0121	0.8287	0.1107	0	0.0606	Class 1	0.813365	Ta	Low grade	< 3 cm	No	Low	WT	Mut	Mut	WT	WT	WT	WT	WT	WT	WT	WT	WT	WT	WT	WT	WT	Mut	Mut	WT	Mut	Diploid	0.64764	-0.877345	0.468508	-1.60546	0.613066	-0.0233923	0.832699	-0.0120337	-0.773174	-1.55467
U0046	0.3778	0	0.6222	0	Class 1	0.818561	T1	High grade	>= 3 cm	No	High	WT	WT	WT	WT	WT	WT	WT	WT	WT	WT	WT	WT	WT	WT	WT	WT	WT	WT	Mut	Mut	Diploid	0.723738	-0.877345	-0.0533847	1.06017	0.880071	1.18672	2.69708	0.347568	0.110369	0.9984
U1150	0.8568	0	0.1167	0.0265	Class 1	0.819491	Ta	Low grade	< 3 cm	No	Low	WT	WT	WT	Mut	WT	WT	WT	WT	WT	WT	WT	WT	WT	WT	WT	WT	WT	WT	Mut	WT	NA	0.718971	0.843826	0.448012	-1.14493	0.0998564	0.737769	2.55103	0.141009	0.551658	1.11238
U0847	0.6687	0	0.3313	0	Class 1	0.822525	Ta	Low grade	Unknown	No	Low	WT	WT	WT	WT	WT	WT	WT	WT	Mut	WT	WT	WT	WT	WT	WT	WT	WT	WT	Mut	WT	NA	-0.241167	0.0129935	0.220021	-0.766369	-0.147118	0.0904609	0.981348	-0.438034	0.124635	0.652281
U0094	0.9113	0	0.0726	0.0161	Class 1	0.82254	Ta	Low grade	< 3 cm	No	Low	WT	WT	WT	Mut	WT	WT	WT	WT	WT	WT	WT	WT	WT	WT	WT	WT	WT	WT	Mut	WT	Diploid	0.213619	0.0421627	-0.404467	-0.943131	0.0214686	0.262063	1.68838	-0.231358	-0.0783204	0.668764
U0060	0.9435	0	0	0.0565	Class 1	0.823469	Ta	Low grade	< 3 cm	No	Low	WT	WT	WT	WT	WT	WT	WT	WT	WT	WT	WT	WT	WT	WT	WT	WT	WT	WT	Mut	Mut	Diploid	-0.0987792	-0.877345	0.102395	-2.0208	-0.0269793	0.30606	0.871064	-0.293973	0.294516	0.228995
U1427	0.3236	0	0	0.6764	Class 1	0.836458	Ta	Low grade	< 3 cm	No	Low	WT	Mut	Mut	WT	WT	WT	WT	WT	WT	WT	WT	Mut	Mut	WT	WT	WT	WT	Mut	Mut	Mut	NA	-0.532947	-0.129946	-0.345681	-1.36675	0.0327355	-0.309348	-0.242279	0.20299	-0.317951	-0.714955
U0142	0.9754	0.0246	0	0	Class 1	0.837933	Ta	Low grade	< 3 cm	No	Low	Mut	WT	WT	Mut	WT	WT	Mut	Mut	WT	WT	WT	WT	WT	WT	WT	WT	Mut	WT	WT	Mut	Diploid	-0.516579	-0.877345	-1.26628	-1.8979	-0.513454	0.279506	0.62055	0.0311409	-0.31577	-1.75893
U0641	0.2601	0	0.7399	0	Class 1	0.839722	Ta	Low grade	< 3 cm	No	Low	Mut	Mut	Mut	WT	WT	WT	WT	WT	WT	WT	WT	WT	WT	WT	WT	WT	Mut	Mut	WT	Mut	Diploid	1.22779	-0.877345	-0.296921	1.67921	0.241677	-0.730372	1.37756	0.151602	0.402192	0.748445
U1435	0.7241	0	0	0.2759	Class 1	0.839755	Ta	High grade	Unknown	No	High	Mut	WT	WT	Mut	WT	WT	WT	WT	WT	WT	WT	WT	WT	WT	WT	WT	Mut	WT	WT	WT	Diploid	0.801958	0.459041	0.666178	-0.539308	0.318646	-0.596884	0.538884	0.0247791	-0.141508	-0.535259
U0011	0.4857	0	0	0.5143	Class 1	0.842395	Ta	High grade	< 3 cm	No	Low	WT	WT	WT	WT	Mut	WT	WT	WT	WT	WT	WT	WT	Mut	WT	WT	WT	NA	WT	WT	Mut	Diploid	-0.852705	0.336373	-1.20852	-1.50407	-0.804534	-1.78986	-0.722881	-0.601607	0.325353	-0.258981
U0118	0.8472	0	0	0.1528	Class 1	0.84288	Ta	Low grade	< 3 cm	No	Low	WT	WT	WT	WT	WT	WT	WT	WT	WT	WT	WT	WT	WT	WT	WT	WT	Mut	WT	WT	Mut	Diploid	0.0994629	-0.877345	-0.959659	-2.19202	-0.0944357	-0.187701	0.942836	0.0555999	-0.280337	0.787855
U0037	0.4218	0	0.1522	0.426	Class 1	0.842961	Ta	Low grade	< 3 cm	No	Low	WT	Mut	Mut	WT	Mut	WT	WT	WT	WT	WT	WT	WT	WT	WT	WT	WT	Mut	Mut	WT	WT	Diploid	0.312847	1.68097	-0.184409	-0.854627	0.231905	-0.751471	1.63415	-0.594211	-0.895021	-0.378431
U0117	0.5511	0.0701	0.1206	0.2581	Class 1	0.843091	Ta	Low grade	< 3 cm	No	Low	Mut	WT	WT	WT	WT	Mut	Mut	WT	Mut	WT	WT	WT	WT	WT	WT	WT	Mut	WT	WT	Mut	Diploid	-0.474536	-0.877345	-0.791668	-1.26207	-0.264381	-0.102784	-0.464906	0.490909	0.167532	-1.1232
U0007	0.5694	0	0	0.4306	Class 1	0.847896	Ta	Low grade	< 3 cm	Yes	Low	WT	WT	Mut	WT	WT	WT	WT	WT	WT	WT	WT	WT	WT	WT	WT	WT	Mut	Mut	WT	NA	Diploid	0.250669	-0.877345	-0.505629	-1.51944	-0.318237	-1.10392	0.313525	0.0357636	-0.0693266	-0.463338
U0036	1	0	0	0	Class 1	0.848312	Ta	High grade	< 3 cm	No	Low	WT	WT	WT	WT	WT	WT	WT	WT	WT	WT	WT	WT	WT	WT	WT	WT	Mut	WT	WT	Mut	Diploid	0.746633	1.14013	-0.403539	-1.87569	-0.770918	-0.273892	0.844704	-0.0484219	0.426082	0.436127
U0095	0.4251	0	0.4707	0.1041	Class 1	0.848319	Ta	Low grade	>= 3 cm	No	Low	WT	Mut	Mut	WT	WT	WT	WT	WT	WT	WT	WT	WT	WT	WT	WT	WT	Mut	Mut	WT	WT	Diploid	-0.264332	-0.877345	-0.826934	-0.893346	-0.178645	-0.844535	0.423367	-0.789442	0.0663905	-0.178548
U0001	0.3889	0	0	0.6111	Class 1	0.848592	Ta	Low grade	< 3 cm	No	Low	Mut	Mut	WT	WT	WT	WT	WT	WT	WT	WT	WT	WT	WT	WT	WT	WT	Mut	WT	WT	Mut	Diploid	-1.09445	-0.877345	-1.04389	-1.89586	-0.0698263	-1.06999	-1.91959	-0.344381	-0.164803	-1.61576
U0087	0.4006	0.3133	0.2381	0.048	Class 1	0.857531	Ta	Low grade	< 3 cm	Yes	High	WT	WT	WT	WT	WT	WT	WT	WT	WT	WT	WT	WT	WT	WT	WT	WT	WT	WT	WT	Mut	Not_diploid	0.0590459	-0.877341	-0.402564	-0.462898	-0.299559	-0.871989	-0.187838	-0.212074	-0.626861	0.268855
U0102	0.6059	0.1969	0.1972	0	Class 1	0.857732	Ta	High grade	>= 3 cm	No	High	Mut	WT	WT	WT	WT	WT	WT	WT	WT	WT	WT	WT	WT	Mut	WT	WT	Mut	WT	WT	Mut	Diploid	0.209172	-0.877345	-0.655371	-0.572078	-1.12237	-0.709465	0.668521	-0.115786	0.0410481	-1.03562
U0048	0.4909	0.3014	0.0003	0.2074	Class 1	0.859308	Ta	High grade	< 3 cm	No	Low	WT	WT	Mut	WT	WT	WT	WT	Mut	WT	WT	WT	WT	WT	WT	WT	WT	WT	Mut	WT	Mut	NA	-0.541445	0.225115	-0.509662	-0.908113	-0.260572	-0.498659	-0.738926	-0.142201	0.458627	-0.237656
U1270	0.9838	0	0.0162	0	Class 1	0.860733	Ta	Low grade	< 3 cm	No	Low	WT	WT	WT	WT	WT	WT	WT	WT	WT	WT	WT	WT	WT	WT	WT	WT	WT	WT	Mut	WT	Diploid	-0.855616	-0.877345	-0.336659	-1.65322	-0.335455	-0.70222	0.641363	-0.704205	-0.210462	0.0663781
U1177	1	0	0	0	Class 1	0.863836	Ta	Low grade	< 3 cm	No	Low	Mut	WT	WT	WT	WT	WT	WT	WT	WT	WT	WT	WT	WT	WT	WT	WT	Mut	WT	WT	Mut	Diploid	-0.431365	-0.877345	-0.705047	-1.96987	-0.430622	-1.46779	-0.0502201	-0.206582	0.257512	-0.54628
U0062	1	0	0	0	Class 1	0.872658	Ta	High grade	< 3 cm	No	Low	WT	WT	WT	WT	WT	WT	WT	WT	WT	WT	WT	WT	WT	WT	WT	WT	Mut	WT	WT	Mut	Diploid	-1.29626	0.0305756	-0.818569	-1.75227	-0.568871	-0.307543	-1.74717	-0.467389	-0.437093	-2.25818
U0904	0.7701	0	0.2299	0	Class 1	0.875757	Ta	Low grade	< 3 cm	No	Low	Mut	WT	WT	WT	WT	WT	WT	WT	WT	WT	WT	WT	WT	WT	WT	WT	Mut	WT	WT	Mut	Diploid	-0.593232	-0.877345	-1.35346	-0.0732789	-0.576437	-1.25114	0.084994	-0.127991	-0.560933	-0.79396
U1267	0.7913	0.158	0.0507	0	Class 1	0.87744	Ta	Low grade	< 3 cm	No	Low	Mut	WT	WT	WT	WT	WT	WT	WT	WT	WT	WT	WT	WT	WT	WT	WT	Mut	WT	WT	Mut	Diploid	-0.412452	-0.877345	-0.502617	-0.453501	-0.667478	-0.703108	1.18616	-0.507934	-0.525941	-1.50848
U1019	0.6645	0.2598	0.0757	0	Class 1	0.878214	Ta	Low grade	>= 3 cm	No	Low	WT	WT	WT	WT	WT	WT	WT	WT	WT	Mut	WT	WT	WT	WT	WT	WT	Mut	WT	WT	Mut	Diploid	-0.5568	-0.877345	-0.941718	-1.21862	-0.188349	-0.296268	0.667603	0.288573	0.0684749	-0.505664
U1282	0.7913	0.2087	0	0	Class 1	0.878612	Ta	Low grade	< 3 cm	No	Low	WT	WT	Mut	WT	WT	WT	WT	WT	WT	WT	WT	WT	WT	WT	WT	WT	Mut	Mut	WT	Mut	Diploid	0.0248595	-0.877345	-0.0781872	-1.33403	0.0546012	0.0154762	1.42225	0.30333	-0.831211	-1.35406
U1303	0.836	0.164	0	0	Class 1	0.879338	Ta	High grade	< 3 cm	No	High	Mut	WT	WT	WT	WT	WT	Mut	WT	WT	Mut	WT	WT	Mut	WT	WT	WT	Mut	WT	WT	Mut	Diploid	-0.579597	-0.877345	-1.45645	-1.42039	-0.204687	-1.44935	-1.13083	-0.696502	-0.445679	-2.26361
U0400	0.6563	0.1246	0	0.2191	Class 2a	0.164526	T1	High grade	< 3 cm	No	High	Mut	WT	WT	WT	WT	WT	WT	WT	WT	WT	WT	WT	WT	WT	WT	WT	Mut	WT	WT	Mut	NA	-0.695521	-0.877345	-0.540576	-1.21998	-0.373377	-1.3042	-0.233984	-0.635429	-0.191457	-1.33276
U1106	0.2742	0.1067	0.4685	0.1507	Class 2a	0.258351	Ta	Low grade	< 3 cm	No	Low	Mut	WT	WT	WT	Mut	WT	WT	WT	WT	WT	WT	WT	WT	WT	WT	WT	Mut	WT	WT	Mut	Not_diploid	0.507284	1.36029	1.27374	-0.0659651	0.180914	1.2749	0.597761	-0.0895588	-0.21843	-0.0253123
U2111	0	0.0272	0.1376	0.8352	Class 2a	0.278737	Ta	Low grade	< 3 cm	No	Low	Mut	WT	WT	WT	WT	WT	WT	WT	WT	WT	WT	WT	WT	WT	WT	WT	NA	NA	NA	NA	NA	-2.27682	-0.877345	-0.977016	-1.35577	-0.388708	-1.79554	-2.06926	-0.862878	0.0861494	-0.0591575
U2070	0.3029	0.2583	0.0298	0.409	Class 2a	0.283456	Ta	Low grade	< 3 cm	No	Low	WT	Mut	WT	WT	WT	WT	WT	WT	WT	WT	WT	WT	Mut	WT	WT	WT	NA	NA	NA	NA	NA	-0.248501	-0.264136	-0.419553	-1.0563	0.153682	-0.40489	0.445587	0.395515	0.922369	0.510431
U1363	0.2279	0.1058	0	0.6664	Class 2a	0.393978	Ta	Low grade	< 3 cm	No	Low	Mut	WT	WT	WT	WT	WT	WT	WT	WT	WT	WT	WT	WT	Mut	WT	WT	Mut	WT	WT	Mut	Diploid	-0.917575	-0.877345	-0.646724	-1.96633	-0.902059	-0.280059	-0.192181	-0.253503	-0.0116846	-0.49897
U1100	0.6068	0.1232	0.2701	0	Class 2a	0.413759	Ta	High grade	< 3 cm	No	Low	Mut	WT	WT	WT	WT	WT	WT	WT	WT	WT	WT	WT	WT	WT	WT	WT	Mut	WT	WT	WT	Diploid	0.585129	2.40533	-0.459948	-0.188469	-0.0563096	0.672872	0.120351	0.424823	-0.158853	-1.28028
U0646	0.7324	0.0944	0.022	0.1512	Class 2a	0.47905	Ta	High grade	< 3 cm	No	Low	WT	WT	Mut	WT	WT	WT	WT	WT	Mut	WT	WT	WT	WT	WT	WT	WT	Mut	Mut	WT	Mut	Diploid	-0.187878	-0.877345	-0.716577	-1.34298	-0.856667	-0.724743	-0.476683	0.0127902	0.87302	-0.410371
U0201	0.098	0.2493	0.255	0.3977	Class 2a	0.498812	Ta	Low grade	< 3 cm	Yes	High	WT	WT	WT	WT	WT	WT	Mut	WT	WT	WT	WT	WT	WT	WT	WT	WT	NA	NA	NA	NA	NA	0.524342	-0.877345	0.125576	0.543429	0.254437	0.830069	0.867987	0.279915	1.1486	1.87151
U2117	0.026	0.3168	0.6572	0	Class 2a	0.505692	Ta	Low grade	< 3 cm	No	Low	WT	WT	WT	WT	WT	WT	WT	WT	WT	WT	WT	WT	WT	WT	WT	WT	NA	NA	NA	NA	NA	1.68043	-0.877345	0.52961	0.392843	-0.259559	1.47304	2.23104	0.580208	0.892083	0.0568182
U2108	0	0.002	0.5442	0.4538	Class 2a	0.536689	Ta	High grade	>= 3 cm	No	High	Mut	WT	WT	WT	WT	WT	WT	Mut	WT	WT	WT	WT	WT	WT	WT	WT	NA	NA	NA	NA	NA	0.154804	-0.877345	0.232773	-0.814228	-1.12237	0.738671	-1.10312	-0.726181	-0.530733	-0.0695927
U0059	0.1121	0.62	0.0213	0.2466	Class 2a	0.561501	T1	High grade	< 3 cm	No	High	WT	WT	WT	WT	WT	WT	Mut	Mut	WT	WT	WT	WT	WT	WT	WT	WT	WT	WT	WT	Mut	Not_diploid	-0.00304042	0.609157	-0.123565	-1.28083	-0.0539535	0.437852	-1.48121	0.148706	1.10552	0.289269
U1233	0.4526	0.3998	0.1476	0	Class 2a	0.562101	T1	High grade	Unknown	No	High	WT	WT	WT	WT	Mut	WT	WT	WT	WT	WT	WT	WT	WT	WT	WT	WT	WT	Mut	Mut	Mut	Diploid	-0.731958	-0.877345	-1.67999	-1.4589	-0.592842	-0.0496817	-0.215177	-0.282816	-0.607784	-0.0994598
U0156	0.1371	0.2572	0	0.6057	Class 2a	0.570652	Ta	Low grade	>= 3 cm	No	Low	WT	WT	WT	WT	WT	WT	WT	WT	WT	WT	WT	WT	WT	WT	Mut	WT	NA	WT	WT	Mut	Diploid	0.514119	-0.877345	-1.38565	-1.26735	-0.746046	-0.073171	-0.931112	0.170898	0.28581	-0.258716
U0512	0	0.3106	0.4871	0.2023	Class 2a	0.571125	T1	High grade	< 3 cm	No	High	WT	WT	WT	WT	WT	WT	WT	WT	Mut	WT	WT	WT	Mut	WT	WT	WT	WT	WT	WT	Mut	NA	-0.160351	-0.877345	-0.0601181	1.61546	-0.216589	0.207549	0.0815006	-0.355615	-0.0181972	0.510995
U2101	0.357	0.3963	0	0.2467	Class 2a	0.575302	Ta	High grade	< 3 cm	No	High	Mut	WT	WT	WT	Mut	WT	WT	WT	WT	Mut	WT	Mut	WT	WT	WT	WT	NA	NA	NA	NA	NA	-1.45692	-0.877345	-0.729139	-1.24273	-0.742202	-0.184299	-0.139579	-0.208559	-0.240854	-0.798385
U0779	0.2065	0.3084	0.205	0.2801	Class 2a	0.578306	Ta	Low grade	>= 3 cm	No	Low	WT	WT	Mut	WT	WT	WT	WT	WT	WT	WT	WT	WT	Mut	WT	WT	WT	Mut	Mut	WT	Mut	NA	0.0130913	-0.877345	0.258695	-0.497399	0.363621	0.526711	1.2562	0.14373	0.153827	-0.560601
U0071	0	0.6737	0.3263	0	Class 2a	0.587807	Ta	Low grade	< 3 cm	No	Low	WT	WT	WT	WT	WT	WT	WT	WT	WT	WT	WT	WT	WT	WT	WT	WT	WT	WT	WT	Mut	NA	1.08168	-0.877345	0.345394	1.8911	0.0885034	0.503797	1.25369	-0.0897155	-0.243229	-1.15588
U0455	0	0.105	0.4956	0.3994	Class 2a	0.589579	T1	High grade	Unknown	Yes	High	Mut	WT	WT	WT	WT	WT	WT	WT	WT	WT	WT	WT	WT	Mut	WT	WT	Mut	WT	WT	WT	Diploid	-0.413983	-0.877345	-0.718404	0.393324	-1.12237	0.420629	-0.962342	-1.27358	-0.0161759	-0.125057
U0332	0	0.3895	0.6105	0	Class 2a	0.604446	Ta	High grade	Unknown	Yes	High	WT	WT	WT	WT	WT	WT	WT	WT	WT	WT	WT	WT	WT	WT	WT	WT	WT	WT	WT	Mut	NA	1.35151	1.87167	3.00027	1.22425	0.128399	2.21811	0.848947	0.122175	0.249328	-0.38768
U0625	0	0.1468	0.0976	0.7555	Class 2a	0.611199	T1	Low grade	>= 3 cm	No	High	WT	WT	Mut	WT	WT	WT	Mut	WT	WT	WT	WT	WT	WT	WT	WT	WT	Mut	Mut	WT	Mut	Diploid	0.3579	-0.0180446	-0.209302	0.24693	0.0387288	0.121246	-0.290781	0.980394	-0.307547	-0.218392
U1286	0.2009	0.311	0.4083	0.0798	Class 2a	0.614605	Ta	High grade	< 3 cm	No	High	Mut	WT	Mut	WT	WT	WT	WT	WT	WT	WT	WT	WT	WT	Mut	WT	Mut	Mut	Mut	WT	Mut	NA	0.667128	-0.877345	-0.390821	2.02865	-0.609139	-0.326742	1.13101	0.0806431	0.466984	0.315608
U0120	0	0.4803	0.5197	0	Class 2a	0.6165	CIS	High grade	< 3 cm	Yes	High	WT	WT	Mut	WT	WT	WT	WT	WT	WT	WT	Mut	WT	WT	Mut	Mut	WT	WT	Mut	WT	Mut	Not_diploid	0.745731	-0.877345	0.862912	1.16097	0.233846	1.34966	0.961384	1.13134	-0.582086	-0.84392
U2120	0.5034	0.0619	0.0677	0.367	Class 2a	0.616961	Ta	Low grade	< 3 cm	No	Low	WT	WT	WT	WT	WT	WT	WT	WT	WT	WT	WT	WT	WT	WT	WT	WT	NA	NA	NA	NA	NA	-0.0385842	1.62823	0.553662	-1.03357	-0.189597	-0.864775	-0.537468	0.234729	0.86087	0.805558
U0139	0.0628	0.2531	0.2511	0.4329	Class 2a	0.618528	T1	High grade	>= 3 cm	No	High	Mut	Mut	WT	WT	WT	WT	Mut	WT	WT	WT	Mut	WT	WT	WT	WT	WT	Mut	WT	WT	Mut	Diploid	-0.46742	-0.877345	-0.93157	-1.34455	-0.475665	0.351027	-0.444074	-0.908259	-0.37159	-0.797145
U1244	0.2587	0.5204	0.0563	0.1645	Class 2a	0.6194	T1	High grade	Unknown	No	High	WT	WT	WT	WT	WT	WT	WT	WT	WT	WT	WT	Mut	WT	WT	WT	WT	WT	WT	WT	Mut	Not_diploid	0.779048	0.901769	0.473223	0.746076	1.14789	0.468653	0.630827	0.650684	0.635688	0.425071
U2119	0	0	0.6863	0.3137	Class 2a	0.622694	Ta	High grade	< 3 cm	No	High	Mut	Mut	WT	WT	WT	WT	WT	WT	WT	WT	WT	WT	WT	WT	WT	WT	NA	NA	NA	NA	NA	0.0229147	-0.877345	0.369268	1.75559	0.130237	-0.107332	-0.548797	0.761975	0.456443	-0.550097
U2040	0.1782	0.0363	0.7101	0.0753	Class 2a	0.624462	Ta	Low grade	< 3 cm	No	Low	WT	Mut	Mut	WT	WT	WT	WT	Mut	WT	WT	WT	WT	WT	WT	WT	WT	NA	NA	NA	NA	NA	-0.120931	-0.877345	-1.2348	0.313462	-0.560808	-1.47006	0.338666	-0.125831	-0.604448	-0.105557
U0149	0.0774	0.1816	0.4196	0.3214	Class 2a	0.625479	Ta	Low grade	< 3 cm	No	Low	WT	Mut	Mut	WT	WT	Mut	WT	WT	WT	WT	WT	WT	WT	Mut	WT	WT	WT	Mut	WT	Mut	Diploid	0.380465	0.879131	0.207357	-0.482284	0.105559	0.563591	-0.690563	-0.0416733	0.357976	0.0786048
U0496	0.3194	0.1995	0.0629	0.4183	Class 2a	0.630195	Ta	Low grade	< 3 cm	Yes	High	WT	WT	WT	WT	WT	WT	WT	WT	WT	WT	WT	WT	WT	WT	WT	WT	WT	WT	Mut	Mut	NA	-1.13267	-0.877345	-1.14473	-1.54876	-1.03439	-0.261173	-0.166581	0.141793	0.348867	-0.107912
U0453	0.3516	0.0806	0.262	0.3058	Class 2a	0.630324	Ta	Low grade	< 3 cm	Yes	High	Mut	WT	WT	WT	WT	WT	WT	WT	WT	WT	WT	WT	Mut	WT	WT	WT	Mut	WT	WT	Mut	Diploid	0.512842	3.58872	-0.382834	-0.919495	0.672665	-0.18966	0.859128	0.0136457	-0.13743	0.0183039
U1105	0.2894	0.4258	0	0.2848	Class 2a	0.637197	Ta	High grade	< 3 cm	No	Low	Mut	Mut	WT	WT	WT	WT	WT	WT	WT	WT	WT	WT	WT	WT	WT	Mut	Mut	WT	WT	Mut	Diploid	-0.0550243	-0.877345	-1.32278	-0.874716	-0.449265	-0.4843	-0.585588	-0.567653	0.273118	-0.0625441
U0768	0.0658	0.3949	0.041	0.4982	Class 2a	0.643356	Ta	Low grade	>= 3 cm	No	Low	WT	WT	WT	WT	WT	WT	WT	WT	WT	WT	WT	WT	WT	WT	WT	WT	Mut	WT	WT	Mut	NA	0.371954	0.2823	-0.215519	-0.9923	0.145725	-0.959081	-0.308216	-0.606168	0.125332	0.351525
U1335	0.6938	0.3025	0.0037	0	Class 2a	0.651296	Ta	Low grade	< 3 cm	No	Low	WT	WT	Mut	Mut	WT	WT	WT	WT	WT	WT	WT	WT	WT	WT	Mut	WT	WT	Mut	WT	Mut	Diploid	-0.0340803	0.641367	-0.534903	-0.727265	-0.252974	0.267973	-0.281198	0.179533	0.19355	-0.270143
U1480	0	0.3957	0.5207	0.0836	Class 2a	0.651763	T1	High grade	Unknown	Yes	High	WT	WT	WT	WT	WT	WT	WT	WT	WT	WT	WT	WT	WT	WT	WT	WT	NA	NA	NA	NA	NA	0.00412277	0.427226	0.23967	0.437181	-0.0886327	0.172686	-0.350135	-0.481696	-0.166768	0.774807
U0844	0.5352	0.4648	0	0	Class 2a	0.653517	Ta	Low grade	Unknown	No	Low	WT	WT	WT	WT	WT	WT	WT	WT	Mut	WT	WT	WT	Mut	WT	WT	WT	WT	WT	WT	Mut	Diploid	-0.0408329	-0.877345	-0.843476	-1.37588	-0.61042	0.503903	0.256283	0.0521552	-0.340173	-0.699724
U0777	0.0648	0.4403	0.103	0.3919	Class 2a	0.655532	T1	High grade	< 3 cm	No	High	WT	WT	WT	WT	WT	WT	WT	WT	WT	WT	WT	WT	WT	WT	WT	WT	WT	WT	WT	WT	NA	-0.536743	0.381126	-0.666953	-1.21304	-0.523576	-0.490137	0.310954	0.105569	0.109534	0.186463
U0067	0.035	0.5715	0	0.3935	Class 2a	0.657003	T1	High grade	< 3 cm	Yes	High	WT	WT	WT	WT	WT	WT	WT	WT	Mut	WT	Mut	WT	WT	Mut	WT	WT	WT	WT	WT	WT	Not_diploid	-1.13214	-0.456832	-0.885353	-1.41826	0.00147927	-0.404338	-1.04303	-0.790492	-0.157188	-0.0218328
U1179	0.2516	0.5546	0.128	0.0659	Class 2a	0.660419	T1	High grade	< 3 cm	Yes	High	WT	WT	WT	WT	WT	WT	WT	WT	WT	WT	WT	Mut	WT	WT	WT	Mut	WT	WT	WT	Mut	Not_diploid	-1.01304	0.833765	-1.24564	-1.68637	-0.780149	0.138113	-1.02743	0.290474	-0.371003	-1.27426
U1277	0.275	0.1574	0.2265	0.341	Class 2a	0.661585	Ta	High grade	< 3 cm	No	High	WT	Mut	WT	WT	WT	WT	Mut	WT	WT	WT	WT	WT	WT	Mut	WT	WT	WT	WT	WT	Mut	Diploid	-0.258242	-0.877345	-1.18384	-1.21451	-0.466959	-1.53772	-0.693281	-0.244433	-0.345015	-1.02154
U1162	0.1028	0.4694	0.0567	0.3711	Class 2a	0.661626	Ta	High grade	>= 3 cm	No	High	WT	WT	WT	WT	WT	Mut	WT	WT	WT	Mut	WT	WT	WT	WT	WT	Mut	WT	WT	WT	Mut	Diploid	-0.648141	-0.877345	-0.983967	-1.57206	-0.274561	-0.397573	0.195649	-0.07872	0.686198	0.174351
U0012	0.4943	0.3643	0	0.1414	Class 2a	0.662292	Ta	Low grade	< 3 cm	No	Low	WT	WT	WT	WT	WT	WT	WT	WT	WT	WT	WT	WT	WT	WT	WT	WT	NA	NA	NA	NA	NA	-1.21379	-0.877345	-1.35775	-1.71428	-0.391606	-0.991368	-0.0462342	-0.39278	-1.10676	-2.61457
U1194	0.3971	0.502	0.1009	0	Class 2a	0.662701	T1	Low grade	Unknown	No	Low	WT	Mut	WT	WT	WT	Mut	WT	WT	WT	WT	WT	Mut	WT	WT	WT	WT	WT	WT	WT	Mut	NA	0.449335	0.12673	0.348536	-0.777084	-0.892931	0.168732	0.564998	0.213885	0.323981	-0.307018
U0867	0.2867	0.5369	0.1764	0	Class 2a	0.663808	T1	High grade	Unknown	Yes	High	WT	Mut	WT	WT	WT	WT	WT	WT	WT	WT	WT	WT	WT	WT	WT	WT	WT	WT	WT	Mut	Diploid	0.944389	0.623291	-0.236204	-0.574643	0.313288	0.163465	1.69462	0.00716516	0.0809358	-0.182095
U1235	0.2914	0.217	0.4389	0.0527	Class 2a	0.664044	Ta	Low grade	Unknown	No	Low	WT	WT	WT	WT	WT	WT	WT	WT	Mut	WT	WT	WT	Mut	Mut	Mut	WT	WT	WT	WT	Mut	Diploid	0.23633	-0.877345	0.361399	-0.794858	0.496441	0.111463	-1.43859	0.341465	0.10565	-0.761168
U1006	0.4529	0.5471	0	0	Class 2a	0.664611	Ta	Low grade	>= 3 cm	No	Low	WT	WT	Mut	WT	WT	WT	Mut	WT	WT	WT	WT	Mut	Mut	Mut	Mut	WT	WT	Mut	WT	Mut	Diploid	-0.590823	-0.877345	-0.163067	-1.01589	-0.818481	-1.10968	-1.0934	0.511983	0.367269	-0.848123
U1283	0.0438	0.5615	0.3583	0.0364	Class 2a	0.665128	T1	High grade	< 3 cm	Yes	High	WT	Mut	Mut	WT	WT	WT	Mut	WT	WT	WT	WT	WT	WT	Mut	WT	Mut	WT	Mut	WT	Mut	Diploid	-0.252975	0.460151	-0.46028	-0.238748	0.0592904	0.514083	0.933144	-0.244219	0.549857	-0.217208
U0119	0.1625	0.4161	0	0.4214	Class 2a	0.665175	Ta	Low grade	>= 3 cm	No	Low	WT	WT	Mut	WT	WT	WT	WT	WT	Mut	WT	WT	WT	Mut	Mut	WT	WT	WT	Mut	WT	Mut	Diploid	-0.520527	-0.877345	-0.749577	-1.31503	0.116899	-1.1894	0.0249735	-0.085455	-0.4747	0.223347
U1374	0.4285	0.5715	0	0	Class 2a	0.665623	T1	High grade	< 3 cm	No	High	WT	Mut	Mut	WT	WT	WT	WT	WT	WT	WT	WT	WT	WT	Mut	WT	WT	WT	Mut	Mut	Mut	Not_diploid	-1.05784	-0.877345	-1.73356	-1.96944	-0.874134	-0.766302	-0.4847	-0.570099	-0.251454	-1.83478
U0385	0.1444	0.3648	0.4908	0	Class 2a	0.666685	T1	High grade	>= 3 cm	No	High	WT	WT	Mut	WT	WT	WT	WT	WT	Mut	WT	WT	WT	Mut	WT	WT	WT	WT	WT	WT	Mut	NA	0.467955	0.78625	0.73072	-0.242245	0.172292	0.16164	-1.36766	0.376564	0.604764	-0.28579
U0126	0.3349	0.299	0.1637	0.2024	Class 2a	0.666922	Ta	High grade	< 3 cm	No	Low	Mut	Mut	Mut	WT	WT	WT	WT	WT	WT	WT	WT	Mut	WT	Mut	WT	WT	WT	Mut	WT	Mut	Diploid	-0.310435	-0.877345	-0.852087	-1.04602	-0.295689	-0.459821	0.265235	-0.477271	0.226759	-0.405694
U0696	0.1047	0.8235	0	0.0718	Class 2a	0.667404	T1	High grade	< 3 cm	No	High	WT	Mut	WT	WT	WT	WT	WT	WT	WT	WT	Mut	WT	WT	WT	WT	WT	WT	WT	WT	Mut	Not_diploid	-1.03544	-0.877345	-1.12753	-1.92674	-1.12237	-0.954943	-1.41953	-0.811802	-0.496267	-0.393678
U2104	0.0458	0.4631	0	0.4911	Class 2a	0.667756	Ta	Low grade	< 3 cm	No	Low	Mut	WT	WT	WT	WT	WT	WT	WT	WT	WT	WT	WT	WT	WT	WT	WT	NA	NA	NA	NA	NA	-0.884687	-0.877345	0.0605895	-1.15534	0.017113	-0.355819	0.570338	0.258849	0.974374	-0.470505
U0442	0	0.1637	0.7047	0.1316	Class 2a	0.669321	Ta	High grade	< 3 cm	No	High	WT	WT	WT	WT	WT	WT	WT	WT	WT	WT	WT	WT	WT	Mut	WT	WT	NA	NA	NA	NA	NA	0.703417	-0.877345	0.490456	1.91322	-0.705833	-0.366595	-0.190749	-0.958092	-0.380404	-0.0240561
U0448	0.059	0.1622	0.2894	0.4894	Class 2a	0.672729	T1	High grade	>= 3 cm	No	High	Mut	WT	WT	WT	WT	WT	WT	WT	WT	WT	WT	WT	WT	WT	WT	WT	WT	Mut	WT	Mut	NA	-0.341457	-0.877345	-1.35577	-0.34535	-0.539072	-1.46418	-2.10492	-0.151696	-0.337736	-0.39617
U0502	0.2323	0.5687	0	0.199	Class 2a	0.675169	Ta	High grade	< 3 cm	Yes	High	WT	WT	WT	WT	WT	WT	WT	WT	WT	WT	Mut	WT	Mut	Mut	WT	WT	Mut	WT	WT	Mut	NA	-0.913871	1.84494	0.294674	0.0776869	0.466468	1.38579	-1.00467	0.458663	-0.101425	-0.42887
U0076	0	0.8832	0.1168	0	Class 2a	0.680144	CIS	High grade	< 3 cm	Yes	High	WT	WT	WT	WT	WT	WT	WT	WT	WT	WT	WT	WT	WT	WT	Mut	WT	WT	WT	WT	Mut	Diploid	-0.029648	0.579846	-0.215463	-0.42889	-0.300407	1.17479	0.20102	0.126746	0.37258	0.646455
U0104	0	1	0	0	Class 2a	0.68104	T1	High grade	< 3 cm	No	High	WT	WT	WT	WT	Mut	WT	WT	WT	WT	WT	WT	WT	WT	WT	WT	WT	WT	WT	WT	Mut	Not_diploid	-0.226316	-0.877345	-1.45365	-1.11638	-0.892352	0.250298	-0.522842	0.682897	-0.282654	1.02294
U0077	0.0839	0.9161	0	0	Class 2a	0.682414	T1	High grade	< 3 cm	No	High	WT	WT	WT	WT	WT	WT	WT	WT	WT	WT	Mut	WT	WT	WT	WT	WT	WT	WT	WT	Mut	Diploid	-0.549713	0.80773	-0.795037	-1.16579	-0.257826	-0.0586067	0.63085	-0.282541	-0.600339	-0.863038
U2054	0	0.0454	0.7499	0.2047	Class 2a	0.682881	T1	High grade	>= 3 cm	No	High	Mut	WT	WT	WT	WT	WT	WT	WT	WT	WT	WT	WT	WT	Mut	WT	WT	NA	NA	NA	NA	NA	0.479597	1.83218	1.31044	1.71986	0.645863	0.842075	-0.119254	0.479803	1.38338	0.984577
U1354	0	0.6615	0.3385	0	Class 2a	0.686879	T1	High grade	< 3 cm	Yes	High	WT	Mut	WT	WT	WT	WT	WT	Mut	Mut	WT	WT	Mut	WT	WT	WT	WT	WT	WT	WT	Mut	Not_diploid	0.331091	-0.877345	0.463655	0.529648	-0.11998	0.99205	1.02061	0.477107	0.247681	-1.03969
U0623	0	0.3491	0.6509	0	Class 2a	0.693335	Ta	Low grade	< 3 cm	Yes	High	WT	WT	Mut	WT	Mut	Mut	WT	WT	Mut	WT	Mut	WT	Mut	WT	WT	WT	WT	WT	WT	Mut	Not_diploid	0.894627	0.68688	-0.121259	0.628794	-0.346863	0.587211	0.246127	-0.868971	-0.0434391	0.517313
U2090	0.1619	0.7056	0	0.1325	Class 2a	0.700891	Ta	High grade	>= 3 cm	Yes	High	WT	WT	WT	WT	WT	WT	WT	WT	WT	Mut	Mut	WT	WT	WT	WT	WT	NA	NA	NA	NA	NA	-0.518199	-0.877345	-0.464283	-0.939512	-0.718236	-0.178339	0.0673185	-0.663456	-0.287719	-1.25046
U0189	0	1	0	0	Class 2a	0.701464	Ta	High grade	< 3 cm	Yes	High	WT	WT	Mut	WT	WT	WT	WT	Mut	WT	WT	WT	WT	WT	WT	WT	WT	WT	Mut	WT	Mut	Not_diploid	-1.15178	-0.877345	-0.882788	-0.844169	-0.588952	-1.23253	-0.269364	0.10641	-0.0524399	-0.9572
U0038	0	1	0	0	Class 2a	0.705077	T1	High grade	>= 3 cm	No	High	WT	WT	Mut	Mut	WT	WT	WT	WT	WT	WT	Mut	WT	Mut	WT	WT	WT	WT	WT	WT	Mut	Not_diploid	-0.332102	0.958511	-0.521126	-0.732004	-0.521513	0.0202163	-1.00552	-0.207954	-0.348908	-1.15745
U0143	0.3488	0.641	0.0102	0	Class 2a	0.706413	Ta	High grade	< 3 cm	No	Low	WT	Mut	WT	WT	WT	WT	WT	Mut	WT	WT	WT	WT	Mut	WT	WT	WT	WT	WT	WT	Mut	Not_diploid	0.103998	-0.877345	-0.329006	-0.962532	-0.309387	0.498521	-0.135541	0.285508	-0.418876	0.235703
U0796	0	0.5262	0.4738	0	Class 2a	0.706489	T1	High grade	Unknown	No	High	WT	WT	WT	WT	WT	WT	WT	WT	WT	WT	WT	WT	Mut	WT	WT	WT	WT	WT	WT	Mut	NA	1.28986	2.89362	2.84708	1.56149	0.771272	1.96245	-0.62337	-0.549889	0.39747	3.03689
U1192	0	0.5293	0.4707	0	Class 2a	0.715885	T1	High grade	Unknown	No	High	WT	WT	WT	WT	WT	WT	WT	WT	Mut	WT	Mut	WT	WT	WT	WT	WT	WT	WT	WT	WT	NA	0.952169	1.41801	1.37646	2.429	1.45993	0.77069	0.477816	1.24515	1.46773	1.31162
U0709	0	1	0	0	Class 2a	0.718101	T1	High grade	< 3 cm	No	High	WT	WT	WT	WT	WT	WT	WT	WT	Mut	WT	WT	WT	WT	WT	WT	WT	WT	WT	WT	Mut	NA	-0.968789	-0.877345	-1.1009	-1.4853	-0.799425	0.521712	-1.47881	-1.136	-0.441482	0.107439
U2089	0	0.484	0.516	0	Class 2a	0.725829	T1	High grade	< 3 cm	Yes	High	WT	WT	WT	WT	WT	WT	WT	WT	WT	WT	WT	Mut	WT	WT	WT	WT	NA	NA	NA	NA	NA	0.375746	2.53756	1.73177	1.02843	1.47081	0.0751652	0.514947	-0.120766	-0.426444	-0.768883
U2060	0	0.5272	0.3995	0.0733	Class 2a	0.726496	Ta	High grade	>= 3 cm	No	High	WT	WT	WT	WT	WT	WT	WT	WT	WT	WT	WT	WT	WT	WT	WT	WT	NA	NA	NA	NA	NA	-0.34526	-0.877345	0.209481	-0.338778	0.138367	0.554321	-0.825747	0.158922	2.58066	1.99959
U0515	0	1	0	0	Class 2a	0.726608	T1	High grade	< 3 cm	No	High	WT	WT	WT	WT	WT	WT	WT	WT	WT	WT	WT	WT	WT	WT	WT	WT	WT	WT	WT	Mut	NA	-0.658706	-0.877345	0.0884627	-0.607429	-0.660986	0.637011	-2.28066	0.00261673	0.515955	-0.337538
U0435	0	0.2589	0.3665	0.3746	Class 2a	0.728213	Ta	Low grade	< 3 cm	Yes	Low	WT	WT	WT	WT	WT	WT	WT	WT	WT	WT	WT	WT	WT	WT	WT	WT	WT	Mut	WT	Mut	Diploid	0.522479	-0.877345	-0.539887	1.06286	-1.12237	0.105742	-0.499222	-0.276191	0.874429	1.11185
U0433	0	0.8482	0.1518	0	Class 2a	0.729922	Ta	High grade	< 3 cm	Yes	High	WT	WT	WT	WT	WT	WT	WT	Mut	Mut	WT	WT	WT	WT	WT	WT	WT	WT	WT	WT	Mut	Diploid	-0.78875	-0.877345	0.743277	0.447336	0.519884	0.365528	0.419604	-0.617204	0.895072	0.189237
U0064	0	1	0	0	Class 2a	0.732339	Ta	High grade	< 3 cm	No	High	WT	WT	WT	WT	WT	WT	WT	WT	WT	WT	Mut	WT	WT	WT	WT	WT	WT	WT	WT	WT	Not_diploid	-1.62927	-0.877345	-0.765646	-0.925049	-0.461463	-0.446943	-0.670953	-0.242198	-0.492144	-0.9278
U2097	0.0066	0.9451	0.0483	0	Class 2a	0.732736	T1	High grade	>= 3 cm	Yes	High	WT	WT	WT	WT	WT	WT	WT	WT	WT	WT	WT	WT	WT	WT	WT	WT	NA	NA	NA	NA	NA	-2.2105	-0.877345	-1.23505	-1.59012	-0.118163	0.296187	-0.930677	-0.946772	-0.235808	-1.27819
U0431	0	0.9224	0.0185	0.0592	Class 2a	0.734525	T1	High grade	>= 3 cm	Yes	High	WT	WT	WT	WT	WT	WT	WT	WT	WT	WT	WT	WT	WT	WT	WT	WT	WT	WT	WT	WT	Not_diploid	-1.71133	-0.877345	-0.697426	-1.81728	-0.119302	0.074577	-2.39629	-0.133861	-0.878669	-0.0533388
U0427	0	0.6241	0.3759	0	Class 2a	0.735574	Ta	High grade	< 3 cm	Yes	High	Mut	Mut	WT	WT	WT	WT	Mut	WT	WT	WT	WT	WT	WT	WT	WT	WT	WT	WT	WT	Mut	NA	0.784404	-0.877345	0.152458	0.44314	0.625194	0.440469	0.421169	0.148156	0.445851	0.0275149
U2088	0	0.885	0	0.115	Class 2a	0.738412	T1	High grade	>= 3 cm	No	High	WT	WT	WT	WT	WT	WT	WT	WT	WT	WT	WT	WT	WT	WT	WT	WT	NA	NA	NA	NA	NA	-1.17274	-0.877345	-0.545899	-1.58679	-0.51791	-0.731381	-1.57069	-0.0927903	0.485805	-0.0642256
U1415	0	0.8468	0.1532	0	Class 2a	0.739398	T1	High grade	< 3 cm	No	High	WT	WT	WT	WT	WT	WT	WT	WT	WT	WT	Mut	WT	WT	WT	WT	WT	WT	WT	WT	Mut	Not_diploid	-0.113604	-0.877345	0.598146	0.325139	-0.356346	-1.05845	-1.76301	-0.287021	-1.05548	-1.33873
U0766	0.1621	0.1674	0.3573	0.3132	Class 2a	0.739919	Ta	High grade	Unknown	No	Low	Mut	WT	WT	WT	WT	WT	WT	WT	WT	WT	WT	WT	WT	WT	WT	WT	NA	Mut	WT	Mut	NA	0.0722613	-0.356677	-0.0632629	-0.440797	-0.482983	0.15438	-1.01427	-0.044935	-1.31726	-2.40611
U2098	0	0.8195	0.1805	0	Class 2a	0.740038	T1	High grade	< 3 cm	No	High	WT	WT	WT	WT	WT	WT	WT	WT	WT	WT	WT	WT	WT	WT	WT	WT	NA	NA	NA	NA	NA	-1.58653	-0.877345	-1.66167	-1.17191	-0.620856	-0.0254522	-1.26503	-0.661352	-0.27505	-0.205448
U2082	0.0469	0.732	0	0.2211	Class 2a	0.740482	T1	Low grade	< 3 cm	Yes	High	WT	WT	WT	WT	WT	WT	WT	WT	WT	WT	WT	WT	WT	WT	WT	WT	NA	NA	NA	NA	NA	-2.30211	-0.877345	-1.71819	-1.22957	-1.12237	-3.46574	-0.671521	-1.81987	-2.63032	-1.69586
U0645	0.0574	0.9009	0.0417	0	Class 2a	0.742049	T1	Low grade	< 3 cm	No	High	WT	WT	WT	WT	WT	WT	WT	WT	WT	WT	Mut	WT	WT	WT	WT	WT	WT	WT	WT	Mut	Not_diploid	-1.40986	-0.877345	-0.693532	-0.992684	-0.122979	1.20598	-1.05428	-0.278695	1.12312	0.0884909
U2091	0.6509	0.1487	0	0.2003	Class 2a	0.74383	T1	High grade	< 3 cm	Yes	High	WT	WT	WT	WT	WT	Mut	WT	WT	Mut	WT	WT	WT	WT	WT	WT	WT	NA	NA	NA	NA	NA	0.15402	-0.877345	-0.428603	-1.0607	-0.488071	-0.494495	-0.0772201	-0.152655	-0.440909	-0.16279
U0476	0	0.7978	0.2022	0	Class 2a	0.745309	T1	High grade	< 3 cm	No	High	WT	WT	WT	WT	WT	WT	WT	WT	WT	WT	Mut	WT	WT	WT	WT	WT	WT	WT	WT	Mut	Diploid	0.220879	0.323992	0.3374	-0.168256	-0.996075	-0.127321	-0.918415	0.158312	-0.579654	-1.46633
U2085	0.0525	0.9475	0	0	Class 2a	0.745382	T1	High grade	< 3 cm	Yes	High	WT	WT	WT	WT	WT	WT	WT	WT	WT	WT	WT	WT	WT	WT	WT	WT	NA	NA	NA	NA	NA	-2.13784	-0.877345	-1.31592	-1.32841	-1.12237	0.844551	-2.30147	0.533238	0.749739	-0.480673
U2115	0.4173	0.3745	0	0.2082	Class 2a	0.745554	Ta	Low grade	< 3 cm	No	Low	WT	WT	Mut	WT	WT	WT	WT	WT	WT	WT	WT	Mut	WT	WT	WT	WT	NA	NA	NA	NA	NA	0.835243	1.96616	1.89644	1.72098	2.21224	0.217888	1.66169	1.08603	0.129872	-0.330116
U1025	0.0135	0.8982	0	0.0883	Class 2a	0.746678	T1	High grade	>= 3 cm	Yes	High	WT	WT	WT	WT	WT	WT	WT	WT	WT	WT	Mut	WT	WT	WT	WT	WT	WT	WT	WT	Mut	Diploid	-0.30676	0.976618	-0.143795	0.239819	-0.542482	-0.622012	-0.382849	0.417957	-0.243993	-0.49251
U2099	0.313	0.3287	0.1782	0.1801	Class 2a	0.747141	T1	Low grade	< 3 cm	No	High	Mut	WT	WT	Mut	WT	WT	WT	WT	WT	Mut	WT	WT	WT	WT	WT	WT	NA	NA	NA	NA	NA	-0.512905	-0.877345	-0.240972	-0.733709	-0.432434	0.0027229	-0.354475	-0.0288238	-0.300326	-0.752723
U2092	0	0.411	0.5314	0.0576	Class 2a	0.749343	Ta	High grade	>= 3 cm	No	High	Mut	WT	WT	WT	WT	Mut	WT	WT	WT	WT	Mut	WT	WT	WT	WT	WT	NA	NA	NA	NA	NA	0.703855	-0.877345	0.675277	1.27115	0.536394	0.692977	-0.474832	0.712208	-0.311126	-1.12352
U2059	0.113	0.3465	0	0.5405	Class 2a	0.749732	Ta	High grade	< 3 cm	No	High	WT	WT	Mut	WT	WT	WT	WT	WT	WT	WT	WT	WT	WT	WT	WT	WT	NA	NA	NA	NA	NA	-0.481522	-0.877345	-0.221981	-1.26548	0.24615	-0.97119	-0.670926	-0.16829	-0.387005	-1.51384
U2095	0.0601	0.5096	0.236	0.1944	Class 2a	0.751333	Ta	High grade	< 3 cm	Yes	High	WT	WT	WT	WT	WT	WT	WT	WT	WT	WT	WT	WT	WT	WT	WT	WT	NA	NA	NA	NA	NA	-0.287036	-0.877345	-0.997577	-1.20293	-0.119334	-0.708333	-1.95468	-0.468425	-1.1838	-0.811504
U2093	0.1024	0.4749	0.3263	0.0964	Class 2a	0.752469	T1	High grade	< 3 cm	Yes	High	WT	WT	WT	Mut	WT	WT	WT	WT	WT	WT	WT	WT	WT	WT	WT	WT	NA	NA	NA	NA	NA	-0.0847669	-0.877345	-0.0781808	-0.267635	-0.478808	0.0540174	-1.22676	-0.31926	-1.06523	-0.262012
U2034	0	1	0	0	Class 2a	0.75254	Ta	Low grade	< 3 cm	No	Low	WT	WT	WT	WT	Mut	WT	WT	WT	WT	Mut	WT	Mut	WT	WT	Mut	WT	NA	NA	NA	NA	NA	-1.20202	-0.877345	-0.825797	-1.29582	-0.884701	-1.28973	-1.72565	0.343062	-0.747594	-0.990463
U2100	0.3457	0.3693	0	0.285	Class 2a	0.752823	Ta	High grade	< 3 cm	Yes	High	WT	WT	WT	WT	WT	WT	WT	WT	WT	WT	WT	WT	WT	WT	WT	WT	NA	NA	NA	NA	NA	0.0803766	-0.877345	-0.652753	-2.17767	-0.358975	-0.571147	-0.0563058	-0.0397325	0.251804	-0.32818
U2102	0.2602	0.6655	0.0342	0.0401	Class 2a	0.752872	Ta	High grade	< 3 cm	No	High	WT	WT	WT	WT	Mut	WT	WT	WT	WT	WT	Mut	WT	WT	WT	Mut	WT	NA	NA	NA	NA	NA	-0.47806	-0.877345	-1.43754	-1.43297	-0.479	-0.387899	0.107641	0.396214	-0.239859	-2.19309
U2094	0.0566	0.8392	0.0285	0.0756	Class 2a	0.754039	T1	High grade	< 3 cm	Yes	High	WT	WT	WT	WT	Mut	WT	WT	WT	WT	WT	Mut	WT	WT	WT	WT	WT	NA	NA	NA	NA	NA	0.219882	-0.244533	-0.223642	0.878124	0.893193	-0.275388	0.0879896	0.228095	0.660842	-0.281251
U0434	0	0.9205	0	0.0795	Class 2a	0.754521	T1	High grade	>= 3 cm	No	High	WT	WT	WT	WT	WT	WT	WT	Mut	WT	WT	WT	WT	WT	WT	WT	WT	WT	WT	WT	Mut	Not_diploid	-0.783734	-0.877345	0.203624	-1.03998	-0.419973	-1.2129	-1.49603	-0.117964	-0.641377	-1.63704
U2045	0	0.8737	0	0.1263	Class 2a	0.754741	Ta	High grade	< 3 cm	No	High	WT	WT	WT	WT	WT	WT	WT	WT	WT	WT	WT	WT	WT	WT	WT	WT	NA	NA	NA	NA	NA	-1.4281	-0.877345	-1.30609	-1.30498	-0.406686	-0.879081	-1.53218	-0.313134	-0.577003	-1.47815
U0430	0.0281	0.3674	0.6045	0	Class 2a	0.755279	Ta	High grade	>= 3 cm	No	High	WT	WT	WT	WT	WT	WT	WT	Mut	WT	WT	WT	WT	Mut	WT	WT	WT	WT	WT	WT	Mut	Diploid	1.25419	1.61111	1.42457	2.11875	0.0807017	0.777138	-0.678921	-0.184945	0.465987	0.255724
U2051	0	0.5811	0	0.4189	Class 2a	0.755534	Ta	High grade	< 3 cm	No	High	WT	WT	WT	WT	WT	WT	WT	WT	WT	Mut	Mut	WT	WT	WT	WT	WT	NA	NA	NA	NA	NA	-0.792195	0.491556	-0.963782	-0.879909	-0.0523042	-0.246822	-0.488772	-0.0520911	0.656928	-0.000325858
U2081	0.0607	0.4137	0	0.5255	Class 2a	0.757078	T1	High grade	< 3 cm	Yes	High	WT	WT	WT	WT	WT	WT	WT	WT	WT	WT	Mut	WT	WT	Mut	WT	WT	NA	NA	NA	NA	NA	-0.337788	-0.877345	-1.2853	-1.36942	-0.405063	-2.08464	-1.31697	-0.0118581	-0.500386	-0.408067
U2083	0.1048	0.5036	0.3915	0	Class 2a	0.757481	T1	High grade	< 3 cm	Yes	High	Mut	WT	WT	WT	WT	WT	WT	WT	WT	Mut	WT	WT	WT	WT	WT	WT	NA	NA	NA	NA	NA	1.75653	-0.877345	1.44596	4.15547	0.942488	1.18491	0.5006	-0.00272764	0.844603	0.693051
U1396	0.2208	0.4722	0.3071	0	Class 2a	0.758879	T1	High grade	< 3 cm	Yes	High	WT	WT	WT	WT	WT	Mut	WT	WT	WT	WT	WT	WT	WT	Mut	WT	WT	WT	WT	WT	Mut	Not_diploid	0.45587	0.00752047	0.0382769	-0.624823	-0.0011312	-0.010289	-1.16407	0.264168	-0.25657	0.0920852
U1171	0.2076	0.7924	0	0	Class 2a	0.7595	T1	High grade	Unknown	Yes	High	WT	WT	WT	WT	WT	WT	WT	WT	WT	WT	WT	WT	WT	WT	WT	WT	WT	WT	WT	Mut	Not_diploid	-1.77134	-0.877345	-0.689647	-1.39394	-0.383198	-0.893295	-1.24598	0.0737495	-0.343421	-1.30241
U2084	0	0.7395	0.2239	0.0366	Class 2a	0.760455	T1	High grade	< 3 cm	Yes	High	WT	WT	WT	WT	WT	WT	WT	WT	WT	WT	WT	WT	WT	WT	WT	WT	NA	NA	NA	NA	NA	-1.69346	-0.877345	-1.18211	-0.686051	-0.272351	-0.25965	-1.7246	0.0278744	0.409409	-0.235781
U2080	0	0.5958	0.4026	0.0016	Class 2a	0.761602	T1	High grade	< 3 cm	Yes	High	WT	WT	WT	WT	Mut	Mut	Mut	WT	WT	WT	WT	WT	WT	WT	WT	Mut	NA	NA	NA	NA	NA	0.279271	-0.877345	-0.108385	0.442162	-0.519806	-0.394652	0.0376298	0.255836	-1.43083	-0.778888
U2033	0.5258	0.4671	0	0.0071	Class 2a	0.766998	Ta	High grade	>= 3 cm	No	High	WT	WT	WT	WT	WT	WT	WT	WT	WT	WT	Mut	WT	WT	WT	WT	WT	NA	NA	NA	NA	NA	-1.59149	-0.877345	-1.02136	-2.14936	-1.12237	-2.05596	-2.34937	-0.431528	-1.06445	-2.12211
U0670	0.0623	0.5291	0.4086	0	Class 2a	0.767685	T1	High grade	< 3 cm	No	High	WT	WT	Mut	WT	WT	WT	WT	WT	WT	WT	WT	WT	WT	WT	WT	WT	WT	Mut	Mut	Mut	NA	0.295688	-0.877345	0.258989	0.517513	-0.0881055	-0.300571	-0.828709	-0.0381078	0.0427514	-0.358068
U0383	0.2184	0.3598	0.0456	0.3762	Class 2a	0.7689	Ta	High grade	>= 3 cm	No	High	Mut	WT	WT	WT	WT	WT	WT	WT	WT	WT	WT	Mut	Mut	WT	WT	WT	Mut	WT	WT	Mut	NA	-0.0300327	-0.877345	-0.212305	0.379097	0.838033	-0.89846	-0.701222	0.0952927	0.621459	-0.219062
U2026	0.0587	0.4664	0.0846	0.3903	Class 2a	0.769429	Ta	Low grade	< 3 cm	No	Low	Mut	WT	WT	WT	Mut	WT	WT	WT	WT	WT	Mut	WT	WT	WT	WT	WT	NA	NA	NA	NA	NA	-1.01347	-0.877345	-0.883952	-1.38617	-0.296462	-0.548023	-1.78285	0.146282	0.979527	1.03991
U2037	0.3426	0.1709	0.2188	0.2678	Class 2a	0.770086	Ta	Low grade	>= 3 cm	No	Low	Mut	WT	WT	WT	Mut	Mut	WT	WT	WT	WT	WT	WT	WT	WT	WT	Mut	NA	NA	NA	NA	NA	-0.829537	0.054074	-1.17697	-0.983668	-0.822961	-2.61826	-2.08309	-0.251924	0.372916	-0.0357826
U2075	0.5094	0.4	0	0.0906	Class 2a	0.771427	Ta	Low grade	< 3 cm	No	Low	WT	WT	WT	WT	WT	WT	WT	WT	WT	WT	WT	WT	WT	WT	WT	WT	NA	NA	NA	NA	NA	-0.416494	0.266844	-0.433358	-1.67238	-0.801302	-1.1648	-1.58548	-0.0719125	-0.10192	-0.398051
U2031	0.2897	0.0286	0.205	0.4766	Class 2a	0.771602	Ta	Low grade	< 3 cm	No	Low	WT	WT	WT	WT	WT	WT	WT	WT	WT	WT	WT	WT	WT	Mut	WT	WT	NA	NA	NA	NA	NA	-0.101941	0.49132	-0.59279	-0.629345	-0.121443	-0.8965	-0.902005	0.199976	0.361377	0.112634
U2048	0.2994	0.146	0	0.5545	Class 2a	0.772354	Ta	Low grade	< 3 cm	No	Low	Mut	WT	WT	Mut	WT	Mut	WT	Mut	WT	WT	WT	WT	WT	WT	WT	WT	NA	NA	NA	NA	NA	-0.713243	-0.877345	-1.01106	-1.41614	-0.254724	-1.95389	-1.68906	0.489383	0.223301	-0.131246
U2038	0.0933	0.3289	0.4678	0.1101	Class 2a	0.772441	Ta	Low grade	< 3 cm	No	Low	Mut	Mut	WT	WT	WT	Mut	WT	WT	WT	WT	WT	WT	WT	WT	WT	WT	NA	NA	NA	NA	NA	0.891534	-0.877345	1.51388	1.47183	0.330841	1.16423	0.0288445	0.0920874	0.735547	1.39117
U2032	0	0	0.537	0.463	Class 2a	0.772651	Ta	Low grade	>= 3 cm	No	Low	Mut	WT	WT	WT	WT	WT	WT	WT	Mut	WT	WT	WT	WT	WT	WT	WT	NA	NA	NA	NA	NA	-1.15357	-0.877345	-0.842311	0.108082	-1.12237	-1.54928	-2.36157	-0.683843	-0.335675	0.464336
U0603	0	0.1661	0.3674	0.4666	Class 2a	0.772834	T1	High grade	Unknown	Yes	High	Mut	WT	WT	WT	WT	WT	WT	WT	WT	WT	WT	WT	WT	WT	WT	WT	Mut	WT	WT	WT	Diploid	-0.994442	-0.877345	-0.420736	-0.842919	-0.739859	-1.88567	-1.75898	-0.765577	-0.122182	-0.334149
U2041	0.4448	0.354	0.2012	0	Class 2a	0.772854	Ta	High grade	< 3 cm	No	Low	WT	WT	Mut	WT	WT	WT	WT	WT	Mut	WT	Mut	WT	WT	Mut	WT	WT	NA	NA	NA	NA	NA	0.0733212	0.595188	0.00367556	0.138433	-0.28437	-0.615677	0.765543	0.0286379	-0.763344	-1.43847
U0457	0.2232	0.5425	0.0565	0.1778	Class 2a	0.773392	Ta	High grade	< 3 cm	No	Low	WT	WT	Mut	WT	WT	WT	WT	WT	WT	WT	WT	WT	WT	Mut	WT	WT	WT	Mut	WT	Mut	Not_diploid	-0.557143	-0.877345	-0.793618	-0.590723	-0.565734	-0.118852	-0.0963872	0.175953	-0.494889	-1.4863
U2074	0.402	0	0.1354	0.4626	Class 2a	0.773749	Ta	Low grade	< 3 cm	No	Low	WT	WT	WT	Mut	Mut	WT	WT	WT	WT	WT	WT	WT	WT	WT	WT	WT	NA	NA	NA	NA	NA	-0.198684	-0.158365	-0.124324	-1.13331	-0.289716	-1.73993	-0.0458701	-0.212777	-0.632167	-0.305217
U2076	0.3668	0.1444	0	0.4889	Class 2a	0.773784	T1	High grade	Unknown	No	High	WT	WT	WT	WT	WT	WT	WT	WT	WT	WT	WT	WT	WT	WT	WT	WT	NA	NA	NA	NA	NA	-0.204357	-0.877345	-1.33399	-1.30495	-0.917122	-0.283109	-1.67469	0.265996	-0.00264459	-0.0300484
U1099	0	0.5683	0	0.4317	Class 2a	0.776253	T1	High grade	>= 3 cm	No	High	Mut	Mut	WT	WT	WT	WT	Mut	WT	WT	WT	WT	WT	WT	Mut	WT	WT	Mut	WT	WT	Mut	Diploid	-0.620852	-0.877345	-1.01436	-1.30404	-0.904322	-2.72729	0.0398658	-0.470178	0.11765	-1.1362
U2027	0.1767	0.2953	0.0668	0.4612	Class 2a	0.777073	Ta	High grade	< 3 cm	No	High	Mut	WT	WT	WT	WT	WT	WT	Mut	WT	WT	WT	WT	WT	WT	WT	WT	NA	NA	NA	NA	NA	-0.357697	0.458919	-0.62479	-0.150295	-0.848122	-1.55391	-0.74245	-0.0581724	-0.0522672	-0.156631
U2028	0	0.0926	0.3627	0.5448	Class 2a	0.777332	Ta	Low grade	< 3 cm	No	Low	Mut	WT	WT	Mut	WT	WT	WT	WT	WT	WT	WT	WT	WT	WT	WT	WT	NA	NA	NA	NA	NA	0.364908	2.30941	1.42287	0.565287	0.562726	-0.537682	0.208802	0.3263	1.48106	2.80529
U2036	0	0.4307	0.5693	0	Class 2a	0.777396	T1	High grade	< 3 cm	No	High	Mut	WT	Mut	WT	Mut	WT	WT	WT	WT	WT	WT	WT	WT	WT	WT	Mut	NA	NA	NA	NA	NA	1.04828	0.720165	1.12286	0.172874	0.406362	-0.413014	-0.422519	-0.282928	-0.491875	-0.961961
U2052	0.1405	0.3099	0.0984	0.4512	Class 2a	0.777404	Ta	Low grade	< 3 cm	No	Low	WT	WT	Mut	WT	Mut	Mut	WT	WT	WT	WT	WT	WT	WT	WT	WT	Mut	NA	NA	NA	NA	NA	-0.541621	-0.877345	-1.24908	-0.941943	-0.393471	-1.71202	-0.61726	0.156025	-0.434889	-1.20616
U2079	0.0908	0.5418	0.3674	0	Class 2a	0.782303	Ta	Low grade	< 3 cm	No	Low	Mut	WT	WT	WT	WT	WT	WT	WT	WT	WT	WT	WT	WT	WT	WT	WT	NA	NA	NA	NA	NA	0.341352	1.67863	-0.301628	0.912124	0.0427776	-0.300039	1.07306	0.962957	0.704873	3.6372
U2061	0	0	1	0	Class 2a	0.784038	T1	High grade	>= 3 cm	No	High	WT	WT	WT	WT	WT	WT	WT	Mut	WT	WT	WT	WT	WT	WT	WT	WT	NA	NA	NA	NA	NA	1.2708	0.379579	1.99814	5.59137	1.0902	1.12546	1.17445	0.162985	0.237045	3.18315
U1476	0.1787	0.431	0.0514	0.3389	Class 2a	0.784221	T1	High grade	Unknown	No	High	WT	WT	WT	WT	WT	WT	WT	WT	WT	WT	WT	WT	WT	WT	WT	Mut	NA	NA	NA	NA	NA	-0.958945	-0.877345	-0.956606	-0.433316	-0.0943495	-0.9082	0.0960272	-0.410127	-1.00931	0.372829
U2072	0.1941	0.1174	0.5602	0.1284	Class 2a	0.78482	Ta	Low grade	< 3 cm	No	Low	WT	Mut	Mut	WT	WT	WT	WT	Mut	WT	WT	WT	WT	Mut	WT	WT	Mut	NA	NA	NA	NA	NA	1.39925	1.30285	0.605659	0.126837	-0.188454	0.171517	1.42722	-0.0272532	1.04143	2.32456
U2030	0	0.2691	0.1042	0.6267	Class 2a	0.785606	Ta	Low grade	< 3 cm	No	Low	WT	WT	WT	WT	WT	WT	WT	WT	WT	WT	WT	WT	WT	WT	WT	WT	NA	NA	NA	NA	NA	1.24706	3.27582	1.6089	0.711892	0.234827	0.744883	0.256931	1.79541	2.39627	3.15528
U2066	0	0.6831	0.3169	0	Class 2a	0.7902	T1	High grade	< 3 cm	No	High	WT	WT	WT	WT	Mut	WT	WT	Mut	WT	Mut	WT	WT	WT	Mut	WT	WT	NA	NA	NA	NA	NA	1.03144	1.69322	1.80134	0.873521	0.581549	-0.0203036	0.682483	0.4247	0.453936	1.53137
U2110	0.0323	0.4689	0.0968	0.402	Class 2a	0.792636	Ta	Low grade	>= 3 cm	Yes	Low	WT	WT	WT	WT	WT	WT	WT	WT	WT	WT	WT	WT	WT	Mut	WT	WT	NA	NA	NA	NA	NA	-1.56993	-0.877345	-0.342777	-1.47447	-1.12237	-1.60051	-2.30884	-0.336122	-0.641379	-1.19297
U2056	0	0.5392	0.4608	0	Class 2a	0.796435	T1	Low grade	>= 3 cm	No	High	WT	WT	WT	WT	WT	WT	WT	WT	WT	WT	Mut	WT	WT	WT	Mut	WT	NA	NA	NA	NA	NA	0.672383	1.4565	1.37558	1.17102	0.401025	0.589285	-0.389574	-0.0724846	0.677102	0.69661
U0706	0.0696	0.5107	0	0.4197	Class 2a	0.802659	T1	High grade	< 3 cm	No	High	WT	WT	WT	WT	WT	WT	WT	WT	WT	WT	Mut	WT	WT	WT	WT	WT	WT	WT	WT	Mut	NA	0.0043237	-0.877345	-0.554285	-0.0260407	1.16865	-0.778023	-0.928623	0.10616	0.206235	-0.372871
U0110	0.2019	0.4568	0	0.3413	Class 2a	0.811303	Ta	Low grade	< 3 cm	No	Low	WT	Mut	Mut	WT	WT	Mut	Mut	Mut	WT	WT	WT	WT	WT	WT	Mut	WT	WT	Mut	WT	Mut	Diploid	0.12019	0.359067	-0.0728346	0.885614	0.405416	-0.468556	-0.919596	-0.0442197	-0.66835	-1.33381
U0832	0.1452	0.2421	0	0.6127	Class 2b	0.0432086	Ta	Low grade	Unknown	No	Low	Mut	WT	WT	WT	WT	WT	WT	WT	WT	WT	WT	WT	WT	WT	WT	WT	Mut	WT	WT	Mut	NA	0.177702	0.685542	0.230037	-0.290148	1.02043	0.513033	0.906919	-0.0545801	-0.0341557	-0.125593
U0083	0	0.1048	0.8952	0	Class 2b	0.0499772	Ta	High grade	< 3 cm	Yes	High	WT	WT	WT	WT	WT	WT	Mut	WT	WT	WT	Mut	WT	WT	WT	WT	WT	WT	WT	WT	Mut	Not_diploid	0.7597	-0.877345	-0.435895	2.27786	-0.195104	-0.19566	1.96229	1.50551	-0.226168	0.574121
U0334	0.5896	0.078	0.2662	0.0662	Class 2b	0.0563248	T1	High grade	Unknown	No	High	WT	WT	WT	WT	WT	WT	WT	WT	WT	WT	WT	WT	WT	WT	WT	WT	WT	WT	Mut	Mut	Diploid	0.115897	-0.877345	-0.823247	-0.762766	-0.500651	0.213104	0.268864	-0.298011	0.535102	0.641787
U0573	0.5388	0	0.1937	0.2675	Class 2b	0.0717592	T1	Low grade	Unknown	No	Low	WT	WT	WT	WT	WT	WT	WT	Mut	WT	WT	WT	WT	WT	WT	WT	WT	WT	WT	Mut	WT	Diploid	0.454848	-0.877345	0.0191445	-0.274529	-0.20118	0.566355	1.33393	0.472936	0.371722	0.717278
U1462	0.0204	0.1489	0.1307	0.7	Class 2b	0.0779462	T1	Low grade	>= 3 cm	No	High	Mut	WT	WT	WT	WT	WT	WT	WT	WT	WT	WT	WT	WT	WT	WT	WT	NA	NA	NA	NA	NA	-0.685439	3.73598	-0.717565	-1.4694	-0.653003	1.11804	0.902551	-0.69417	-0.0414094	0.0467119
U1284	0.2057	0.1411	0.239	0.4142	Class 2b	0.0838779	T1	High grade	>= 3 cm	No	High	WT	WT	WT	WT	WT	WT	WT	WT	WT	WT	WT	WT	WT	WT	WT	WT	WT	WT	Mut	Mut	Not_diploid	-0.409281	-0.877345	-0.221169	-0.00172736	0.829592	0.606686	1.16049	-0.230672	0.632829	0.575637
U0080	0	0.4406	0.5594	0	Class 2b	0.0906999	Ta	High grade	< 3 cm	Yes	High	WT	WT	WT	WT	WT	WT	WT	WT	WT	WT	Mut	WT	WT	WT	WT	WT	WT	WT	WT	WT	Not_diploid	1.33683	0.667436	1.66153	0.752573	0.176243	0.709486	-0.129873	0.603744	0.292997	0.671069
U0093	0	0.2717	0.7283	0	Class 2b	0.10569	T1	High grade	< 3 cm	Yes	High	Mut	WT	WT	WT	WT	WT	WT	WT	WT	WT	Mut	WT	WT	WT	WT	WT	WT	WT	WT	Mut	Not_diploid	0.370669	-0.877345	0.706325	0.691017	-0.00649918	1.53849	1.50968	0.52534	0.128634	0.181835
U1464	0	0.1724	0.1596	0.668	Class 2b	0.110956	Ta	High grade	>= 3 cm	No	High	Mut	WT	WT	WT	WT	WT	WT	Mut	WT	WT	WT	WT	WT	WT	WT	WT	NA	NA	NA	NA	NA	-0.80616	0.485874	-0.169667	-0.247211	0.222825	0.748285	0.308011	-0.471063	0.462957	0.503423
U0224	0	0.212	0.788	0	Class 2b	0.111711	Ta	High grade	Unknown	No	Low	WT	WT	WT	WT	WT	WT	WT	WT	WT	WT	Mut	WT	WT	WT	WT	WT	WT	WT	WT	WT	Diploid	2.38939	-0.877345	1.40245	4.73155	0.225348	1.02912	1.81109	0.717032	0.868935	1.48245
U1037	0.0931	0.2115	0.1637	0.5317	Class 2b	0.117499	T1	High grade	Unknown	No	High	WT	Mut	WT	WT	WT	WT	WT	WT	WT	WT	WT	WT	WT	Mut	WT	WT	Mut	WT	WT	Mut	NA	-0.437088	-0.877345	-1.0941	-0.828657	-0.796576	-0.227048	-0.46569	-0.197334	-0.987867	-1.48988
U0039	0.3879	0.0566	0.4807	0.0748	Class 2b	0.121081	Ta	High grade	>= 3 cm	No	High	WT	WT	WT	WT	WT	WT	WT	WT	WT	WT	WT	WT	WT	WT	WT	WT	Mut	WT	WT	WT	Diploid	-0.279109	-0.877345	-1.70139	-0.329987	-1.12237	0.29314	0.555475	-0.577765	-0.173089	0.433786
U0839	0.7544	0	0.2456	0	Class 2b	0.12533	Ta	High grade	< 3 cm	No	High	WT	WT	WT	WT	WT	WT	WT	Mut	WT	WT	WT	WT	WT	Mut	WT	WT	WT	WT	Mut	Mut	NA	0.882391	-0.877345	-1.62895	0.0302724	-0.0997892	0.209411	1.03616	-0.145133	0.689645	1.08198
U0177	0.1841	0.3207	0.4952	0	Class 2b	0.13624	Ta	High grade	< 3 cm	No	High	Mut	Mut	WT	WT	WT	WT	WT	WT	WT	Mut	WT	WT	WT	WT	WT	WT	Mut	WT	WT	Mut	Diploid	-0.132846	-0.877345	-0.581765	0.3584	-0.245375	0.530654	0.0824132	0.714142	0.696426	0.769956
U1276	0.6622	0	0.2132	0.1246	Class 2b	0.164129	Ta	Low grade	< 3 cm	No	Low	WT	WT	WT	WT	WT	WT	WT	WT	WT	WT	WT	WT	WT	Mut	WT	WT	WT	WT	WT	WT	Diploid	0.0968016	-0.877345	0.180309	-0.589128	-0.26394	0.693494	0.97602	0.245505	0.261215	-0.020085
U1478	0.0195	0.2721	0.2846	0.4237	Class 2b	0.198479	T1	High grade	< 3 cm	No	High	WT	WT	Mut	WT	WT	WT	WT	Mut	WT	WT	Mut	WT	WT	WT	WT	WT	NA	NA	NA	NA	NA	-0.20673	-0.877345	0.268552	0.15736	0.307817	0.792801	0.173899	1.58295	-0.173064	-0.606763
U0088	0	0.1047	0.0574	0.8379	Class 2b	0.202118	Ta	Low grade	< 3 cm	No	Low	Mut	WT	WT	WT	Mut	WT	WT	WT	Mut	WT	WT	WT	WT	WT	WT	WT	Mut	WT	WT	Mut	Diploid	0.268092	-0.877345	-0.416067	-1.03748	0.121516	0.647806	-0.715072	-0.219929	1.17244	-0.00271096
U1188	0.3974	0.1733	0.4293	0	Class 2b	0.218327	T1	High grade	>= 3 cm	No	High	Mut	WT	WT	WT	WT	WT	WT	WT	WT	WT	WT	WT	WT	WT	WT	WT	Mut	WT	WT	Mut	NA	-0.378518	-0.877345	0.244777	-0.249159	-0.379543	-0.351559	-0.472993	0.641765	0.269901	1.34595
U0074	0.0475	0.2292	0.7233	0	Class 2b	0.26053	Ta	High grade	< 3 cm	No	Low	WT	WT	WT	WT	WT	WT	WT	WT	WT	WT	WT	WT	WT	WT	WT	WT	WT	WT	WT	Mut	NA	1.47515	2.54519	1.12436	3.20068	-0.58368	1.35766	2.67882	-0.453171	-0.803217	-0.0553349
U0086	0	0.1141	0.7471	0.1388	Class 2b	0.274961	T1	High grade	>= 3 cm	No	High	WT	Mut	Mut	WT	WT	WT	WT	Mut	Mut	WT	WT	Mut	WT	WT	WT	WT	WT	Mut	WT	Mut	Diploid	0.358022	1.30512	0.492401	0.26318	0.0154573	0.747603	-0.901398	-0.407949	-0.743813	0.207283
U1002	0.3455	0	0.3564	0.2981	Class 2b	0.280064	Ta	Low grade	< 3 cm	No	Low	WT	WT	WT	WT	WT	WT	WT	WT	WT	WT	WT	WT	WT	WT	WT	WT	WT	WT	WT	WT	Diploid	-0.0335151	0.982982	0.1799	-0.0432726	0.376841	0.197426	-0.521276	0.815443	-0.0804957	0.50766
U0147	0.4612	0.2163	0.1946	0.1279	Class 2b	0.288128	T1	High grade	>= 3 cm	No	High	Mut	WT	WT	WT	Mut	WT	WT	WT	WT	WT	WT	WT	WT	Mut	WT	WT	Mut	WT	WT	Mut	Diploid	0.423269	-0.877345	-0.656529	-0.524571	0.174673	0.62063	0.23374	-0.0900664	1.3126	1.85865
U0590	0.3851	0.0241	0.0321	0.5587	Class 2b	0.305	Ta	Low grade	< 3 cm	No	Low	WT	WT	WT	WT	WT	WT	WT	WT	WT	WT	WT	WT	WT	WT	WT	WT	WT	WT	Mut	WT	Diploid	-0.576564	-0.106486	-0.0212601	-1.54078	0.400753	-0.269432	-0.197856	0.0284883	-0.135262	0.093457
U1301	0	0	0.6404	0.3596	Class 2b	0.314345	T1	High grade	>= 3 cm	No	High	WT	WT	Mut	WT	WT	WT	WT	Mut	WT	WT	WT	WT	Mut	Mut	WT	WT	Mut	Mut	WT	WT	Diploid	1.05427	1.42532	1.31184	1.40401	0.461921	0.829479	1.05336	-0.167644	-0.141008	-0.394955
U1123	0.0911	0.1337	0.1606	0.6146	Class 2b	0.315693	Ta	High grade	Unknown	No	Low	WT	WT	WT	WT	WT	WT	WT	WT	WT	WT	WT	WT	WT	WT	WT	WT	WT	WT	WT	WT	Diploid	-0.980411	0.0477533	-0.0693753	-0.975571	-0.176561	-0.197235	-0.937323	-0.0487886	-1.5242	-0.811776
U0204	0.1154	0.1113	0.1728	0.6005	Class 2b	0.317827	Ta	Low grade	>= 3 cm	No	Low	WT	WT	WT	WT	WT	WT	WT	WT	WT	WT	WT	WT	WT	WT	WT	WT	WT	WT	Mut	WT	Diploid	-0.332917	-0.877345	-0.0454322	0.101336	0.393064	-0.374116	-0.72955	0.392437	0.179051	0.480863
U0993	0	0.0145	0.3797	0.6058	Class 2b	0.328711	Ta	Low grade	>= 3 cm	No	Low	WT	WT	Mut	WT	WT	WT	WT	WT	WT	WT	WT	WT	WT	WT	WT	WT	Mut	Mut	WT	Mut	NA	-0.0330936	-0.877345	-0.24595	-1.10038	-0.00141698	0.561352	-2.11046	-0.539489	0.18945	0.0199542
U1311	0.1622	0.29	0.5478	0	Class 2b	0.337158	Ta	Low grade	< 3 cm	No	Low	Mut	WT	Mut	WT	WT	WT	WT	WT	WT	WT	WT	WT	WT	WT	WT	Mut	Mut	WT	WT	Mut	Not_diploid	0.860138	1.68445	0.686789	1.76331	0.893978	1.27177	1.13566	0.068732	0.520693	1.25141
U0466	0.0301	0.0695	0.4965	0.4038	Class 2b	0.355549	Ta	Low grade	< 3 cm	No	Low	Mut	WT	WT	WT	WT	WT	WT	WT	WT	WT	WT	WT	WT	WT	WT	WT	Mut	WT	WT	Mut	Diploid	0.233852	-0.877345	0.904603	-0.118966	0.738173	-0.518801	1.00911	-0.204404	0.763451	0.779522
U2067	0	0	0.933	0.067	Class 2b	0.361157	Ta	Low grade	< 3 cm	No	Low	WT	WT	WT	Mut	WT	WT	WT	WT	WT	WT	WT	WT	WT	WT	WT	WT	NA	NA	NA	NA	NA	0.918801	0.81284	0.395354	2.7478	0.639299	0.735449	0.897929	0.877354	-0.431886	-0.408837
U1174	0.6583	0.0836	0.1751	0.0829	Class 2b	0.376428	Ta	Low grade	< 3 cm	No	Low	WT	WT	WT	WT	WT	WT	WT	WT	WT	WT	WT	WT	WT	WT	WT	WT	WT	WT	WT	WT	Diploid	-1.72897	-0.877345	-2.39642	-2.44731	-1.12237	0.515829	-1.37934	-1.86882	-0.990786	-0.217147
U2043	0.2286	0.1938	0.2102	0.3674	Class 2b	0.379748	Ta	Low grade	>= 3 cm	No	Low	WT	WT	Mut	Mut	WT	WT	WT	WT	WT	WT	WT	WT	WT	WT	WT	WT	NA	NA	NA	NA	NA	-1.17262	-0.877345	-0.849077	-1.35193	-1.12237	0.435661	3.04969	0.275026	-1.75953	-0.169756
U0401	0	0.1799	0.7462	0.0739	Class 2b	0.39182	T1	High grade	>= 3 cm	Yes	High	WT	WT	WT	WT	WT	Mut	WT	WT	WT	WT	Mut	WT	WT	WT	WT	WT	WT	WT	WT	Mut	NA	1.41987	-0.877345	1.80038	2.1387	0.154919	1.05601	-1.0626	-0.371169	0.296025	0.44868
U0659	0.0294	0.378	0.2199	0.3728	Class 2b	0.413041	Ta	High grade	< 3 cm	Yes	High	WT	WT	WT	WT	WT	WT	WT	WT	WT	WT	Mut	WT	WT	WT	WT	WT	WT	WT	WT	Mut	Not_diploid	0.307916	0.645048	0.307864	-0.481299	-0.845563	1.00314	0.830314	0.302858	0.521862	0.674366
U0214	0.0185	0.1092	0.8356	0.0368	Class 2b	0.413411	T1	High grade	Unknown	No	High	WT	WT	WT	WT	WT	WT	WT	WT	WT	WT	WT	WT	WT	WT	WT	WT	WT	WT	Mut	Mut	NA	1.34017	2.8011	0.978912	1.74402	-0.70346	0.381719	0.479658	0.0363621	0.191422	1.26595
U0090	0.1229	0.2746	0.2017	0.4008	Class 2b	0.437579	T1	High grade	< 3 cm	No	High	WT	Mut	WT	WT	WT	WT	WT	WT	WT	WT	WT	WT	WT	WT	WT	WT	WT	WT	WT	Mut	Diploid	-0.0426305	-0.877345	-0.727293	-1.21355	-0.0377874	0.804398	0.515054	0.0815906	0.369329	0.238472
U0611	0.4077	0.5923	0	0	Class 2b	0.448434	Ta	Low grade	< 3 cm	No	Low	WT	WT	WT	WT	WT	WT	WT	WT	WT	WT	WT	WT	WT	WT	WT	WT	WT	WT	WT	Mut	Diploid	0.152027	0.840249	-0.410948	-0.322435	-0.282915	0.79595	1.86828	0.457218	0.546466	-0.611105
U0905	0.1533	0.0245	0.5726	0.2496	Class 2b	0.449512	Ta	Low grade	< 3 cm	No	Low	WT	Mut	WT	WT	WT	WT	WT	Mut	Mut	WT	WT	WT	WT	Mut	WT	WT	NA	NA	NA	NA	NA	0.432402	-0.877345	1.57643	0.526558	1.40084	1.33226	-0.537971	0.193134	0.186109	0.141594
U0109	0.1876	0.1592	0.5141	0.1391	Class 2b	0.453665	T1	Low grade	< 3 cm	No	High	Mut	WT	WT	WT	WT	WT	Mut	WT	WT	WT	WT	WT	WT	WT	WT	WT	Mut	WT	WT	Mut	Not_diploid	0.341359	-0.405325	0.564232	0.686162	0.43644	1.24704	0.978134	0.864614	1.1171	1.59116
U1067	0.1419	0.2075	0.4907	0.1599	Class 2b	0.455358	Ta	High grade	Unknown	No	High	WT	WT	WT	WT	WT	WT	WT	WT	WT	WT	WT	WT	Mut	Mut	WT	WT	Mut	WT	WT	Mut	Not_diploid	1.05466	-0.877345	-0.202377	0.316879	-0.0664371	1.15816	2.29064	0.235397	0.00615467	0.437904
U0326	0.0175	0.2611	0.5962	0.1252	Class 2b	0.460155	Ta	High grade	Unknown	Yes	High	Mut	WT	WT	WT	WT	Mut	WT	WT	WT	WT	Mut	WT	WT	WT	WT	WT	Mut	WT	WT	Mut	NA	1.56321	2.26464	1.64999	1.04748	0.479392	1.59619	1.65323	0.920074	-0.117516	0.0437298
U0380	0.8408	0.0471	0.1121	0	Class 2b	0.461836	Ta	High grade	< 3 cm	No	Low	Mut	WT	Mut	WT	WT	WT	WT	WT	WT	WT	WT	WT	WT	WT	WT	WT	Mut	WT	WT	WT	NA	0.777309	2.32281	1.01253	0.298132	0.897953	0.0613654	0.781926	0.217583	0.224479	0.72698
U1249	0.0266	0	0.485	0.4885	Class 2b	0.461935	T1	Low grade	Unknown	No	Low	Mut	WT	Mut	WT	WT	WT	WT	WT	WT	WT	WT	WT	WT	WT	WT	WT	WT	Mut	WT	Mut	Diploid	1.24196	2.00549	0.604922	2.42837	0.679437	0.408254	1.94609	-0.0550131	0.268085	1.31624
U1026	0.0939	0.1153	0.5915	0.1993	Class 2b	0.464355	Ta	Low grade	< 3 cm	Yes	Low	WT	WT	WT	WT	WT	WT	WT	WT	WT	WT	WT	WT	WT	Mut	WT	WT	WT	WT	WT	Mut	NA	0.815585	-0.877345	-0.157314	0.325575	0.18796	0.980803	1.10566	0.834525	0.177279	0.216113
U0577	0.6296	0.1011	0.2694	0	Class 2b	0.502969	Ta	High grade	Unknown	No	Low	WT	WT	WT	WT	WT	WT	Mut	WT	WT	WT	WT	WT	WT	WT	WT	WT	Mut	WT	WT	Mut	Diploid	1.63913	-0.877345	0.175148	0.25026	-0.0259709	0.270064	1.99876	-0.0381202	0.171338	0.406632
U1263	0	0	0.5064	0.4936	Class 2b	0.516773	T1	High grade	>= 3 cm	No	High	WT	WT	Mut	Mut	WT	WT	WT	WT	WT	WT	WT	WT	WT	WT	WT	WT	Mut	Mut	WT	Mut	NA	-0.095856	1.14335	0.766827	0.886236	-0.115621	1.43807	-0.223646	1.30399	0.938852	1.40362
U0913	0.6358	0.2706	0.0936	0	Class 2b	0.534964	Ta	Low grade	< 3 cm	No	Low	Mut	WT	WT	Mut	WT	WT	WT	WT	WT	WT	WT	WT	WT	WT	WT	WT	Mut	Mut	WT	Mut	NA	1.1886	-0.877345	1.07716	0.678328	1.89281	0.610493	0.774294	0.558324	0.281757	-0.501562
U1033	0	0	0.8479	0.1521	Class 2b	0.55176	Ta	Low grade	< 3 cm	No	Low	WT	WT	WT	WT	WT	WT	WT	WT	WT	WT	WT	WT	WT	WT	WT	WT	NA	NA	NA	NA	NA	-0.334137	-0.877345	-2.39642	-0.522441	-1.12237	-0.499076	-1.57663	0.247084	-0.465071	1.19671
U0566	0.2149	0	0.5778	0.2073	Class 2b	0.554868	Ta	Low grade	Unknown	No	Low	WT	WT	WT	WT	WT	WT	WT	WT	WT	WT	WT	WT	WT	WT	WT	WT	Mut	Mut	WT	Mut	Diploid	-2.61956	-0.877345	-2.39642	-0.450121	0.433336	-1.15152	-3.62999	-2.43062	-3.8988	-4.77657
U1206	0.1713	0.0536	0.7751	0	Class 2b	0.558004	Ta	Low grade	Unknown	Yes	High	WT	WT	WT	WT	WT	WT	WT	WT	WT	WT	WT	WT	WT	WT	WT	WT	WT	WT	WT	Mut	NA	0.086943	-0.877345	-0.843363	1.35914	-0.219951	0.758539	1.86505	-0.191442	0.213406	1.83427
U1412	0.1165	0.3988	0.4847	0	Class 2b	0.595581	Ta	Low grade	< 3 cm	No	Low	WT	WT	Mut	WT	WT	WT	WT	WT	WT	WT	WT	WT	WT	WT	WT	WT	Mut	Mut	WT	Mut	Diploid	0.122113	1.82157	0.10156	3.41467	-0.282323	-0.0920936	0.849217	0.0409429	0.0624251	1.57974
U0330	0	0	0.362	0.638	Class 2b	0.614904	Ta	High grade	< 3 cm	Yes	High	Mut	WT	WT	WT	WT	WT	WT	WT	WT	WT	WT	WT	WT	WT	WT	WT	Mut	WT	WT	Mut	Diploid	0.102434	2.3046	-0.0326238	1.07475	0.0758884	0.882181	-0.696762	-0.393668	-0.570202	-0.488229
U0562	0	0	0.6835	0.3165	Class 2b	0.653252	Ta	Low grade	Unknown	No	Low	WT	Mut	WT	WT	WT	WT	WT	WT	WT	WT	WT	WT	WT	WT	WT	WT	Mut	WT	NA	Mut	Diploid	0.480652	1.32226	0.873243	1.02226	0.59247	-0.235091	0.979828	0.320172	-0.280178	0.481321
U2103	0	0	0.6617	0.3383	Class 2b	0.656243	Ta	Low grade	< 3 cm	No	Low	WT	WT	WT	WT	WT	WT	WT	WT	WT	WT	WT	WT	WT	WT	WT	WT	NA	NA	NA	NA	NA	0.0317866	-0.877345	1.81684	0.152101	-1.12237	1.02717	0.334151	-1.03845	-1.04836	1.27694
U2118	0.2261	0	0.2953	0.4785	Class 2b	0.667575	Ta	Low grade	< 3 cm	No	Low	WT	WT	WT	WT	WT	WT	WT	WT	WT	WT	WT	WT	WT	WT	WT	WT	NA	NA	NA	NA	NA	1.11873	-0.877345	0.131351	2.07479	-1.12237	1.3239	-0.134761	0.785751	0.0548691	0.265984
U1432	0.2698	0.3396	0.0159	0.3748	Class 2b	0.68468	Ta	Low grade	Unknown	No	Low	WT	Mut	Mut	WT	WT	WT	WT	WT	WT	WT	WT	WT	WT	WT	WT	WT	NA	NA	NA	NA	Diploid	-0.400138	-0.877345	-0.133139	0.983553	0.63314	-0.568106	0.285197	0.533274	0.238226	0.405707
U1265	0.3234	0	0.1246	0.5521	Class 2b	0.69209	Ta	Low grade	< 3 cm	No	Low	WT	WT	Mut	WT	WT	WT	WT	WT	WT	WT	WT	WT	WT	WT	WT	WT	Mut	Mut	WT	Mut	Diploid	0.620649	1.25821	1.19234	-0.579419	0.5111	-0.524581	-0.214241	-0.325623	-0.261421	0.939677
U0100	0.4035	0.0899	0.3151	0.1915	Class 2b	0.693248	Ta	Low grade	< 3 cm	No	Low	WT	Mut	Mut	WT	WT	WT	WT	WT	WT	WT	WT	WT	WT	WT	WT	WT	WT	Mut	WT	WT	Diploid	0.477453	0.533374	0.78581	1.43988	0.156324	0.952304	0.26735	0.0314422	-0.0902331	0.201525
U2078	0.0239	0.0753	0.7509	0.1499	Class 2b	0.69445	Ta	Low grade	< 3 cm	No	Low	Mut	WT	WT	WT	WT	WT	WT	WT	WT	WT	WT	WT	WT	WT	WT	Mut	NA	NA	NA	NA	NA	1.22548	0.0321161	0.760857	2.97563	0.899221	1.09858	0.415428	0.206621	-0.265321	0.948667
U1308	0.5193	0	0.4807	0	Class 2b	0.694463	Ta	Low grade	< 3 cm	No	Low	Mut	WT	WT	WT	WT	WT	WT	WT	WT	WT	WT	WT	WT	WT	WT	WT	Mut	WT	WT	Mut	NA	1.46955	0.917007	0.650957	3.04098	0.717122	0.651435	1.96242	0.280254	0.0230224	1.18666
U0765	0	0	0.3932	0.6068	Class 2b	0.695323	T1	Low grade	Unknown	No	High	Mut	Mut	WT	WT	WT	WT	WT	WT	WT	WT	WT	WT	WT	WT	WT	WT	Mut	WT	WT	Mut	NA	0.234038	0.563794	1.04818	2.05049	0.565406	-0.581371	-0.409828	0.120124	0.832975	1.8882
U1280	0.2796	0	0.4372	0.2831	Class 2b	0.696008	Ta	Low grade	< 3 cm	No	Low	Mut	WT	WT	WT	WT	WT	WT	WT	WT	WT	WT	WT	WT	WT	WT	WT	Mut	WT	WT	WT	Diploid	0.738143	0.993818	1.11105	1.45424	0.660222	0.0603989	1.8337	0.558777	0.439435	1.94827
U0556	0	0.8153	0.0628	0.1219	Class 2b	0.69678	T1	High grade	Unknown	Yes	High	Mut	WT	WT	WT	WT	WT	WT	WT	WT	WT	WT	WT	WT	WT	WT	WT	WT	WT	WT	Mut	Not_diploid	0.600646	2.06653	1.10376	1.88361	2.05374	0.659715	2.2411	0.834963	-0.496554	-0.491861
U0137	0.1377	0.0011	0.3162	0.5451	Class 2b	0.696866	T1	High grade	>= 3 cm	No	High	WT	WT	Mut	WT	WT	WT	Mut	WT	WT	WT	WT	WT	WT	WT	WT	WT	Mut	Mut	WT	Mut	NA	-0.0400192	0.665129	0.303205	-0.685454	-0.348458	-0.340608	-0.786429	0.757869	0.809253	1.21294
U0161	0.5519	0	0	0.4481	Class 2b	0.697236	Ta	Low grade	< 3 cm	No	Low	WT	WT	WT	WT	WT	WT	WT	Mut	WT	WT	WT	WT	WT	WT	WT	WT	Mut	WT	WT	Mut	Diploid	-0.481884	-0.0284327	0.0331386	-0.576974	-0.0647765	-0.799105	0.289098	0.212463	0.532707	1.7348
U0144	0.379	0.1859	0	0.4351	Class 2b	0.698515	Ta	Low grade	< 3 cm	No	Low	Mut	WT	WT	WT	WT	WT	WT	WT	WT	WT	WT	WT	Mut	WT	WT	WT	Mut	WT	WT	Mut	NA	-1.26267	-0.877345	-0.259834	-1.92144	-0.159731	-0.53789	-0.498571	-0.016194	0.437327	2.18114
U1291	0.2693	0	0.3766	0.3541	Class 2b	0.700561	Ta	Low grade	< 3 cm	No	Low	Mut	WT	WT	WT	WT	WT	WT	WT	WT	WT	Mut	WT	WT	WT	WT	Mut	Mut	WT	WT	Mut	NA	0.27297	-0.877345	1.78159	0.5177	0.967602	-0.0789549	1.4582	-0.206984	0.900903	2.58162
U0233	0.0787	0	0.4278	0.4936	Class 2b	0.701545	Ta	Low grade	< 3 cm	No	Low	WT	WT	WT	WT	WT	WT	WT	WT	WT	WT	WT	WT	WT	WT	WT	WT	NA	NA	NA	NA	NA	-0.490838	-0.877345	-1.74635	-1.27776	-1.12237	-0.34718	-1.28887	0.0364714	1.35761	3.14681
U1205	0.4891	0	0.5109	0	Class 2b	0.701758	Ta	Low grade	Unknown	No	Low	Mut	WT	WT	WT	WT	WT	WT	WT	WT	WT	WT	WT	WT	WT	WT	WT	Mut	WT	WT	Mut	NA	0.497701	1.97422	1.59901	2.64922	0.910719	0.0821971	0.984859	1.29252	0.280816	1.882
U2044	0	0	0.5932	0.4068	Class 2b	0.702016	Ta	Low grade	< 3 cm	No	Low	Mut	WT	WT	WT	WT	WT	WT	WT	WT	WT	WT	WT	WT	WT	WT	WT	NA	NA	NA	NA	NA	1.70827	2.63013	1.71833	2.16641	1.34364	1.10889	1.58309	-0.0418833	0.741	2.53181
U1293	0.2394	0	0.4137	0.3468	Class 2b	0.70247	Ta	Low grade	< 3 cm	No	Low	Mut	WT	WT	WT	WT	WT	WT	WT	WT	WT	WT	WT	WT	Mut	WT	WT	NA	NA	NA	NA	NA	1.09604	1.82523	2.4898	0.681218	0.794657	0.835319	1.93643	0.738588	0.529609	2.76268
U1314	0.1375	0	0.4334	0.4291	Class 2b	0.702671	Ta	Low grade	< 3 cm	No	Low	Mut	Mut	Mut	WT	WT	WT	WT	Mut	WT	WT	WT	WT	WT	WT	WT	WT	NA	WT	WT	Mut	Diploid	0.468404	0.499809	0.518046	0.879196	0.374848	-0.525043	0.201887	-0.0243997	0.0774466	1.8892
U0002	0	0	0.7547	0.2453	Class 2b	0.703202	Ta	Low grade	< 3 cm	No	Low	Mut	WT	WT	WT	WT	WT	WT	WT	WT	WT	WT	WT	WT	WT	WT	WT	Mut	WT	WT	Mut	Diploid	0.26968	-0.877345	1.09748	0.760936	1.1164	0.56264	0.578943	1.14277	-0.206392	1.63774
U0115	0	0	0.7188	0.2812	Class 2b	0.703591	Ta	High grade	< 3 cm	No	High	WT	WT	WT	Mut	WT	WT	WT	WT	WT	WT	WT	WT	WT	WT	WT	WT	Mut	WT	WT	Mut	Diploid	1.32683	2.63651	0.786289	0.253603	0.36736	0.312551	0.393528	-0.493077	-0.189982	1.39446
U0392	0.1211	0	0.5925	0.2863	Class 2b	0.705875	Ta	Low grade	< 3 cm	Yes	High	WT	WT	Mut	WT	WT	WT	WT	WT	WT	WT	WT	WT	WT	WT	WT	WT	NA	NA	NA	NA	NA	1.52769	2.07066	0.804146	3.07992	1.09444	-0.00113475	1.58406	-0.161607	0.735693	1.53466
U0182	0.6047	0.2583	0.1369	0	Class 2b	0.706016	Ta	Low grade	< 3 cm	No	Low	Mut	WT	WT	WT	WT	WT	WT	WT	WT	WT	WT	WT	WT	WT	WT	WT	WT	WT	WT	Mut	Diploid	0.266025	0.805687	-0.29639	0.209818	0.163087	0.851741	1.10761	-0.0478254	0.0640055	-0.013553
U0035	0.055	0	0.5657	0.3793	Class 2b	0.706074	Ta	Low grade	< 3 cm	No	Low	WT	Mut	Mut	WT	WT	WT	WT	Mut	WT	WT	WT	WT	Mut	Mut	WT	WT	WT	Mut	Mut	Mut	Diploid	0.508333	-0.877345	1.1617	1.58798	0.705568	0.568212	1.17306	-0.147041	0.577678	2.41304
U0130	0.58	0	0.3113	0.1088	Class 2b	0.707524	Ta	Low grade	< 3 cm	No	Low	WT	WT	WT	WT	WT	WT	WT	WT	WT	WT	WT	WT	WT	WT	WT	WT	WT	WT	WT	Mut	Diploid	1.1071	0.814903	1.03543	-0.103279	0.962476	0.55465	1.51197	0.103422	0.666085	2.75859
U0973	0.2774	0.1271	0.2445	0.351	Class 2b	0.707696	Ta	Low grade	< 3 cm	Yes	Low	WT	WT	Mut	WT	WT	WT	WT	WT	WT	WT	WT	WT	WT	WT	WT	WT	Mut	Mut	WT	WT	Diploid	1.13682	3.05038	0.242203	2.39584	0.888162	0.640414	1.20706	-0.271522	0.59842	2.33254
U0446	0.116	0.0068	0.6268	0.2504	Class 2b	0.70941	Ta	Low grade	< 3 cm	No	Low	WT	WT	WT	WT	WT	WT	WT	WT	WT	WT	WT	WT	WT	WT	WT	Mut	WT	WT	WT	Mut	NA	0.738979	2.71559	0.297455	2.18339	0.657719	0.389798	1.06821	0.318964	0.815136	2.24504
U0458	0.2575	0.1389	0.6037	0	Class 2b	0.709736	Ta	Low grade	< 3 cm	No	Low	WT	WT	WT	WT	WT	WT	WT	WT	WT	WT	WT	WT	WT	WT	WT	WT	WT	WT	WT	WT	NA	1.92	2.95477	1.02009	3.68221	-0.137373	0.378706	2.3824	0.239142	0.156215	1.4122
U0054	0.1392	0	0.592	0.2688	Class 2b	0.709994	Ta	Low grade	< 3 cm	No	Low	WT	WT	Mut	Mut	WT	WT	WT	Mut	WT	WT	WT	WT	Mut	WT	WT	WT	NA	NA	NA	NA	NA	1.78925	0.644363	2.62796	2.59978	1.33154	1.21123	2.02597	0.352754	0.572757	2.30058
U0023	0.2506	0.3098	0.0286	0.411	Class 2b	0.710713	Ta	High grade	< 3 cm	No	High	Mut	WT	WT	WT	WT	WT	WT	WT	WT	WT	WT	WT	WT	WT	WT	WT	Mut	WT	WT	WT	Diploid	0.323943	1.79429	1.2766	-0.376954	0.511692	0.0743553	0.651251	-0.0543273	0.290525	1.61059
U0412	0.3276	0.1574	0.3087	0.2064	Class 2b	0.713686	Ta	Low grade	< 3 cm	No	Low	WT	Mut	WT	WT	WT	WT	Mut	WT	WT	WT	WT	WT	WT	WT	WT	WT	NA	NA	NA	NA	NA	1.67166	2.41208	1.92295	1.48504	1.05994	0.912571	1.83419	0.26779	0.619975	2.37255
U0140	0	0	1	0	Class 2b	0.714217	Ta	Low grade	>= 3 cm	No	Low	WT	WT	WT	WT	WT	WT	WT	WT	WT	WT	WT	WT	Mut	WT	WT	WT	Mut	WT	WT	Mut	NA	1.83353	2.4007	1.46038	3.92185	1.31032	1.57337	2.14551	0.521564	0.976023	3.03497
U0998	0.2273	0.079	0.6937	0	Class 2b	0.715402	Ta	Low grade	Unknown	No	Low	WT	WT	WT	WT	WT	WT	WT	WT	WT	WT	WT	WT	WT	WT	WT	WT	WT	WT	WT	Mut	NA	1.49894	1.92089	1.13722	3.7762	1.78001	1.06014	2.01571	0.642255	0.726174	2.08349
U0129	0.3013	0.0134	0.6853	0	Class 2b	0.716016	T1	High grade	< 3 cm	No	High	Mut	Mut	WT	WT	WT	WT	WT	WT	WT	WT	WT	WT	WT	WT	WT	WT	Mut	WT	WT	Mut	Diploid	1.07633	-0.877345	0.489229	2.3646	0.485511	2.09941	3.77711	-0.0179796	1.17845	3.17466
U1264	0.1917	0.4302	0.3781	0	Class 2b	0.718072	T1	High grade	< 3 cm	No	High	Mut	WT	WT	WT	WT	WT	WT	WT	WT	WT	WT	WT	WT	WT	WT	WT	WT	WT	WT	Mut	Not_diploid	0.493286	-0.877345	-0.100061	0.117697	0.0779569	0.938545	0.819615	0.976375	0.765851	0.13289
U0171	0.4743	0.1828	0.3429	0	Class 2b	0.718473	Ta	High grade	>= 3 cm	No	High	Mut	WT	WT	WT	WT	WT	Mut	WT	WT	WT	WT	WT	Mut	WT	WT	WT	Mut	WT	WT	Mut	Diploid	0.214005	1.73301	-0.262815	0.866875	-0.28034	0.873292	2.26556	-0.113041	0.0130354	-0.156935
U0977	0.0783	0.0627	0.698	0.161	Class 2b	0.718523	T1	Low grade	< 3 cm	No	Low	WT	WT	Mut	WT	WT	WT	WT	WT	WT	WT	WT	WT	WT	Mut	WT	WT	WT	Mut	Mut	Mut	Diploid	2.54728	2.56517	1.92696	6.48023	1.0277	0.699996	1.64273	-0.198926	-0.690665	-0.0674648
U0018	0.2128	0.0774	0.7099	0	Class 2b	0.718753	Ta	High grade	< 3 cm	No	High	WT	WT	WT	WT	WT	WT	WT	WT	WT	WT	WT	WT	Mut	WT	WT	WT	Mut	WT	WT	Mut	Diploid	0.671474	0.690933	0.293235	2.56143	0.167317	0.677663	1.51242	-0.573753	0.789599	1.80902
U0158	0.143	0.4034	0.4536	0	Class 2b	0.719162	Ta	Low grade	< 3 cm	No	Low	WT	Mut	WT	WT	WT	WT	Mut	Mut	WT	WT	WT	WT	WT	Mut	WT	WT	Mut	WT	WT	Mut	Diploid	0.460089	0.916635	0.950666	0.319057	0.491364	0.919563	2.20937	0.579692	0.244558	-0.201071
U1349	0.3968	0.2829	0.3203	0	Class 2b	0.72064	Ta	Low grade	< 3 cm	Yes	Low	WT	WT	WT	WT	Mut	WT	WT	WT	Mut	WT	WT	WT	WT	Mut	WT	WT	Mut	WT	WT	Mut	NA	0.375466	-0.877345	-0.0533395	-0.0506823	0.0373407	0.0466109	1.09191	-0.479382	0.0748635	0.793701
U0092	0.2272	0.1769	0.5958	0	Class 2b	0.727593	T1	Low grade	< 3 cm	Yes	High	WT	WT	WT	WT	WT	WT	WT	WT	WT	WT	WT	WT	Mut	WT	WT	Mut	WT	WT	WT	Mut	Diploid	1.81701	1.36309	2.43366	0.272776	1.34532	2.3549	3.19996	-0.158789	0.0559788	-0.520319
U0089	0	0	0.5202	0.4798	Class 2b	0.729484	Ta	Low grade	< 3 cm	Yes	High	WT	WT	Mut	WT	WT	WT	WT	WT	WT	WT	WT	WT	WT	WT	WT	WT	Mut	Mut	WT	Mut	NA	-0.180241	-0.877345	-1.22028	0.0850126	-0.336187	0.470992	1.31174	-0.11	-0.0344471	-0.394689
U1275	0.081	0.2252	0.6877	0.0061	Class 2b	0.732237	Ta	High grade	< 3 cm	No	Low	WT	Mut	WT	WT	WT	WT	Mut	WT	WT	WT	WT	WT	WT	WT	WT	WT	WT	WT	WT	Mut	Not_diploid	0.653863	1.16803	1.87185	0.487313	0.841939	1.54221	0.878034	0.583921	0.320966	-0.202516
U0091	0	0	0.6537	0.3463	Class 2b	0.732637	Ta	High grade	< 3 cm	No	High	WT	WT	Mut	Mut	WT	WT	WT	WT	WT	WT	WT	WT	WT	WT	WT	Mut	Mut	Mut	WT	Mut	Diploid	0.603239	0.398556	0.136088	-0.130743	-0.657518	-0.0462486	-0.84315	0.350441	0.161981	0.649692
U0128	0	0	0.3696	0.6304	Class 2b	0.736927	Ta	High grade	< 3 cm	No	High	WT	WT	Mut	Mut	Mut	WT	WT	WT	WT	WT	WT	WT	WT	WT	WT	WT	Mut	Mut	WT	Mut	Diploid	0.899683	0.288569	1.48071	0.612561	0.951828	0.892644	0.685786	0.489703	1.26805	2.7241
U0754	0.5149	0.0067	0.4784	0	Class 2b	0.737498	Ta	Low grade	< 3 cm	No	Low	Mut	WT	WT	WT	Mut	WT	WT	WT	WT	WT	WT	WT	WT	WT	WT	WT	Mut	WT	WT	Mut	NA	1.0097	-0.877345	0.263542	3.31868	0.318396	0.712296	3.05564	-0.00420737	0.190973	1.27266
U0141	0.2756	0.5595	0.1649	0	Class 2b	0.737775	Ta	Low grade	< 3 cm	No	Low	WT	WT	WT	WT	WT	Mut	Mut	Mut	WT	WT	WT	WT	WT	WT	WT	WT	Mut	WT	WT	Mut	Diploid	0.275463	0.385592	1.36883	-0.335677	-0.180693	1.1251	-0.0832495	0.1503	0.612554	-0.321724
U0114	0	0	0.7454	0.2546	Class 2b	0.738963	Ta	Low grade	< 3 cm	No	Low	Mut	WT	WT	WT	Mut	WT	WT	WT	WT	WT	WT	WT	WT	WT	WT	WT	Mut	WT	WT	Mut	NA	0.683504	-0.877345	0.545379	2.90812	0.136293	0.796149	1.20869	0.452846	0.779933	2.83558
U1341	0.2379	0	0.7621	0	Class 2b	0.740174	Ta	Low grade	>= 3 cm	No	Low	WT	WT	WT	WT	WT	WT	WT	WT	WT	WT	Mut	WT	WT	WT	WT	WT	WT	WT	Mut	Mut	NA	1.53144	1.64408	1.25281	1.78343	0.640428	0.90273	2.99139	0.413242	0.887229	1.08805
U1272	0	0.203	0.797	0	Class 2b	0.742253	Ta	High grade	< 3 cm	Yes	High	WT	Mut	Mut	WT	WT	WT	WT	WT	WT	WT	WT	Mut	WT	WT	WT	WT	WT	WT	WT	Mut	Diploid	1.50319	0.742983	2.32655	4.16835	1.09919	1.05838	2.15869	-0.101093	0.276036	0.523534
U0290	0.1625	0.4855	0.1887	0.1634	Class 2b	0.742595	Ta	High grade	Unknown	No	Low	WT	WT	WT	WT	WT	Mut	Mut	WT	WT	WT	WT	Mut	WT	WT	WT	WT	NA	NA	NA	NA	NA	0.478703	1.17031	0.475225	-0.374482	0.591525	0.646002	1.62135	0.653455	0.545771	0.681137
U1082	0.3333	0.2612	0.4056	0	Class 2b	0.744286	Ta	Low grade	Unknown	No	Low	WT	WT	Mut	WT	WT	WT	Mut	WT	WT	WT	WT	WT	WT	Mut	WT	WT	Mut	Mut	WT	WT	NA	1.34016	-0.398405	1.38059	0.55864	1.0701	1.70433	0.210257	1.48399	1.40906	0.934832
U0384	0	0.0926	0.9074	0	Class 2b	0.744843	Ta	Low grade	< 3 cm	No	Low	WT	WT	WT	WT	WT	WT	WT	WT	WT	WT	WT	WT	WT	WT	WT	WT	NA	NA	NA	NA	NA	2.34695	-0.877345	0.517968	5.00767	-1.12237	0.622832	1.07087	0.114659	1.41216	2.64819
U2073	0.0133	0.2579	0.2751	0.4538	Class 2b	0.745004	Ta	Low grade	< 3 cm	No	Low	WT	WT	WT	WT	WT	WT	WT	WT	WT	WT	WT	WT	WT	WT	WT	WT	NA	NA	NA	NA	NA	-0.760868	5.2468	1.75264	2.16342	1.92275	-0.719091	-2.60929	-0.20183	-1.32166	0.161753
U1465	0	0.0684	0.8938	0.0378	Class 2b	0.746386	T1	High grade	>= 3 cm	No	High	WT	WT	WT	WT	WT	WT	WT	WT	WT	WT	WT	WT	WT	WT	WT	WT	NA	NA	NA	NA	NA	1.19566	-0.877345	1.5228	0.822109	0.310783	0.254846	1.43299	1.07317	1.19151	1.34633
U1242	0	0.1858	0.8142	0	Class 2b	0.748962	Ta	High grade	Unknown	No	Low	WT	WT	WT	WT	WT	WT	WT	WT	WT	WT	WT	WT	WT	WT	WT	WT	Mut	WT	WT	Mut	NA	1.64572	1.77371	2.55345	3.2818	3.3589	1.12859	1.60079	1.59173	0.634113	0.986524
U0855	0	0	1	0	Class 2b	0.751098	T1	High grade	< 3 cm	No	High	WT	WT	Mut	Mut	WT	WT	WT	WT	WT	WT	WT	WT	WT	Mut	WT	WT	Mut	Mut	WT	WT	NA	0.890606	-0.877345	1.00308	3.00679	0.00760988	1.56506	1.31724	0.691021	0.440575	2.13083
U1046	0.2553	0	0.6885	0.0562	Class 2b	0.751735	Ta	Low grade	>= 3 cm	No	Low	Mut	WT	WT	WT	WT	WT	Mut	WT	WT	WT	WT	WT	WT	WT	WT	Mut	NA	NA	NA	NA	Diploid	1.75189	-0.877345	0.796897	1.25788	0.0207067	0.947372	1.26756	0.910138	-0.0467182	-0.302561
U1343	0.2368	0.257	0.5062	0	Class 2b	0.752487	T1	High grade	< 3 cm	No	High	WT	WT	WT	WT	WT	WT	WT	WT	WT	WT	WT	WT	WT	Mut	WT	WT	Mut	WT	WT	WT	Not_diploid	0.096811	2.55664	0.736921	-0.16281	0.581626	0.816724	1.08013	0.0151605	0.680456	1.77605
U1189	0	0	0.9352	0.0648	Class 2b	0.753036	T1	Low grade	Unknown	No	Low	WT	Mut	WT	WT	Mut	WT	Mut	WT	WT	WT	WT	WT	WT	WT	WT	WT	Mut	WT	WT	Mut	Diploid	0.787643	1.95557	1.60601	2.7147	-0.19683	0.941768	0.814646	0.434499	0.395254	0.761034
U0013	0.2464	0.0748	0.6788	0	Class 2b	0.753066	Ta	Low grade	< 3 cm	No	Low	Mut	WT	Mut	WT	WT	WT	WT	WT	WT	WT	WT	WT	WT	Mut	WT	WT	Mut	WT	WT	WT	NA	2.47834	1.80924	0.564814	4.27609	1.09794	1.96839	4.16752	1.31622	0.601189	1.86111
U1020	0	0	0.5532	0.4468	Class 2b	0.753385	Ta	Low grade	>= 3 cm	No	Low	Mut	WT	WT	WT	WT	WT	WT	WT	WT	WT	WT	WT	WT	WT	WT	WT	Mut	WT	WT	Mut	Diploid	0.966144	0.720407	0.00209921	1.71908	-0.39949	0.73464	-0.878746	0.713942	0.477955	-0.00057331
U0183	0	0	0.8267	0.1733	Class 2b	0.754133	T1	Low grade	>= 3 cm	No	High	Mut	WT	WT	WT	WT	WT	WT	WT	WT	WT	WT	WT	WT	WT	WT	WT	Mut	WT	WT	Mut	Diploid	1.15373	2.99411	2.31658	3.53715	2.20674	1.13401	1.52974	1.07808	0.499211	0.766597
U2058	0	0	1	0	Class 2b	0.754201	Ta	Low grade	Unknown	No	Low	WT	WT	WT	WT	Mut	WT	WT	WT	WT	WT	Mut	WT	Mut	WT	WT	WT	NA	NA	NA	NA	NA	2.64749	1.31098	1.83526	4.18666	0.725501	1.99839	2.78515	0.88226	2.55748	2.87366
U1426	0	0	1	0	Class 2b	0.75485	Ta	Low grade	< 3 cm	No	Low	Mut	WT	WT	WT	WT	WT	WT	WT	WT	WT	WT	WT	WT	Mut	WT	WT	Mut	WT	WT	Mut	NA	1.7076	1.42597	1.56777	5.03593	1.00778	2.1938	0.842619	1.63456	0.683396	1.77703
U1196	0.0287	0	0.7634	0.208	Class 2b	0.755271	Ta	Low grade	Unknown	No	Low	Mut	Mut	WT	WT	WT	WT	WT	WT	WT	WT	WT	Mut	WT	WT	WT	WT	Mut	WT	WT	Mut	NA	1.14464	-0.877345	0.382772	2.22238	-0.0203887	1.87057	1.32267	1.51944	0.282657	1.0641
U2096	0	0.2147	0.5413	0.2441	Class 2b	0.755643	T1	High grade	< 3 cm	No	High	WT	WT	WT	WT	WT	WT	WT	WT	WT	WT	WT	WT	WT	WT	WT	WT	NA	NA	NA	NA	NA	-0.278974	-0.877345	-0.163543	1.47373	0.0128587	1.15225	2.33552	-0.665086	-1.04267	2.97951
U2050	0	0	1	0	Class 2b	0.75632	T1	High grade	< 3 cm	No	High	WT	WT	WT	WT	WT	WT	WT	WT	WT	WT	WT	WT	WT	WT	WT	WT	NA	NA	NA	NA	NA	3.38183	-0.877345	2.93141	5.17636	0.732362	1.92925	0.0390307	1.22439	1.13022	4.06468
U0544	0.2429	0	0.2509	0.5062	Class 2b	0.756459	Ta	Low grade	Unknown	No	Low	WT	WT	Mut	WT	WT	WT	WT	Mut	Mut	WT	WT	WT	WT	WT	WT	WT	Mut	Mut	WT	Mut	Diploid	0.707073	-0.877345	0.784235	0.366997	0.207069	1.94272	0.327926	1.83987	0.109588	-0.329941
U0570	0	0	1	0	Class 2b	0.756533	Ta	Low grade	Unknown	No	Low	WT	WT	WT	WT	WT	WT	WT	WT	WT	WT	WT	WT	WT	WT	WT	WT	Mut	WT	WT	Mut	Diploid	1.31005	-0.877345	1.56498	3.33187	0.250577	1.46159	0.760714	0.715671	0.261523	0.524914
U0053	0.1261	0	0.8739	0	Class 2b	0.756942	Ta	Low grade	< 3 cm	No	Low	WT	WT	WT	WT	WT	WT	WT	WT	WT	WT	WT	Mut	WT	WT	WT	WT	WT	WT	WT	Mut	Diploid	2.17363	1.80476	1.69004	2.70335	0.428442	2.79498	4.11831	1.08833	1.55959	2.28764
U2105	0	0.1276	0.8724	0	Class 2b	0.75696	Ta	High grade	< 3 cm	No	High	WT	WT	WT	WT	WT	WT	WT	WT	WT	WT	WT	WT	WT	WT	WT	WT	NA	NA	NA	NA	NA	3.19267	3.071	3.468	6.46584	1.85098	2.38608	2.79615	-0.0521716	0.710938	2.07274
U0195	0.234	0.2042	0.2679	0.294	Class 2b	0.757202	Ta	Low grade	>= 3 cm	No	Low	Mut	WT	WT	WT	WT	WT	WT	WT	WT	WT	WT	WT	WT	WT	WT	WT	Mut	WT	WT	Mut	Diploid	1.36448	1.71978	0.591904	0.635164	-0.135734	2.21997	1.78533	0.406876	0.607661	1.90086
U0010	0	0	1	0	Class 2b	0.758546	Ta	Low grade	< 3 cm	No	Low	WT	WT	WT	WT	WT	WT	WT	WT	WT	WT	WT	WT	WT	WT	WT	WT	Mut	WT	WT	Mut	Not_diploid	3.03342	2.99727	1.06671	7.65015	0.518698	2.44894	1.68414	0.618993	1.182	2.59206
U0856	0	0	0.7967	0.2033	Class 2b	0.758642	Ta	High grade	Unknown	No	Low	WT	WT	Mut	WT	WT	WT	Mut	WT	WT	WT	WT	WT	WT	Mut	WT	WT	Mut	Mut	WT	Mut	NA	0.679427	-0.877345	0.338534	0.991022	0.46035	1.4981	-1.15593	0.797242	0.173064	-0.509003
U1212	0	0	0.6791	0.3209	Class 2b	0.758683	Ta	High grade	Unknown	No	Low	Mut	WT	WT	WT	WT	WT	WT	Mut	WT	WT	WT	WT	WT	WT	WT	WT	Mut	WT	WT	Mut	NA	0.268394	0.963939	0.258322	3.50776	0.439366	0.870795	1.34178	0.863191	0.363251	-0.407355
U0015	0.0919	0.0631	0.8313	0.0138	Class 2b	0.759024	Ta	High grade	Unknown	No	High	WT	Mut	WT	Mut	WT	WT	WT	WT	WT	WT	WT	WT	WT	WT	WT	WT	NA	NA	NA	NA	Diploid	1.99725	0.964009	1.30054	1.55406	0.757761	2.03782	1.81587	0.533175	0.572078	0.346064
U0516	0.3278	0	0.5775	0.0947	Class 2b	0.759441	Ta	Low grade	< 3 cm	No	Low	Mut	Mut	WT	Mut	WT	WT	WT	WT	WT	WT	WT	WT	WT	WT	WT	WT	Mut	WT	WT	Mut	NA	0.928107	1.08376	1.52973	2.28322	1.78075	0.0479638	1.7148	1.03341	0.404734	0.0838078
U2055	0	0.0351	0.5159	0.449	Class 2b	0.760201	T1	High grade	>= 3 cm	No	High	WT	WT	WT	WT	WT	WT	WT	WT	WT	WT	WT	WT	WT	WT	WT	WT	NA	NA	NA	NA	NA	-1.17694	-0.877345	1.05054	-0.151218	2.04164	-1.04701	-2.21995	-0.772927	-1.99091	-1.63583
U0954	0	0	0.8906	0.1094	Class 2b	0.760776	Ta	Low grade	>= 3 cm	Yes	High	Mut	WT	WT	WT	WT	WT	WT	WT	WT	WT	WT	WT	WT	WT	WT	WT	NA	WT	WT	Mut	Diploid	1.88199	1.37993	1.11764	4.73752	0.81973	1.67779	1.82837	0.752111	0.637546	2.03664
U2106	0	0	1	0	Class 2b	0.760857	Ta	Low grade	< 3 cm	No	Low	WT	WT	WT	WT	WT	WT	WT	WT	WT	WT	WT	WT	WT	WT	WT	WT	NA	NA	NA	NA	NA	2.62724	3.02913	1.77691	6.34927	1.2124	2.42869	1.44158	0.227892	1.04014	2.03842
U1337	0	0.0886	0.9114	0	Class 2b	0.760945	Ta	Low grade	< 3 cm	No	Low	WT	WT	Mut	WT	WT	WT	Mut	WT	WT	WT	WT	WT	WT	WT	WT	WT	WT	Mut	WT	Mut	Not_diploid	1.72436	0.818822	1.051	2.83235	0.910501	2.0989	2.54279	1.66681	0.605276	0.609983
U0006	0.0848	0.0006	0.3934	0.5212	Class 2b	0.761228	Ta	High grade	< 3 cm	No	High	WT	Mut	WT	Mut	WT	WT	WT	WT	WT	WT	WT	WT	WT	WT	WT	WT	Mut	WT	WT	WT	Diploid	1.57857	-0.877345	0.833441	-0.223356	-0.703214	0.569121	0.372927	0.873439	-0.0828448	-0.527099
U1136	0.0724	0	0.7143	0.2133	Class 2b	0.761482	T1	Low grade	Unknown	No	Low	WT	WT	Mut	WT	WT	WT	WT	WT	Mut	WT	WT	WT	WT	WT	WT	WT	Mut	Mut	WT	Mut	Diploid	1.23228	0.601418	1.35355	1.19618	0.551777	1.22754	0.89319	0.75901	0.682754	0.322657
U1209	0.0978	0	0.4848	0.4175	Class 2b	0.761672	T1	Low grade	Unknown	No	Low	WT	WT	WT	WT	WT	WT	WT	WT	WT	WT	WT	WT	WT	WT	WT	WT	Mut	WT	WT	WT	NA	1.2081	1.95084	1.11734	2.13668	1.97346	-0.0896046	0.374168	0.92225	0.310442	0.765278
U0909	0	0	1	0	Class 2b	0.76348	Ta	Low grade	>= 3 cm	No	Low	WT	WT	WT	WT	WT	WT	WT	Mut	WT	WT	WT	Mut	WT	WT	WT	WT	WT	WT	WT	Mut	NA	1.59586	2.76096	2.93007	2.95265	0.683318	2.3626	0.720773	0.657647	0.0697729	-0.905124
U2112	0	0	1	0	Class 2b	0.763539	Ta	High grade	< 3 cm	No	High	WT	WT	WT	WT	WT	WT	WT	WT	WT	WT	WT	WT	WT	WT	WT	WT	NA	NA	NA	NA	NA	2.78456	-0.772243	1.26386	5.01933	0.0804377	2.06421	1.56799	2.03292	0.796521	0.983856
U0932	0	0	0.9008	0.0992	Class 2b	0.764955	Ta	Low grade	>= 3 cm	No	Low	WT	WT	WT	WT	WT	WT	WT	WT	WT	WT	WT	WT	WT	WT	WT	WT	Mut	WT	WT	Mut	Diploid	0.93537	1.20524	1.10795	1.21946	0.628001	0.823965	0.0953239	1.41981	0.0810468	-0.490883
U0181	0.4743	0.2493	0.2764	0	Class 2b	0.764998	Ta	High grade	>= 3 cm	Yes	High	Mut	WT	WT	WT	WT	WT	WT	WT	WT	WT	WT	WT	WT	WT	WT	WT	Mut	WT	WT	Mut	Not_diploid	0.0784603	0.293281	1.51012	-0.453612	0.116265	0.571036	0.259117	1.3162	1.59602	1.87292
U0607	0	0	0.9829	0.0171	Class 2b	0.765045	Ta	Low grade	>= 3 cm	No	Low	WT	WT	Mut	Mut	WT	WT	WT	WT	Mut	WT	WT	Mut	Mut	WT	WT	WT	WT	Mut	Mut	Mut	Diploid	1.50259	2.93601	1.69264	2.46708	0.731176	1.79675	1.70298	0.774542	0.42021	0.857989
U1431	0.1064	0	0.8936	0	Class 2b	0.76663	T1	Low grade	< 3 cm	No	Low	Mut	WT	WT	Mut	WT	WT	WT	WT	WT	WT	WT	WT	WT	WT	WT	WT	Mut	WT	WT	Mut	Not_diploid	1.23364	0.541042	0.61621	1.37917	0.508603	0.653734	1.52982	0.140415	0.16699	0.29523
U0447	0	0.0236	0.9505	0.0259	Class 2b	0.768422	Ta	Low grade	Unknown	No	Low	WT	WT	WT	WT	WT	WT	WT	WT	WT	WT	WT	WT	WT	WT	WT	WT	Mut	WT	WT	WT	NA	-2.57069	-0.877345	-0.211614	0.760002	-1.12237	-0.133755	-3.62999	-1.76217	-3.23541	-2.57027
U2053	0	0	0.8923	0.1077	Class 2b	0.768751	Ta	Low grade	< 3 cm	No	Low	WT	WT	WT	WT	WT	WT	WT	WT	WT	WT	WT	WT	WT	WT	WT	WT	NA	NA	NA	NA	NA	1.78388	0.00529103	2.264	2.28466	0.747503	1.27117	1.12918	1.46725	1.16085	1.5708
U0207	0	0	0.9099	0.0901	Class 2b	0.76905	Ta	High grade	>= 3 cm	No	High	WT	WT	WT	WT	WT	WT	WT	WT	WT	WT	WT	WT	WT	WT	WT	WT	WT	WT	WT	Mut	Not_diploid	0.969264	-0.877345	0.240586	1.63601	0.559689	-0.158019	-0.0191173	0.749283	0.056667	-0.0377565
U2086	0	0	0.7412	0.2588	Class 2b	0.770218	T1	High grade	< 3 cm	No	High	WT	WT	WT	Mut	WT	WT	WT	WT	WT	WT	WT	WT	WT	WT	WT	WT	NA	NA	NA	NA	NA	2.101	3.20257	2.38588	2.5469	1.94551	1.89533	0.597517	1.57549	0.484369	0.434897
U2042	0	0	0.9054	0.0946	Class 2b	0.770495	Ta	Low grade	< 3 cm	No	Low	WT	WT	Mut	WT	WT	WT	WT	WT	WT	WT	WT	WT	WT	WT	WT	WT	NA	NA	NA	NA	NA	0.503717	0.929286	1.28979	1.45118	0.834759	1.35562	-0.529889	0.258047	-0.136122	-1.11396
U0099	0.4255	0.0239	0.5506	0	Class 2b	0.771231	Ta	Low grade	< 3 cm	Yes	High	WT	WT	Mut	WT	Mut	WT	WT	WT	WT	WT	WT	WT	WT	WT	WT	WT	Mut	Mut	WT	Mut	Diploid	1.02791	-0.877345	0.242632	0.241865	0.193642	1.29008	1.8695	0.218617	1.59486	2.78034
U2122	0	0	0.872	0.128	Class 2b	0.771303	Ta	Low grade	< 3 cm	No	Low	WT	WT	WT	WT	WT	WT	WT	WT	WT	WT	WT	WT	WT	WT	WT	Mut	NA	NA	NA	NA	NA	1.06352	3.24134	0.611963	1.08684	-1.12237	0.459841	-1.09345	1.59368	-0.239855	0.456086
U2109	0	0	1	0	Class 2b	0.773552	Ta	Low grade	< 3 cm	No	Low	Mut	Mut	WT	WT	WT	WT	WT	WT	WT	WT	WT	WT	WT	WT	WT	WT	NA	NA	NA	NA	NA	1.92961	3.16784	2.55271	3.86935	2.33289	2.0115	1.09717	-0.126539	0.422391	0.676908
U1266	0	0	0.7867	0.2133	Class 2b	0.774164	Ta	Low grade	< 3 cm	No	Low	WT	WT	Mut	Mut	WT	WT	WT	WT	WT	WT	WT	WT	WT	WT	WT	WT	Mut	Mut	WT	Mut	Diploid	2.42472	2.57034	1.49437	3.19413	0.331239	1.14757	2.47393	0.494367	0.53148	1.17961
U0643	0	0	0.9442	0.0558	Class 2b	0.774481	Ta	Low grade	< 3 cm	No	Low	Mut	WT	WT	WT	Mut	WT	WT	WT	WT	WT	WT	WT	WT	WT	WT	WT	Mut	WT	WT	Mut	Diploid	1.54321	2.16198	1.9671	3.20306	0.690882	0.959311	0.194035	0.43168	-0.173244	0.0329709
U0907	0	0	1	0	Class 2b	0.776484	T1	High grade	>= 3 cm	No	High	WT	WT	Mut	WT	WT	Mut	WT	WT	WT	WT	Mut	Mut	WT	WT	WT	WT	WT	WT	NA	Mut	NA	1.13048	2.57421	3.89777	2.23043	1.31579	2.30961	0.272012	0.00584018	-0.751772	-0.0181427
U1190	0	0	1	0	Class 2b	0.779166	Ta	High grade	< 3 cm	No	Low	WT	WT	WT	WT	WT	WT	WT	WT	WT	WT	WT	WT	WT	WT	WT	WT	NA	WT	WT	Mut	Not_diploid	2.87739	0.548515	2.59367	3.57682	0.842632	2.31751	1.01056	1.8186	0.844971	1.22407
U0514	0	0.1375	0.8625	0	Class 2b	0.779692	T1	High grade	< 3 cm	No	High	WT	WT	Mut	WT	WT	WT	WT	WT	WT	WT	WT	WT	WT	WT	WT	WT	NA	NA	NA	NA	NA	0.587621	-0.877345	1.90953	2.33629	1.30122	1.54582	-0.0470282	1.34206	-0.571991	0.894932
U0613	0	0	1	0	Class 2b	0.780206	Ta	High grade	>= 3 cm	No	High	WT	WT	Mut	WT	WT	WT	WT	WT	WT	WT	WT	WT	WT	WT	WT	WT	WT	Mut	WT	Mut	Diploid	2.01714	-0.877345	0.395437	4.26433	-0.518456	2.63694	2.20208	1.98486	0.0176812	0.241035
U1191	0	0.2302	0.7698	0	Class 2b	0.780357	T1	Low grade	Unknown	No	Low	WT	WT	WT	WT	WT	WT	WT	WT	WT	WT	WT	WT	WT	WT	WT	WT	WT	WT	WT	Mut	NA	0.176689	1.5029	2.60132	-0.0674763	0.267145	4.16188	2.37575	1.50106	-0.298642	1.3118
U2035	0	0	1	0	Class 2b	0.781277	T1	High grade	>= 3 cm	No	High	WT	WT	WT	WT	Mut	WT	WT	WT	WT	WT	Mut	Mut	WT	WT	Mut	Mut	NA	NA	NA	NA	NA	1.68458	2.78753	3.98426	2.51988	1.84834	2.04919	0.293265	0.895357	-0.370567	0.95172
U0952	0	0.0306	0.9694	0	Class 2b	0.783596	Ta	High grade	< 3 cm	Yes	High	Mut	WT	WT	Mut	Mut	WT	WT	WT	WT	WT	WT	Mut	Mut	Mut	WT	WT	Mut	WT	WT	Mut	Diploid	1.44317	0.0334204	2.34312	1.69418	1.60026	1.87111	0.488655	0.276469	1.30485	1.60304
U0323	0	0.2244	0.7756	0	Class 2b	0.788494	T1	High grade	Unknown	No	High	WT	WT	WT	WT	WT	WT	WT	Mut	WT	WT	WT	Mut	WT	Mut	WT	WT	WT	WT	WT	WT	NA	1.89963	2.87744	3.47497	3.23535	1.91653	2.6606	0.794257	0.0677681	0.0668521	1.26474
U0870	0.1377	0.3886	0.1604	0.3133	Class 3	0.170638	Ta	High grade	Unknown	No	High	WT	WT	WT	WT	WT	WT	WT	Mut	WT	WT	WT	WT	WT	WT	WT	WT	WT	WT	WT	WT	Diploid	0.598044	-0.877345	0.299049	-0.352123	0.300819	0.0300972	0.602613	-1.34891	-0.956327	-1.09114
U0772	0.0847	0.3341	0.2664	0.3148	Class 3	0.281915	Ta	Low grade	Unknown	No	Low	WT	WT	Mut	WT	WT	WT	WT	WT	Mut	WT	WT	WT	WT	WT	WT	WT	WT	WT	WT	WT	NA	0.268123	2.41182	-0.635104	0.901013	-0.840147	0.234387	0.44123	-0.709225	-0.895301	-1.59412
U0918	0.2449	0.1117	0.3099	0.3335	Class 3	0.319221	Ta	Low grade	< 3 cm	No	Low	WT	WT	Mut	WT	WT	WT	WT	WT	WT	WT	WT	WT	WT	Mut	WT	WT	Mut	Mut	WT	Mut	Diploid	0.476821	-0.877345	0.284302	1.83602	0.0487459	0.0476514	0.488706	-0.665681	-0.0858737	0.279524
U0494	0.1008	0.0292	0.2088	0.6612	Class 3	0.328344	Ta	Low grade	< 3 cm	Yes	Low	Mut	WT	WT	WT	WT	WT	WT	WT	WT	WT	WT	WT	WT	WT	WT	WT	Mut	WT	NA	Mut	NA	-0.348184	-0.877345	-0.923457	-0.74601	-0.0374421	-1.11306	0.815549	-0.242249	0.4026	1.00189
U1307	0.3003	0	0.2032	0.4965	Class 3	0.451292	Ta	Low grade	< 3 cm	No	Low	Mut	WT	WT	WT	WT	WT	WT	WT	Mut	WT	WT	WT	WT	WT	WT	WT	Mut	WT	WT	WT	Diploid	0.163715	-0.877345	-0.446948	0.532885	-1.12237	-0.721011	1.289	-0.42311	-0.483333	0.450772
U0473	0	0	0.7016	0.2984	Class 3	0.580641	T1	High grade	< 3 cm	No	High	Mut	Mut	WT	WT	WT	WT	WT	WT	WT	WT	WT	WT	Mut	WT	WT	WT	Mut	WT	WT	Mut	NA	0.510483	1.01821	0.272537	0.680756	0.577491	-0.194657	-0.482338	-0.0568819	-0.40321	-1.22543
U2046	0.0593	0	0.422	0.5187	Class 3	0.582054	Ta	Low grade	< 3 cm	No	Low	Mut	WT	WT	WT	Mut	WT	WT	WT	WT	WT	WT	WT	WT	WT	WT	WT	NA	NA	NA	NA	NA	0.452771	0.0777234	0.322123	-0.00866547	0.366686	0.0129906	0.272099	-0.406964	0.474676	0.335782
U0264	0	0	0.0993	0.9007	Class 3	0.587144	Ta	Low grade	< 3 cm	No	Low	Mut	WT	WT	WT	WT	WT	WT	WT	WT	WT	WT	WT	WT	WT	WT	WT	Mut	WT	WT	WT	Diploid	-0.11629	-0.877345	0.14848	-1.33731	0.323079	-0.844883	-1.35127	-0.561795	0.102943	-0.468735
U0397	0	0	0.4798	0.5202	Class 3	0.587425	T1	Low grade	>= 3 cm	No	High	Mut	WT	WT	WT	WT	WT	WT	WT	WT	WT	WT	WT	WT	WT	WT	WT	NA	NA	NA	NA	NA	1.85692	0.471919	0.459047	0.998146	0.321192	0.202922	-0.0627392	0.834843	0.201942	0.792077
U0976	0.0706	0	0.3893	0.5402	Class 3	0.593075	Ta	Low grade	>= 3 cm	No	Low	WT	WT	Mut	Mut	WT	WT	WT	WT	WT	WT	WT	WT	WT	WT	WT	WT	Mut	WT	WT	Mut	NA	0.205687	0.785259	-0.641056	-0.245684	-0.208563	-0.0368957	-0.576474	0.151416	-0.182406	-0.673585
U1182	0.199	0.1781	0	0.6228	Class 3	0.595884	Ta	Low grade	< 3 cm	No	Low	Mut	WT	WT	Mut	WT	WT	WT	WT	WT	WT	WT	WT	WT	WT	WT	WT	Mut	WT	WT	Mut	Diploid	-2.17405	-0.877345	-1.522	-2.44899	-1.12237	-2.79343	-0.906159	-1.42554	-0.306513	0.0306496
U0278	0.0886	0	0.2757	0.6357	Class 3	0.597715	Ta	Low grade	>= 3 cm	No	Low	WT	WT	Mut	WT	WT	WT	WT	WT	WT	WT	WT	WT	WT	WT	WT	WT	Mut	WT	WT	Mut	NA	-0.195159	-0.877345	-0.282503	-1.19977	0.738705	-0.64585	-1.61201	-0.416556	-0.292877	-0.374258
U1005	0.2871	0	0	0.7129	Class 3	0.597904	Ta	Low grade	< 3 cm	No	Low	WT	WT	WT	WT	WT	WT	WT	WT	WT	WT	WT	WT	WT	WT	WT	WT	Mut	Mut	WT	WT	NA	-1.23972	0.229288	-1.31275	-1.22595	-0.460104	-0.914476	-1.66642	-0.411479	-0.427093	0.234036
U1256	0.3253	0	0	0.6747	Class 3	0.604923	Ta	Low grade	Unknown	No	Low	Mut	Mut	WT	WT	WT	WT	WT	WT	WT	WT	WT	WT	WT	WT	WT	WT	Mut	WT	WT	Mut	Diploid	-1.22727	-0.877345	-1.24917	-2.52528	-0.0643402	-1.06793	-2.12471	-0.382067	-0.775537	-0.866335
U0394	0.0437	0.1547	0.3412	0.4604	Class 3	0.615778	Ta	Low grade	< 3 cm	No	Low	Mut	WT	WT	WT	WT	WT	WT	WT	WT	WT	WT	WT	WT	WT	WT	WT	Mut	WT	WT	Mut	NA	-1.05269	-0.877345	-1.57197	-1.22049	-0.240096	-1.13038	0.101921	-0.315794	-0.876783	-0.996243
U0426	0.1181	0	0.5395	0.3424	Class 3	0.633559	Ta	Low grade	< 3 cm	No	Low	Mut	WT	WT	Mut	WT	WT	WT	WT	WT	WT	WT	WT	WT	WT	WT	Mut	Mut	WT	WT	Mut	Diploid	0.943276	0.6611	-0.251442	-0.289338	-0.50264	0.158603	0.958708	0.245433	-0.0983296	-0.539754
U1148	0.0667	0	0	0.9333	Class 3	0.635626	Ta	Low grade	< 3 cm	No	Low	Mut	WT	WT	WT	WT	WT	WT	WT	WT	WT	WT	WT	WT	WT	WT	WT	Mut	WT	WT	Mut	Diploid	-1.10198	0.50411	-0.225271	-2.33787	-0.522778	-0.733184	-0.704635	-1.01111	-0.426965	-1.62317
U0598	0	0	0.5695	0.4305	Class 3	0.636627	T1	High grade	< 3 cm	No	High	WT	Mut	Mut	WT	WT	WT	WT	WT	WT	WT	WT	WT	WT	WT	WT	WT	Mut	Mut	WT	Mut	Diploid	0.219061	2.2668	0.548401	-0.423175	0.245641	0.211266	-1.21043	1.15074	0.0272796	-1.07109
U0558	0	0	0	1	Class 3	0.637337	Ta	Low grade	Unknown	No	Low	WT	WT	WT	WT	WT	WT	WT	Mut	WT	WT	WT	WT	WT	WT	WT	WT	Mut	WT	WT	Mut	NA	-1.41145	-0.877345	-0.432369	-2.44816	-0.298968	-0.698388	-1.48747	-0.996546	-0.139693	-1.05062
U0657	0.4007	0	0	0.5993	Class 3	0.63784	T1	Low grade	< 3 cm	No	High	WT	WT	WT	WT	WT	WT	WT	WT	Mut	WT	WT	WT	WT	WT	WT	WT	Mut	WT	WT	Mut	Diploid	-0.130498	-0.877345	-1.20007	-2.13404	-0.578349	-1.34187	-0.812292	-0.245811	0.0355531	-0.137214
U1271	0.3858	0	0	0.6142	Class 3	0.640983	Ta	Low grade	< 3 cm	No	Low	Mut	WT	Mut	WT	WT	WT	WT	WT	WT	WT	WT	WT	WT	WT	WT	WT	Mut	WT	WT	Mut	Diploid	-0.299705	-0.143671	-0.908032	-1.51662	-0.718352	-0.97769	-1.53679	-0.804117	0.0978336	-1.05462
U1289	0.3162	0.0401	0	0.6437	Class 3	0.641738	Ta	Low grade	< 3 cm	No	Low	WT	WT	WT	WT	WT	WT	WT	WT	WT	WT	WT	WT	WT	WT	WT	WT	Mut	WT	WT	Mut	Diploid	-1.28363	-0.877345	-1.02043	-2.05056	-1.12237	-1.54274	-0.557015	-0.204974	-0.368939	-0.428843
U0106	0.2731	0	0.0103	0.7167	Class 3	0.648487	Ta	Low grade	< 3 cm	No	Low	Mut	Mut	WT	Mut	WT	WT	WT	WT	WT	WT	WT	WT	WT	Mut	WT	WT	Mut	WT	WT	Mut	Diploid	-1.32799	1.67233	-1.04441	-1.31082	-0.439982	-2.44879	-1.03008	-0.784218	-0.707213	-1.32794
U1153	0.108	0.0091	0	0.883	Class 3	0.651405	Ta	Low grade	< 3 cm	No	Low	WT	WT	WT	WT	WT	WT	Mut	WT	WT	WT	WT	WT	WT	Mut	WT	WT	Mut	WT	WT	WT	Diploid	-1.1579	-0.877345	0.109498	-1.82295	-0.138325	-0.36116	-1.13793	0.0434631	-0.216608	-0.260533
U1057	0.3591	0	0	0.6409	Class 3	0.652279	Ta	Low grade	< 3 cm	Yes	Low	Mut	Mut	WT	WT	WT	WT	WT	WT	WT	WT	WT	WT	WT	WT	WT	WT	NA	NA	NA	NA	Diploid	-1.07021	-0.877345	-1.64237	-1.23252	-0.593709	-0.962397	-1.30077	-0.271537	-0.137505	-1.13845
U0655	0.3413	0.0335	0	0.6252	Class 3	0.65284	T1	High grade	< 3 cm	No	High	WT	Mut	Mut	WT	WT	WT	WT	WT	WT	WT	WT	WT	WT	WT	WT	WT	Mut	Mut	WT	Mut	Diploid	-1.18993	-0.877345	-1.43356	-1.33678	-1.12237	-1.53521	-0.591147	-0.214323	-0.707409	-1.74536
U1248	0.1525	0.1378	0.0354	0.6743	Class 3	0.65396	Ta	Low grade	Unknown	No	Low	WT	Mut	WT	WT	WT	WT	WT	WT	WT	WT	WT	WT	WT	WT	WT	WT	Mut	WT	WT	Mut	Diploid	-0.42988	-0.877345	-0.369937	-0.813753	-0.102926	-0.417102	0.199554	-0.132298	0.168118	0.51277
U0587	0.0932	0.0147	0.0289	0.8632	Class 3	0.657789	Ta	Low grade	Unknown	No	Low	WT	WT	Mut	WT	WT	Mut	WT	WT	WT	WT	WT	WT	WT	WT	WT	WT	WT	Mut	WT	Mut	Diploid	-1.14572	-0.877345	-1.13412	-0.797373	-0.377544	-2.3175	-0.833641	-0.725886	-1.27907	-2.09679
U2039	0.3829	0.0208	0.1906	0.4057	Class 3	0.658814	Ta	Low grade	< 3 cm	No	Low	WT	WT	WT	WT	WT	WT	WT	Mut	WT	WT	WT	WT	WT	WT	Mut	WT	NA	NA	NA	NA	NA	-1.45464	-0.323241	-1.3469	-0.877808	-0.509388	-1.77495	-1.79269	-0.262767	-0.327639	-1.04345
U0555	0	0	0.2806	0.7194	Class 3	0.659201	Ta	Low grade	Unknown	No	Low	WT	WT	Mut	Mut	Mut	WT	WT	WT	WT	WT	WT	WT	WT	WT	WT	WT	Mut	Mut	WT	Mut	Diploid	-1.02098	-0.877345	-0.56349	-0.26398	-0.586918	-1.00759	-1.08465	-0.257857	-0.736412	-1.37938
U0337	0.0996	0	0.2628	0.6376	Class 3	0.659955	Ta	High grade	>= 3 cm	No	High	WT	WT	Mut	WT	WT	Mut	WT	WT	WT	WT	WT	WT	WT	WT	WT	WT	Mut	Mut	WT	WT	Diploid	-0.521693	-0.877345	-0.950957	-0.816198	-0.842273	-0.554649	-0.410718	-0.0726251	0.307073	-0.138462
U0349	0.0125	0	0	0.9875	Class 3	0.669837	Ta	Low grade	Unknown	No	Low	WT	Mut	WT	WT	WT	WT	Mut	Mut	WT	WT	WT	WT	WT	WT	WT	Mut	NA	NA	NA	NA	NA	-1.77005	-0.877345	-1.8892	-1.56418	-0.440017	-1.39777	-1.72743	-0.713469	-0.21327	-1.63615
U1338	0	0	0.3457	0.6543	Class 3	0.684059	Ta	Low grade	>= 3 cm	No	Low	WT	Mut	Mut	WT	WT	WT	WT	WT	WT	WT	WT	WT	WT	WT	WT	WT	Mut	Mut	WT	Mut	Diploid	0.64306	0.920423	-0.17467	0.278745	0.00183153	-0.273166	-0.205392	-1.18519	-0.698041	-0.12052
U0154	0.1267	0.0318	0	0.8415	Class 3	0.684235	Ta	Low grade	< 3 cm	No	Low	Mut	Mut	WT	WT	Mut	WT	WT	WT	WT	WT	WT	WT	WT	Mut	WT	WT	Mut	WT	WT	Mut	NA	-1.50144	0.687252	-1.25171	-1.45438	-0.743579	-1.93849	-2.79729	-0.874027	-1.2627	-1.91023
U0188	0.0447	0	0	0.9553	Class 3	0.686072	Ta	Low grade	< 3 cm	Yes	Low	WT	WT	WT	WT	WT	WT	WT	WT	WT	WT	WT	WT	WT	WT	WT	WT	Mut	WT	WT	WT	NA	-1.21509	-0.877345	-1.07546	-2.0042	-0.832691	0.120995	-1.14959	-0.661006	-0.618296	-0.41535
U1240	0.3387	0.0559	0.057	0.5484	Class 3	0.699666	T1	Low grade	Unknown	No	Low	Mut	WT	WT	WT	WT	WT	Mut	WT	WT	WT	WT	WT	WT	WT	WT	WT	Mut	WT	WT	Mut	Diploid	-1.19278	-0.877345	-1.18619	-0.722795	-0.364364	-1.91422	-1.16457	-0.890926	0.775234	-0.586434
U0534	0	0	0.0482	0.9518	Class 3	0.703249	T1	Low grade	Unknown	No	Low	WT	WT	WT	WT	Mut	WT	WT	WT	WT	WT	WT	WT	WT	WT	WT	WT	Mut	WT	WT	Mut	Diploid	-1.0332	1.01641	-0.210033	-1.1406	-0.118021	-0.461936	-0.724368	-0.476323	-0.272799	-0.0423637
U0589	0	0.0485	0.2459	0.7056	Class 3	0.716151	Ta	High grade	< 3 cm	No	Low	WT	WT	WT	WT	Mut	WT	WT	WT	WT	WT	WT	WT	WT	WT	WT	WT	WT	WT	WT	WT	Diploid	-1.15546	-0.877345	-1.09369	1.45016	-0.461806	-1.71587	-0.66737	-1.16761	-0.760447	-0.608351
U2064	0	0.2241	0.0144	0.7615	Class 3	0.72421	Ta	Low grade	Unknown	No	Low	WT	WT	Mut	WT	Mut	WT	WT	WT	WT	WT	WT	WT	WT	WT	WT	WT	NA	NA	NA	NA	NA	0.618367	-0.170578	-0.31992	-0.554436	0.280771	-0.149629	0.347399	-0.299844	0.47294	-0.606475
U0638	0.3353	0.0131	0	0.6517	Class 3	0.726273	Ta	Low grade	>= 3 cm	No	Low	WT	WT	Mut	WT	WT	WT	WT	WT	WT	WT	WT	WT	WT	WT	WT	WT	Mut	Mut	WT	Mut	Diploid	-0.813629	0.619286	-0.261724	-1.48178	0.0441417	-1.04615	-0.385119	-0.10863	0.140515	-0.670858
U0461	0.1681	0.228	0.15	0.4539	Class 3	0.733826	Ta	Low grade	Unknown	No	Low	WT	WT	WT	WT	WT	Mut	WT	Mut	WT	WT	WT	WT	WT	WT	WT	WT	WT	WT	WT	WT	Not_diploid	0.308508	-0.877345	-0.853035	-0.173784	-1.12237	-0.985396	0.324829	0.00641152	0.991444	0.331456
U0322	0.2561	0	0.1928	0.5512	Class 3	0.738823	Ta	Low grade	< 3 cm	No	Low	Mut	Mut	WT	WT	WT	WT	Mut	WT	WT	WT	WT	WT	WT	WT	WT	WT	NA	Mut	WT	Mut	NA	-0.42833	0.497014	-0.645338	-0.869631	-0.424615	-1.15842	-0.217409	-0.372234	0.266348	-0.185098
U1232	0.0204	0.1157	0.6019	0.2619	Class 3	0.767979	Ta	Low grade	Unknown	No	Low	WT	WT	Mut	WT	Mut	WT	WT	WT	WT	WT	WT	WT	WT	WT	WT	WT	Mut	Mut	Mut	WT	Diploid	-0.210964	-0.877345	0.128168	1.29434	0.594016	-0.185279	-0.720377	0.271789	0.142161	-0.187484
U1146	0.0483	0.0753	0.0237	0.8528	Class 3	0.778619	Ta	High grade	>= 3 cm	No	High	WT	WT	Mut	WT	WT	WT	WT	WT	WT	WT	WT	WT	WT	WT	WT	WT	Mut	Mut	WT	Mut	Diploid	-0.438205	-0.877345	0.363823	-0.862886	0.336846	-0.594207	0.178789	-0.114139	-0.0818355	-0.135374
U0551	0.2079	0.1211	0	0.6709	Class 3	0.780416	T1	High grade	Unknown	No	High	Mut	Mut	WT	Mut	WT	WT	WT	WT	Mut	WT	WT	WT	WT	WT	WT	WT	Mut	WT	WT	Mut	Diploid	-1.10248	-0.877345	-0.934441	-1.76929	-0.412951	-0.431476	-0.91059	-0.325898	-0.17667	-0.0313476
U1388	0	0.0264	0	0.9736	Class 3	0.783328	Ta	Low grade	< 3 cm	No	Low	WT	Mut	WT	WT	WT	WT	WT	WT	WT	WT	WT	WT	Mut	WT	WT	WT	Mut	NA	WT	NA	Diploid	-0.717627	0.710251	0.403521	-1.84012	0.213486	-1.28193	-0.706452	-0.55226	-0.424226	-0.29219
U1084	0	0	0.3057	0.6943	Class 3	0.783693	T1	Low grade	Unknown	No	High	WT	WT	WT	WT	WT	WT	WT	WT	Mut	WT	WT	WT	WT	Mut	WT	WT	Mut	WT	WT	WT	NA	0.155337	0.380121	0.400846	0.870641	0.0778609	-0.491119	-0.668693	0.123696	-0.905692	-0.63892
U0160	0	0.0067	0.1794	0.814	Class 3	0.793907	T1	High grade	< 3 cm	No	High	WT	WT	WT	WT	WT	WT	WT	WT	WT	WT	WT	WT	WT	WT	WT	WT	WT	WT	WT	WT	Diploid	0.479723	-0.877345	0.509501	-0.518467	-0.1943	0.141406	0.552064	-0.445979	-0.210387	-0.0640452
U0550	0.2611	0	0	0.7389	Class 3	0.796093	Ta	High grade	Unknown	No	Low	WT	WT	Mut	WT	WT	WT	WT	WT	WT	WT	WT	WT	WT	WT	WT	WT	Mut	Mut	WT	WT	Not_diploid	-1.5197	-0.877345	-1.33917	-1.22313	-0.583576	-1.74021	-1.50296	-1.0949	-0.239752	-0.787267
U0585	0.0657	0	0	0.9343	Class 3	0.806171	Ta	Low grade	Unknown	No	Low	WT	WT	Mut	WT	WT	WT	WT	WT	WT	WT	WT	WT	WT	WT	WT	WT	Mut	Mut	WT	Mut	Diploid	-0.752453	1.20864	-0.0376203	-1.25346	0.186135	-0.997063	-1.58961	0.78446	1.03089	0.774188
U0903	0.0528	0	0.0263	0.9209	Class 3	0.812602	Ta	Low grade	< 3 cm	No	Low	WT	WT	Mut	WT	WT	WT	WT	WT	WT	WT	Mut	WT	WT	Mut	WT	WT	Mut	Mut	WT	Mut	NA	-0.872327	-0.396498	-1.07894	-0.920599	-0.492926	-0.639473	-0.65709	-0.955501	-0.562971	-1.46977
U2116	0.4473	0	0.0126	0.5402	Class 3	0.812733	Ta	Low grade	< 3 cm	No	Low	Mut	WT	WT	WT	WT	WT	Mut	WT	WT	WT	WT	WT	WT	WT	WT	WT	NA	NA	NA	NA	NA	-0.808276	-0.877345	-1.53676	-1.7777	-0.236378	-1.93975	0.214562	-0.317521	-0.890409	-1.14604
U1032	0.1412	0	0	0.8588	Class 3	0.814944	Ta	Low grade	< 3 cm	Yes	High	Mut	WT	WT	WT	WT	WT	WT	WT	WT	WT	WT	WT	WT	WT	WT	WT	NA	NA	NA	NA	NA	-1.30007	-0.877345	-1.45201	-1.31079	-0.276257	-2.01465	-2.00728	-0.69501	0.287765	0.482707
U0627	0	0	0.2412	0.7588	Class 3	0.818516	T1	High grade	< 3 cm	No	High	WT	Mut	Mut	WT	WT	WT	WT	WT	WT	WT	WT	WT	WT	WT	WT	WT	Mut	Mut	WT	Mut	Diploid	-0.689654	-0.877345	0.0723136	-0.315657	0.114483	-0.116552	-1.1521	-0.226177	0.208245	-0.110975
U0151	0.1098	0.1437	0	0.7465	Class 3	0.819401	Ta	High grade	< 3 cm	No	Low	WT	WT	WT	WT	Mut	WT	WT	Mut	WT	WT	WT	WT	WT	WT	WT	WT	Mut	WT	WT	Mut	Diploid	-0.921073	-0.877345	-0.867856	-0.725482	0.925359	-1.57434	-0.699497	-0.760292	-0.417443	-0.429708
U0346	0.1777	0	0	0.8223	Class 3	0.820095	Ta	High grade	< 3 cm	No	High	Mut	WT	WT	WT	WT	WT	WT	WT	WT	WT	WT	WT	WT	WT	WT	WT	Mut	WT	WT	Mut	NA	-0.885701	0.945981	-0.532714	-1.45406	-0.200185	0.610597	-1.84705	-0.0367684	0.770465	-0.131629
U0666	0.0785	0	0	0.9215	Class 3	0.82127	Ta	Low grade	< 3 cm	Yes	Low	WT	WT	WT	WT	WT	WT	WT	WT	WT	WT	WT	WT	WT	Mut	WT	WT	Mut	WT	WT	WT	Diploid	-1.58544	-0.877345	-2.1167	-1.55252	-0.570505	-2.83633	-2.02008	-1.32516	-0.941233	-0.945637
U1055	0	0.1642	0	0.8358	Class 3	0.821734	Ta	High grade	< 3 cm	No	Low	Mut	Mut	WT	WT	Mut	WT	Mut	WT	WT	WT	WT	WT	WT	WT	WT	WT	WT	WT	WT	Mut	Not_diploid	-0.866372	-0.877345	-1.01024	-0.433348	0.41381	-0.298553	-0.926246	0.10197	-0.912955	-1.10997
U0316	0.0813	0	0.2473	0.6713	Class 3	0.821766	Ta	High grade	>= 3 cm	No	High	Mut	WT	WT	Mut	Mut	WT	WT	Mut	WT	WT	WT	WT	WT	WT	WT	WT	NA	WT	WT	Mut	Diploid	-0.371689	-0.877345	0.18959	-0.100545	0.267421	-0.453773	-0.882384	-0.333518	-0.0349995	-0.835608
U0653	0	0	0.4525	0.5475	Class 3	0.821936	T1	High grade	Unknown	No	High	WT	WT	Mut	WT	WT	WT	WT	WT	Mut	WT	WT	WT	WT	WT	WT	WT	Mut	Mut	WT	WT	Diploid	-0.707484	-0.877345	-0.718041	-0.228111	-0.738342	-0.250751	-0.867508	-0.491573	0.0433685	-0.791231
U0439	0	0	0	1	Class 3	0.822565	Ta	Low grade	< 3 cm	No	Low	Mut	Mut	WT	Mut	WT	WT	WT	WT	WT	WT	WT	WT	WT	WT	WT	WT	NA	NA	NA	NA	NA	-1.55681	-0.877345	-1.34614	-1.07667	-0.730805	-0.552611	-2.3366	-0.304566	-0.657628	-1.19431
U0153	0.1316	0	0	0.8684	Class 3	0.823181	Ta	Low grade	>= 3 cm	No	Low	WT	WT	WT	WT	WT	WT	WT	WT	WT	WT	Mut	WT	WT	WT	WT	WT	Mut	WT	WT	WT	Diploid	-1.76007	-0.877345	-0.55165	-2.07255	-0.571856	-0.83627	-1.11191	-0.545634	-0.300448	-0.671866
U0307	0	0	0.0539	0.9461	Class 3	0.82379	Ta	Low grade	< 3 cm	Yes	Low	WT	Mut	Mut	Mut	WT	WT	WT	WT	WT	WT	WT	WT	WT	WT	WT	WT	Mut	Mut	WT	Mut	Diploid	-1.31656	-0.877345	-0.516649	-0.833609	-0.155821	-0.756819	-2.07441	-0.15302	-0.0319438	-1.04131
U0437	0.0954	0	0	0.9046	Class 3	0.823885	Ta	Low grade	Unknown	No	Low	Mut	WT	WT	Mut	WT	WT	WT	WT	WT	WT	WT	WT	WT	WT	WT	Mut	Mut	WT	WT	WT	Diploid	-1.70983	-0.877345	-1.20645	-1.48923	-0.477328	-0.575562	-2.77922	-0.901359	-0.967954	-2.52025
U0794	0.0593	0	0	0.9407	Class 3	0.823906	Ta	Low grade	Unknown	No	Low	WT	WT	WT	WT	Mut	WT	WT	WT	WT	WT	WT	WT	WT	WT	WT	WT	Mut	WT	WT	WT	NA	-0.230097	2.08388	0.192768	-0.978997	0.499412	-0.145617	-1.34	-0.423214	-0.199442	0.163297
U0199	0	0.1177	0.0599	0.8224	Class 3	0.824021	Ta	High grade	>= 3 cm	No	High	Mut	WT	WT	WT	WT	WT	WT	WT	WT	WT	WT	WT	WT	WT	WT	WT	Mut	WT	WT	Mut	Not_diploid	-0.972272	0.744092	-1.02968	-1.06272	0.348635	-1.11852	-1.05929	-0.218632	-0.526463	-1.53251
U0411	0.1308	0.0032	0	0.866	Class 3	0.824129	Ta	Low grade	< 3 cm	No	Low	WT	WT	Mut	WT	Mut	WT	WT	WT	WT	WT	WT	WT	WT	WT	WT	WT	Mut	Mut	WT	WT	Diploid	-0.843735	-0.877345	-0.70094	-0.918536	0.354194	-0.766445	-1.58799	-0.556066	-0.651822	-1.01023
U0631	0.3419	0	0.065	0.5931	Class 3	0.824169	Ta	Low grade	< 3 cm	No	Low	WT	Mut	WT	WT	WT	WT	WT	WT	WT	WT	WT	WT	WT	WT	WT	WT	Mut	WT	WT	Mut	NA	-0.232828	-0.63574	0.411289	-0.307564	0.00702778	-0.870427	-1.04597	0.205895	0.164003	-0.0810817
U0261	0	0	0.0597	0.9403	Class 3	0.824269	Ta	Low grade	< 3 cm	No	Low	WT	WT	WT	Mut	WT	WT	WT	WT	WT	WT	WT	WT	WT	WT	WT	WT	NA	NA	NA	NA	NA	-0.37263	-0.877345	-0.0372966	-1.4522	0.363873	-1.00417	-0.795538	-0.921169	-0.645423	-0.866373
U1404	0	0.0951	0.0053	0.8996	Class 3	0.824853	Ta	Low grade	< 3 cm	No	Low	Mut	WT	WT	WT	WT	WT	WT	WT	WT	WT	WT	WT	WT	WT	WT	WT	Mut	WT	WT	Mut	Diploid	-0.474548	1.77189	-0.357565	-0.842896	-0.592432	-0.401104	-0.198664	-0.600583	0.575475	0.924088
U2065	0	0	0.2738	0.7262	Class 3	0.825009	Ta	Low grade	>= 3 cm	No	Low	Mut	WT	WT	WT	WT	WT	WT	WT	WT	WT	WT	WT	WT	WT	WT	WT	NA	NA	NA	NA	NA	-0.891047	0.306128	-0.470501	-0.366055	-0.326843	-0.687129	-1.57104	-0.551568	-0.206816	-0.51809
U0267	0	0	0.3291	0.6709	Class 3	0.825158	Ta	Low grade	>= 3 cm	No	Low	Mut	WT	WT	WT	Mut	WT	Mut	WT	WT	WT	WT	WT	WT	WT	WT	Mut	Mut	WT	WT	Mut	Diploid	-0.399646	-0.877345	-0.165811	0.455578	0.191362	-0.296831	-0.831985	-0.107762	0.123226	1.32158
U0122	0	0	0	1	Class 3	0.825188	Ta	Low grade	< 3 cm	No	Low	Mut	WT	WT	WT	WT	WT	WT	WT	WT	WT	WT	WT	WT	WT	WT	WT	Mut	WT	WT	Mut	Diploid	-2.21598	-0.877345	-1.23505	-1.46432	-0.526191	-0.904113	-2.08141	-1.5626	-0.794027	-0.531745
U0421	0	0	0.0864	0.9136	Class 3	0.825201	Ta	Low grade	< 3 cm	Yes	High	Mut	WT	WT	Mut	WT	WT	WT	WT	WT	WT	WT	WT	WT	WT	WT	WT	NA	NA	NA	NA	NA	-0.430248	-0.877345	-1.04632	-1.46651	0.113219	-0.800519	-1.8073	0.193817	0.172354	-0.509411
U0912	0	0	0.0326	0.9674	Class 3	0.825248	Ta	Low grade	< 3 cm	No	Low	WT	WT	Mut	WT	WT	WT	WT	WT	WT	WT	WT	WT	WT	WT	WT	WT	Mut	Mut	WT	Mut	NA	-0.688787	1.5867	-0.555491	-1.34482	0.147001	-1.78152	-1.7426	-0.388257	0.0721683	-0.764375
U1108	0	0	0	1	Class 3	0.825466	Ta	Low grade	< 3 cm	No	Low	WT	WT	WT	WT	WT	Mut	WT	WT	WT	WT	WT	WT	Mut	WT	WT	WT	Mut	WT	WT	Mut	Diploid	-1.55668	0.761037	-0.847296	-1.51191	-0.0772822	-1.66817	-2.07164	-0.786503	-0.804188	-0.949503
U0425	0	0	0	1	Class 3	0.825538	Ta	Low grade	< 3 cm	No	Low	Mut	WT	WT	WT	Mut	WT	WT	WT	WT	WT	WT	WT	WT	WT	WT	WT	Mut	WT	WT	WT	Diploid	-1.79577	-0.877345	-1.15324	-2.30875	-0.530947	-1.14491	-1.49521	-0.680311	-0.311467	-1.44346
U1113	0	0	0.0863	0.9137	Class 3	0.825602	Ta	High grade	Unknown	No	Low	Mut	Mut	WT	WT	WT	WT	WT	WT	WT	WT	WT	WT	WT	WT	WT	Mut	Mut	WT	WT	WT	Diploid	-1.83461	-0.877345	-1.24304	-0.474382	0.14883	-0.933717	-1.40757	-0.196869	0.541044	-0.23183
U0184	0.1073	0	0	0.8927	Class 3	0.825696	Ta	Low grade	< 3 cm	No	Low	Mut	WT	WT	WT	WT	WT	WT	WT	WT	WT	WT	WT	WT	WT	WT	WT	Mut	WT	WT	Mut	Diploid	0.0315537	-0.877345	0.865829	-1.25938	0.450616	-0.991629	-0.738446	0.108693	-0.915262	-0.158942
U0614	0	0	0.1383	0.8617	Class 3	0.825738	Ta	Low grade	< 3 cm	No	Low	WT	WT	WT	WT	WT	WT	WT	WT	WT	WT	WT	WT	WT	WT	WT	Mut	Mut	WT	NA	Mut	Diploid	-0.576415	-0.877345	-0.268213	-0.592612	0.128113	-1.50122	-1.22371	-0.547622	-0.741848	-0.905865
U2063	0.1259	0.0862	0	0.7879	Class 3	0.825954	Ta	Low grade	Unknown	No	Low	WT	WT	WT	WT	WT	WT	WT	WT	WT	WT	WT	WT	WT	Mut	WT	WT	NA	NA	NA	NA	NA	-1.36061	-0.0306895	-0.625809	-1.49148	-0.494239	-1.7964	-1.01524	-0.452704	-0.399154	-1.04349
U0928	0.1586	0	0	0.8414	Class 3	0.826196	Ta	High grade	< 3 cm	No	High	Mut	WT	WT	Mut	WT	WT	WT	WT	WT	WT	WT	WT	WT	WT	WT	WT	NA	NA	NA	NA	NA	-1.34267	-0.877345	-0.538891	-1.65689	-0.306772	-0.677388	-1.03349	-0.925518	-0.199719	-0.612394
U2113	0.0642	0	0	0.9358	Class 3	0.826208	Ta	Low grade	< 3 cm	No	Low	Mut	WT	WT	WT	WT	Mut	WT	WT	WT	WT	WT	WT	WT	WT	WT	WT	NA	NA	NA	NA	NA	-1.34255	-0.877345	-1.7004	-1.40817	-0.594341	-0.454241	-1.7703	-0.848649	-0.741363	-0.734741
U0262	0	0	0.0232	0.9768	Class 3	0.826523	Ta	Low grade	< 3 cm	No	Low	Mut	WT	WT	WT	WT	WT	WT	WT	Mut	WT	WT	WT	WT	WT	WT	WT	Mut	WT	WT	Mut	Diploid	-1.24285	-0.125739	-0.196534	-1.41087	0.149717	-1.76075	-0.867003	-0.169826	-0.252527	0.827779
U0635	0	0	0.1359	0.8641	Class 3	0.826549	Ta	Low grade	< 3 cm	No	Low	Mut	WT	WT	Mut	Mut	WT	WT	WT	WT	WT	WT	WT	WT	WT	WT	WT	Mut	WT	WT	WT	Diploid	0.0106931	-0.877345	-0.104831	-0.618965	0.26458	-0.470525	0.10197	-0.580046	-0.409068	-0.367998
U0459	0	0	0.0254	0.9746	Class 3	0.827083	T1	Low grade	>= 3 cm	No	High	WT	WT	WT	WT	WT	WT	Mut	WT	WT	WT	WT	WT	WT	WT	WT	WT	Mut	WT	WT	WT	Diploid	-1.17126	-0.877345	-0.321729	-1.00166	0.00339036	-0.319526	-1.52866	-0.786551	0.62065	0.683555
U0469	0	0	0	1	Class 3	0.827434	Ta	Low grade	< 3 cm	No	Low	Mut	WT	WT	Mut	WT	WT	WT	WT	WT	WT	WT	WT	WT	WT	WT	WT	Mut	WT	WT	Mut	Diploid	-1.63678	-0.877345	-0.73101	-0.986326	-0.760834	-1.57743	-2.01994	-0.673874	-0.31364	-0.433279
U1409	0.1106	0.111	0.0216	0.7568	Class 3	0.828124	Ta	Low grade	< 3 cm	Yes	Low	WT	WT	Mut	WT	WT	WT	WT	WT	WT	WT	WT	WT	WT	WT	WT	WT	WT	Mut	Mut	WT	NA	-1.40869	-0.877345	-1.53452	-0.666975	-0.434852	-1.27996	-0.869601	-0.138035	-0.181792	-0.682679
U1103	0	0.0082	0	0.9918	Class 3	0.828429	Ta	Low grade	< 3 cm	No	Low	Mut	WT	Mut	Mut	Mut	Mut	WT	WT	Mut	WT	WT	WT	WT	Mut	WT	WT	Mut	Mut	WT	Mut	Diploid	-1.61567	-0.877345	-1.06811	-2.21422	-0.332507	-1.44801	-1.97716	-0.425095	-0.776466	-2.5687
U0344	0	0.0199	0.282	0.6981	Class 3	0.829057	Ta	Low grade	Unknown	No	Low	WT	WT	WT	WT	Mut	WT	WT	Mut	WT	WT	WT	WT	WT	WT	WT	WT	Mut	WT	WT	Mut	NA	-0.899587	-0.877345	-0.0651641	-0.241781	0.780009	-0.205702	-1.20513	-0.49824	0.428752	0.13754
U0454	0	0	0.0226	0.9774	Class 3	0.829062	Ta	High grade	< 3 cm	No	Low	Mut	Mut	WT	WT	WT	WT	WT	WT	WT	WT	WT	WT	WT	WT	WT	WT	Mut	Mut	WT	Mut	Diploid	-0.366319	-0.877345	-0.639039	-1.15565	-0.299898	-1.03166	-1.63192	-0.76043	-0.106993	-1.36759
U2057	0	0	0.3597	0.6403	Class 3	0.829148	Ta	Low grade	< 3 cm	No	Low	Mut	Mut	Mut	Mut	WT	WT	WT	WT	WT	WT	WT	WT	WT	WT	WT	Mut	NA	NA	NA	NA	NA	-1.07884	-0.877345	-0.755922	-0.169914	-0.141413	-0.791348	-1.3423	-0.278672	0.207901	-0.34657
U0531	0	0	0.036	0.964	Class 3	0.829197	T1	Low grade	Unknown	Yes	High	Mut	WT	WT	WT	Mut	WT	WT	WT	Mut	WT	WT	WT	WT	WT	WT	WT	Mut	WT	NA	Mut	Not_diploid	-0.235864	-0.228183	0.641734	-0.0734106	-0.050545	-0.202514	-1.55543	-0.553938	-0.81562	-0.793509
U0329	0.1056	0.0268	0	0.8676	Class 3	0.829311	Ta	Low grade	Unknown	No	Low	Mut	WT	WT	WT	WT	WT	WT	WT	WT	WT	WT	WT	WT	WT	WT	WT	Mut	WT	WT	Mut	Diploid	-1.06035	-0.329256	-0.691234	-1.76176	-0.772519	-1.3261	-1.88204	-0.415976	-0.677631	-1.17386
U0965	0.0893	0.134	0	0.7767	Class 3	0.82939	Ta	Low grade	< 3 cm	Yes	Low	Mut	Mut	Mut	WT	WT	WT	WT	WT	WT	WT	WT	WT	WT	WT	WT	WT	Mut	WT	WT	Mut	Diploid	-0.0287208	1.38127	-0.0685769	-0.0248416	0.966186	-1.33373	-0.397018	0.616789	0.301524	-0.419743
U0312	0	0	0	1	Class 3	0.829548	T1	Low grade	>= 3 cm	No	High	Mut	WT	WT	WT	Mut	WT	WT	Mut	WT	WT	WT	WT	WT	WT	WT	WT	Mut	WT	WT	Mut	Diploid	-1.96532	-0.877345	-1.27943	-1.85559	-0.30177	-0.413054	-1.59455	-0.135315	0.0716244	-0.538503
U1434	0	0.1978	0	0.8022	Class 3	0.829586	Ta	Low grade	< 3 cm	No	Low	Mut	WT	WT	WT	WT	WT	WT	WT	WT	WT	WT	WT	WT	WT	WT	WT	Mut	WT	WT	Mut	Not_diploid	-1.60644	-0.877345	-0.459736	-1.21439	-0.230842	-0.769109	-1.61693	-0.18215	-0.302079	-0.664256
U1300	0	0	0	1	Class 3	0.829909	Ta	High grade	>= 3 cm	No	High	Mut	WT	WT	WT	Mut	WT	WT	Mut	WT	WT	WT	WT	WT	WT	WT	WT	Mut	WT	WT	Mut	Diploid	-1.59405	-0.877345	-0.161467	-1.55009	-0.172609	-0.153652	-2.19624	-0.951914	0.121668	-0.266854
U2047	0	0	0.3675	0.6325	Class 3	0.830039	Ta	High grade	< 3 cm	No	High	WT	WT	WT	Mut	WT	WT	WT	WT	WT	WT	WT	WT	WT	WT	WT	WT	NA	NA	NA	NA	NA	-0.0876693	-0.877345	0.759428	0.33421	0.226288	0.244782	-0.911963	0.117847	0.580693	0.385692
U0648	0.0824	0.0667	0	0.8509	Class 3	0.830181	Ta	Low grade	< 3 cm	No	Low	WT	Mut	Mut	WT	WT	WT	WT	WT	WT	WT	WT	WT	WT	WT	WT	WT	Mut	Mut	WT	Mut	Diploid	-0.554361	-0.0164298	-0.326528	-1.0259	0.132394	-0.764631	-0.954486	-0.329479	1.1049	-0.764007
U2114	0.0361	0	0.2702	0.6937	Class 3	0.830346	Ta	Low grade	< 3 cm	No	Low	Mut	WT	WT	WT	WT	WT	WT	WT	WT	WT	WT	WT	WT	WT	WT	WT	NA	NA	NA	NA	NA	-0.392543	-0.877345	-0.115187	0.393889	-0.0868738	-0.0634608	-0.45313	-0.275489	-0.883669	-0.700997
U2077	0	0	0	1	Class 3	0.830436	Ta	Low grade	< 3 cm	No	Low	Mut	WT	WT	WT	WT	Mut	WT	WT	WT	WT	WT	WT	WT	WT	WT	WT	NA	NA	NA	NA	NA	-1.7966	-0.877345	-0.618648	-1.81813	-0.45498	-1.33824	-1.77242	-0.886395	-0.677153	-1.54993
U0615	0	0	0	1	Class 3	0.830711	Ta	Low grade	>= 3 cm	No	Low	WT	WT	Mut	Mut	Mut	WT	WT	WT	WT	WT	WT	WT	WT	WT	WT	WT	Mut	Mut	WT	Mut	Diploid	-1.60371	-0.877345	-0.351329	-1.77886	-0.613061	-1.16536	-1.80481	-0.34118	0.178403	-1.0533
U2029	0	0.0532	0.3021	0.6447	Class 3	0.830722	Ta	Low grade	< 3 cm	No	Low	WT	WT	WT	WT	WT	WT	WT	WT	WT	WT	WT	WT	WT	WT	WT	WT	NA	NA	NA	NA	NA	0.594794	-0.877345	0.496395	0.974261	0.867974	-0.561419	-0.882971	0.00657871	0.00562656	0.147586
U2071	0	0.0169	0.0951	0.888	Class 3	0.830912	Ta	Low grade	>= 3 cm	No	Low	WT	WT	WT	WT	WT	WT	WT	WT	WT	WT	WT	WT	WT	WT	WT	WT	NA	NA	NA	NA	NA	-0.764862	-0.877345	-0.434779	-0.738406	-0.358554	-0.824838	-1.20669	-0.350818	0.69832	0.626348
U1430	0	0.0713	0.282	0.6467	Class 3	0.832085	Ta	High grade	< 3 cm	No	High	WT	WT	WT	WT	WT	WT	WT	WT	WT	WT	Mut	WT	WT	WT	WT	WT	Mut	WT	WT	WT	Not_diploid	-0.71698	0.192535	-1.08669	-0.228361	-0.314102	-0.895665	-0.784869	-0.0974935	0.291047	0.93177
U2068	0	0	0.3946	0.6054	Class 3	0.832559	Ta	Low grade	< 3 cm	No	Low	Mut	WT	WT	WT	WT	WT	WT	WT	WT	WT	WT	WT	WT	WT	WT	WT	NA	NA	NA	NA	NA	-0.402862	0.222918	-0.238144	0.341387	-0.576025	-0.817076	-0.514505	-0.213275	0.0669817	-0.198335

## Sheet: Figure S7
Source Data for Figure S7 are available as part of the Source Data for Figure 4.

## Sheet: Figure S8
Source Data for Supplementary Figure 8 are available as part of the Source Data for Figure 5.

## Sheet: Figure S9
See separate excel file: Supplementary Source Data_Figure 9

## Sheet: Table S1-S4
	Clinical and histopathological information																			Transcriptomic features									12-gene qPCR		Copy number features		IF/IHC
UROMOL ID	Progression	PFS (months)	Recurrence	RFS (months	Recurrence rate per year	FU time (days)	Age	Gender	Smoking	Tumor stage	Tumor grade	Concomitant CIS	Growth pattern	Tumor size	Incident tumor	EORTC risk	EAU risk	BCG ever in disease course	BCG/MMC/Chemo ever	UROMOL2021 classification	Progression signature score	CIS signature score	T1HG classification	Total immune score (RNA-based)	Mutational signature 2 (median dichotomization)	Mutational signature 13 (median dichotomization)	Mutational signature 1 (median dichotomization)	Mutational signature 5 (median dichotomization)	Progression signature 12-gene qPCR (optimal cut-off)	Progression signature 12-gene qPCR	Genomic class	Genome altered in Mb	IF infiltration score
U0001	0	82.4	1	32.73	0.295307	2472	86	M	Never	Ta	Low grade	No	Papillary	< 3 cm	No	Low	Intermediate	0	No	Class 1	0.74097	0.676894	T1HG_2	-19.3922	High contribution	High contribution	Low contribution	High contribution	Low	-0.773921	GC2	343.504	NA
U0002	0	72.1	1	4.97	0.337494	2163	73	M	Former	Ta	Low grade	No	Papillary	< 3 cm	No	Low	Intermediate	0	Yes	Class 2b	0.742438	1.36832	T1HG_2	-3.48236	NA	NA	NA	NA	NA	NA	GC2	245.158	NA
U0006	0	38.47	0	38.47	0	1154	65	M	Former	Ta	High grade	No	Mixed	< 3 cm	No	High	High	0	No	Class 2b	0.867489	1.2364	T1HG_2	2.85486	Low contribution	High contribution	High contribution	Low contribution	High	2.14586	GC2	307.042	1.9945
U0007	0	62.2	1	12.83	0.391211	1866	66	M	Current	Ta	Low grade	Yes	Papillary	< 3 cm	No	Low	High	1	Yes	Class 1	0.613402	0.731532	T1HG_2	-12.284	Low contribution	High contribution	High contribution	High contribution	Low	-1.1999	GC2	230.229	NA
U0008	0	44.67	0	44.67	0	1340	79	M	Former	Ta	High grade	No	Papillary	< 3 cm	No	High	High	0	No	NA	NA	NA	NA	NA	NA	NA	NA	NA	NA	NA	GC2	218.618	NA
U0009	NA	NA	NA	NA	NA	0	84	M	Current	Ta	High grade	No	Papillary	< 3 cm	No	High	High	0	No	NA	NA	NA	NA	NA	NA	NA	NA	NA	High	2.77672	GC3	2381.46	NA
U0010	0	40.63	1	4.33	2.39541	1219	76	M	Current	Ta	Low grade	No	Papillary	< 3 cm	No	Low	Intermediate	0	Yes	Class 2b	1.05622	1.69956	T1HG_1	31.5516	NA	NA	NA	NA	NA	NA	GC3	1680.2	NA
U0011	0	68.83	0	68.83	0	2065	71	M	Never	Ta	High grade	No	Papillary	< 3 cm	Yes	Low	High	0	Yes	Class 1	0.686793	0.749518	T1HG_2	-20.2705	High contribution	High contribution	Low contribution	Low contribution	Low	-0.143225	GC2	153.24	NA
U0012	0	62	0	62	0	1860	83	F	Never	Ta	Low grade	No	Papillary	< 3 cm	No	Low	Intermediate	0	Yes	Class 2a	0.731503	0.968259	T1HG_3	-22.0926	High contribution	Low contribution	Low contribution	Low contribution	Low	0.524287	NA	NA	NA
U0013	1	15.5	1	15.5	0.784946	465	71	M	Former	Ta	Low grade	No	Papillary	< 3 cm	No	Low	Intermediate	0	No	Class 2b	0.75441	1.3528	T1HG_2	22.6651	High contribution	High contribution	Low contribution	High contribution	High	1.05142	NA	NA	NA
U0015	0	23.57	1	7.5	1.03253	707	80	F	Former	Ta	High grade	No	NA	NA	Yes	High	High	0	Yes	Class 2b	1.03571	1.15973	T1HG_2	16.6973	Low contribution	Low contribution	High contribution	High contribution	High	1.70751	GC2	352.716	NA
U0018	0	52.97	1	6.27	0.918817	1589	86	M	Former	Ta	High grade	No	Papillary	< 3 cm	No	High	High	0	No	Class 2b	0.725845	1.2278	T1HG_2	3.07576	High contribution	Low contribution	Low contribution	High contribution	Low	0.568117	GC2	125.186	NA
U0019	0	6.73	1	6.73	1.81	202	70	M	Former	T1	High grade	Yes	Papillary	< 3 cm	Yes	High	High	0	Yes	NA	NA	NA	NA	NA	NA	NA	NA	NA	High	1.19562	GC3	2172.29	NA
U0021	NA	NA	NA	NA	NA	0	53	M	Current	T1	High grade	Yes	Papillary	>= 3 cm	Yes	High	High	NA	No	NA	NA	NA	NA	NA	NA	NA	NA	NA	High	2.24475	NA	NA	NA
U0022	NA	NA	NA	NA	NA	0	84	M	Current	Ta	Low grade	No	Papillary	< 3 cm	No	Low	Intermediate	0	No	NA	NA	NA	NA	NA	NA	NA	NA	NA	High	0.965469	GC2	209.918	NA
U0023	0	36.27	0	36.27	0	1088	73	M	Former	Ta	High grade	No	Papillary	< 3 cm	No	High	High	0	Yes	Class 2b	0.643112	1.20071	T1HG_2	-1.90255	High contribution	High contribution	Low contribution	Low contribution	Low	-0.169172	GC3	397.615	NA
U0024	0	44.17	1	31.83	0.826415	1325	59	M	Current	Ta	Low grade	No	Papillary	< 3 cm	No	Low	Intermediate	0	Yes	Class 1	0.642927	1.31323	T1HG_2	-5.05208	NA	NA	NA	NA	Low	0.342847	GC2	272.112	NA
U0026	0	72.83	1	24.57	0.167048	2185	71	M	NA	Ta	High grade	No	Papillary	< 3 cm	Yes	Low	High	0	No	Class 1	0.650374	1.07813	T1HG_2	2.60323	High contribution	High contribution	High contribution	Low contribution	Low	0.0514447	GC1	0.729142	6.98939
U0027	0	81.7	0	81.7	0	2451	77	F	Current	Ta	Low grade	No	Papillary	< 3 cm	Yes	Low	Low	0	Yes	Class 1	0.493693	1.05464	T1HG_2	-14.1324	Low contribution	Low contribution	High contribution	High contribution	Low	-1.44502	GC1	22.409	0.0666059
U0028	0	10.8	1	4.77	1.12654	324	81	F	Never	Ta	Low grade	No	Papillary	< 3 cm	No	Low	Intermediate	0	Yes	Class 1	0.660234	1.03293	T1HG_2	-10.2186	Low contribution	Low contribution	Low contribution	High contribution	Low	0.339145	GC2	146.088	NA
U0029	0	50.07	1	45.43	0.49	1502	52	M	Current	Ta	Low grade	No	Papillary	< 3 cm	Yes	Low	Low	0	Yes	NA	NA	NA	NA	NA	NA	NA	NA	NA	Low	-0.911334	GC2	155.639	NA
U0032	0	62.3	1	60.9	0.195292	1869	64	M	NA	Ta	Low grade	No	Papillary	< 3 cm	No	Low	Intermediate	0	Yes	Class 1	0.319653	1.1087	T1HG_2	-15.8415	Low contribution	Low contribution	High contribution	High contribution	Low	-1.63147	GC1	0.537234	NA
U0034	0	5.43	NA	NA	NA	163	60	M	Current	Ta	Low grade	No	Papillary	< 3 cm	Yes	Low	Intermediate	NA	Yes	NA	NA	NA	NA	NA	NA	NA	NA	NA	Low	-1.41023	NA	NA	NA
U0035	0	63.97	1	37.73	0.190203	1919	70	M	Current	Ta	Low grade	No	Papillary	< 3 cm	No	Low	Intermediate	0	Yes	Class 2b	0.519049	1.14551	T1HG_2	4.50462	Low contribution	High contribution	Low contribution	High contribution	Low	-1.09666	GC1	0	NA
U0036	0	12.97	1	12.97	0.938303	389	52	M	Current	Ta	High grade	No	Papillary	< 3 cm	No	Low	High	0	No	Class 1	0.50288	0.920884	T1HG_2	-8.27283	NA	NA	NA	NA	Low	-1.08196	GC1	96.2648	NA
U0037	0	61.1	0	61.1	0	1833	71	M	Never	Ta	Low grade	No	Papillary	< 3 cm	No	Low	Intermediate	0	No	Class 1	0.663975	0.832313	T1HG_2	-5.62887	High contribution	High contribution	Low contribution	Low contribution	Low	-0.584652	GC2	196.387	NA
U0038	0	79.4	0	79.4	0	2382	60	M	Current	T1	High grade	No	Papillary	>= 3 cm	Yes	High	High	0	No	Class 2a	1.67988	2.04677	T1HG_1	-12.6386	High contribution	Low contribution	High contribution	Low contribution	High	3.26659	GC3	1860.17	1.14398
U0039	0	48.3	1	27.13	0.251898	1449	63	F	Former	Ta	High grade	No	Papillary	>= 3 cm	No	High	High	0	Yes	Class 2b	0.823074	0.958835	T1HG_2	-23.9503	NA	NA	NA	NA	Low	0.231751	GC2	288.246	NA
U0041	0	65.13	1	15.4	0.186796	1954	70	M	Former	Ta	High grade	No	Papillary	< 3 cm	No	High	High	0	Yes	Class 1	0.707948	1.07363	T1HG_2	-13.6062	NA	NA	NA	NA	Low	-0.0444938	GC2	352.027	NA
U0042	0	52.67	1	5.77	0.693038	1580	85	M	NA	Ta	Low grade	No	Papillary	< 3 cm	No	Low	Intermediate	0	No	Class 2a	0.679331	0.87928	T1HG_2	-27.9247	NA	NA	NA	NA	High	2.3292	GC2	262.205	NA
U0045	0	52.7	1	4.87	1.84693	1581	75	M	NA	Ta	Low grade	No	Papillary	< 3 cm	Yes	Low	Low	0	No	Class 1	0.426016	0.941769	T1HG_2	-11.3425	Low contribution	Low contribution	High contribution	High contribution	Low	-1.45788	GC2	148.117	0.256834
U0046	0	53.17	1	22.93	0.22884	1595	65	M	Former	T1	High grade	No	Papillary	>= 3 cm	Yes	High	High	1	Yes	Class 1	0.559908	1.18435	T1HG_2	1.394	High contribution	High contribution	High contribution	Low contribution	Low	-0.390096	GC1	0	NA
U0047	NA	NA	NA	NA	NA	0	48	M	Current	Ta	Low grade	No	Papillary	>= 3 cm	Yes	Low	Intermediate	0	Yes	NA	NA	NA	NA	NA	NA	NA	NA	NA	Low	-0.670879	GC2	178.233	NA
U0048	0	52	0	52	0	1560	82	M	Current	Ta	High grade	No	Papillary	< 3 cm	Yes	Low	High	0	Yes	Class 1	0.767214	0.967277	T1HG_2	-11.3961	Low contribution	Low contribution	High contribution	High contribution	Low	0.0590009	NA	NA	NA
U0053	0	55.5	1	21.43	0.438438	1665	76	M	Current	Ta	Low grade	No	Papillary	< 3 cm	Yes	Low	Low	0	Yes	Class 2b	0.919427	1.60425	T1HG_2	23.5416	Low contribution	Low contribution	High contribution	High contribution	High	1.54716	GC3	630.834	NA
U0054	0	12.97	0	12.97	0	389	77	F	Never	Ta	Low grade	No	Papillary	< 3 cm	No	Low	Intermediate	0	No	Class 2b	0.476367	1.30678	T1HG_2	15.2685	High contribution	Low contribution	Low contribution	High contribution	Low	-0.388412	NA	NA	NA
U0055	0	4.7	0	4.7	0	141	84	M	Former	Ta	High grade	No	Papillary	< 3 cm	No	High	High	0	No	NA	NA	NA	NA	NA	NA	NA	NA	NA	High	1.59236	GC3	1574.46	NA
U0056	0	26.9	1	14.53	0.45	807	91	M	Former	Ta	Low grade	No	Papillary	< 3 cm	No	Low	Intermediate	0	No	NA	NA	NA	NA	NA	NA	NA	NA	NA	High	0.822237	GC2	198.657	NA
U0057	0	51.67	0	51.67	0	1550	84	M	Former	Ta	Low grade	No	Papillary	< 3 cm	Yes	Low	Intermediate	0	No	Class 1	0.769156	0.719779	T1HG_2	-29.8871	NA	NA	NA	NA	Low	-0.230878	NA	NA	0.234412
U0059	0	70.5	0	70.5	0	2115	49	M	Former	T1	High grade	No	Papillary	< 3 cm	Yes	High	High	1	Yes	Class 2a	1.09439	1.46286	T1HG_3	-3.49708	Low contribution	Low contribution	High contribution	High contribution	High	1.91075	GC3	1782.91	0.119546
U0060	0	51.47	0	51.47	0	1544	69	M	Current	Ta	Low grade	No	Papillary	< 3 cm	No	Low	Intermediate	1	Yes	Class 1	0.781597	1.22295	T1HG_2	-9.16636	NA	NA	NA	NA	High	0.803993	GC1	100.873	NA
U0061	0	27.73	NA	NA	NA	832	80	M	Current	Ta	High grade	Yes	Papillary	< 3 cm	Yes	High	High	NA	Yes	NA	NA	NA	NA	NA	NA	NA	NA	NA	High	1.90034	NA	NA	NA
U0062	0	13.23	1	13.23	0.919395	397	86	M	Former	Ta	High grade	No	Papillary	< 3 cm	Yes	Low	High	0	Yes	Class 1	0.498045	0.903352	T1HG_2	-22.5426	High contribution	High contribution	High contribution	Low contribution	Low	-0.976494	GC2	201.89	0.299514
U0063	0	61.13	1	12.6	1	1834	82	M	Never	CIS	High grade	Yes	Papillary	< 3 cm	No	High	High	0	Yes	NA	NA	NA	NA	NA	NA	NA	NA	NA	High	1.59266	GC1	17.6073	NA
U0064	0	55.37	1	4.9	1.09874	1661	69	M	Current	Ta	High grade	No	Papillary	< 3 cm	Yes	High	High	0	Yes	Class 2a	1.25669	4.02536	T1HG_1	-22.6521	High contribution	Low contribution	High contribution	Low contribution	High	2.34775	GC3	1311.84	NA
U0065	NA	NA	NA	NA	NA	0	75	F	Current	Ta	Low grade	No	Papillary	< 3 cm	Yes	Low	Intermediate	0	No	NA	NA	NA	NA	NA	NA	NA	NA	NA	Low	-1.15795	GC1	72.2491	NA
U0067	0	58.53	1	3.3	0.623576	1756	74	M	Never	T1	High grade	Yes	Papillary	< 3 cm	Yes	High	High	1	Yes	Class 2a	1.10488	1.46335	T1HG_3	-16.3005	High contribution	High contribution	High contribution	Low contribution	High	1.91093	GC3	2160.08	NA
U0069	0	55.43	1	4.97	1.09741	1663	65	F	Former	Ta	High grade	No	Papillary	< 3 cm	No	High	High	0	Yes	Class 1	0.545928	0.902836	T1HG_2	-11.9692	Low contribution	High contribution	High contribution	High contribution	Low	-1.17122	NA	NA	NA
U0071	0	65.97	0	65.97	0	1979	54	M	Former	Ta	Low grade	No	Papillary	< 3 cm	Yes	Low	Low	0	Yes	Class 2a	1.09979	2.0349	T1HG_1	0.519911	Low contribution	Low contribution	High contribution	High contribution	High	2.00851	NA	NA	3.73979
U0072	0	62.57	0	62.57	0	1877	66	M	Former	Ta	Low grade	No	Papillary	< 3 cm	No	Low	Intermediate	0	Yes	Class 1	1.01058	1.1365	T1HG_2	-28.6639	NA	NA	NA	NA	High	0.951642	GC3	989.981	NA
U0073	0	81.23	1	4.93	0.599097	2437	69	F	Former	Ta	Low grade	No	Papillary	< 3 cm	No	Low	Intermediate	1	Yes	Class 1	1.42223	0.921479	T1HG_2	-15.3564	Low contribution	Low contribution	Low contribution	High contribution	High	2.0103	GC3	511.855	NA
U0074	0	38.53	1	30.43	0.315744	1156	78	M	Current	Ta	High grade	No	Papillary	< 3 cm	Yes	Low	High	0	Yes	Class 2b	1.14596	1.11601	T1HG_2	12.743	High contribution	High contribution	Low contribution	Low contribution	High	1.0938	NA	NA	NA
U0076	0	62.67	0	62.67	0	1880	69	M	Former	CIS	High grade	Yes	Papillary	< 3 cm	Yes	High	High	1	Yes	Class 2a	1.67125	1.7091	T1HG_1	-3.66949	Low contribution	High contribution	High contribution	Low contribution	High	2.74042	GC3	1288.77	NA
U0077	0	75.7	1	7.23	0.160722	2271	64	M	Current	T1	High grade	No	Papillary	< 3 cm	Yes	High	High	1	Yes	Class 2a	1.13046	1.67941	T1HG_1	-14.371	High contribution	High contribution	Low contribution	Low contribution	High	2.34588	GC3	1165.27	0.571278
U0078	0	67.83	1	16.77	0.179361	2035	45	M	Current	Ta	Low grade	No	Papillary	< 3 cm	No	Low	Intermediate	0	Yes	Class 1	0.559909	1.13386	T1HG_2	-22.9326	NA	NA	NA	NA	Low	-0.0816446	GC1	84.3845	NA
U0080	0	59.17	1	3.87	0.411268	1775	52	F	Former	Ta	High grade	Yes	Papillary	< 3 cm	Yes	High	High	1	Yes	Class 2b	1.48469	1.28538	T1HG_2	7.52177	Low contribution	High contribution	High contribution	High contribution	High	3.03363	GC3	2097.65	NA
U0082	0	11.13	NA	NA	NA	334	94	F	NA	Ta	Low grade	No	Papillary	< 3 cm	No	Low	Intermediate	NA	No	NA	NA	NA	NA	NA	NA	NA	NA	NA	Low	0.18588	NA	NA	NA
U0083	0	59.23	1	3.73	1.02701	1777	83	M	Current	Ta	High grade	Yes	Papillary	< 3 cm	No	High	High	1	Yes	Class 2b	1.17494	1.46089	T1HG_1	5.99645	NA	NA	NA	NA	High	1.60797	GC3	1685.31	NA
U0086	0	40.63	0	40.63	0	1219	87	M	Former	T1	High grade	No	Mixed	>= 3 cm	Yes	High	High	0	No	Class 2b	1.00702	1.19713	T1HG_2	-1.65661	High contribution	High contribution	Low contribution	Low contribution	High	1.61617	GC2	363.91	NA
U0087	0	58.6	1	29.87	0.622867	1758	73	M	Former	Ta	Low grade	Yes	Papillary	< 3 cm	No	High	High	1	Yes	Class 1	1.07396	1.09335	T1HG_2	-4.45104	Low contribution	Low contribution	High contribution	High contribution	High	0.948756	GC3	1337.68	NA
U0088	0	49.27	0	49.27	0	1478	78	M	Former	Ta	Low grade	No	Papillary	< 3 cm	No	Low	Intermediate	0	Yes	Class 2b	1.03023	1.12309	T1HG_2	-10.0643	High contribution	High contribution	Low contribution	Low contribution	High	1.76286	GC2	367.058	1.69155
U0089	0	55.37	1	4.73	2.41722	1661	71	M	Current	Ta	Low grade	Yes	Papillary	< 3 cm	No	High	High	1	Yes	Class 2b	0.664374	0.947207	T1HG_2	-8.89142	High contribution	Low contribution	Low contribution	High contribution	Low	-0.279819	NA	NA	NA
U0090	0	60.47	1	15.5	0.402426	1814	71	M	Former	T1	High grade	No	Papillary	< 3 cm	Yes	High	High	1	Yes	Class 2b	1.10114	1.31224	T1HG_2	-6.10096	Low contribution	High contribution	High contribution	High contribution	High	1.98664	GC3	1128.66	NA
U0091	1	14.23	1	9.33	0.854801	427	87	M	Former	Ta	High grade	No	Papillary	< 3 cm	No	High	High	0	Yes	Class 2b	1.0955	1.07395	T1HG_2	3.31235	High contribution	High contribution	Low contribution	High contribution	High	1.0717	GC3	1008.88	7.15004
U0092	0	25.07	1	5.37	1.45612	752	75	M	Former	T1	Low grade	Yes	Papillary	< 3 cm	No	High	High	0	Yes	Class 2b	0.862074	1.43823	T1HG_2	14.0199	Low contribution	Low contribution	High contribution	High contribution	High	0.926795	GC3	443.449	NA
U0093	1	5.27	1	5.27	2.31013	158	62	M	Current	T1	High grade	Yes	Papillary	< 3 cm	Yes	High	High	1	Yes	Class 2b	1.69449	1.60905	T1HG_1	6.65381	High contribution	High contribution	High contribution	Low contribution	High	2.96385	GC3	2117.63	6.65397
U0094	0	69.03	1	12.73	0.52873	2071	52	M	Former	Ta	Low grade	No	Papillary	< 3 cm	Yes	Low	Low	0	Yes	Class 1	0.540344	1.11331	T1HG_2	-8.54243	Low contribution	Low contribution	Low contribution	High contribution	Low	-0.891191	GC1	32.4707	0.500346
U0095	0	41.4	1	13.53	0.881643	1242	65	M	Current	Ta	Low grade	No	Papillary	>= 3 cm	Yes	Low	Intermediate	0	Yes	Class 1	1.07287	1.065	T1HG_2	-14.1726	High contribution	Low contribution	Low contribution	High contribution	High	0.900424	GC2	351.642	0.64722
U0097	NA	NA	NA	NA	NA	0	76	M	Current	Ta	Low grade	No	Papillary	< 3 cm	Yes	Low	Intermediate	0	No	NA	NA	NA	NA	NA	NA	NA	NA	NA	Low	-0.732257	GC1	46.7304	NA
U0099	0	23.87	1	3.27	2.54888	716	63	M	Current	Ta	Low grade	Yes	Papillary	< 3 cm	No	High	High	0	No	Class 2b	1.11586	1.36061	T1HG_2	5.83436	High contribution	High contribution	Low contribution	Low contribution	High	2.31218	GC3	438.948	NA
U0100	0	54.63	0	54.63	0	1639	76	M	Never	Ta	Low grade	No	Papillary	< 3 cm	Yes	Low	Low	0	Yes	Class 2b	0.444827	1.09404	T1HG_2	2.72952	High contribution	High contribution	High contribution	Low contribution	Low	-1.6273	GC1	0	NA
U0102	0	77.93	1	4.67	0.312233	2338	65	M	Current	Ta	High grade	No	Papillary	>= 3 cm	No	High	High	0	Yes	Class 1	0.684015	0.830679	T1HG_3	-6.96466	Low contribution	Low contribution	Low contribution	High contribution	Low	-0.960411	GC1	119.501	0.0913193
U0104	0	14	0	14	0	420	70	M	Current	T1	High grade	No	Papillary	< 3 cm	No	High	High	1	Yes	Class 2a	1.53696	2.85136	T1HG_1	-14.5525	High contribution	High contribution	High contribution	Low contribution	High	2.56092	GC3	1748.85	NA
U0105	0	63.8	1	5	0.1907	1914	75	M	Current	Ta	Low grade	No	Papillary	< 3 cm	No	Low	Intermediate	0	Yes	Class 1	0.592377	1.00156	T1HG_2	-2.52372	Low contribution	Low contribution	High contribution	High contribution	Low	-0.951472	GC1	51.9315	NA
U0106	0	73.57	0	73.57	0	2207	62	M	Current	Ta	Low grade	No	Papillary	< 3 cm	Yes	Low	Low	0	Yes	Class 3	0.606486	0.848811	T1HG_2	-24.1756	High contribution	High contribution	Low contribution	High contribution	Low	-0.509583	GC1	118.031	0.0263905
U0107	1	2.03	NA	NA	NA	61	57	M	Current	T1	High grade	No	Papillary	< 3 cm	Yes	High	High	0	No	NA	NA	NA	NA	NA	NA	NA	NA	NA	High	2.32297	GC3	794.516	NA
U0108	0	56.9	1	3.5	1.07	1707	51	M	Current	Ta	Low grade	No	Papillary	< 3 cm	No	Low	Intermediate	1	Yes	NA	NA	NA	NA	NA	NA	NA	NA	NA	NA	NA	GC2	367.137	NA
U0109	0	24.13	1	4.33	0.504144	724	89	M	Former	T1	Low grade	No	Papillary	< 3 cm	No	High	High	0	No	Class 2b	1.20224	1.19195	T1HG_2	0.0224368	High contribution	High contribution	Low contribution	Low contribution	High	2.88262	GC3	1744.9	0.583324
U0110	0	40.13	0	40.13	0	1204	66	M	Never	Ta	Low grade	No	Papillary	< 3 cm	Yes	Low	Intermediate	0	No	Class 2a	0.865565	1.08524	T1HG_3	-11.9942	High contribution	High contribution	Low contribution	Low contribution	High	1.29788	GC1	0	NA
U0112	0	28.07	NA	NA	NA	842	64	M	Never	Ta	Low grade	No	Papillary	< 3 cm	No	Low	Intermediate	NA	Yes	NA	NA	NA	NA	NA	NA	NA	NA	NA	High	1.44522	NA	NA	NA
U0113	0	59.1	1	13.63	0.41	1773	57	F	Current	Ta	Low grade	No	Papillary	< 3 cm	No	Low	Intermediate	0	Yes	NA	NA	NA	NA	NA	NA	NA	NA	NA	Low	0.656999	GC1	0.499915	NA
U0114	0	36.1	1	26.2	0.337027	1083	58	M	Current	Ta	Low grade	No	Papillary	< 3 cm	No	Low	Intermediate	0	No	Class 2b	0.880089	1.36351	T1HG_2	8.56897	NA	NA	NA	NA	Low	0.727434	NA	NA	NA
U0115	0	59.2	1	43.37	0.205518	1776	71	F	Current	Ta	High grade	No	Papillary	< 3 cm	No	High	High	0	Yes	Class 2b	0.592378	1.13297	T1HG_2	0.538346	NA	NA	NA	NA	Low	-0.231951	GC1	84.1061	NA
U0117	0	72.63	0	72.63	0	2179	67	M	Current	Ta	Low grade	No	Papillary	< 3 cm	Yes	Low	Low	0	No	Class 1	0.57258	0.89539	T1HG_2	-14.694	High contribution	High contribution	Low contribution	Low contribution	Low	0.0398633	GC1	100.831	0.207549
U0118	0	73.67	1	12.77	0.495475	2210	65	F	Never	Ta	Low grade	No	Papillary	< 3 cm	Yes	Low	Intermediate	0	Yes	Class 1	0.7649	0.946205	T1HG_2	-10.711	Low contribution	Low contribution	High contribution	High contribution	Low	-0.157374	GC1	11.5003	0.148311
U0119	0	24.23	1	9.13	1.00413	727	78	M	Never	Ta	Low grade	No	Papillary	>= 3 cm	Yes	Low	Intermediate	0	Yes	Class 2a	0.798118	1.19774	T1HG_3	-15.8503	High contribution	High contribution	Low contribution	Low contribution	Low	0.613307	GC1	0	NA
U0120	0	27.3	1	22.77	0.445665	819	83	F	Never	CIS	High grade	Yes	Papillary	< 3 cm	Yes	High	High	0	Yes	Class 2a	1.31459	2.25062	T1HG_1	-0.985432	High contribution	High contribution	Low contribution	Low contribution	High	2.87237	GC3	1851.53	NA
U0121	0	55.53	1	11.23	0.876351	1666	87	F	Current	Ta	Low grade	No	Papillary	< 3 cm	No	Low	Intermediate	0	Yes	Class 1	0.568329	0.908181	T1HG_2	-10.319	Low contribution	High contribution	Low contribution	High contribution	Low	-0.752584	GC2	219.903	NA
U0122	0	66	0	66	0	1980	78	M	Current	Ta	Low grade	No	Papillary	< 3 cm	No	Low	Intermediate	0	Yes	Class 3	0.504167	0.832514	T1HG_2	-23.775	NA	NA	NA	NA	Low	-1.61773	GC1	0.430498	NA
U0125	0	19.87	0	19.87	0	596	67	M	Current	Ta	Low grade	No	Papillary	< 3 cm	Yes	Low	Low	0	Yes	Class 1	0.429262	1.03329	T1HG_2	-4.55242	Low contribution	Low contribution	High contribution	High contribution	Low	-1.61436	GC1	0	NA
U0126	0	67	1	4.67	0.181592	2010	80	F	Never	Ta	High grade	No	Papillary	< 3 cm	Yes	Low	High	0	No	Class 2a	0.747488	1.15837	T1HG_3	-16.2376	High contribution	Low contribution	Low contribution	Low contribution	Low	0.159422	GC2	264.203	3.51918
U0128	0	72.13	0	72.13	0	2164	76	M	Former	Ta	High grade	No	Papillary	< 3 cm	No	High	High	0	No	Class 2b	0.965324	1.03265	T1HG_2	7.72771	Low contribution	Low contribution	High contribution	High contribution	Low	0.634529	GC2	249.54	0.554839
U0129	0	29.87	1	4.97	0.814732	896	96	M	Former	T1	High grade	No	Papillary	< 3 cm	Yes	High	High	0	Yes	Class 2b	0.702833	1.24935	T1HG_2	12.8084	Low contribution	High contribution	Low contribution	High contribution	Low	0.0213419	GC2	159.005	NA
U0130	0	57.5	1	15.73	0.423188	1725	49	M	Former	Ta	Low grade	No	Papillary	< 3 cm	No	Low	Intermediate	0	No	Class 2b	0.541464	1.09796	T1HG_2	7.00515	Low contribution	High contribution	Low contribution	High contribution	Low	-0.89151	GC2	201.536	NA
U0134	0	49.33	1	40.67	0.246622	1480	78	M	NA	Ta	Low grade	No	Papillary	>= 3 cm	Yes	Low	Intermediate	0	No	Class 1	0.845907	1.09529	T1HG_2	-13.3646	Low contribution	High contribution	High contribution	High contribution	High	1.50366	GC2	390.215	NA
U0137	1	17.93	1	17.93	0.678439	538	67	M	Former	T1	High grade	No	Solid	>= 3 cm	Yes	High	High	0	No	Class 2b	0.677906	1.08084	T1HG_2	-1.78945	Low contribution	Low contribution	Low contribution	High contribution	Low	0.642019	NA	NA	NA
U0138	0	90.43	1	26.67	0.134537	27	74	F	Never	Ta	High grade	No	Papillary	>= 3 cm	Yes	High	High	0	No	Class 2b	0.98076	1.00002	T1HG_2	-8.72641	Low contribution	High contribution	High contribution	High contribution	High	2.40112	GC3	614.289	NA
U0139	0	0.93	1	0.87	13.0357	28	57	M	NA	T1	High grade	No	Papillary	>= 3 cm	No	High	High	0	Yes	Class 2a	0.983356	0.946193	T1HG_2	-15.1011	High contribution	Low contribution	Low contribution	High contribution	High	2.00107	GC3	606.656	NA
U0140	0	41.07	1	38.73	0.888799	1232	68	M	NA	Ta	Low grade	No	Papillary	>= 3 cm	No	Low	Intermediate	0	Yes	Class 2b	0.660376	1.45149	T1HG_2	19.1351	Low contribution	Low contribution	High contribution	High contribution	Low	0.614387	NA	NA	NA
U0141	0	89.33	1	47.27	0.136194	1258	61	M	Current	Ta	Low grade	No	Papillary	< 3 cm	Yes	Low	Low	0	Yes	Class 2b	1.02299	1.28746	T1HG_3	-0.4167	High contribution	High contribution	Low contribution	Low contribution	High	1.81856	GC2	211.133	NA
U0142	0	47.37	1	38.7	0.256861	1421	73	M	NA	Ta	Low grade	No	Papillary	< 3 cm	Yes	Low	Intermediate	0	No	Class 1	0.657557	1.00676	T1HG_2	-19.4657	High contribution	High contribution	Low contribution	Low contribution	High	1.15579	GC2	290.603	NA
U0143	0	15.33	NA	NA	NA	460	64	M	NA	Ta	High grade	No	Papillary	< 3 cm	No	Low	High	0	No	Class 2a	1.12365	1.13812	T1HG_3	-10.2102	Low contribution	High contribution	High contribution	Low contribution	High	2.70832	GC3	2285.05	NA
U0144	0	47.17	1	25.87	0.257951	1415	60	M	NA	Ta	Low grade	No	Papillary	< 3 cm	No	Low	Intermediate	0	Yes	Class 2b	0.853377	1.1093	T1HG_2	-14.9168	Low contribution	Low contribution	High contribution	High contribution	High	1.53095	NA	NA	NA
U0147	0	85.5	0	85.5	0	1286	65	M	NA	T1	High grade	No	Solid	>= 3 cm	Yes	High	High	0	No	Class 2b	1.09416	1.14522	T1HG_2	0.80409	High contribution	High contribution	Low contribution	Low contribution	High	2.29009	GC3	469.466	NA
U0149	0	85.57	0	85.57	0	1288	71	M	NA	Ta	Low grade	No	Papillary	< 3 cm	Yes	Low	Low	0	Yes	Class 2a	0.848482	0.938252	T1HG_2	-6.66878	High contribution	Low contribution	Low contribution	Low contribution	High	0.845129	GC3	535.615	NA
U0151	0	85.27	1	33.97	0.14269	1060	65	M	NA	Ta	High grade	No	Papillary	< 3 cm	Yes	Low	High	1	Yes	Class 3	0.50914	0.928991	T1HG_2	-20.7231	High contribution	Low contribution	Low contribution	High contribution	Low	-1.02337	GC2	181.485	NA
U0153	0	85.97	0	85.97	0	1300	79	M	NA	Ta	Low grade	No	Papillary	>= 3 cm	Yes	Low	Intermediate	0	No	Class 3	0.450949	0.87714	T1HG_2	-23.873	High contribution	Low contribution	High contribution	High contribution	Low	-1.15902	GC1	0	NA
U0154	0	43.5	0	43.5	0	1305	70	M	NA	Ta	Low grade	No	Papillary	< 3 cm	Yes	Low	Low	0	Yes	Class 3	0.648924	0.812275	T1HG_2	-27.6057	High contribution	Low contribution	High contribution	Low contribution	Low	0.0844589	NA	NA	NA
U0156	0	41.53	1	35.1	0.585875	1246	80	M	NA	Ta	Low grade	No	Papillary	>= 3 cm	Yes	Low	Intermediate	0	Yes	Class 2a	0.779803	1.06647	T1HG_2	-9.21638	High contribution	Low contribution	High contribution	Low contribution	Low	0.671799	GC3	861.859	NA
U0157	0	22.2	0	22.2	0	666	75	M	NA	Ta	Low grade	No	Papillary	< 3 cm	Yes	Low	Low	0	Yes	NA	NA	NA	NA	NA	NA	NA	NA	NA	Low	-0.186571	GC2	275.576	NA
U0158	0	44.53	1	23.4	0.273204	1336	82	M	NA	Ta	Low grade	No	Papillary	< 3 cm	No	Low	Intermediate	0	Yes	Class 2b	1.07232	1.44753	T1HG_2	5.32331	High contribution	High contribution	Low contribution	Low contribution	High	2.09343	GC2	352.864	NA
U0159	0	46.1	0	46.1	0	1383	79	M	NA	Ta	High grade	No	Papillary	>= 3 cm	Yes	High	High	0	No	Class 1	0.541882	1.02802	T1HG_2	-15.7016	Low contribution	High contribution	High contribution	High contribution	Low	-1.30339	NA	NA	NA
U0160	0	88.33	1	46.47	0.137736	1371	50	M	NA	T1	High grade	No	Papillary	< 3 cm	Yes	High	High	0	No	Class 3	0.553762	1.17969	T1HG_2	-4.98112	Low contribution	High contribution	High contribution	High contribution	Low	-1.30088	GC2	159.781	NA
U0161	0	87.93	1	24.73	0.276725	1246	70	M	NA	Ta	Low grade	No	Papillary	< 3 cm	Yes	Low	Intermediate	0	Yes	Class 2b	0.566006	1.01474	T1HG_2	-8.87675	Low contribution	Low contribution	High contribution	High contribution	Low	-0.425099	GC2	199.644	NA
U0164	1	24.47	1	33.27	0.37	998	67	M	NA	T1	High grade	No	Papillary	>= 3 cm	Yes	High	High	0	No	NA	NA	NA	NA	NA	NA	NA	NA	NA	High	2.78166	GC3	1591.2	NA
U0171	0	83.67	0	83.67	0	1232	71	M	NA	Ta	High grade	No	Papillary	>= 3 cm	No	High	High	0	Yes	Class 2b	0.783343	1.16597	T1HG_2	0.690011	High contribution	High contribution	Low contribution	Low contribution	Low	0.677848	GC2	205.975	NA
U0176	0	18.2	1	18.2	0.67	546	71	M	Former	Ta	Low grade	Yes	Papillary	< 3 cm	Yes	Low	High	0	Yes	NA	NA	NA	NA	NA	NA	NA	NA	NA	High	1.17066	GC2	276.097	NA
U0177	0	12.87	1	12.83	0.945596	386	59	F	NA	Ta	High grade	No	Papillary	< 3 cm	Yes	High	High	0	Yes	Class 2b	1.11322	1.33654	T1HG_2	-4.68621	Low contribution	High contribution	High contribution	Low contribution	Low	-0.203869	GC3	710.768	NA
U0179	0	79.93	0	79.93	0	1120	85	M	NA	CIS	High grade	Yes	NA	< 3 cm	Yes	High	High	1	Yes	Class 2b	0.714932	1.1072	T1HG_2	-11.5939	Low contribution	High contribution	High contribution	Low contribution	Low	0.321016	GC2	122.068	NA
U0181	0	17.97	NA	NA	NA	539	92	M	NA	Ta	High grade	Yes	Mixed	>= 3 cm	Yes	High	High	0	Yes	Class 2b	0.879135	1.29272	T1HG_2	-0.674553	High contribution	High contribution	Low contribution	Low contribution	High	1.0208	GC3	1413.88	NA
U0182	1	78.03	1	78.03	0.155916	1164	79	M	Current	Ta	Low grade	No	Papillary	< 3 cm	Yes	Low	Low	0	Yes	Class 2b	0.611065	1.08469	T1HG_2	-4.26401	High contribution	High contribution	Low contribution	High contribution	Low	-0.326787	GC2	253.491	NA
U0183	0	81.37	0	81.37	0	1165	67	F	NA	T1	Low grade	No	Mixed	>= 3 cm	Yes	High	High	0	Yes	Class 2b	0.663525	0.982516	T1HG_2	11.4038	NA	NA	NA	NA	Low	-0.596054	GC1	104.181	NA
U0184	0	81.77	NA	NA	NA	1148	68	M	NA	Ta	Low grade	No	Papillary	< 3 cm	No	Low	Intermediate	0	Yes	Class 3	0.320515	0.897452	T1HG_2	-14.6355	High contribution	High contribution	Low contribution	High contribution	Low	-0.203869	GC1	0	NA
U0188	0	78.5	1	14.03	0.464968	1011	69	M	NA	Ta	Low grade	Yes	Papillary	< 3 cm	Yes	Low	High	0	No	Class 3	0.527382	0.92788	T1HG_2	-29.3297	NA	NA	NA	NA	Low	-0.990085	NA	NA	NA
U0189	0	26.67	1	14.43	0.45625	800	81	F	Never	Ta	High grade	Yes	Papillary	< 3 cm	Yes	High	High	0	No	Class 2a	1.08966	1.98547	T1HG_1	-22.178	High contribution	High contribution	Low contribution	Low contribution	High	2.30375	GC3	2333.6	NA
U0190	0	78.77	0	78.77	0	1086	74	M	NA	Ta	Low grade	No	NA	< 3 cm	No	Low	Intermediate	0	Yes	Class 2b	0.771734	1.00737	T1HG_2	0.0708349	Low contribution	Low contribution	High contribution	Low contribution	Low	0.224629	GC2	265.11	NA
U0195	0	37.23	1	16.1	0.326768	1117	71	F	Former	Ta	Low grade	No	Papillary	>= 3 cm	Yes	Low	Intermediate	0	No	Class 2b	1.04482	1.45991	T1HG_2	13.3174	High contribution	High contribution	Low contribution	Low contribution	High	1.55231	GC2	258.256	NA
U0196	0	129.67	1	10	0.56	3890	72	M	Current	Ta	Low grade	Yes	Papillary	< 3 cm	No	High	High	0	No	NA	NA	NA	NA	NA	NA	NA	NA	NA	Low	-0.0802081	NA	NA	NA
U0199	0	99.53	1	15.27	0.366711	2986	50	M	Current	Ta	High grade	No	Papillary	>= 3 cm	No	High	High	0	No	Class 3	0.644663	0.769321	T1HG_2	-23.8227	High contribution	Low contribution	High contribution	High contribution	Low	0.132178	GC3	967.511	0.0171932
U0200	0	67.53	1	4.3	1.62142	2026	58	M	Current	Ta	High grade	Yes	Papillary	>= 3 cm	No	High	High	0	Yes	Class 1	0.97594	1.06459	T1HG_2	-8.31141	Low contribution	Low contribution	High contribution	Low contribution	High	2.13929	GC3	715.194	0.0856854
U0201	0	1.83	1	1.83	6.63636	55	61	M	Former	Ta	Low grade	Yes	Papillary	< 3 cm	No	High	High	0	Yes	Class 2a	1.13967	1.23488	T1HG_2	-4.46117	Low contribution	High contribution	Low contribution	High contribution	High	2.83664	NA	NA	NA
U0204	0	61.43	0	61.43	0	1843	57	M	Never	Ta	Low grade	No	Papillary	>= 3 cm	No	Low	Intermediate	0	No	Class 2b	0.450425	1.23689	T1HG_2	-8.84921	Low contribution	Low contribution	High contribution	High contribution	High	1.07234	GC1	0	0.140032
U0207	0	5.63	0	5.63	0	169	80	F	Current	Ta	High grade	No	Papillary	>= 3 cm	No	High	High	0	No	Class 2b	0.877246	1.20391	T1HG_2	6.45904	Low contribution	High contribution	High contribution	Low contribution	High	2.8186	GC3	1442.46	0.817267
U0208	0	57.8	1	11	0.42	1734	78	M	Current	Ta	Low grade	No	Papillary	< 3 cm	No	Low	Intermediate	1	Yes	NA	NA	NA	NA	NA	NA	NA	NA	NA	Low	-0.856492	NA	NA	NA
U0210	0	97.47	1	22.63	0.75	2924	66	F	Former	Ta	Low grade	Yes	Papillary	< 3 cm	No	Low	High	0	No	NA	NA	NA	NA	NA	NA	NA	NA	NA	High	1.27999	GC1	0	NA
U0214	0	45.73	0	45.73	0	1372	69	M	Current	T1	High grade	No	Papillary	NA	No	High	High	1	Yes	Class 2b	1.17627	1.18795	T1HG_2	8.33086	NA	NA	NA	NA	High	2.27212	NA	NA	0.389972
U0216	0	10.7	0	10.7	0	321	80	M	Former	Ta	High grade	No	Papillary	< 3 cm	No	Low	High	0	No	NA	NA	NA	NA	NA	NA	NA	NA	NA	Low	-1.88996	GC1	0	0.905836
U0219	0	41.57	1	12.57	0.878107	1247	76	M	Former	Ta	Low grade	No	Papillary	< 3 cm	No	Low	Intermediate	0	No	NA	NA	NA	NA	NA	NA	NA	NA	NA	Low	0.592944	GC2	381.554	0.12621
U0221	0	121.37	1	12	0.8	3641	57	M	Former	Ta	Low grade	No	Papillary	< 3 cm	No	Low	Intermediate	0	No	NA	NA	NA	NA	NA	NA	NA	NA	NA	Low	-0.336094	NA	NA	NA
U0224	0	103.03	1	2.1	0.118085	3091	54	M	Former	Ta	High grade	No	Papillary	NA	No	Low	High	1	Yes	Class 2b	1.50848	1.56522	T1HG_1	21.8804	High contribution	High contribution	High contribution	Low contribution	High	2.68661	GC1	22.7441	NA
U0226	0	26.37	0	26.37	0	791	69	M	Former	Ta	Low grade	No	Papillary	< 3 cm	No	Low	Intermediate	0	No	NA	NA	NA	NA	NA	NA	NA	NA	NA	Low	0.283647	GC1	0	NA
U0231	NA	NA	NA	NA	NA	0	84	M	Former	Ta	Low grade	No	Papillary	< 3 cm	No	Low	Intermediate	NA	No	NA	NA	NA	NA	NA	NA	NA	NA	NA	Low	0.375169	NA	NA	NA
U0233	0	68.4	1	5.37	0.35575	2052	66	F	Former	Ta	Low grade	No	NA	< 3 cm	No	Low	Intermediate	1	Yes	Class 2b	0.640536	1.05205	T1HG_2	-4.32526	NA	NA	NA	NA	Low	0.174951	NA	NA	NA
U0238	NA	NA	NA	NA	NA	0	52	M	Former	CIS	High grade	Yes	NA	NA	No	High	High	NA	No	NA	NA	NA	NA	NA	NA	NA	NA	NA	Low	0.612131	NA	NA	NA
U0245	NA	NA	NA	NA	NA	0	86	M	Current	Ta	High grade	No	Papillary	< 3 cm	No	Low	High	0	No	NA	NA	NA	NA	NA	NA	NA	NA	NA	High	1.99445	GC2	297.241	NA
U0256	1	25.37	1	12.5	1.4389	761	65	M	Current	Ta	Low grade	No	Papillary	NA	No	Low	Intermediate	0	Yes	NA	NA	NA	NA	NA	NA	NA	NA	NA	High	1.33103	GC3	581.549	0.141296
U0259	0	14.73	0	15	NA	442	54	F	Current	Ta	Low grade	No	Papillary	< 3 cm	No	Low	Intermediate	1	Yes	NA	NA	NA	NA	NA	NA	NA	NA	NA	High	1.7226	NA	NA	NA
U0261	0	63.1	0	63.1	0	1893	62	M	Former	Ta	Low grade	No	Papillary	< 3 cm	No	Low	Intermediate	0	No	Class 3	0.456346	0.973897	T1HG_2	-17.9048	NA	NA	NA	NA	Low	-0.806465	NA	NA	NA
U0262	0	105.4	1	9.83	0.6926	3162	51	M	Current	Ta	Low grade	No	Papillary	< 3 cm	No	Low	Intermediate	1	Yes	Class 3	0.516279	0.958781	T1HG_2	-17.9107	Low contribution	Low contribution	High contribution	High contribution	Low	-1.03909	GC1	0	NA
U0263	0	129.07	1	30	0.28	3872	71	F	Never	Ta	Low grade	No	Papillary	< 3 cm	No	Low	Intermediate	0	No	NA	NA	NA	NA	NA	NA	NA	NA	NA	Low	-0.404566	NA	NA	NA
U0264	0	88.23	1	11.4	0.275784	2647	64	F	Former	Ta	Low grade	No	Papillary	< 3 cm	Yes	Low	Intermediate	0	No	Class 3	0.71328	0.875514	T1HG_2	-15.0133	High contribution	Low contribution	Low contribution	Low contribution	Low	0.0395118	GC1	0	0.130062
U0266	NA	NA	NA	NA	NA	0	84	F	Former	Ta	Low grade	No	Papillary	< 3 cm	No	Low	Intermediate	NA	No	NA	NA	NA	NA	NA	NA	NA	NA	NA	Low	0.491128	NA	NA	NA
U0267	1	4.23	1	1.17	2.87402	127	75	M	Current	Ta	Low grade	No	Papillary	>= 3 cm	No	Low	Intermediate	0	No	Class 3	0.706903	1.09067	T1HG_2	-8.33274	High contribution	High contribution	Low contribution	Low contribution	Low	0.271164	GC1	7.80514	0.0498487
U0268	0	82.1	1	14.27	0.148193	2463	81	M	Former	Ta	High grade	No	Papillary	< 3 cm	No	Low	High	0	No	Class 1	0.62982	0.900929	T1HG_2	-19.8784	Low contribution	High contribution	High contribution	Low contribution	Low	0.0880229	NA	NA	0.0822596
U0273	0	127.97	1	22	0.57	3839	59	F	Former	Ta	Low grade	No	Papillary	< 3 cm	No	Low	Intermediate	1	Yes	NA	NA	NA	NA	NA	NA	NA	NA	NA	High	1.44159	NA	NA	NA
U0274	NA	NA	NA	NA	NA	0	87	M	Former	Ta	High grade	No	Papillary	>= 3 cm	No	Low	High	NA	No	NA	NA	NA	NA	NA	NA	NA	NA	NA	High	2.6035	NA	NA	NA
U0275	0	66.13	0	66.13	0	1984	63	M	Current	Ta	Low grade	No	Papillary	< 3 cm	No	Low	Intermediate	0	No	Class 1	1.44695	1.02836	T1HG_2	-13.5382	High contribution	High contribution	Low contribution	Low contribution	High	1.90716	GC2	313.519	NA
U0276	1	49.43	1	7	0.49	1483	78	M	Never	Ta	High grade	No	Papillary	< 3 cm	No	High	High	1	Yes	NA	NA	NA	NA	NA	NA	NA	NA	NA	High	2.17651	NA	NA	NA
U0277	0	122.53	1	7.67	0.4	24	63	M	Current	Ta	Low grade	No	Papillary	< 3 cm	No	Low	Intermediate	1	Yes	NA	NA	NA	NA	NA	NA	NA	NA	NA	NA	NA	GC2	247.359	NA
U0278	0	100.4	1	6.33	0.242364	3012	46	M	Current	Ta	Low grade	No	Papillary	>= 3 cm	Yes	Low	Intermediate	0	No	Class 3	0.571674	0.868658	T1HG_2	-17.4204	Low contribution	High contribution	Low contribution	Low contribution	Low	-0.895257	NA	NA	1.38288
U0279	NA	NA	NA	NA	NA	0	86	F	Former	Ta	Low grade	No	Papillary	< 3 cm	No	Low	Intermediate	NA	No	NA	NA	NA	NA	NA	NA	NA	NA	NA	Low	0.717189	NA	NA	NA
U0280	0	7.63	1	4	1.59	229	87	M	Former	Ta	High grade	No	Papillary	< 3 cm	No	High	High	0	No	NA	NA	NA	NA	NA	NA	NA	NA	NA	Low	0.609745	NA	NA	0.0455028
U0283	0	62.8	1	2	0.19	1884	74	F	Former	Ta	Low grade	No	Papillary	< 3 cm	No	Low	Intermediate	1	Yes	NA	NA	NA	NA	NA	NA	NA	NA	NA	High	1.50616	NA	NA	NA
U0287	0	0.33	0	0.33	0	10	59	M	Former	T1	High grade	No	Papillary	< 3 cm	No	High	High	0	No	NA	NA	NA	NA	NA	NA	NA	NA	NA	High	2.66918	GC3	2055.16	NA
U0290	0	106.17	1	37.37	0.1146	3185	73	M	Never	Ta	High grade	No	Papillary	NA	No	Low	High	0	No	Class 2b	0.840325	1.35963	T1HG_2	5.95396	High contribution	High contribution	Low contribution	Low contribution	Low	0.786284	NA	NA	NA
U0291	1	35.67	1	20.33	1.02336	1070	70	M	Never	Ta	Low grade	Yes	Papillary	< 3 cm	No	High	High	0	No	NA	NA	NA	NA	NA	NA	NA	NA	NA	High	1.90732	GC3	447.875	NA
U0294	0	30.27	1	9	1.21	908	87	M	Former	Ta	High grade	No	Papillary	< 3 cm	No	Low	High	0	No	NA	NA	NA	NA	NA	NA	NA	NA	NA	High	1.16263	NA	NA	NA
U0307	0	97.13	1	3.97	0.751544	2914	54	M	Current	Ta	Low grade	Yes	Papillary	< 3 cm	No	Low	High	0	No	Class 3	0.673849	0.965843	T1HG_2	-19.6816	NA	NA	NA	NA	Low	-0.189104	GC2	374.461	NA
U0312	1	9.33	1	1.47	2.60714	280	80	M	Never	T1	Low grade	No	NA	>= 3 cm	No	High	High	0	No	Class 3	0.81113	0.852537	T1HG_2	-31.8251	High contribution	Low contribution	High contribution	High contribution	High	1.50779	GC2	350.843	NA
U0316	0	59.13	0	59.13	0	1774	60	M	Former	Ta	High grade	No	Papillary	>= 3 cm	No	High	High	0	No	Class 3	0.485693	0.877843	T1HG_2	-13.8707	NA	NA	NA	NA	Low	0.208975	GC2	153.707	0.248906
U0317	0	78.9	1	5.83	0.771018	2367	76	F	Never	Ta	Low grade	No	Papillary	< 3 cm	No	Low	Intermediate	0	No	NA	NA	NA	NA	NA	NA	NA	NA	NA	High	1.84234	GC3	469.341	NA
U0320	0	2.53	1	109.17	4.80263	76	72	F	Current	T1	High grade	Yes	NA	< 3 cm	No	High	High	0	No	NA	NA	NA	NA	NA	NA	NA	NA	NA	High	4.14218	GC3	1630.62	NA
U0322	0	103.1	1	50.37	0.118008	3093	62	M	Current	Ta	Low grade	No	Papillary	< 3 cm	Yes	Low	Low	0	No	Class 3	0.57087	0.925115	T1HG_2	-14.8145	High contribution	High contribution	High contribution	Low contribution	Low	0.601676	NA	NA	0.0114718
U0323	0	103.23	0	103.23	0	3097	65	M	Current	T1	High grade	No	Papillary	NA	No	High	High	0	No	Class 2b	1.33296	2.00239	T1HG_1	26.9001	High contribution	High contribution	Low contribution	Low contribution	High	4.14609	NA	NA	3.75434
U0326	0	6.53	1	5	1.86224	196	68	M	Former	Ta	High grade	Yes	Papillary	< 3 cm	No	High	High	0	No	Class 2b	1.20127	1.051	T1HG_2	14.2783	High contribution	High contribution	Low contribution	Low contribution	High	2.8777	NA	NA	NA
U0328	0	79.77	1	6	1.37	2393	82	M	Current	Ta	High grade	Yes	Papillary	< 3 cm	No	High	High	1	Yes	NA	NA	NA	NA	NA	NA	NA	NA	NA	High	1.14236	NA	NA	NA
U0329	0	99.93	1	3.77	0.852235	2998	66	M	Never	Ta	Low grade	No	Papillary	< 3 cm	Yes	Low	Low	0	No	Class 3	0.638258	0.761956	T1HG_2	-20.0487	Low contribution	Low contribution	High contribution	High contribution	Low	-1.01471	GC3	649.917	0.110712
U0330	0	49.4	1	4.17	1.47773	1482	83	M	Former	Ta	High grade	Yes	Papillary	< 3 cm	No	High	High	0	No	Class 2b	0.750202	0.98688	T1HG_2	-6.62655	Low contribution	High contribution	High contribution	Low contribution	Low	0.0577203	GC3	444.148	NA
U0331	0	22.27	0	22	NA	668	74	M	Current	Ta	Low grade	No	Papillary	< 3 cm	No	Low	Intermediate	0	No	NA	NA	NA	NA	NA	NA	NA	NA	NA	Low	-0.901092	NA	NA	NA
U0332	0	84.53	1	8.33	0.719637	2536	61	F	Former	Ta	High grade	Yes	Papillary	< 3 cm	Yes	High	High	1	Yes	Class 2a	1.29276	2.06889	T1HG_1	16.21	Low contribution	High contribution	Low contribution	Low contribution	High	3.3058	NA	NA	NA
U0334	0	104.5	1	5	0.931419	3135	64	M	Former	T1	High grade	No	Papillary	NA	Yes	High	High	1	Yes	Class 2b	1.00919	1.03592	T1HG_2	-7.07757	Low contribution	Low contribution	Low contribution	High contribution	High	2.01649	GC3	884.008	0.32824
U0336	0	87.8	1	8	0.14	2634	89	F	Former	CIS	Low grade	Yes	Papillary	NA	No	High	High	0	No	NA	NA	NA	NA	NA	NA	NA	NA	NA	High	1.69475	NA	NA	NA
U0337	0	61.8	0	61.8	0	1854	56	M	Former	Ta	High grade	No	Papillary	>= 3 cm	No	High	High	0	No	Class 3	0.802298	0.887539	T1HG_2	-16.6358	High contribution	High contribution	Low contribution	Low contribution	High	1.77312	GC2	256.841	0.253412
U0338	NA	NA	NA	NA	NA	0	54	M	Former	Ta	Low grade	No	NA	< 3 cm	No	Low	Intermediate	NA	No	NA	NA	NA	NA	NA	NA	NA	NA	NA	Low	0.0675045	NA	NA	0.661053
U0343	0	25.07	0	25.07	0	752	81	F	Current	T1	High grade	No	NA	< 3 cm	No	High	High	0	No	NA	NA	NA	NA	NA	NA	NA	NA	NA	High	2.59839	GC3	928.878	NA
U0344	0	52.73	0	52.73	0	1582	83	M	Current	Ta	Low grade	No	Papillary	NA	Yes	Low	NA	0	No	Class 3	0.679307	0.988866	T1HG_2	-9.75342	NA	NA	NA	NA	High	1.50135	NA	NA	0.294051
U0346	0	91.7	1	17	0.265358	2751	70	F	Former	Ta	High grade	No	Papillary	< 3 cm	No	High	High	0	No	Class 3	0.869929	0.875062	T1HG_2	-11.9868	Low contribution	Low contribution	Low contribution	High contribution	High	0.874422	NA	NA	NA
U0348	0	48.27	1	4.67	0.504144	1448	70	M	Former	Ta	Low grade	No	Papillary	NA	Yes	Low	NA	0	Yes	Class 2b	0.591877	1.06186	T1HG_2	-10.7657	Low contribution	High contribution	High contribution	Low contribution	Low	0.193077	GC1	0.225789	0.207165
U0349	0	92.7	1	5.37	0.656239	2781	73	M	Former	Ta	Low grade	No	Papillary	NA	No	Low	Intermediate	1	Yes	Class 3	0.425524	0.730888	T1HG_2	-27.5294	High contribution	High contribution	High contribution	Low contribution	Low	-1.66753	NA	NA	0.0209582
U0350	NA	NA	NA	NA	NA	0	29	M	Current	Ta	Low grade	No	Papillary	< 3 cm	No	Low	Intermediate	0	No	Class 1	0.618642	0.988403	T1HG_2	-12.4175	Low contribution	High contribution	High contribution	Low contribution	Low	-0.744124	GC1	0	NA
U0351	NA	NA	NA	NA	NA	0	77	F	Current	T1	High grade	No	Papillary	< 3 cm	No	High	High	0	No	NA	NA	NA	NA	NA	NA	NA	NA	NA	High	1.72431	GC3	576.024	0.0593604
U0367	0	8.17	1	4.4	1.49	245	82	M	Former	CIS	Low grade	Yes	NA	< 3 cm	No	High	High	0	Yes	NA	NA	NA	NA	NA	NA	NA	NA	NA	High	2.05411	GC3	680.38	NA
U0378	0	98.5	1	27.33	0.247039	2955	61	F	Former	Ta	Low grade	No	Papillary	< 3 cm	No	Low	Intermediate	0	No	Class 1	0.538151	0.950978	T1HG_2	-23.3473	Low contribution	High contribution	Low contribution	Low contribution	Low	-0.569207	NA	NA	NA
U0380	0	99.87	1	10.03	0.243658	2996	70	M	Never	Ta	High grade	No	Papillary	< 3 cm	Yes	Low	High	0	No	Class 2b	0.622905	0.946693	T1HG_2	1.46017	High contribution	Low contribution	High contribution	Low contribution	Low	-0.163055	NA	NA	0.401766
U0383	0	44	1	8.43	0.55303	1320	85	M	Former	Ta	High grade	No	Papillary	>= 3 cm	Yes	High	High	0	No	Class 2a	1.02097	0.906101	T1HG_2	-12.2954	High contribution	High contribution	Low contribution	Low contribution	High	3.12763	NA	NA	0.025422
U0384	0	32.43	1	25.9	0.750257	973	67	M	Current	Ta	Low grade	No	Papillary	< 3 cm	Yes	Low	Low	0	No	Class 2b	0.834603	1.66275	T1HG_1	14.7555	NA	NA	NA	NA	High	1.67865	NA	NA	NA
U0385	0	23.97	0	23.97	0	719	72	M	Former	T1	High grade	No	Papillary	>= 3 cm	Yes	High	High	0	Yes	Class 2a	1.1289	1.30445	T1HG_3	-3.7598	High contribution	Low contribution	Low contribution	Low contribution	High	2.80222	NA	NA	NA
U0387	0	5.23	1	1	6.97	157	55	M	Former	T1	High grade	Yes	Papillary	< 3 cm	Yes	High	High	0	No	NA	NA	NA	NA	NA	NA	NA	NA	NA	High	1.59139	NA	NA	0.327782
U0389	0	118.83	1	2	0.2	3565	68	M	Current	Ta	High grade	Yes	Papillary	< 3 cm	No	High	High	1	Yes	NA	NA	NA	NA	NA	NA	NA	NA	NA	High	1.40901	NA	NA	NA
U0392	0	55.77	1	25.73	1.30903	1673	82	M	Former	Ta	Low grade	Yes	Papillary	< 3 cm	No	High	High	1	Yes	Class 2b	0.614102	1.16597	T1HG_2	10.4766	Low contribution	High contribution	Low contribution	High contribution	Low	-0.0188075	NA	NA	NA
U0394	0	96.33	1	8.67	1.26298	2890	50	M	Current	Ta	Low grade	No	Papillary	< 3 cm	No	Low	Intermediate	0	No	Class 3	0.657601	0.997865	T1HG_2	-26.4531	NA	NA	NA	NA	Low	0.504613	NA	NA	0.116315
U0395	0	18.67	0	19	0	560	72	M	Current	Ta	Low grade	No	Papillary	< 3 cm	No	Low	Intermediate	0	No	NA	NA	NA	NA	NA	NA	NA	NA	NA	High	1.06262	NA	NA	NA
U0397	0	61.8	0	61.8	0	1854	69	M	Former	T1	Low grade	No	Papillary	>= 3 cm	Yes	High	High	0	No	Class 3	0.835641	0.974522	T1HG_2	5.98985	High contribution	High contribution	High contribution	Low contribution	High	0.87918	NA	NA	3.21029
U0400	0	87	1	33.63	0.279693	2610	68	M	Former	T1	High grade	No	Papillary	< 3 cm	No	High	High	1	Yes	Class 2a	0.608673	0.934348	T1HG_2	-25.7541	NA	NA	NA	NA	High	1.17678	NA	NA	0.499533
U0401	0	94.37	1	4.67	0.257859	2831	56	F	Former	T1	High grade	Yes	Papillary	>= 3 cm	No	High	High	1	Yes	Class 2b	1.31906	1.42321	T1HG_2	3.74472	High contribution	High contribution	Low contribution	Low contribution	High	2.87882	NA	NA	3.03735
U0403	0	74.93	1	6.53	0.16	2248	48	M	Current	T1	High grade	Yes	Papillary	< 3 cm	No	High	High	1	Yes	NA	NA	NA	NA	NA	NA	NA	NA	NA	Low	0.325047	GC3	790.932	NA
U0408	1	6.27	1	2	3.88	188	76	F	Former	Ta	High grade	Yes	Papillary	< 3 cm	No	High	High	0	Yes	NA	NA	NA	NA	NA	NA	NA	NA	NA	High	2.31804	NA	NA	NA
U0411	0	36.9	0	36.9	0	1107	68	M	Current	Ta	Low grade	No	Papillary	< 3 cm	No	Low	Intermediate	0	No	Class 3	0.574238	0.910541	T1HG_2	-21.3237	High contribution	High contribution	Low contribution	High contribution	Low	-0.514018	GC1	0.199291	0.516011
U0412	0	34.97	1	8.33	0.695901	1049	66	M	Current	Ta	Low grade	No	Papillary	< 3 cm	No	Low	Intermediate	0	Yes	Class 2b	0.753629	1.19989	T1HG_2	12.8782	High contribution	Low contribution	Low contribution	High contribution	Low	0.377461	NA	NA	NA
U0416	0	75.43	1	3	0.48	2263	65	M	Current	Ta	Low grade	No	Papillary	< 3 cm	No	Low	Intermediate	1	Yes	NA	NA	NA	NA	NA	NA	NA	NA	NA	Low	0.626257	NA	NA	NA
U0417	0	109.87	1	12.47	0.553701	1900	83	M	Current	Ta	High grade	No	Papillary	< 3 cm	No	Low	High	0	No	NA	NA	NA	NA	NA	NA	NA	NA	NA	NA	NA	GC3	1791.94	0
U0418	1	36	1	5.17	7.06452	1091	86	M	Former	Ta	Low grade	No	Papillary	>= 3 cm	No	Low	Intermediate	0		NA	NA	NA	NA	NA	NA	NA	NA	NA	NA	NA	NA	NA	2.33766
U0419	0	81.2	1	3.93	0.3	2436	81	M	Current	T1	High grade	Yes	Papillary	< 3 cm	No	High	High	0	Yes	NA	NA	NA	NA	NA	NA	NA	NA	NA	High	1.51097	GC3	618.254	NA
U0421	0	32.07	1	8.67	0.758836	962	85	M	Current	Ta	Low grade	Yes	Papillary	< 3 cm	No	High	High	0	Yes	Class 3	0.671786	0.995546	T1HG_2	-26.2626	NA	NA	NA	NA	Low	-0.396832	NA	NA	NA
U0423	0	58.67	1	2.8	0.207386	1760	75	M	Former	Ta	Low grade	No	NA	< 3 cm	No	Low	Intermediate	1	Yes	NA	NA	NA	NA	NA	NA	NA	NA	NA	High	2.6482	GC3	500.884	0.505096
U0424	0	73.3	1	5	0.33	2199	85	F	Never	Ta	Low grade	No	Papillary	< 3 cm	Yes	Low	Low	0	No	NA	NA	NA	NA	NA	NA	NA	NA	NA	Low	0.479362	NA	NA	NA
U0425	0	99.13	1	3.17	0.736382	2974	64	M	Current	Ta	Low grade	No	Papillary	< 3 cm	Yes	Low	Low	0	No	Class 3	0.499574	0.875743	T1HG_2	-29.0018	NA	NA	NA	NA	Low	-1.48317	GC1	0	NA
U0426	0	84.2	1	13.03	0.288994	2526	86	F	Current	Ta	Low grade	No	Papillary	< 3 cm	Yes	Low	Low	0	No	Class 3	0.628576	0.948081	T1HG_2	-2.96846	Low contribution	High contribution	High contribution	Low contribution	Low	-0.419207	GC1	33.6777	NA
U0427	0	87.73	1	7.13	0.554711	2632	77	M	Former	Ta	High grade	Yes	Papillary	< 3 cm	Yes	High	High	1	Yes	Class 2a	1.24085	1.70593	T1HG_1	0.812266	High contribution	High contribution	High contribution	Low contribution	High	3.6337	NA	NA	NA
U0430	0	74.77	1	16.83	0.162728	2243	81	M	Former	Ta	High grade	No	Papillary	>= 3 cm	No	High	High	0	No	Class 2a	1.03353	1.00436	T1HG_2	7.02929	High contribution	High contribution	Low contribution	Low contribution	High	1.34696	GC3	795.519	0.563082
U0431	1	9.53	1	4.5	1.27622	286	80	M	Former	T1	High grade	Yes	Solid	>= 3 cm	Yes	High	High	0	No	Class 2a	1.42557	2.29626	T1HG_1	-29.3794	High contribution	High contribution	Low contribution	Low contribution	High	3.80178	GC3	2434.11	NA
U0432	1	5	1	5.07	2.40132	152	80	M	Former	T1	High grade	Yes	Papillary	< 3 cm	No	High	High	0		NA	NA	NA	NA	NA	NA	NA	NA	NA	NA	NA	NA	NA	0.363333
U0433	0	24.43	1	5.53	1.49386	733	81	M	Former	Ta	High grade	Yes	Papillary	< 3 cm	No	High	High	1	Yes	Class 2a	1.25373	2.92849	T1HG_1	-8.45528	High contribution	High contribution	Low contribution	Low contribution	High	2.86851	GC3	927.385	NA
U0434	1	3.27	1	3.27	3.72449	98	76	M	Former	T1	High grade	No	Papillary	>= 3 cm	No	High	High	0	No	Class 2a	1.20664	1.54876	T1HG_1	-23.0641	High contribution	High contribution	Low contribution	Low contribution	High	3.24756	GC3	2265.93	NA
U0435	0	58.53	0	58.53	0	1756	58	F	Never	Ta	Low grade	Yes	Papillary	< 3 cm	Yes	Low	High	0	No	Class 2a	0.857797	1.11218	T1HG_2	-9.74835	NA	NA	NA	NA	High	1.98253	GC2	159.268	5.63669
U0436	0	71.67	1	7	0.51	2150	72	M	Former	Ta	Low grade	Yes	Papillary	NA	No	High	High	1	Yes	NA	NA	NA	NA	NA	NA	NA	NA	NA	High	1.07754	NA	NA	NA
U0437	0	59.93	1	15.67	0.406007	1798	64	M	Former	Ta	Low grade	No	Papillary	NA	Yes	Low	NA	0	No	Class 3	0.475056	0.852844	T1HG_2	-31.9373	NA	NA	NA	NA	Low	-0.540929	GC1	97.1126	0.164724
U0438	0	54.17	1	17.73	0.224615	1625	72	M	Former	Ta	Low grade	No	Papillary	< 3 cm	Yes	Low	Low	0	No	Class 1	0.648956	1.17073	T1HG_2	-20.2902	NA	NA	NA	NA	Low	0.66176	NA	NA	NA
U0439	0	92.73	1	33.67	0.524802	2782	66	F	Current	Ta	Low grade	No	Papillary	< 3 cm	Yes	Low	Low	0	No	Class 3	0.506528	0.759633	T1HG_2	-26.041	High contribution	High contribution	Low contribution	Low contribution	Low	-0.463063	NA	NA	NA
U0442	0	77.53	0	77.53	0	2326	75	F	Current	Ta	High grade	No	Papillary	< 3 cm	No	High	High	0	Yes	Class 2a	1.09821	1.78143	T1HG_1	-6.26951	NA	NA	NA	NA	High	2.6399	NA	NA	1.1466
U0445	0	20.5	0	21	NA	615	85	M	Former	Ta	Low grade	No	Papillary	< 3 cm	No	Low	Intermediate	0	No	NA	NA	NA	NA	NA	NA	NA	NA	NA	Low	0.0443968	NA	NA	NA
U0446	0	118.83	1	4.17	0.409537	3565	72	M	Former	Ta	Low grade	No	Papillary	< 3 cm	No	Low	Intermediate	0	No	Class 2b	0.72295	1.23984	T1HG_2	10.8019	High contribution	Low contribution	High contribution	Low contribution	NA	NA	NA	NA	NA
U0447	0	89.93	1	36.63	0.135285	2698	64	M	Former	Ta	Low grade	No	Papillary	NA	No	Low	Intermediate	0	No	Class 2b	1.19018	1.34768	T1HG_2	-29.4299	NA	NA	NA	NA	Low	0.573947	NA	NA	NA
U0448	0	20.47	1	4.47	2.37785	614	77	F	Current	T1	High grade	No	Papillary	>= 3 cm	No	High	High	0	No	Class 2a	0.86693	1.10052	T1HG_2	-10.555	NA	NA	NA	NA	High	2.24372	NA	NA	0.112282
U0450	0	16.03	0	16.03	0	481	69	M	Current	Ta	Low grade	Yes	Papillary	< 3 cm	No	Low	High	0	No	Class 2b	0.962267	1.02254	T1HG_2	-11.2026	High contribution	High contribution	Low contribution	Low contribution	High	1.51482	NA	NA	NA
U0453	0	61.17	1	30.87	0.19891	1835	74	M	Current	Ta	Low grade	Yes	Papillary	< 3 cm	No	High	High	1	Yes	Class 2a	0.744504	1.08816	T1HG_2	-7.7917	NA	NA	NA	NA	High	1.28449	GC3	490.155	NA
U0454	0	59.8	1	5.7	1.22074	1794	68	M	Former	Ta	High grade	No	Papillary	< 3 cm	Yes	Low	High	1	Yes	Class 3	0.652665	0.771401	T1HG_2	-20.6135	NA	NA	NA	NA	Low	0.626632	GC2	362.684	0.160928
U0455	0	95.4	1	1.67	0.3826	2862	81	M	Former	T1	High grade	Yes	Papillary	NA	Yes	High	High	1	Yes	Class 2a	0.908679	1.17109	T1HG_2	-13.9636	Low contribution	Low contribution	High contribution	Low contribution	High	1.65356	GC1	5.24188	0.0521235
U0457	0	98.47	1	38.97	0.123561	2954	66	M	Former	Ta	High grade	No	Papillary	< 3 cm	No	Low	High	1	Yes	Class 2a	0.876918	1.05301	T1HG_3	-20.2292	High contribution	High contribution	Low contribution	Low contribution	High	1.99815	GC3	1639.59	NA
U0458	0	114.4	1	6.13	0.319056	3432	63	M	Current	Ta	Low grade	No	Papillary	< 3 cm	No	Low	Intermediate	1	Yes	Class 2b	0.708831	1.14567	T1HG_2	13.6819	NA	NA	NA	NA	Low	0.499372	NA	NA	NA
U0459	0	47.5	1	0.73	1.02456	1425	54	M	Current	T1	Low grade	No	Papillary	>= 3 cm	No	High	High	0	No	Class 3	0.876634	0.982535	T1HG_2	-20.7089	Low contribution	Low contribution	High contribution	Low contribution	High	1.39631	GC1	0	0.183709
U0461	0	97.07	1	5.63	0.501374	2912	64	M	Former	Ta	Low grade	No	Papillary	NA	No	Low	Intermediate	1	Yes	Class 3	0.941442	1.1674	T1HG_2	-11.0776	NA	NA	NA	NA	High	1.55845	GC3	1352.82	0.0271395
U0464	0	119.7	1	2	0.2	3591	71	M	Former	T1	High grade	Yes	Papillary	< 3 cm	No	High	High	1	Yes	NA	NA	NA	NA	NA	NA	NA	NA	NA	High	1.3035	NA	NA	NA
U0466	0	92.7	1	8.43	0.131248	2781	64	M	Current	Ta	Low grade	No	Papillary	< 3 cm	No	Low	Intermediate	0	Yes	Class 2b	0.874867	1.11823	T1HG_2	-3.51846	High contribution	Low contribution	Low contribution	High contribution	High	1.31158	GC2	260.966	NA
U0469	0	91.57	1	4.03	2.52457	2747	63	M	Former	Ta	Low grade	No	Papillary	< 3 cm	No	Low	Intermediate	0	No	Class 3	0.692614	0.92112	T1HG_2	-24.9286	Low contribution	High contribution	High contribution	Low contribution	Low	0.205962	GC2	185.917	NA
U0473	0	86.93	1	1.03	0.279908	2608	64	M	Current	T1	High grade	No	Papillary	< 3 cm	No	High	High	1	Yes	Class 3	0.527466	0.932745	T1HG_2	-7.93658	High contribution	Low contribution	Low contribution	Low contribution	Low	-1.64042	NA	NA	0.448727
U0475	0	72.4	1	5.37	1.00829	2172	67	M	Current	Ta	High grade	No	Papillary	< 3 cm	No	High	High	0	No	Class 1	0.719865	1.05154	T1HG_2	-15.8511	NA	NA	NA	NA	Low	0.277421	GC2	338.799	0.195827
U0476	0	82	0	82	0	2460	65	M	Former	T1	High grade	No	Papillary	< 3 cm	No	High	High	0	No	Class 2a	1.16411	1.52015	T1HG_1	-7.07436	High contribution	High contribution	Low contribution	Low contribution	High	2.099	GC3	448.005	0.211159
U0477	0	44.37	0	44.37	0	1331	79	M	Never	Ta	Low grade	No	Papillary	< 3 cm	No	Low	Intermediate	0	No	NA	NA	NA	NA	NA	NA	NA	NA	NA	High	1.08941	GC2	125.341	0.803133
U0478	NA	NA	NA	NA	NA	0	61	M	Current	Ta	Low grade	No	Papillary	< 3 cm	Yes	Low	Intermediate	0	No	NA	NA	NA	NA	NA	NA	NA	NA	NA	Low	-0.262796	GC1	19.308	0.216869
U0481	0	116.13	1	4	0.84	3484	69	F	Former	Ta	Low grade	Yes	Papillary	< 3 cm	No	High	High	1	Yes	NA	NA	NA	NA	NA	NA	NA	NA	NA	Low	0.342114	NA	NA	NA
U0483	0	115.17	1	0	0.21	3455	70	M	Current	T1	Low grade	No	NA	NA	No	Low	High	0	No	NA	NA	NA	NA	NA	NA	NA	NA	NA	High	1.21989	NA	NA	NA
U0491	NA	NA	NA	NA	NA	0	90	M	Former	T1	High grade	No	Papillary	< 3 cm	No	High	High	0	No	NA	NA	NA	NA	NA	NA	NA	NA	NA	High	1.40801	GC2	253.218	NA
U0494	0	88.87	1	4.2	2.19055	2666	83	F	Current	Ta	Low grade	Yes	Papillary	< 3 cm	No	Low	High	0	No	Class 3	0.940922	0.895076	T1HG_2	-8.95746	NA	NA	NA	NA	High	0.945233	NA	NA	NA
U0496	0	36.17	1	36.2	3.70046	1085	63	M	Current	Ta	Low grade	Yes	Papillary	< 3 cm	No	High	High	1	Yes	Class 2a	0.923284	1.08675	T1HG_2	-21.7849	NA	NA	NA	NA	High	1.59134	NA	NA	0.0926241
U0497	0	108.57	1	9	0.56	3257	72	F	Current	Ta	Low grade	No	Papillary	< 3 cm	No	Low	Intermediate	0	No	NA	NA	NA	NA	NA	NA	NA	NA	NA	Low	-0.907349	NA	NA	0.122706
U0498	0	109.5	0	109.5	0	3285	65	M	Never	T1	High grade	No	Papillary	< 3 cm	No	High	High	0	No	NA	NA	NA	NA	NA	NA	NA	NA	NA	High	3.51494	GC3	2108.79	NA
U0501	0	49.27	0	49.27	0	1478	72	M	Former	Ta	Low grade	No	Papillary	< 3 cm	No	Low	Intermediate	0	Yes	NA	NA	NA	NA	NA	NA	NA	NA	NA	High	1.43104	GC2	186.867	NA
U0502	0	78	1	3.23	0.767344	2340	77	M	Former	Ta	High grade	Yes	Papillary	< 3 cm	No	High	High	1	Yes	Class 2a	0.95097	1.45917	T1HG_1	-9.76576	High contribution	Low contribution	High contribution	Low contribution	High	2.18397	NA	NA	NA
U0507	0	48.87	NA	NA	NA	1466	67	M	Current	Ta	High grade	No	Papillary	NA	Yes	Low	High	NA	Yes	NA	NA	NA	NA	NA	NA	NA	NA	NA	High	2.598	NA	NA	NA
U0509	0	2.73	NA	NA	NA	82	46	M	Never	Ta	High grade	No	Papillary	< 3 cm	Yes	Low	High	NA	No	NA	NA	NA	NA	NA	NA	NA	NA	NA	High	2.64587	NA	NA	NA
U0511	0	62.8	NA	NA	NA	1884	84	M	Former	Ta	Low grade	No	NA	NA	No	Low	Intermediate	NA	Yes	NA	NA	NA	NA	NA	NA	NA	NA	NA	High	1.94706	NA	NA	NA
U0512	1	1.33	1	0.97	9.125	40	84	F	Former	T1	High grade	No	Papillary	< 3 cm	No	High	High	0	No	Class 2a	1.05784	1.39088	T1HG_1	-12.2961	Low contribution	High contribution	Low contribution	High contribution	High	2.25909	NA	NA	NA
U0513	0	27.77	NA	NA	NA	833	91	M	NA	T1	High grade	No	NA	NA	No	High	High	NA	No	NA	NA	NA	NA	NA	NA	NA	NA	NA	Low	-0.533293	NA	NA	NA
U0514	1	1.13	NA	NA	NA	34	63	M	Former	T1	High grade	No	Papillary	< 3 cm	Yes	High	High	0	No	Class 2b	1.37515	1.78125	T1HG_1	2.79109	High contribution	High contribution	Low contribution	Low contribution	High	3.94587	NA	NA	NA
U0515	1	0.9	NA	NA	NA	27	63	M	Former	T1	High grade	No	Solid	< 3 cm	Yes	High	High	0	No	Class 2a	1.01069	3.5083	T1HG_1	-16.2009	High contribution	High contribution	High contribution	Low contribution	High	2.82865	NA	NA	NA
U0516	0	23	1	4.87	1.05797	690	62	F	Current	Ta	Low grade	No	Papillary	< 3 cm	Yes	Low	Low	0	Yes	Class 2b	0.714542	1.07955	T1HG_2	4.18267	NA	NA	NA	NA	High	1.34268	NA	NA	NA
U0519	0	15.33	0	15.33	0	460	81	M	NA	Ta	Low grade	No	Papillary	< 3 cm	Yes	Low	Low	0	No	Class 3	0.597559	0.888372	T1HG_2	-10.1425	High contribution	Low contribution	Low contribution	High contribution	Low	0.376668	NA	NA	NA
U0521	0	41.7	NA	NA	NA	1251	86	F	Never	T1	High grade	No	Papillary	< 3 cm	Yes	High	High	NA	No	NA	NA	NA	NA	NA	NA	NA	NA	NA	High	2.50199	NA	NA	NA
U0522	0	0.77	NA	NA	NA	23	83	M	Current	T1	Low grade	No	Solid	NA	Yes	Low	High	0	No	NA	NA	NA	NA	NA	NA	NA	NA	NA	Low	0.691475	GC3	1213.37	NA
U0531	0	108.27	1	30	0.255961	3248	61	M	Former	T1	Low grade	Yes	Papillary	NA	No	High	High	1	Yes	Class 3	0.682209	0.892858	T1HG_2	-13.2422	High contribution	Low contribution	Low contribution	High contribution	Low	0.460102	GC3	880.663	NA
U0532	0	47.63	NA	NA	NA	1429	73	F	Former	Ta	Low grade	No	Papillary	NA	Yes	Low	NA	0	No	NA	NA	NA	NA	NA	NA	NA	NA	NA	High	1.02122	GC1	48.388	NA
U0534	0	44.3	NA	NA	NA	1329	65	M	Current	T1	Low grade	No	Papillary	NA	Yes	Low	High	0	No	Class 3	0.533757	0.803158	T1HG_2	-17.2896	High contribution	Low contribution	High contribution	Low contribution	Low	-1.3432	GC1	4.08423	NA
U0535	0	44.37	0	44.37	0	1331	47	M	Former	T1	Low grade	No	Papillary	NA	No	High	High	0	No	Class 1	0.379268	0.800918	T1HG_2	-22.6392	Low contribution	Low contribution	Low contribution	High contribution	Low	-1.4316	GC1	0	NA
U0538	0	44.07	1	23.67	0.276097	1322	78	M	Former	Ta	Low grade	No	Papillary	NA	Yes	Low	NA	0	Yes	Class 2b	1.01075	1.00262	T1HG_2	-11.8396	High contribution	High contribution	High contribution	Low contribution	High	2.26701	GC3	615.127	NA
U0540	0	43.93	1	4.8	0.28	1318	68	F	Current	Ta	Low grade	No	Papillary	NA	Yes	Low	NA	0	No	NA	NA	NA	NA	NA	NA	NA	NA	NA	Low	-0.448425	GC3	444.584	NA
U0541	0	43.9	1	7.77	0.277145	1317	63	M	Former	Ta	Low grade	No	Papillary	NA	Yes	Low	NA	0	No	Class 1	0.612215	1.03186	T1HG_2	-3.09946	High contribution	High contribution	High contribution	Low contribution	Low	-0.744689	GC3	396.671	NA
U0542	0	43.87	0	43.87	0	1316	78	M	NA	T1	Low grade	No	Papillary	NA	Yes	Low	High	0	No	Class 1	0.523766	0.79277	T1HG_2	-13.7472	Low contribution	Low contribution	High contribution	High contribution	Low	-0.962797	GC1	41.1336	NA
U0544	0	27.03	0	27.03	0	811	60	M	Former	Ta	Low grade	No	Papillary	NA	Yes	Low	NA	0	No	Class 2b	0.686672	0.994223	T1HG_2	8.19827	Low contribution	High contribution	High contribution	High contribution	Low	0.264779	GC1	0	NA
U0545	NA	NA	NA	NA	NA	0	79	M	Former	Ta	High grade	No	NA	NA	Yes	Low	High	0	No	NA	NA	NA	NA	NA	NA	NA	NA	NA	High	1.95	GC3	705.614	NA
U0546	0	43.7	1	3.13	0.84	1311	60	F	Never	Ta	Low grade	No	Papillary	NA	No	Low	Intermediate	1	Yes	NA	NA	NA	NA	NA	NA	NA	NA	NA	High	1.49929	GC2	163.509	NA
U0549	0	97.07	0	43.73	0	2912	59	F	Current	Ta	Low grade	Yes	Papillary	NA	Yes	Low	High	0	No	Class 1	0.563993	0.916312	T1HG_2	-3.62399	High contribution	High contribution	High contribution	Low contribution	Low	-0.872326	GC1	87.0654	NA
U0550	0	43.67	NA	NA	NA	1310	75	M	Former	Ta	High grade	No	Papillary	NA	Yes	Low	High	0	No	Class 3	0.794516	0.837507	T1HG_2	-19.2205	High contribution	High contribution	High contribution	Low contribution	Low	0.688656	GC3	734.582	NA
U0551	0	18.27	0	18.27	0	548	80	M	Never	T1	High grade	No	Papillary	NA	No	High	High	0	No	Class 3	0.820484	0.946249	T1HG_2	-21.8682	High contribution	High contribution	Low contribution	Low contribution	Low	0.22057	GC2	270.907	NA
U0553	0	42.73	0	42.73	0	1282	76	M	Current	T1	High grade	No	Papillary	NA	No	High	High	0	No	Class 2b	0.939835	1.18822	T1HG_2	-6.05566	High contribution	Low contribution	High contribution	Low contribution	High	2.09233	GC3	1423.8	NA
U0555	0	19.57	1	12.53	0.621806	587	61	M	Current	Ta	Low grade	No	Papillary	NA	No	Low	Intermediate	0	No	Class 3	0.596487	0.915775	T1HG_2	-20.709	Low contribution	High contribution	High contribution	High contribution	Low	-1.04026	GC1	82.8016	NA
U0556	0	42.73	1	1.17	0.284711	1282	61	M	Current	T1	High grade	Yes	Papillary	NA	No	High	High	0	No	Class 2b	1.06495	2.132	T1HG_1	5.48342	NA	NA	NA	NA	High	2.62592	GC3	2174	NA
U0557	0	101.17	0	42.47	0	3035	63	M	Former	T1	High grade	No	Papillary	NA	No	High	High	0	No	NA	NA	NA	NA	NA	NA	NA	NA	NA	NA	NA	GC1	35.2106	NA
U0558	0	42.47	1	19.2	0.286499	1274	58	M	Former	Ta	Low grade	No	Papillary	NA	No	Low	Intermediate	1	Yes	Class 3	0.640829	1.04982	T1HG_2	-23.8917	Low contribution	Low contribution	High contribution	Low contribution	Low	-0.735115	NA	NA	NA
U0559	0	81.77	0	25.8	0	2453	64	M	Former	T1	High grade	No	Papillary	NA	Yes	High	High	1	Yes	Class 1	0.741918	0.980613	T1HG_2	-8.23457	High contribution	High contribution	Low contribution	Low contribution	Low	-0.305019	GC3	696.653	NA
U0560	0	97.6	1	13.2	0.579365	2928	62	F	Current	Ta	Low grade	No	Papillary	NA	Yes	Low	NA	0	Yes	Class 1	0.7939	1.07307	T1HG_2	-10.6363	High contribution	Low contribution	Low contribution	High contribution	Low	0.522231	GC2	284.35	NA
U0562	1	98.23	NA	NA	NA	2947	54	F	Current	Ta	Low grade	No	Papillary	NA	Yes	Low	NA	0	No	Class 2b	0.84263	0.971055	T1HG_2	2.57441	High contribution	High contribution	High contribution	Low contribution	High	1.02424	GC2	264.494	NA
U0564	0	2.53	NA	NA	NA	76	57	M	Former	Ta	Low grade	No	Papillary	NA	Yes	Low	NA	0	No	NA	NA	NA	NA	NA	NA	NA	NA	NA	High	1.61588	GC3	2119.98	NA
U0565	1	98.5	0	23.5	0	2955	80	M	Former	T1	Low grade	No	Papillary	NA	Yes	Low	High	0	No	NA	NA	NA	NA	NA	NA	NA	NA	NA	High	1.36911	GC1	94.4963	NA
U0566	0	37.77	NA	NA	NA	1133	72	F	Never	Ta	Low grade	No	Papillary	NA	Yes	Low	NA	1	Yes	Class 2b	0.216627	0.371336	T1HG_2	-31.0941	NA	NA	NA	NA	Low	-0.573339	GC1	43.3048	NA
U0567	0	15.2	NA	NA	NA	456	62	M	Current	Ta	High grade	No	Papillary	NA	No	Low	High	0	No	NA	NA	NA	NA	NA	NA	NA	NA	NA	NA	NA	GC2	306.433	NA
U0568	0	95.07	0	39.43	0	2852	64	M	Current	Ta	High grade	No	Papillary	NA	Yes	Low	High	0	No	NA	NA	NA	NA	NA	NA	NA	NA	NA	Low	0.0169992	GC2	287.563	NA
U0570	0	16.83	NA	NA	NA	505	53	M	Former	Ta	Low grade	No	Papillary	NA	Yes	Low	NA	0	No	Class 2b	0.57087	1.13354	T1HG_2	11.1827	Low contribution	High contribution	High contribution	High contribution	Low	-0.69483	GC1	32.1712	NA
U0571	0	35.9	0	35.9	0	1077	47	M	Former	Ta	Low grade	No	Papillary	NA	Yes	Low	NA	0	No	NA	NA	NA	NA	NA	NA	NA	NA	NA	NA	NA	GC1	0	NA
U0573	0	40.67	0	40.67	0	1220	48	M	Former	T1	Low grade	No	Papillary	NA	Yes	Low	High	0	No	Class 2b	0.859156	0.971973	T1HG_2	-3.42444	Low contribution	Low contribution	High contribution	High contribution	Low	0.609826	GC1	92.5845	NA
U0576	0	24.73	0	24.73	0	742	68	F	Never	CIS	Low grade	Yes	Papillary	NA	Yes	Low	High	0	No	NA	NA	NA	NA	NA	NA	NA	NA	NA	Low	-0.793617	GC1	34.221	NA
U0577	0	24.93	1	1.97	0.487968	748	56	F	Current	Ta	High grade	No	Papillary	NA	Yes	Low	High	1	Yes	Class 2b	0.748873	1.11053	T1HG_2	3.09191	High contribution	High contribution	Low contribution	Low contribution	Low	0.212165	GC2	150.922	NA
U0578	0	92.13	0	41.53	0	2764	70	M	Current	Ta	Low grade	No	Papillary	NA	Yes	Low	NA	0	No	NA	NA	NA	NA	NA	NA	NA	NA	NA	NA	NA	GC1	0	NA
U0580	1	2	1	1.43	6.08333	60	57	M	Former	T1	High grade	No	Papillary	NA	Yes	High	High	0	Yes	Class 1	1.00981	1.08069	T1HG_2	-15.2076	High contribution	High contribution	High contribution	Low contribution	High	1.48388	GC3	1032.81	NA
U0582	0	89.5	0	35.9	0	2685	65	M	Current	T1	Low grade	No	Papillary	NA	Yes	Low	High	0	No	NA	NA	NA	NA	NA	NA	NA	NA	NA	NA	NA	GC1	67.0117	NA
U0583	0	91.9	0	41.3	0	2757	74	M	Former	Ta	Low grade	No	Papillary	NA	No	Low	Intermediate	0	No	Class 1	0.531876	0.88258	T1HG_2	-15.0929	Low contribution	Low contribution	High contribution	High contribution	Low	-1.11738	GC1	0	NA
U0584	0	97.17	0	38.5	0	2915	50	M	Former	Ta	Low grade	No	Papillary	NA	Yes	Low	NA	0	No	Class 1	0.643689	0.817814	T1HG_2	-17.7457	High contribution	High contribution	High contribution	Low contribution	Low	-0.998507	GC1	30.2876	NA
U0585	1	42.77	0	40.87	0	1283	74	M	Former	Ta	Low grade	No	Papillary	NA	Yes	Low	NA	0	No	Class 3	0.704199	0.929616	T1HG_2	-11.5658	Low contribution	Low contribution	Low contribution	High contribution	Low	0.114879	GC1	0.118924	NA
U0587	0	91.23	0	24.13	0	2737	61	F	Former	Ta	Low grade	No	Papillary	NA	No	Low	Intermediate	0	No	Class 3	0.576483	0.736098	T1HG_2	-21.5385	High contribution	High contribution	Low contribution	High contribution	Low	-0.736738	GC2	313.841	NA
U0589	0	53.43	1	5.6	1.13849	1603	72	F	Current	Ta	High grade	No	Papillary	< 3 cm	No	Low	High	0	No	Class 3	0.890649	1.14771	T1HG_2	-24.6401	NA	NA	NA	NA	High	1.5886	GC1	38.3712	NA
U0590	0	55.97	0	55.97	0	1679	74	M	Former	Ta	Low grade	No	Papillary	< 3 cm	Yes	Low	Low	0	No	Class 2b	0.501874	1.26431	T1HG_2	-18.7671	Low contribution	Low contribution	High contribution	High contribution	Low	-0.0974166	GC1	0	0.402567
U0591	0	10	0	10	0	300	94	F	Never	Ta	Low grade	No	Papillary	< 3 cm	No	Low	Intermediate	0	Yes	NA	NA	NA	NA	NA	NA	NA	NA	NA	Low	-0.435708	GC2	263.407	NA
U0597	NA	NA	NA	NA	NA	0	78	M	Former	Ta	Low grade	No	Papillary	< 3 cm	Yes	Low	Low	0	No	NA	NA	NA	NA	NA	NA	NA	NA	NA	Low	-0.431883	GC2	379.227	NA
U0598	0	33.1	0	33.1	0	993	89	F	Current	T1	High grade	No	Papillary	< 3 cm	No	High	High	0	No	Class 3	0.774316	0.927656	T1HG_2	-9.17905	High contribution	Low contribution	Low contribution	High contribution	High	1.1857	GC2	205.231	NA
U0599	0	47	0	46.63	0	1399	67	M	Current	Ta	Low grade	No	Papillary	< 3 cm	No	Low	Intermediate	1		NA	NA	NA	NA	NA	NA	NA	NA	NA	NA	NA	NA	NA	0.12092
U0600	0	79.57	1	15.33	0.91747	2387	75	M	Former	Ta	Low grade	No	Papillary	< 3 cm	Yes	Low	Low	1	Yes	Class 2a	0.578893	0.793406	T1HG_2	-26.2338	Low contribution	Low contribution	High contribution	High contribution	Low	0.0920261	NA	NA	0.201337
U0603	0	27.23	1	15.17	0.893513	817	72	M	Current	T1	High grade	Yes	Papillary	NA	Yes	High	High	0	No	Class 2a	0.987891	0.859108	T1HG_2	-15.1791	Low contribution	High contribution	Low contribution	High contribution	High	1.00892	GC3	873.53	1.09418
U0605	0	62.4	0	62.4	0	1872	61	M	Former	Ta	Low grade	No	Papillary	< 3 cm	Yes	Low	Low	0	No	Class 1	0.432843	0.847075	T1HG_2	-14.7667	Low contribution	High contribution	High contribution	Low contribution	Low	-2.26983	NA	NA	0.737251
U0606	0	82.43	1	3.83	0.590376	2473	80	M	Former	T1	High grade	Yes	Papillary	>= 3 cm	No	High	High	1	Yes	Class 2b	0.891262	0.981381	T1HG_2	-3.84303	High contribution	High contribution	Low contribution	Low contribution	Low	0.596426	NA	NA	0.0504117
U0607	0	49.43	0	49.43	0	1483	66	M	Current	Ta	Low grade	No	Papillary	>= 3 cm	No	Low	Intermediate	0	No	Class 2b	0.823444	1.25137	T1HG_2	19.1999	High contribution	High contribution	Low contribution	Low contribution	Low	0.268805	GC2	275.465	0.843937
U0608	0	41.53	1	13.57	0.585875	1246	80	M	Former	T1	High grade	No	Papillary	< 3 cm	No	High	High	1	Yes	Class 2b	1.49337	1.29509	T1HG_1	-0.82767	Low contribution	High contribution	High contribution	Low contribution	High	3.23648	GC3	1765.68	1.7671
U0611	0	80.97	1	3.47	0.450803	2429	63	M	Former	Ta	Low grade	No	Papillary	< 3 cm	Yes	Low	Low	0	No	Class 2b	0.921832	1.34774	T1HG_3	-7.48149	High contribution	High contribution	Low contribution	Low contribution	High	1.62193	GC3	655.417	0.513132
U0612	0	72.1	1	31.2	0.337494	2163	56	F	Never	Ta	Low grade	No	Papillary	< 3 cm	No	Low	Intermediate	0	No	Class 1	0.949758	1.03794	T1HG_2	-13.717	High contribution	High contribution	Low contribution	Low contribution	High	0.83143	GC3	726.069	NA
U0613	0	17.5	0	17.5	0	525	85	M	Current	Ta	High grade	No	Papillary	>= 3 cm	No	High	High	0	No	Class 2b	1.05684	1.42754	T1HG_2	17.3885	NA	NA	NA	NA	High	1.60936	GC1	59.1396	0.970823
U0614	0	68.37	1	17.1	0.711848	2051	55	F	Current	Ta	Low grade	No	Papillary	< 3 cm	Yes	Low	Low	0	No	Class 3	0.498636	0.79553	T1HG_2	-22.793	Low contribution	High contribution	High contribution	Low contribution	Low	-0.302281	GC1	40.6116	0.370719
U0615	0	62.97	0	62.97	0	1889	79	M	Former	Ta	Low grade	No	Papillary	>= 3 cm	Yes	Low	Intermediate	0	No	Class 3	0.667767	0.836535	T1HG_2	-22.4373	Low contribution	Low contribution	High contribution	High contribution	Low	0.0561647	GC3	394.793	0.0951439
U0623	1	26.43	1	26.43	0.460277	793	77	M	Current	Ta	Low grade	Yes	Papillary	< 3 cm	Yes	High	High	0	No	Class 2a	1.06603	1.36812	T1HG_1	0.497196	High contribution	High contribution	Low contribution	Low contribution	High	2.40247	GC3	1715.5	0.310006
U0625	0	73.1	1	6.4	1.83083	2193	71	F	Current	T1	Low grade	No	Papillary	>= 3 cm	No	High	High	1	Yes	Class 2a	0.623155	0.80865	T1HG_2	-2.69362	High contribution	High contribution	Low contribution	Low contribution	Low	-0.639764	GC2	239.609	0.296114
U0627	1	1.4	1	1.4	8.69048	42	48	F	Former	T1	High grade	No	Papillary	< 3 cm	Yes	High	High	0	No	Class 3	0.570135	0.895214	T1HG_2	-17.2942	High contribution	High contribution	High contribution	Low contribution	Low	0.132211	GC1	0.642333	0.0829467
U0628	0	60.13	1	10.8	0.4	1804	83	M	Never	Ta	Low grade	Yes	Papillary	< 3 cm	No	High	High	1	Yes	NA	NA	NA	NA	NA	NA	NA	NA	NA	NA	NA	GC1	21.6327	NA
U0631	0	40.4	0	40.4	0	1212	74	M	Former	Ta	Low grade	No	Papillary	< 3 cm	Yes	Low	Low	0	No	Class 3	0.554909	0.808037	T1HG_2	-15.4602	Low contribution	High contribution	Low contribution	High contribution	Low	0.36087	NA	NA	0.0063804
U0635	0	40.9	1	8.83	0.892421	1227	49	M	Current	Ta	Low grade	No	Papillary	< 3 cm	Yes	Low	Low	0	No	Class 3	0.649729	0.891966	T1HG_2	-15.1428	High contribution	Low contribution	Low contribution	High contribution	Low	0.265667	GC2	240.87	0.116296
U0636	0	37.57	0	37.57	0	1127	61	M	Never	T1	High grade	No	Papillary	< 3 cm	No	High	High	0	No	NA	NA	NA	NA	NA	NA	NA	NA	NA	High	2.05757	GC2	234.288	NA
U0637	0	37.83	1	3.77	1.29	1135	69	M	Current	T1	High grade	Yes	Papillary	>= 3 cm	No	High	High	1	Yes	NA	NA	NA	NA	NA	NA	NA	NA	NA	High	1.82049	GC3	528.505	NA
U0638	0	64.23	1	4.53	0.378827	1927	76	M	Never	Ta	Low grade	No	Papillary	>= 3 cm	No	Low	Intermediate	1	Yes	Class 3	0.575807	0.886981	T1HG_2	-19.6692	Low contribution	Low contribution	Low contribution	High contribution	Low	-1.06005	GC1	4.291	0.111663
U0641	0	51.27	1	4.87	0.237321	1538	71	M	Current	Ta	Low grade	No	Papillary	< 3 cm	Yes	Low	Low	0	No	Class 1	0.749221	0.99372	T1HG_2	2.37365	Low contribution	Low contribution	High contribution	Low contribution	Low	-0.45824	GC1	45.8361	0.222596
U0642	0	44.1	0	44.1	0	1323	82	M	Never	Ta	Low grade	No	Papillary	< 3 cm	No	Low	Intermediate	0	No	Class 1	0.626587	1.01994	T1HG_2	-10.4421	Low contribution	Low contribution	High contribution	Low contribution	Low	0.47001	GC1	45.6689	0.512875
U0643	0	77	1	39.93	0.316017	2310	59	F	Current	Ta	Low grade	No	Papillary	< 3 cm	No	Low	Intermediate	0	No	Class 2b	0.702146	1.18361	T1HG_2	10.1588	High contribution	High contribution	Low contribution	Low contribution	Low	0.455604	GC1	0	3.10177
U0645	1	3.07	1	3.07	3.96739	92	84	M	Current	T1	Low grade	No	Papillary	< 3 cm	No	High	High	0	No	Class 2a	1.34048	1.85459	T1HG_3	-13.7707	Low contribution	High contribution	High contribution	High contribution	High	4.29722	GC3	1298.66	NA
U0646	0	74.23	1	5.33	0.327795	2227	65	M	Never	Ta	High grade	No	Papillary	< 3 cm	No	Low	High	0	No	Class 2a	0.750735	0.872731	T1HG_2	-14.7546	High contribution	High contribution	Low contribution	Low contribution	High	1.00741	GC2	297.672	NA
U0648	0	58.4	0	58.4	0	1752	69	M	Former	Ta	Low grade	No	Papillary	< 3 cm	Yes	Low	Low	0	No	Class 3	0.731976	0.937735	T1HG_2	-17.283	High contribution	High contribution	Low contribution	Low contribution	High	1.09529	GC1	31.2573	0.502801
U0650	0	46.6	0	47	NA	1398	69	M	Current	Ta	Low grade	No	Papillary	< 3 cm	No	Low	Intermediate	0	No	NA	NA	NA	NA	NA	NA	NA	NA	NA	High	0.917743	NA	NA	0.117408
U0653	1	0.97	1	0.97	12.5862	29	79	F	Current	T1	High grade	No	Papillary	NA	No	High	High	1	Yes	Class 3	0.686873	1.02339	T1HG_2	-15.5483	High contribution	High contribution	High contribution	Low contribution	Low	0.0996005	GC2	138.267	0.124935
U0654	0	76.1	1	6.07	0.479632	2283	77	M	Current	Ta	Low grade	No	Papillary	< 3 cm	No	Low	Intermediate	0	Yes	Class 1	0.741819	1.04715	T1HG_2	-3.67674	High contribution	High contribution	Low contribution	Low contribution	High	1.12701	NA	NA	NA
U0655	0	94.03	1	5.13	0.38816	2821	56	M	Current	T1	High grade	No	Papillary	< 3 cm	No	High	High	0	No	Class 3	0.676143	0.690254	T1HG_2	-26.7374	High contribution	Low contribution	Low contribution	High contribution	Low	-0.0222749	GC2	335.559	NA
U0657	0	75.53	1	8.63	1.12754	2266	46	F	Never	T1	Low grade	No	Papillary	< 3 cm	No	High	High	1	Yes	Class 3	0.378023	0.789735	T1HG_2	-15.786	High contribution	High contribution	Low contribution	Low contribution	Low	-1.45135	GC2	375.397	0.181764
U0658	NA	NA	NA	NA	NA	0	84	M	Former	Ta	Low grade	No	Papillary	< 3 cm	No	Low	Intermediate	0	No	NA	NA	NA	NA	NA	NA	NA	NA	NA	High	1.23444	GC2	184.891	NA
U0659	1	14.83	1	4.57	0.820225	445	81	F	Former	Ta	High grade	Yes	Papillary	< 3 cm	No	High	High	0	No	Class 2b	1.1181	0.998288	T1HG_2	-1.45617	Low contribution	Low contribution	High contribution	High contribution	High	2.37145	GC3	1417.1	1.01199
U0660	0	38.37	1	2	0.63	1151	71	M	Former	T1	High grade	No	Papillary	< 3 cm	No	High	High	0	No	NA	NA	NA	NA	NA	NA	NA	NA	NA	High	3.1318	NA	NA	0.0144452
U0666	0	70.33	1	6.6	0.691943	2110	77	M	Current	Ta	Low grade	Yes	Papillary	< 3 cm	Yes	Low	High	0	No	Class 3	0.528549	0.79664	T1HG_2	-29.3251	NA	NA	NA	NA	Low	-0.952818	GC2	188.053	NA
U0670	0	91.03	0	91.03	0	2731	65	M	Current	T1	High grade	No	NA	< 3 cm	No	High	High	1	Yes	Class 2a	0.828961	1.22022	T1HG_3	-6.7141	Low contribution	High contribution	High contribution	Low contribution	High	1.71024	NA	NA	NA
U0672	NA	NA	NA	NA	NA	0	93	M	Current	T1	High grade	No	Papillary	>= 3 cm	No	High	High	0	No	NA	NA	NA	NA	NA	NA	NA	NA	NA	High	2.5027	GC3	1738.99	2.1236
U0674	0	36.1	NA	NA	NA	1083	86	M	Former	T1	High grade	No	Papillary	< 3 cm	No	High	High	NA	No	NA	NA	NA	NA	NA	NA	NA	NA	NA	High	2.6693	NA	NA	NA
U0683	0	3.13	0	3.13	0	94	60	M	Former	Ta	Low grade	No	Papillary	>= 3 cm	Yes	Low	Intermediate	0	No	NA	NA	NA	NA	NA	NA	NA	NA	NA	Low	-0.313676	GC2	127.505	NA
U0684	0	34.27	0	34.27	0	1028	69	F	NA	Ta	Low grade	No	NA	NA	Yes	Low	NA	0	No	NA	NA	NA	NA	NA	NA	NA	NA	NA	Low	-0.0180808	GC1	0	NA
U0685	0	36.7	NA	NA	NA	1101	84	M	NA	T1	High grade	No	Mixed	>= 3 cm	Yes	High	High	0	No	NA	NA	NA	NA	NA	NA	NA	NA	NA	High	1.36831	GC3	745.144	NA
U0686	0	16.13	NA	NA	NA	484	85	M	NA	Ta	Low grade	No	Papillary	< 3 cm	Yes	Low	Low	NA	No	NA	NA	NA	NA	NA	NA	NA	NA	NA	Low	-0.903087	NA	NA	NA
U0688	0	86.6	NA	NA	NA	2598	72	M	NA	Ta	Low grade	No	Papillary	< 3 cm	Yes	Low	Low	NA	No	NA	NA	NA	NA	NA	NA	NA	NA	NA	High	1.01728	NA	NA	NA
U0689	0	30.73	0	30.73	0	922	90	F	NA	T1	High grade	No	Papillary	< 3 cm	Yes	High	High	0	No	NA	NA	NA	NA	NA	NA	NA	NA	NA	High	2.14074	GC3	1007.17	NA
U0694	0	5.57	NA	NA	NA	167	69	M	NA	T1	High grade	No	Papillary	< 3 cm	Yes	High	High	NA	No	NA	NA	NA	NA	NA	NA	NA	NA	NA	Low	0.605248	NA	NA	NA
U0695	0	20.5	0	20.5	0	615	45	M	NA	Ta	Low grade	No	Papillary	< 3 cm	Yes	Low	Low	0	No	NA	NA	NA	NA	NA	NA	NA	NA	NA	Low	-0.219615	GC1	110.245	NA
U0696	1	14.57	NA	NA	NA	437	83	F	NA	T1	High grade	No	Papillary	< 3 cm	Yes	High	High	0	No	Class 2a	0.880274	1.48374	T1HG_3	-25.2392	High contribution	High contribution	High contribution	Low contribution	High	1.44211	GC3	2063.76	NA
U0697	0	27.07	1	0.97	0.45	812	57	M	NA	Ta	Low grade	No	Papillary	< 3 cm	Yes	Low	Low	1	Yes	NA	NA	NA	NA	NA	NA	NA	NA	NA	Low	0.23079	GC2	243.895	NA
U0699	0	32.1	1	0.7	0.38	963	58	M	Former	T1	High grade	No	Papillary	< 3 cm	No	High	High	0	No	NA	NA	NA	NA	NA	NA	NA	NA	NA	High	1.23052	GC2	339.144	NA
U0700	1	1.67	1	1.67	7.3	50	61	M	NA	T1	High grade	No	Papillary	< 3 cm	Yes	High	High	0	No	NA	NA	NA	NA	NA	NA	NA	NA	NA	Low	0.406448	GC3	508.99	NA
U0701	0	24.1	1	15.97	0.5	723	80	M	NA	T1	High grade	No	NA	NA	No	High	High	0	No	NA	NA	NA	NA	NA	NA	NA	NA	NA	High	3.38992	GC3	1342.82	NA
U0703	0	24.37	NA	NA	NA	731	90	F	NA	Ta	Low grade	No	Papillary	< 3 cm	Yes	Low	Low	0	No	NA	NA	NA	NA	NA	NA	NA	NA	NA	Low	-1.35517	GC1	0	NA
U0704	0	5.7	NA	NA	NA	171	NA	F	Never	T1	Low grade	No	NA	< 3 cm	Yes	Low	High	0	No	NA	NA	NA	NA	NA	NA	NA	NA	NA	NA	NA	GC2	136.18	NA
U0705	0	85.97	NA	NA	NA	2579	75	M	Former	Ta	Low grade	No	NA	< 3 cm	No	Low	Intermediate	NA	No	NA	NA	NA	NA	NA	NA	NA	NA	NA	High	0.902134	NA	NA	NA
U0706	1	1.87	NA	NA	NA	56	65	M	Former	T1	High grade	No	Papillary	< 3 cm	Yes	High	High	0	No	Class 2a	0.959444	1.29008	T1HG_1	-10.6596	NA	NA	NA	NA	High	1.91109	NA	NA	NA
U0707	0	21.47	1	0.7	2.83	644	82	M	NA	Ta	Low grade	No	Papillary	NA	No	Low	Intermediate	0	No	NA	NA	NA	NA	NA	NA	NA	NA	NA	High	1.01114	GC2	121.523	NA
U0709	1	3.6	NA	NA	NA	108	72	M	NA	T1	High grade	No	Papillary	< 3 cm	Yes	High	High	0	No	Class 2a	1.22131	2.22065	T1HG_1	-24.1876	High contribution	High contribution	Low contribution	Low contribution	High	2.80553	NA	NA	NA
U0712	0	57.43	NA	NA	NA	1723	77	M	Former	T1	High grade	No	Papillary	< 3 cm	Yes	High	High	NA	Yes	NA	NA	NA	NA	NA	NA	NA	NA	NA	High	2.37176	NA	NA	NA
U0747	0	115.97	NA	NA	NA	3479	51	M	Current	Ta	Low grade	No	NA	< 3 cm	Yes	Low	Low	NA	Yes	NA	NA	NA	NA	NA	NA	NA	NA	NA	Low	0.445215	NA	NA	NA
U0748	0	45.2	NA	NA	NA	1356	83	M	Current	T1	High grade	No	Papillary	< 3 cm	Yes	High	High	NA	Yes	NA	NA	NA	NA	NA	NA	NA	NA	NA	High	2.18494	NA	NA	NA
U0749	NA	NA	NA	NA	NA	0	80	M	Former	T1	High grade	Yes	Papillary	NA	Yes	High	High	NA	Yes	NA	NA	NA	NA	NA	NA	NA	NA	NA	High	3.14118	NA	NA	NA
U0750	0	11.07	NA	NA	NA	332	78	M	NA	T1	High grade	No	Solid	>= 3 cm	No	High	High	NA	Yes	NA	NA	NA	NA	NA	NA	NA	NA	NA	High	3.04243	NA	NA	NA
U0751	0	125.03	NA	NA	NA	3751	60	M	Former	T1	High grade	No	NA	>= 3 cm	Yes	High	High	NA	Yes	NA	NA	NA	NA	NA	NA	NA	NA	NA	High	3.03967	NA	NA	NA
U0753	0	125.07	NA	NA	NA	3752	54	M	Current	T1	High grade	No	Papillary	NA	Yes	High	High	NA	Yes	NA	NA	NA	NA	NA	NA	NA	NA	NA	High	2.10421	NA	NA	NA
U0754	0	125.07	1	12.3	1.19379	3752	50	M	Current	Ta	Low grade	No	Papillary	< 3 cm	Yes	Low	Low	0	Yes	Class 2b	0.637535	1.35795	T1HG_2	4.71534	Low contribution	Low contribution	High contribution	High contribution	Low	0.296133	NA	NA	NA
U0757	0	56.53	NA	NA	NA	1696	83	M	Former	Ta	Low grade	No	Papillary	< 3 cm	Yes	Low	Low	NA	Yes	NA	NA	NA	NA	NA	NA	NA	NA	NA	Low	-0.100565	NA	NA	NA
U0760	0	112.53	NA	NA	NA	3376	60	M	Current	Ta	Low grade	No	Papillary	< 3 cm	Yes	Low	Intermediate	NA	Yes	NA	NA	NA	NA	NA	NA	NA	NA	NA	Low	0.628677	NA	NA	NA
U0763	0	27.4	NA	NA	NA	822	88	M	NA	Ta	High grade	No	Papillary	< 3 cm	No	High	High	NA	Yes	NA	NA	NA	NA	NA	NA	NA	NA	NA	Low	0.00350857	NA	NA	NA
U0764	0	52.77	NA	NA	NA	1583	73	M	NA	Ta	Low grade	No	Mixed	>= 3 cm	No	Low	High	NA	Yes	NA	NA	NA	NA	NA	NA	NA	NA	NA	Low	-0.696484	NA	NA	NA
U0765	0	59.27	1	20.83	0.529753	1778	52	M	NA	T1	Low grade	No	Papillary	NA	No	High	High	0	Yes	Class 2b	0.655079	1.09297	T1HG_2	-4.17559	Low contribution	Low contribution	High contribution	High contribution	Low	0.419119	NA	NA	NA
U0766	0	125.83	NA	NA	NA	3775	84	F	Never	Ta	High grade	No	Papillary	NA	Yes	Low	High	0	No	Class 2a	0.669488	0.907454	T1HG_2	-13.2461	High contribution	High contribution	Low contribution	High contribution	Low	0.555351	NA	NA	NA
U0767	0	120.23	NA	NA	NA	3607	58	M	Current	Ta	Low grade	Yes	Papillary	< 3 cm	Yes	Low	High	NA	Yes	NA	NA	NA	NA	NA	NA	NA	NA	NA	Low	-0.452125	NA	NA	NA
U0768	0	113	1	40.83	0.297959	3390	54	M	Former	Ta	Low grade	No	Papillary	>= 3 cm	Yes	Low	Intermediate	0	Yes	Class 2a	1.20655	1.17345	T1HG_2	-8.52963	Low contribution	Low contribution	Low contribution	High contribution	High	2.95205	NA	NA	NA
U0770	0	89.67	NA	NA	NA	2690	35	M	Never	Ta	Low grade	No	Papillary	< 3 cm	Yes	Low	Low	NA	Yes	NA	NA	NA	NA	NA	NA	NA	NA	NA	Low	-0.112926	NA	NA	NA
U0772	0	108.27	1	26.6	0.639229	3248	47	M	Current	Ta	Low grade	No	NA	NA	Yes	Low	NA	0	Yes	Class 3	0.52135	1.24274	T1HG_2	-13.2423	Low contribution	Low contribution	High contribution	High contribution	Low	0.239163	NA	NA	NA
U0773	0	20.57	NA	NA	NA	617	80	M	Former	T1	High grade	Yes	Solid	NA	No	High	High	NA	Yes	NA	NA	NA	NA	NA	NA	NA	NA	NA	High	2.77726	NA	NA	NA
U0774	0	122.73	NA	NA	NA	3682	48	M	Former	T1	Low grade	No	Solid	NA	Yes	Low	High	NA	Yes	NA	NA	NA	NA	NA	NA	NA	NA	NA	Low	0.0451994	NA	NA	NA
U0775	0	122.17	NA	NA	NA	3665	47	M	Never	T1	High grade	No	Papillary	>= 3 cm	Yes	High	High	NA	Yes	NA	NA	NA	NA	NA	NA	NA	NA	NA	High	1.57917	NA	NA	NA
U0776	0	115.33	NA	NA	NA	3460	58	M	Former	Ta	Low grade	Yes	NA	NA	Yes	High	High	NA	Yes	NA	NA	NA	NA	NA	NA	NA	NA	NA	Low	-0.083263	NA	NA	NA
U0777	1	66.17	1	9.1	0.611903	1985	84	M	Former	T1	High grade	No	Papillary	< 3 cm	Yes	High	High	0	Yes	Class 2a	1.09626	1.16721	T1HG_3	-12.239	Low contribution	Low contribution	Low contribution	High contribution	High	2.19777	NA	NA	NA
U0779	0	55.07	0	40.43	0	1652	77	M	Never	Ta	Low grade	No	NA	>= 3 cm	Yes	Low	Intermediate	1	Yes	Class 2a	0.697219	1.06383	T1HG_2	-8.50051	High contribution	High contribution	Low contribution	Low contribution	Low	-0.455941	NA	NA	NA
U0780	0	63.67	NA	NA	NA	1910	51	M	Former	Ta	Low grade	No	Mixed	>= 3 cm	Yes	Low	Intermediate	NA	Yes	NA	NA	NA	NA	NA	NA	NA	NA	NA	Low	-1.99691	NA	NA	NA
U0782	0	114.17	NA	NA	NA	3425	72	M	Former	Ta	High grade	No	Papillary	>= 3 cm	Yes	High	High	NA	Yes	NA	NA	NA	NA	NA	NA	NA	NA	NA	High	0.894856	NA	NA	NA
U0783	0	49.43	NA	NA	NA	1483	53	M	NA	Ta	Low grade	No	Papillary	NA	Yes	Low	Intermediate	NA	Yes	NA	NA	NA	NA	NA	NA	NA	NA	NA	Low	0.0798133	NA	NA	NA
U0786	0	66	NA	NA	NA	1980	88	M	Former	CIS	Low grade	Yes	NA	< 3 cm	Yes	High	High	NA	No	NA	NA	NA	NA	NA	NA	NA	NA	NA	Low	0.103145	NA	NA	NA
U0788	0	119.27	NA	NA	NA	3578	61	M	NA	Ta	Low grade	No	Papillary	< 3 cm	Yes	Low	Intermediate	NA	Yes	NA	NA	NA	NA	NA	NA	NA	NA	NA	Low	0.537112	NA	NA	NA
U0790	0	13.8	NA	NA	NA	414	83	F	Former	Ta	High grade	No	NA	>= 3 cm	Yes	High	High	NA	Yes	NA	NA	NA	NA	NA	NA	NA	NA	NA	High	2.40374	NA	NA	NA
U0791	0	50.37	NA	NA	NA	1511	82	M	Former	T1	High grade	No	Papillary	>= 3 cm	Yes	High	High	NA	Yes	NA	NA	NA	NA	NA	NA	NA	NA	NA	High	1.54903	NA	NA	NA
U0792	0	118.53	NA	NA	NA	3556	58	M	Current	Ta	Low grade	No	NA	>= 3 cm	Yes	Low	Intermediate	NA	Yes	NA	NA	NA	NA	NA	NA	NA	NA	NA	Low	0.341392	NA	NA	NA
U0793	0	108.93	NA	NA	NA	3268	71	M	Former	T1	High grade	No	Papillary	NA	Yes	High	High	NA	Yes	NA	NA	NA	NA	NA	NA	NA	NA	NA	High	1.80817	NA	NA	NA
U0794	0	98.5	0	51.17	0	2955	74	M	Former	Ta	Low grade	No	Papillary	NA	Yes	Low	Intermediate	0	Yes	Class 3	0.581376	0.955642	T1HG_2	-7.75165	Low contribution	Low contribution	High contribution	High contribution	Low	-1.04257	NA	NA	NA
U0795	0	116.43	NA	NA	NA	3493	60	M	Former	T1	High grade	No	Papillary	>= 3 cm	Yes	High	High	NA	Yes	NA	NA	NA	NA	NA	NA	NA	NA	NA	High	0.798034	NA	NA	NA
U0796	NA	NA	NA	NA	NA	0	67	M	NA	T1	High grade	No	NA	NA	No	High	High	0	Yes	Class 2a	1.13029	2.04895	T1HG_1	15.6002	High contribution	High contribution	Low contribution	High contribution	High	2.74394	NA	NA	NA
U0797	0	106.4	NA	NA	NA	3192	51	M	Former	Ta	Low grade	No	Papillary	< 3 cm	Yes	Low	Intermediate	NA	Yes	NA	NA	NA	NA	NA	NA	NA	NA	NA	Low	-0.11613	NA	NA	NA
U0798	0	103.9	NA	NA	NA	3117	67	M	Current	T1	High grade	No	Solid	< 3 cm	Yes	High	High	NA	Yes	NA	NA	NA	NA	NA	NA	NA	NA	NA	High	1.52263	NA	NA	NA
U0799	1	38.27	NA	NA	NA	1148	83	M	Former	T1	High grade	No	Mixed	NA	Yes	High	High	NA	Yes	NA	NA	NA	NA	NA	NA	NA	NA	NA	Low	0.442722	NA	NA	NA
U0800	0	6.27	NA	NA	NA	188	81	M	Former	T1	High grade	No	Mixed	NA	Yes	High	High	NA	Yes	NA	NA	NA	NA	NA	NA	NA	NA	NA	High	3.39841	NA	NA	NA
U0802	0	18	NA	NA	NA	540	87	M	NA	Ta	Low grade	No	NA	< 3 cm	Yes	Low	Low	NA	Yes	NA	NA	NA	NA	NA	NA	NA	NA	NA	Low	-0.851375	NA	NA	NA
U0804	0	111.17	NA	NA	NA	3335	78	M	Former	T1	High grade	No	Papillary	< 3 cm	Yes	High	High	NA	Yes	NA	NA	NA	NA	NA	NA	NA	NA	NA	High	2.09145	NA	NA	NA
U0805	NA	NA	NA	NA	NA	0	NA	M	NA	T1	High grade	No	Mixed	>= 3 cm	Yes	High	High	NA	No	NA	NA	NA	NA	NA	NA	NA	NA	NA	High	1.46827	NA	NA	NA
U0806	0	113.9	NA	NA	NA	3417	70	F	Never	Ta	Low grade	No	NA	< 3 cm	Yes	Low	Intermediate	NA	No	NA	NA	NA	NA	NA	NA	NA	NA	NA	Low	-0.830275	NA	NA	NA
U0807	0	106.67	NA	NA	NA	3200	NA	M	NA	Ta	Low grade	No	Papillary	< 3 cm	Yes	Low	Low	NA	Yes	NA	NA	NA	NA	NA	NA	NA	NA	NA	Low	-0.938253	NA	NA	NA
U0810	0	70.1	NA	NA	NA	2103	64	M	Former	Ta	Low grade	No	Papillary	< 3 cm	Yes	Low	Low	NA	Yes	NA	NA	NA	NA	NA	NA	NA	NA	NA	High	1.94425	NA	NA	NA
U0811	NA	NA	NA	NA	NA	0	NA	F	NA	T1	High grade	No	Papillary	>= 3 cm	Yes	High	High	NA	No	NA	NA	NA	NA	NA	NA	NA	NA	NA	High	2.07714	NA	NA	NA
U0812	NA	NA	NA	NA	NA	0	78	M	Current	T1	High grade	No	Papillary	>= 3 cm	Yes	High	High	NA	Yes	NA	NA	NA	NA	NA	NA	NA	NA	NA	Low	-1.09971	NA	NA	NA
U0813	0	116.23	NA	NA	NA	3487	NA	M	NA	Ta	Low grade	No	Solid	>= 3 cm	Yes	Low	Intermediate	NA	No	NA	NA	NA	NA	NA	NA	NA	NA	NA	High	2.60275	NA	NA	NA
U0815	0	105.17	NA	NA	NA	3155	59	M	Former	Ta	High grade	No	Mixed	>= 3 cm	Yes	High	High	NA	Yes	NA	NA	NA	NA	NA	NA	NA	NA	NA	Low	-0.309796	NA	NA	NA
U0816	0	26.77	NA	NA	NA	803	80	M	NA	Ta	High grade	No	Mixed	>= 3 cm	No	High	High	NA	No	NA	NA	NA	NA	NA	NA	NA	NA	NA	High	1.94895	NA	NA	NA
U0819	0	112.37	NA	NA	NA	3371	78	M	NA	Ta	Low grade	No	Papillary	< 3 cm	No	Low	Intermediate	NA	Yes	NA	NA	NA	NA	NA	NA	NA	NA	NA	High	1.86068	NA	NA	NA
U0821	0	1.5	NA	NA	NA	45	75	M	Former	Ta	Low grade	No	Papillary	>= 3 cm	Yes	Low	Intermediate	NA	Yes	NA	NA	NA	NA	NA	NA	NA	NA	NA	Low	-0.729645	NA	NA	NA
U0823	0	18.3	NA	NA	NA	549	73	M	Former	T1	High grade	No	Solid	>= 3 cm	Yes	High	High	NA	Yes	NA	NA	NA	NA	NA	NA	NA	NA	NA	High	2.23529	NA	NA	NA
U0832	0	10.87	1	7.67	1.11963	326	62	M	NA	Ta	Low grade	No	NA	NA	No	Low	Intermediate	0	No	Class 2b	0.903904	0.938374	T1HG_2	-7.01808	Low contribution	Low contribution	High contribution	Low contribution	High	1.26726	NA	NA	NA
U0834	0	44.37	NA	NA	NA	1331	63	F	NA	Ta	Low grade	No	NA	NA	No	Low	Intermediate	NA	No	NA	NA	NA	NA	NA	NA	NA	NA	NA	High	0.872846	NA	NA	NA
U0838	0	100.1	NA	NA	NA	3003	76	M	NA	Ta	Low grade	No	NA	NA	Yes	Low	NA	NA	No	NA	NA	NA	NA	NA	NA	NA	NA	NA	Low	-1.98118	NA	NA	NA
U0839	0	18.43	0	18.43	0	553	72	M	NA	Ta	High grade	No	NA	< 3 cm	No	High	High	0	No	Class 2b	0.967216	1.0808	T1HG_2	-6.26082	Low contribution	High contribution	High contribution	Low contribution	High	0.835035	NA	NA	NA
U0840	0	112.77	NA	NA	NA	3383	65	M	NA	T1	Low grade	No	NA	NA	No	Low	High	NA	No	NA	NA	NA	NA	NA	NA	NA	NA	NA	High	1.67961	NA	NA	NA
U0842	0	19.37	NA	NA	NA	581	67	M	NA	Ta	Low grade	No	NA	NA	Yes	Low	NA	NA	No	NA	NA	NA	NA	NA	NA	NA	NA	NA	High	1.9553	NA	NA	NA
U0843	0	38.27	1	3.1	1.59	1148	80	F	NA	Ta	High grade	No	NA	NA	No	Low	High	0	No	NA	NA	NA	NA	NA	NA	NA	NA	NA	Low	0.704097	GC2	331.933	NA
U0844	0	97.73	1	13.3	0.860849	2932	53	M	NA	Ta	Low grade	No	NA	NA	Yes	Low	NA	0	No	Class 2a	0.865082	1.13897	T1HG_2	-12.8417	Low contribution	Low contribution	High contribution	Low contribution	High	1.26741	GC2	196.159	NA
U0847	0	78.27	0	32.63	0	2348	38	M	NA	Ta	Low grade	No	NA	NA	Yes	Low	NA	0	No	Class 1	0.716737	1.0569	T1HG_2	-9.90639	Low contribution	Low contribution	High contribution	High contribution	Low	0.0471248	NA	NA	NA
U0848	1	3.97	NA	NA	NA	119	72	M	NA	Ta	Low grade	No	NA	NA	No	Low	Intermediate	NA	No	NA	NA	NA	NA	NA	NA	NA	NA	NA	Low	-0.744125	NA	NA	NA
U0850	1	86.23	1	1.83	1.19541	2587	79	M	NA	Ta	High grade	No	NA	NA	Yes	Low	High	0	No	Class 2b	0.671095	0.955886	T1HG_2	-11.4174	Low contribution	Low contribution	Low contribution	High contribution	Low	0.0543267	NA	NA	NA
U0851	0	98	NA	NA	NA	2940	55	M	NA	Ta	High grade	No	NA	NA	Yes	Low	High	NA	No	NA	NA	NA	NA	NA	NA	NA	NA	NA	Low	-0.81177	NA	NA	NA
U0853	NA	NA	NA	NA	NA	0	77	M	NA	T1	High grade	No	NA	NA	No	High	High	NA	No	NA	NA	NA	NA	NA	NA	NA	NA	NA	High	3.23797	NA	NA	NA
U0855	0	94.43	0	18.6	0	2833	66	M	NA	T1	High grade	No	NA	< 3 cm	No	High	High	0	No	Class 2b	0.571898	1.34503	T1HG_2	13.7316	Low contribution	Low contribution	High contribution	High contribution	Low	-0.2412	NA	NA	NA
U0856	0	60.5	0	36.7	0	1815	69	M	NA	Ta	High grade	No	NA	NA	Yes	Low	High	0	No	Class 2b	0.624923	1.20194	T1HG_2	0.389485	Low contribution	Low contribution	High contribution	High contribution	Low	0.328243	NA	NA	NA
U0866	0	62.77	1	62.77	0.19	1883	72	M	NA	Ta	Low grade	No	NA	NA	Yes	Low	NA	0	No	NA	NA	NA	NA	NA	NA	NA	NA	NA	Low	-0.949403	GC1	37.9149	NA
U0867	0	51.5	1	33.73	0.236246	1545	62	M	NA	T1	High grade	Yes	NA	NA	Yes	High	High	1	Yes	Class 2a	1.01215	1.18747	T1HG_3	1.22398	High contribution	High contribution	High contribution	Low contribution	High	1.89421	GC3	552.377	NA
U0870	0	49.23	0	49.23	0	1477	82	M	NA	Ta	High grade	No	Papillary	NA	Yes	High	High	0	No	Class 3	0.618781	1.419	T1HG_2	-4.43536	High contribution	Low contribution	Low contribution	High contribution	Low	0.383317	GC1	0	NA
U0903	0	15.57	0	15.57	0	467	89	M	Never	Ta	Low grade	No	Papillary	< 3 cm	Yes	Low	Low	0	No	Class 3	0.488981	0.843247	T1HG_2	-25.5105	Low contribution	Low contribution	High contribution	High contribution	Low	-1.3137	NA	NA	NA
U0904	0	34.13	0	34.13	0	1024	71	M	Current	Ta	Low grade	No	Papillary	< 3 cm	No	Low	Intermediate	0	Yes	Class 1	0.543837	0.88656	T1HG_2	-18.9547	Low contribution	High contribution	High contribution	Low contribution	Low	-0.190612	GC2	235.036	NA
U0905	0	25.97	0	25.97	0	779	84	M	Never	Ta	Low grade	No	Papillary	< 3 cm	Yes	Low	Low	0	No	Class 2b	0.957513	0.996574	T1HG_2	9.82286	High contribution	High contribution	Low contribution	Low contribution	High	0.916239	NA	NA	NA
U0907	0	57.23	0	57.23	0	1717	70	F	Former	T1	High grade	No	Papillary	>= 3 cm	Yes	High	High	1	Yes	Class 2b	1.76776	2.19434	T1HG_1	20.2187	High contribution	High contribution	Low contribution	Low contribution	High	3.92787	NA	NA	NA
U0908	0	21.47	0	21.47	0	644	76	F	Former	T1	High grade	No	Papillary	NA	Yes	High	High	1	Yes	NA	NA	NA	NA	NA	NA	NA	NA	NA	High	2.90032	GC3	1323.35	NA
U0909	0	64.9	1	4.67	0.187468	1947	57	M	Current	Ta	Low grade	No	Papillary	>= 3 cm	Yes	Low	Intermediate	0	Yes	Class 2b	1.02934	1.29112	T1HG_2	17.5273	High contribution	Low contribution	High contribution	High contribution	High	1.82711	NA	NA	NA
U0910	0	51.53	0	51.53	0	1546	83	M	Former	T1	High grade	No	Papillary	< 3 cm	Yes	High	High	0	Yes	Class 2a	1.12184	0.997753	T1HG_2	-21.2006	Low contribution	Low contribution	High contribution	High contribution	High	1.80779	GC2	295.812	NA
U0912	0	42.87	0	42.87	0	1286	68	M	Current	Ta	Low grade	No	Papillary	< 3 cm	No	Low	Intermediate	0	No	Class 3	0.728549	0.84871	T1HG_2	-14.6308	Low contribution	High contribution	Low contribution	High contribution	Low	0.218805	NA	NA	NA
U0913	0	107.8	1	13.1	0.627507	3234	68	M	Former	Ta	Low grade	No	Papillary	< 3 cm	Yes	Low	Low	0	No	Class 2b	0.966337	0.963259	T1HG_2	3.18954	NA	NA	NA	NA	High	1.36719	NA	NA	NA
U0914	NA	NA	NA	NA	NA	0	83	M	Never	Ta	Low grade	No	Papillary	NA	Yes	Low	Intermediate	NA	No	NA	NA	NA	NA	NA	NA	NA	NA	NA	Low	-0.685281	NA	NA	NA
U0915	0	103.77	0	45.5	0	3113	62	F	Never	Ta	Low grade	No	Papillary	NA	Yes	Low	NA	0	Yes	Class 1	0.567946	0.945658	T1HG_2	-18.5612	Low contribution	Low contribution	High contribution	Low contribution	Low	-0.388027	GC1	33.9336	NA
U0916	1	18.87	NA	NA	NA	566	85	M	Never	T1	High grade	No	Papillary	NA	Yes	High	High	NA	No	NA	NA	NA	NA	NA	NA	NA	NA	NA	High	2.82805	NA	NA	NA
U0917	0	112.37	0	45.43	0	3371	60	F	Former	Ta	Low grade	No	Papillary	< 3 cm	Yes	Low	Intermediate	0	Yes	NA	NA	NA	NA	NA	NA	NA	NA	NA	NA	NA	GC3	401.386	NA
U0918	0	89.8	0	48	0	2694	57	M	Current	Ta	Low grade	No	Papillary	< 3 cm	Yes	Low	Low	0	Yes	Class 3	0.546634	1.0604	T1HG_2	-11.8778	NA	NA	NA	NA	Low	-1.15969	GC2	132.908	NA
U0921	0	94.3	0	15.3	0	2829	80	F	Former	T1	High grade	No	Papillary	NA	No	High	High	0	No	NA	NA	NA	NA	NA	NA	NA	NA	NA	NA	NA	GC3	1734.15	NA
U0922	0	4.8	0	4.8	0	144	65	M	Current	Ta	Low grade	No	Papillary	< 3 cm	Yes	Low	Low	0	No	NA	NA	NA	NA	NA	NA	NA	NA	NA	Low	-0.312594	GC1	0	NA
U0928	0	73.07	1	24.4	0.333029	2192	41	M	Former	Ta	High grade	No	Papillary	< 3 cm	No	High	High	0	No	Class 3	0.653066	0.859651	T1HG_2	-22.4283	NA	NA	NA	NA	High	1.2335	NA	NA	NA
U0932	0	74.87	1	6.23	0.325022	2246	64	M	Former	Ta	Low grade	No	Papillary	>= 3 cm	No	Low	Intermediate	0	No	Class 2b	0.993489	1.19198	T1HG_2	-0.251238	Low contribution	High contribution	Low contribution	Low contribution	High	2.83005	GC3	705.023	2.07833
U0941	0	41.13	0	41.13	0	1234	85	M	Former	T1	High grade	No	Papillary	>= 3 cm	No	High	High	0	No	NA	NA	NA	NA	NA	NA	NA	NA	NA	High	2.61197	GC2	383.388	NA
U0947	0	15	1	6.83	1.78049	443	85	M	Former	T1	High grade	No	Papillary	< 3 cm	No	High	High	0		NA	NA	NA	NA	NA	NA	NA	NA	NA	NA	NA	NA	NA	0.0785091
U0952	0	38.1	1	9.67	0.958005	1143	60	M	Former	Ta	High grade	Yes	Papillary	< 3 cm	No	High	High	1	Yes	Class 2b	1.23872	1.28277	T1HG_2	21.1575	High contribution	High contribution	Low contribution	Low contribution	Low	-0.432622	GC3	987.622	NA
U0954	0	68.53	1	57.07	0.355058	2056	68	M	Current	Ta	Low grade	Yes	Papillary	>= 3 cm	No	High	High	0	No	Class 2b	0.846045	1.32336	T1HG_2	16.0798	Low contribution	High contribution	High contribution	Low contribution	High	0.874474	GC2	275.497	0.355001
U0959	0	1.63	0	1.63	0	49	62	M	Current	T1	High grade	No	Papillary	< 3 cm	Yes	High	High	0	No	NA	NA	NA	NA	NA	NA	NA	NA	NA	High	1.10877	GC3	499.128	0.0869826
U0965	0	85	1	9.57	1.28824	2550	79	M	Former	Ta	Low grade	Yes	Papillary	< 3 cm	Yes	Low	High	1	Yes	Class 3	0.687906	0.800439	T1HG_2	-10.2222	Low contribution	Low contribution	High contribution	High contribution	Low	0.438262	GC2	170.333	0.115626
U0969	0	7.2	0	7.2	0	216	89	F	Current	T1	High grade	No	Papillary	>= 3 cm	No	High	High	0	No	NA	NA	NA	NA	NA	NA	NA	NA	NA	High	3.25536	GC3	757.705	1.44197
U0972	0	84.23	1	18.5	0.86664	2527	82	F	Never	Ta	Low grade	No	Papillary	< 3 cm	No	Low	Intermediate	0	No	Class 2b	1.0074	0.948333	T1HG_2	-3.59402	Low contribution	Low contribution	High contribution	High contribution	High	1.58228	GC1	97.8306	NA
U0973	0	83.03	1	16.97	0.58611	2491	68	M	Former	Ta	Low grade	Yes	Papillary	< 3 cm	No	Low	High	0	No	Class 2b	0.646919	1.17355	T1HG_2	8.0191	Low contribution	Low contribution	High contribution	Low contribution	Low	-0.00661654	GC1	40.0548	NA
U0975	0	17.23	1	5.83	2.11799	517	69	F	Current	T1	Low grade	Yes	Papillary	NA	No	High	High	1	Yes	NA	NA	NA	NA	NA	NA	NA	NA	NA	High	1.28565	GC3	846.354	NA
U0976	0	74.43	1	8.87	0.326914	2233	59	F	Current	Ta	Low grade	No	Papillary	>= 3 cm	No	Low	Intermediate	0	No	Class 3	0.494109	0.943472	T1HG_2	-12.8233	Low contribution	High contribution	High contribution	Low contribution	Low	-0.81587	NA	NA	0.471804
U0977	0	77.93	1	8.63	0.312233	2338	54	M	Current	T1	Low grade	No	Papillary	< 3 cm	No	Low	High	0	No	Class 2b	0.71752	1.1351	T1HG_2	15.0662	Low contribution	Low contribution	Low contribution	High contribution	High	0.949747	GC2	159.203	NA
U0981	0	3.53	0	3.53	0	106	70	M	Current	T1	High grade	No	Papillary	>= 3 cm	No	High	High	0	No	NA	NA	NA	NA	NA	NA	NA	NA	NA	Low	0.0734477	GC2	135.12	4.47585
U0986	0	51.2	0	51.2	0	1536	23	F	Current	Ta	Low grade	No	Papillary	< 3 cm	Yes	Low	Low	0	No	Class 1	0.479316	1.03968	T1HG_2	-8.26934	High contribution	Low contribution	Low contribution	High contribution	Low	-0.252777	GC1	0	NA
U0988	0	11.17	0	11.17	0	335	65	M	Former	Ta	Low grade	No	Papillary	< 3 cm	No	Low	Intermediate	0	No	NA	NA	NA	NA	NA	NA	NA	NA	NA	Low	0.764653	GC1	0	1.54658
U0989	1	13.1	1	7.77	2.79	393	86	M	Current	T1	Low grade	Yes	NA	< 3 cm	No	High	High	1	Yes	NA	NA	NA	NA	NA	NA	NA	NA	NA	High	3.2901	GC3	971.744	NA
U0993	1	44.47	1	3.17	1.09445	1334	85	M	Former	Ta	Low grade	No	Papillary	>= 3 cm	Yes	Low	Intermediate	0	Yes	Class 2b	0.845109	1.0158	T1HG_2	-10.54	High contribution	High contribution	Low contribution	High contribution	High	0.802688	NA	NA	NA
U0998	1	68.4	1	5.13	1.60088	2052	59	M	Former	Ta	Low grade	No	Papillary	NA	No	Low	Intermediate	1	Yes	Class 2b	0.84978	1.32644	T1HG_2	18.5286	High contribution	Low contribution	High contribution	High contribution	High	1.09971	NA	NA	NA
U1002	0	49.67	0	49.67	0	1490	65	F	Former	Ta	Low grade	No	Papillary	< 3 cm	No	Low	Intermediate	0	No	Class 2b	0.394267	1.0243	T1HG_2	-9.04	Low contribution	Low contribution	High contribution	Low contribution	Low	-0.669833	GC1	0	NA
U1005	0	78.63	1	10.9	0.154727	2359	56	M	Never	Ta	Low grade	No	Papillary	< 3 cm	Yes	Low	Low	0	No	Class 3	0.68364	0.943018	T1HG_2	-18.378	NA	NA	NA	NA	Low	-1.00697	NA	NA	NA
U1006	0	14.93	1	14.93	0.814732	448	78	M	Former	Ta	Low grade	No	Papillary	>= 3 cm	Yes	Low	Intermediate	0	No	Class 2a	0.80399	1.4247	T1HG_3	-16.0699	High contribution	Low contribution	Low contribution	Low contribution	Low	0.446042	GC1	0	1.10267
U1008	0	4.97	1	2	2.45	149	77	M	Former	Ta	High grade	No	Papillary	< 3 cm	No	Low	High	0	No	NA	NA	NA	NA	NA	NA	NA	NA	NA	High	1.08933	NA	NA	NA
U1011	0	70.33	1	4.77	0.518957	2110	48	M	Former	Ta	High grade	Yes	Papillary	< 3 cm	No	High	High	1	Yes	Class 2b	1.16008	1.23766	T1HG_2	-5.48918	High contribution	Low contribution	High contribution	Low contribution	High	2.56532	GC3	1336.83	NA
U1013	NA	NA	NA	NA	NA	0	49	M	Former	Ta	Low grade	No	Papillary	< 3 cm	Yes	Low	Low	0	No	NA	NA	NA	NA	NA	NA	NA	NA	NA	Low	-1.79362	GC1	0	NA
U1014	0	70.27	0	70.27	0	2108	70	M	Former	Ta	Low grade	No	Papillary	< 3 cm	No	Low	Intermediate	0	No	NA	NA	NA	NA	NA	NA	NA	NA	NA	Low	-0.0861746	GC2	142.709	NA
U1016	0	1.13	0	1.13	0	34	84	F	Current	Ta	Low grade	No	Papillary	>= 3 cm	Yes	Low	Intermediate	0	No	NA	NA	NA	NA	NA	NA	NA	NA	NA	Low	-0.127038	GC2	181.383	0.0727131
U1017	NA	NA	NA	NA	NA	0	62	M	Former	Ta	Low grade	No	Papillary	< 3 cm	Yes	Low	Low	NA	No	NA	NA	NA	NA	NA	NA	NA	NA	NA	Low	0.352999	NA	NA	NA
U1018	0	63.7	0	63.7	0	1911	63	M	Current	T1	Low grade	No	Papillary	>= 3 cm	Yes	High	High	0	No	Class 1	0.540626	0.960841	T1HG_2	-21.4015	High contribution	High contribution	Low contribution	Low contribution	High	0.97295	GC1	0	0.164752
U1019	0	61.6	1	3.93	0.395022	1848	59	M	Never	Ta	Low grade	No	Papillary	>= 3 cm	Yes	Low	Intermediate	1	Yes	Class 1	0.652136	1.05272	T1HG_2	-13.1829	High contribution	High contribution	High contribution	Low contribution	High	1.85379	GC2	376.433	0.42599
U1020	0	31.53	1	5.63	2.31501	946	76	M	Current	Ta	Low grade	No	Papillary	>= 3 cm	No	Low	Intermediate	1	Yes	Class 2b	0.549638	1.06334	T1HG_2	7.40841	Low contribution	High contribution	High contribution	Low contribution	Low	-0.136995	GC2	145.458	1.00352
U1021	NA	NA	NA	NA	NA	0	76	M	Former	Ta	Low grade	No	Papillary	< 3 cm	Yes	Low	Low	0	No	NA	NA	NA	NA	NA	NA	NA	NA	NA	Low	-0.0459268	GC1	65.3322	NA
U1022	NA	NA	NA	NA	NA	0	71	F	Never	Ta	High grade	No	Papillary	< 3 cm	Yes	Low	High	0	No	NA	NA	NA	NA	NA	NA	NA	NA	NA	High	0.889956	GC2	145.097	NA
U1023	0	10.5	1	10.5	1.15873	315	61	M	Former	Ta	Low grade	No	Papillary	< 3 cm	No	Low	Intermediate	0	No	Class 2b	0.858065	1.09257	T1HG_2	-5.78655	Low contribution	High contribution	High contribution	Low contribution	High	1.16883	GC2	390.875	NA
U1024	0	82.63	1	27.77	0.15	2479	70	F	Never	Ta	High grade	No	Papillary	< 3 cm	Yes	Low	High	0	No	NA	NA	NA	NA	NA	NA	NA	NA	NA	Low	-0.25051	GC1	5.77812	NA
U1025	0	40.73	1	1.87	0.597381	1222	71	F	Current	T1	High grade	Yes	Papillary	>= 3 cm	No	High	High	1	Yes	Class 2a	1.13382	1.30571	T1HG_1	-7.97014	Low contribution	High contribution	High contribution	Low contribution	High	2.19208	GC3	696.264	0.0510986
U1026	0	17.03	1	4.03	3.57143	511	46	M	Former	Ta	Low grade	Yes	Papillary	< 3 cm	No	Low	High	0	No	Class 2b	1.09732	1.16551	T1HG_2	0.47777	High contribution	High contribution	Low contribution	High contribution	High	3.08399	NA	NA	NA
U1029	0	62	0	62	0	1860	62	M	Former	T1	High grade	No	Papillary	NA	No	High	High	0	No	NA	NA	NA	NA	NA	NA	NA	NA	NA	Low	0.481597	NA	NA	NA
U1030	0	68.77	1	7.67	1.23849	2063	76	F	Former	T1	Low grade	No	Papillary	< 3 cm	No	Low	High	1	Yes	Class 2b	0.926199	0.991369	T1HG_2	-10.5052	High contribution	High contribution	Low contribution	Low contribution	High	1.27358	NA	NA	NA
U1031	0	21.9	0	21.9	0	657	61	M	Current	Ta	Low grade	No	Papillary	< 3 cm	Yes	Low	Low	0	No	Class 1	0.550187	0.921795	T1HG_2	-10.3006	Low contribution	Low contribution	High contribution	High contribution	Low	-0.97061	GC1	17.3761	1.87874
U1032	0	89.37	1	4.07	1.22529	2681	58	F	Current	Ta	Low grade	Yes	Papillary	< 3 cm	No	High	High	1	Yes	Class 3	0.866724	0.830714	T1HG_2	-24.8618	NA	NA	NA	NA	Low	0.252473	NA	NA	NA
U1033	1	56.2	1	27.23	1.08244	1686	78	F	Never	Ta	Low grade	No	Papillary	< 3 cm	No	Low	Intermediate	0	No	Class 2b	1.36588	0.91965	T1HG_2	-11.0094	NA	NA	NA	NA	Low	0.60415	NA	NA	NA
U1037	0	13.73	1	5.6	0.885922	412	78	M	Current	T1	High grade	No	Solid	NA	No	High	High	0	No	Class 2b	0.693305	0.967292	T1HG_2	-20.6401	High contribution	Low contribution	High contribution	Low contribution	Low	0.00531434	GC2	176.457	NA
U1039	0	78.17	1	31.03	0.16	2345	86	M	Former	T1	High grade	Yes	Papillary	< 3 cm	No	High	High	1	Yes	NA	NA	NA	NA	NA	NA	NA	NA	NA	High	3.35493	GC3	2118.84	NA
U1043	0	70.57	0	70.57	0	2117	52	F	Never	T1	High grade	No	Papillary	< 3 cm	Yes	High	High	0	No	Class 1	0.611543	1.03855	T1HG_2	-16.0872	High contribution	Low contribution	High contribution	Low contribution	Low	-0.0447852	GC1	0	0.331815
U1044	0	89.1	1	38.5	0.41	2673	68	M	Former	Ta	Low grade	No	Papillary	< 3 cm	Yes	Low	Low	0	No	NA	NA	NA	NA	NA	NA	NA	NA	NA	Low	-0.128116	GC2	213.47	NA
U1045	1	1.63	1	1.63	7.45	49	82	M	Current	Ta	High grade	No	Papillary	< 3 cm	Yes	Low	High	0	No	NA	NA	NA	NA	NA	NA	NA	NA	NA	NA	NA	GC3	2270.76	NA
U1046	0	67.3	1	6.43	0.361565	2019	65	M	Current	Ta	Low grade	No	Papillary	>= 3 cm	Yes	Low	Intermediate	0	No	Class 2b	0.710349	1.09835	T1HG_2	3.01689	High contribution	High contribution	Low contribution	Low contribution	Low	0.77841	GC3	461.77	1.41336
U1048	NA	NA	NA	NA	NA	0	81	M	Current	Ta	Low grade	No	Papillary	< 3 cm	Yes	Low	Low	NA	No	NA	NA	NA	NA	NA	NA	NA	NA	NA	Low	-0.467247	NA	NA	1.66811
U1049	0	28.47	0	28.47	0	854	57	M	Never	Ta	Low grade	No	Papillary	< 3 cm	Yes	Low	Low	0	No	NA	NA	NA	NA	NA	NA	NA	NA	NA	High	2.12954	GC1	81.2267	0.359801
U1050	0	56.8	1	20.33	0.214202	1704	61	M	Former	Ta	Low grade	No	Papillary	< 3 cm	Yes	Low	Low	0	No	Class 1	0.552115	1.07266	T1HG_2	3.57509	Low contribution	Low contribution	High contribution	High contribution	NA	NA	NA	NA	2.8154
U1052	0	66.2	0	66.2	0	1986	67	F	Former	Ta	Low grade	No	Papillary	< 3 cm	Yes	Low	Intermediate	0	No	Class 1	0.658067	0.904058	T1HG_2	-5.31813	Low contribution	High contribution	Low contribution	High contribution	Low	-0.338283	NA	NA	NA
U1055	0	14.43	0	14.43	0	433	87	F	Former	Ta	High grade	No	Papillary	< 3 cm	No	Low	High	0	No	Class 3	0.788492	0.775113	T1HG_2	-16.5143	High contribution	High contribution	Low contribution	Low contribution	Low	0.6798	GC3	2361.18	NA
U1056	0	37.93	1	4.43	1.28295	1138	57	M	Current	Ta	High grade	No	Papillary	< 3 cm	Yes	Low	High	0	No	NA	NA	NA	NA	NA	NA	NA	NA	NA	Low	-0.385687	GC1	116.224	0.184103
U1057	0	68.63	1	8.43	1.41816	2059	74	M	Former	Ta	Low grade	Yes	Papillary	< 3 cm	No	Low	High	0	No	Class 3	0.412346	0.768201	T1HG_2	-25.9445	High contribution	High contribution	Low contribution	Low contribution	Low	-1.03297	GC2	183.854	0.0776169
U1058	0	1.13	1	1.13	10.74	34	69	M	Current	Ta	Low grade	No	Papillary	< 3 cm	No	Low	Intermediate	0	No	NA	NA	NA	NA	NA	NA	NA	NA	NA	Low	0.00968229	GC1	14.7478	NA
U1061	NA	NA	NA	NA	NA	0	65	M	NA	Ta	Low grade	No	Papillary	NA	No	Low	Intermediate	0	No	Class 1	0.753033	1.10592	T1HG_2	-3.96973	High contribution	Low contribution	High contribution	Low contribution	High	0.920129	GC2	175.707	NA
U1066	NA	NA	NA	NA	NA	0	23	M	Never	Ta	Low grade	No	Papillary	< 3 cm	Yes	Low	Low	NA	No	NA	NA	NA	NA	NA	NA	NA	NA	NA	Low	-0.379524	NA	NA	NA
U1067	0	31.47	1	31.47	0.386653	944	68	M	NA	Ta	High grade	No	Papillary	NA	Yes	High	High	0	No	Class 2b	0.870461	1.19628	T1HG_2	1.10886	Low contribution	High contribution	Low contribution	High contribution	High	1.81753	GC3	1428.42	NA
U1072	NA	NA	NA	NA	NA	0	79	M	NA	Ta	High grade	No	NA	< 3 cm	No	Low	High	0	No	NA	NA	NA	NA	NA	NA	NA	NA	NA	High	1.06804	GC2	141.02	NA
U1073	NA	NA	NA	NA	NA	0	68	M	NA	Ta	Low grade	No	Papillary	< 3 cm	No	Low	Intermediate	0	No	NA	NA	NA	NA	NA	NA	NA	NA	NA	High	2.29186	GC1	0	NA
U1076	NA	NA	NA	NA	NA	0	78	M	NA	Ta	Low grade	No	Papillary	< 3 cm	Yes	Low	Low	0	No	NA	NA	NA	NA	NA	NA	NA	NA	NA	High	1.83158	GC2	228.444	NA
U1077	NA	NA	NA	NA	NA	0	77	M	NA	T1	Low grade	No	Papillary	< 3 cm	Yes	Low	High	NA	Yes	NA	NA	NA	NA	NA	NA	NA	NA	NA	Low	0.591086	NA	NA	NA
U1082	0	27	0	27	0	810	76	M	NA	Ta	Low grade	No	Papillary	NA	No	Low	Intermediate	0	Yes	Class 2b	0.880078	1.27737	T1HG_2	9.77843	High contribution	Low contribution	Low contribution	High contribution	High	1.55741	NA	NA	NA
U1083	NA	NA	NA	NA	NA	0	81	M	NA	Ta	Low grade	No	Papillary	< 3 cm	Yes	Low	Low	0	No	NA	NA	NA	NA	NA	NA	NA	NA	NA	Low	0.669146	GC1	62.8261	NA
U1084	0	42.5	0	42.5	0	1275	67	M	NA	T1	Low grade	No	NA	NA	Yes	High	High	1	Yes	Class 3	0.457598	1.27019	T1HG_2	-9.09077	Low contribution	Low contribution	Low contribution	High contribution	Low	-0.752826	NA	NA	NA
U1087	NA	NA	NA	NA	NA	0	69	F	NA	Ta	Low grade	No	Papillary	< 3 cm	No	Low	Intermediate	0	No	NA	NA	NA	NA	NA	NA	NA	NA	NA	Low	0.140964	GC1	69.9202	NA
U1090	NA	NA	NA	NA	NA	0	73	M	NA	Ta	Low grade	No	Papillary	< 3 cm	Yes	Low	Low	0	No	NA	NA	NA	NA	NA	NA	NA	NA	NA	Low	-1.07486	GC1	5.35047	NA
U1096	NA	NA	NA	NA	NA	0	60	M	NA	Ta	Low grade	No	Papillary	< 3 cm	No	Low	Intermediate	0	No	NA	NA	NA	NA	NA	NA	NA	NA	NA	Low	-0.53057	GC1	48.0499	NA
U1097	NA	NA	NA	NA	NA	0	78	F	NA	Ta	High grade	No	Papillary	< 3 cm	Yes	Low	High	0	No	NA	NA	NA	NA	NA	NA	NA	NA	NA	High	0.834125	GC1	34.9893	NA
U1099	0	29.17	1	41.77	0.417143	875	82	F	NA	T1	High grade	No	Papillary	>= 3 cm	No	High	High	0	Yes	Class 2a	0.820567	1.07427	T1HG_3	-26.164	High contribution	Low contribution	Low contribution	Low contribution	High	2.01498	GC2	153.049	NA
U1100	0	35.03	1	11.03	0.694577	1051	73	M	NA	Ta	High grade	No	Papillary	< 3 cm	Yes	Low	High	0	Yes	Class 2a	0.959989	0.958052	T1HG_2	-6.89073	High contribution	Low contribution	High contribution	High contribution	High	2.22562	GC3	539.374	NA
U1102	0	41.27	1	11.47	0.88	1238	81	M	NA	Ta	Low grade	No	Papillary	NA	No	Low	Intermediate	0	Yes	NA	NA	NA	NA	NA	NA	NA	NA	NA	High	0.885034	GC1	36.4389	NA
U1103	0	25.87	0	25.87	0	776	81	F	NA	Ta	Low grade	No	Papillary	< 3 cm	Yes	Low	Low	0	No	Class 3	0.546922	0.733066	T1HG_2	-29.0274	Low contribution	Low contribution	Low contribution	High contribution	Low	-0.0948895	GC1	0	NA
U1105	0	30.3	0	30.3	0	909	83	M	NA	Ta	High grade	No	Papillary	< 3 cm	Yes	Low	High	0	Yes	Class 2a	0.837096	0.883493	T1HG_2	-17.8379	NA	NA	NA	NA	High	1.02183	GC3	838.162	NA
U1106	0	32.27	0	32.27	0	968	68	M	NA	Ta	Low grade	No	Papillary	< 3 cm	Yes	Low	Intermediate	0	Yes	Class 2a	0.824626	1.27603	T1HG_2	1.4466	Low contribution	Low contribution	High contribution	Low contribution	High	1.81488	GC3	412.192	NA
U1108	0	32.3	0	32.3	0	969	53	M	NA	Ta	Low grade	No	Papillary	< 3 cm	Yes	Low	Low	0	No	Class 3	0.500571	0.806339	T1HG_2	-22.5275	Low contribution	Low contribution	High contribution	High contribution	Low	-0.691173	GC2	152.564	NA
U1109	NA	NA	NA	NA	NA	0	76	M	NA	T1	High grade	No	Papillary	< 3 cm	No	High	High	0	No	NA	NA	NA	NA	NA	NA	NA	NA	NA	High	1.41887	GC2	284.345	NA
U1110	NA	NA	NA	NA	NA	0	51	M	NA	Ta	Low grade	No	Papillary	NA	No	Low	Intermediate	0	No	NA	NA	NA	NA	NA	NA	NA	NA	NA	Low	-0.0851823	GC1	101.892	NA
U1111	NA	NA	NA	NA	NA	0	65	F	NA	Ta	Low grade	No	Papillary	< 3 cm	No	Low	Intermediate	0	No	NA	NA	NA	NA	NA	NA	NA	NA	NA	High	1.54009	GC2	146.685	NA
U1113	0	22.13	1	12.3	0.549699	664	75	M	NA	Ta	High grade	No	Papillary	NA	No	Low	High	0	Yes	Class 3	0.797328	0.908262	T1HG_2	-19.9702	Low contribution	Low contribution	Low contribution	High contribution	High	1.40843	GC2	242.429	NA
U1115	NA	NA	NA	NA	NA	0	45	F	NA	Ta	Low grade	No	Papillary	NA	No	Low	Intermediate	NA	No	NA	NA	NA	NA	NA	NA	NA	NA	NA	High	1.11863	NA	NA	NA
U1116	NA	NA	NA	NA	NA	0	73	M	NA	Ta	High grade	No	Papillary	NA	No	High	High	NA	No	NA	NA	NA	NA	NA	NA	NA	NA	NA	High	1.16705	NA	NA	NA
U1118	NA	NA	NA	NA	NA	0	76	M	NA	T1	High grade	No	NA	NA	No	High	High	0	No	NA	NA	NA	NA	NA	NA	NA	NA	NA	Low	-0.202043	GC2	354.744	NA
U1119	0	0.13	NA	NA	NA	4	26	M	NA	Ta	Low grade	No	Papillary	NA	No	Low	Intermediate	0	No	NA	NA	NA	NA	NA	NA	NA	NA	NA	High	0.88855	GC1	0	NA
U1121	NA	NA	NA	NA	NA	0	74	M	NA	Ta	High grade	Yes	Papillary	NA	No	High	High	0	No	NA	NA	NA	NA	NA	NA	NA	NA	NA	Low	0.698377	GC1	0.840119	NA
U1123	0	19.37	0	19.37	0	581	71	F	NA	Ta	High grade	No	Papillary	NA	No	Low	High	0	Yes	Class 2b	0.911639	1.43323	T1HG_2	-20.6617	Low contribution	Low contribution	High contribution	High contribution	High	2.4625	GC3	420.472	NA
U1125	NA	NA	NA	NA	NA	0	79	M	NA	Ta	Low grade	No	Papillary	NA	No	Low	Intermediate	NA	No	NA	NA	NA	NA	NA	NA	NA	NA	NA	Low	0.741142	NA	NA	NA
U1127	NA	NA	NA	NA	NA	0	46	M	NA	Ta	High grade	No	Papillary	NA	No	Low	High	0	No	NA	NA	NA	NA	NA	NA	NA	NA	NA	Low	-0.25952	GC1	0	NA
U1129	NA	NA	NA	NA	NA	0	55	F	NA	T1	High grade	No	NA	NA	No	High	High	0	No	NA	NA	NA	NA	NA	NA	NA	NA	NA	High	3.60843	GC3	2481.17	NA
U1130	NA	NA	NA	NA	NA	0	79	F	NA	Ta	Low grade	No	Papillary	NA	No	Low	Intermediate	0	No	NA	NA	NA	NA	NA	NA	NA	NA	NA	Low	0.174844	GC1	0.376381	NA
U1132	NA	NA	NA	NA	NA	0	61	M	NA	T1	High grade	No	Mixed	NA	No	High	High	0	No	NA	NA	NA	NA	NA	NA	NA	NA	NA	High	3.12576	GC3	1219.73	NA
U1134	NA	NA	NA	NA	NA	0	81	M	NA	T1	High grade	Yes	NA	NA	No	High	High	0	No	NA	NA	NA	NA	NA	NA	NA	NA	NA	High	2.55898	GC3	1647.69	NA
U1135	0	17	0	17	0	510	57	M	NA	Ta	Low grade	No	Papillary	NA	No	Low	Intermediate	0	No	Class 1	0.425045	0.926305	T1HG_2	-17.5438	Low contribution	Low contribution	Low contribution	High contribution	Low	-1.04599	GC1	0	NA
U1136	0	22.8	1	6.23	0.533626	684	82	F	NA	T1	Low grade	No	Papillary	NA	No	Low	High	0	Yes	Class 2b	0.78442	1.08872	T1HG_2	7.67495	Low contribution	Low contribution	High contribution	High contribution	High	1.31322	GC2	262.768	NA
U1137	NA	NA	NA	NA	NA	0	72	M	NA	CIS	High grade	Yes	NA	NA	No	High	High	0	No	NA	NA	NA	NA	NA	NA	NA	NA	NA	High	1.80999	GC1	0.237719	NA
U1138	NA	NA	NA	NA	NA	0	65	M	NA	Ta	Low grade	No	Papillary	NA	No	Low	Intermediate	0	No	NA	NA	NA	NA	NA	NA	NA	NA	NA	Low	-0.143263	GC1	77.7197	NA
U1139	NA	NA	NA	NA	NA	0	73	M	NA	T1	Low grade	No	Papillary	NA	No	Low	High	NA	No	NA	NA	NA	NA	NA	NA	NA	NA	NA	Low	-0.519437	NA	NA	NA
U1142	NA	NA	NA	NA	NA	0	85	M	NA	Ta	Low grade	No	Papillary	NA	No	Low	Intermediate	NA	No	NA	NA	NA	NA	NA	NA	NA	NA	NA	High	1.2008	NA	NA	NA
U1144	NA	NA	NA	NA	NA	0	81	M	NA	Ta	High grade	No	Papillary	NA	No	High	High	NA	No	NA	NA	NA	NA	NA	NA	NA	NA	NA	Low	0.308743	NA	NA	NA
U1145	NA	NA	NA	NA	NA	0	81	M	NA	T1	High grade	No	Papillary	NA	No	High	High	NA	No	NA	NA	NA	NA	NA	NA	NA	NA	NA	Low	0.734417	NA	NA	NA
U1146	0	71.63	1	19.37	0.169846	848	69	M	Former	Ta	High grade	No	Papillary	>= 3 cm	Yes	High	High	0	No	Class 3	0.857217	0.946507	T1HG_2	-17.3613	High contribution	High contribution	Low contribution	High contribution	High	1.15704	GC3	606.337	NA
U1148	0	70.33	NA	NA	NA	833	65	M	Current	Ta	Low grade	No	Papillary	< 3 cm	Yes	Low	Low	0	Yes	Class 3	0.460401	0.871849	T1HG_2	-22.5398	Low contribution	Low contribution	High contribution	High contribution	Low	-1.54813	GC1	0	NA
U1150	0	70.13	0	70.13	0	827	49	M	NA	Ta	Low grade	No	Papillary	< 3 cm	Yes	Low	Low	0	Yes	Class 1	0.665202	1.16202	T1HG_2	4.04541	Low contribution	Low contribution	High contribution	High contribution	Low	0.298744	NA	NA	NA
U1153	0	75.3	0	75.3	0	982	70	M	Current	Ta	Low grade	No	Papillary	< 3 cm	Yes	Low	Low	0	Yes	Class 3	0.627479	1.21621	T1HG_2	-13.7748	High contribution	Low contribution	Low contribution	High contribution	Low	-0.786958	GC1	0.077352	NA
U1157	0	31.7	0	31.7	0	951	66	M	Current	Ta	Low grade	No	Papillary	< 3 cm	Yes	Low	Low	0	Yes	Class 1	0.537233	0.868234	T1HG_2	-12.5261	High contribution	High contribution	Low contribution	Low contribution	Low	-0.90776	GC2	123.518	NA
U1159	0	31.57	0	31.57	0	947	66	F	Current	Ta	High grade	No	Papillary	< 3 cm	Yes	Low	High	0	Yes	NA	NA	NA	NA	NA	NA	NA	NA	NA	High	0.902174	GC3	585.229	NA
U1161	0	29.37	0	29.37	0	881	74	M	NA	Ta	High grade	No	Papillary	< 3 cm	Yes	Low	High	0	Yes	Class 2b	0.784224	0.853808	T1HG_2	-6.15815	Low contribution	Low contribution	High contribution	High contribution	Low	0.590274	NA	NA	NA
U1162	0	73.1	1	21.63	0.166439	450	58	M	NA	Ta	High grade	No	Papillary	>= 3 cm	Yes	High	High	1	Yes	Class 2a	0.819689	1.33588	T1HG_3	-13.095	High contribution	High contribution	Low contribution	Low contribution	Low	0.620031	GC3	569.323	NA
U1165	0	31.43	0	31.43	0	943	73	F	Current	T1	High grade	No	Papillary	< 3 cm	Yes	High	High	0	Yes	Class 2b	0.753199	0.844275	T1HG_2	-21.157	Low contribution	High contribution	Low contribution	High contribution	Low	0.337456	GC3	1179.04	NA
U1166	0	6.47	0	6.47	0	194	80	M	Former	T1	High grade	No	NA	>= 3 cm	No	High	High	0	No	NA	NA	NA	NA	NA	NA	NA	NA	NA	High	2.35191	GC3	866.42	0.275102
U1167	0	2.13	0	2.13	0	64	81	M	Current	T1	High grade	No	Papillary	< 3 cm	Yes	High	High	0	No	NA	NA	NA	NA	NA	NA	NA	NA	NA	High	1.02355	GC2	182.581	0.803711
U1168	NA	NA	NA	NA	NA	0	85	M	Current	Ta	Low grade	No	Papillary	>= 3 cm	Yes	Low	Intermediate	NA	No	NA	NA	NA	NA	NA	NA	NA	NA	NA	Low	-0.896257	NA	NA	0.243223
U1171	1	3.2	1	3.2	3.80208	96	85	F	Never	T1	High grade	Yes	Papillary	NA	No	High	High	0	No	Class 2a	1.05366	1.35874	T1HG_3	-29.3501	NA	NA	NA	NA	High	3.24192	GC3	2027.17	0.0421644
U1172	0	23.93	0	23.93	0	218	73	M	Former	T1	High grade	No	Papillary	< 3 cm	Yes	High	High	0	No	NA	NA	NA	NA	NA	NA	NA	NA	NA	High	1.66578	GC3	1302.43	1.0925
U1174	0	63.23	0	63.23	0	1897	63	F	Former	Ta	Low grade	No	Papillary	< 3 cm	No	Low	Intermediate	0	No	Class 2b	0.652746	1.07469	T1HG_2	-28.8748	NA	NA	NA	NA	Low	-1.4095	GC1	0	NA
U1177	0	43.6	0	43.6	0	1308	46	M	Former	Ta	Low grade	No	Papillary	< 3 cm	Yes	Low	Low	0	No	Class 1	0.725972	0.886584	T1HG_2	-19.658	Low contribution	Low contribution	Low contribution	High contribution	Low	0.312564	GC2	232.801	NA
U1178	0	85.47	1	13	0.43	2564	73	F	Current	Ta	Low grade	No	Papillary	< 3 cm	No	Low	Intermediate	0	No	NA	NA	NA	NA	NA	NA	NA	NA	NA	High	1.20327	NA	NA	NA
U1179	0	36.1	1	1.93	1.01108	1083	81	M	Former	T1	High grade	Yes	NA	< 3 cm	No	High	High	1	Yes	Class 2a	0.97005	1.08248	T1HG_3	-20.756	High contribution	High contribution	Low contribution	Low contribution	High	1.99297	GC3	1670.92	0.587954
U1180	NA	NA	NA	NA	NA	0	73	M	Current	Ta	High grade	No	Papillary	>= 3 cm	Yes	High	High	0	No	NA	NA	NA	NA	NA	NA	NA	NA	NA	Low	0.730599	GC2	300.057	NA
U1181	0	29.67	NA	NA	NA	890	82	M	Current	Ta	Low grade	No	Papillary	< 3 cm	No	Low	Intermediate	NA	Yes	NA	NA	NA	NA	NA	NA	NA	NA	NA	Low	0.762668	NA	NA	NA
U1182	0	72.13	1	14.7	0.506007	2164	64	M	Current	Ta	Low grade	No	Papillary	< 3 cm	No	Low	Intermediate	0	Yes	Class 3	0.850601	0.869208	T1HG_2	-35.4678	NA	NA	NA	NA	High	0.900194	GC2	184.868	0.100041
U1187	0	88.63	NA	NA	NA	2659	69	M	NA	Ta	Low grade	No	NA	NA	Yes	Low	NA	NA	No	NA	NA	NA	NA	NA	NA	NA	NA	NA	Low	0.00788897	NA	NA	NA
U1188	1	3.27	1	1.63	5.5303	98	73	M	NA	T1	High grade	No	NA	>= 3 cm	No	High	High	0	No	Class 2b	1.20032	1.36831	T1HG_2	-9.27738	Low contribution	High contribution	High contribution	High contribution	High	3.19881	NA	NA	NA
U1189	0	99.1	0	38.6	0	2973	70	M	NA	T1	Low grade	No	NA	NA	No	Low	High	0	No	Class 2b	0.822432	1.06086	T1HG_2	10.5315	Low contribution	Low contribution	Low contribution	High contribution	High	1.0366	GC2	249.342	NA
U1190	0	77.6	0	23.57	0	2328	72	F	NA	Ta	High grade	No	NA	< 3 cm	Yes	Low	High	0	No	Class 2b	1.17214	1.44103	T1HG_2	30.683	High contribution	Low contribution	High contribution	Low contribution	High	2.46252	GC3	1498.73	NA
U1191	NA	NA	NA	NA	NA	0	72	M	NA	T1	Low grade	No	NA	NA	Yes	Low	High	0	No	Class 2b	1.29157	3.12518	T1HG_1	10.7217	Low contribution	Low contribution	High contribution	High contribution	High	2.48344	NA	NA	NA
U1192	1	8.53	1	1.57	1.42578	256	65	M	NA	T1	High grade	No	NA	NA	Yes	High	High	0	No	Class 2a	1.15808	1.70586	T1HG_1	7.93889	High contribution	High contribution	Low contribution	Low contribution	High	2.58498	NA	NA	NA
U1194	0	86.4	0	25.97	0	2592	72	M	NA	T1	Low grade	No	NA	NA	Yes	Low	High	0	No	Class 2a	0.978027	1.05423	T1HG_3	-9.12442	High contribution	High contribution	Low contribution	Low contribution	High	1.77968	NA	NA	NA
U1195	1	23.13	1	4.37	0.53	694	66	F	NA	T1	Low grade	No	NA	NA	Yes	Low	High	0	No	NA	NA	NA	NA	NA	NA	NA	NA	NA	High	1.42541	GC2	222.253	NA
U1196	0	34.6	1	19.53	0.4274	1038	72	M	NA	Ta	Low grade	No	NA	NA	No	Low	Intermediate	0	No	Class 2b	0.693271	1.17005	T1HG_2	10.1055	Low contribution	Low contribution	Low contribution	High contribution	Low	0.777753	NA	NA	NA
U1197	0	61.07	1	61.07	0.2	1832	63	F	Former	Ta	High grade	No	Papillary	< 3 cm	No	High	High	0	Yes	NA	NA	NA	NA	NA	NA	NA	NA	NA	High	1.87332	GC3	828.437	NA
U1205	0	87.5	1	40.6	0.299672	2625	82	M	NA	Ta	Low grade	No	NA	NA	Yes	Low	NA	0	No	Class 2b	0.500086	1.32983	T1HG_2	14.1854	High contribution	High contribution	Low contribution	High contribution	Low	0.177714	NA	NA	NA
U1206	0	26.5	1	3	1.37736	795	76	M	NA	Ta	Low grade	Yes	NA	NA	No	High	High	0	No	Class 2b	0.829587	1.18044	T1HG_2	-1.74316	NA	NA	NA	NA	Low	0.528429	NA	NA	NA
U1207	0	106.7	1	1.67	0.374743	3201	66	M	NA	T1	Low grade	No	NA	NA	Yes	High	High	0	No	Class 1	0.850157	1.00753	T1HG_2	-6.72135	Low contribution	Low contribution	Low contribution	High contribution	High	1.54491	GC2	175.752	NA
U1209	0	99.2	1	1.93	0.3826	2976	66	M	NA	T1	Low grade	No	NA	NA	Yes	Low	High	0	No	Class 2b	0.569358	1.04069	T1HG_2	5.90636	NA	NA	NA	NA	Low	-0.418599	NA	NA	NA
U1210	0	5.9	NA	NA	NA	177	59	M	NA	Ta	Low grade	No	NA	NA	Yes	Low	NA	NA	No	NA	NA	NA	NA	NA	NA	NA	NA	NA	Low	-1.04849	NA	NA	NA
U1212	0	95.7	1	1.03	0.632582	2871	54	F	NA	Ta	High grade	No	NA	NA	Yes	Low	High	0	No	Class 2b	0.758653	1.13201	T1HG_2	2.8564	High contribution	High contribution	Low contribution	Low contribution	High	1.41029	NA	NA	NA
U1214	0	1.53	NA	NA	NA	46	73	F	NA	T1	High grade	No	NA	NA	Yes	High	High	0	No	NA	NA	NA	NA	NA	NA	NA	NA	NA	NA	NA	GC3	702.992	NA
U1217	0	1.33	0	1.33	0	40	75	F	NA	Ta	Low grade	No	Papillary	< 3 cm	Yes	Low	Low	0	No	NA	NA	NA	NA	NA	NA	NA	NA	NA	High	1.07106	GC2	321.023	NA
U1219	0	3.53	NA	NA	NA	106	88	F	Never	T1	High grade	No	Papillary	< 3 cm	Yes	High	High	0	No	NA	NA	NA	NA	NA	NA	NA	NA	NA	High	2.00241	GC3	1582.01	NA
U1220	0	90.87	0	23.17	0	2726	61	M	NA	Ta	Low grade	No	NA	NA	Yes	Low	NA	0	No	NA	NA	NA	NA	NA	NA	NA	NA	NA	Low	0.0297253	GC1	7.50057	NA
U1221	0	1.37	NA	NA	NA	41	74	M	Current	Ta	Low grade	No	Papillary	< 3 cm	No	Low	Intermediate	0	No	NA	NA	NA	NA	NA	NA	NA	NA	NA	Low	0.42451	GC3	416.267	NA
U1222	0	61.73	0	21.8	0	1852	72	M	Former	Ta	Low grade	No	Papillary	< 3 cm	No	Low	Intermediate	0	No	NA	NA	NA	NA	NA	NA	NA	NA	NA	High	1.72848	GC2	158.033	NA
U1223	1	12.1	1	1.07	2.01	363	81	M	NA	T1	High grade	No	NA	< 3 cm	Yes	High	High	0	No	NA	NA	NA	NA	NA	NA	NA	NA	NA	NA	NA	GC3	2054.78	NA
U1225	0	91.57	1	14.6	0.51	2747	69	M	Former	Ta	Low grade	No	Papillary	< 3 cm	No	Low	Intermediate	0	No	NA	NA	NA	NA	NA	NA	NA	NA	NA	High	1.1311	GC1	35.0285	NA
U1226	0	17.37	0	17.37	0	521	25	M	NA	Ta	Low grade	No	NA	NA	Yes	Low	NA	0	No	NA	NA	NA	NA	NA	NA	NA	NA	NA	High	1.29596	GC2	363.467	NA
U1227	0	82.77	1	23.73	0.48	2483	82	M	Former	Ta	Low grade	No	Papillary	< 3 cm	Yes	Low	Low	0	No	NA	NA	NA	NA	NA	NA	NA	NA	NA	High	1.38826	GC3	578.518	NA
U1228	0	36.2	0	36.2	0	1086	73	M	Current	Ta	Low grade	No	Papillary	NA	Yes	Low	NA	0	No	Class 1	0.615915	0.98397	T1HG_2	-13.52	Low contribution	Low contribution	High contribution	High contribution	Low	-0.825858	GC1	53.4801	NA
U1230	0	90.93	NA	NA	NA	2728	65	F	Current	Ta	Low grade	No	Papillary	NA	Yes	Low	NA	0	No	Class 1	0.444272	0.854572	T1HG_2	-15.9606	High contribution	Low contribution	Low contribution	High contribution	Low	-1.20128	GC2	184.409	NA
U1231	0	28.4	0	28.4	0	852	64	F	Current	Ta	Low grade	No	Papillary	NA	Yes	Low	NA	0	No	Class 1	0.612285	0.887595	T1HG_2	-24.0559	NA	NA	NA	NA	Low	0.504897	NA	NA	NA
U1232	0	83.57	1	4.3	0.36906	2507	76	M	Never	Ta	Low grade	No	Papillary	NA	Yes	Low	NA	0	No	Class 3	0.747652	1.0447	T1HG_2	-10.4605	High contribution	High contribution	High contribution	Low contribution	Low	0.605777	GC1	118.527	NA
U1233	0	87.93	0	37.37	0	2638	61	M	Current	T1	High grade	No	Papillary	NA	Yes	High	High	0	No	Class 2a	0.889509	1.11297	T1HG_3	-14.2483	Low contribution	High contribution	High contribution	Low contribution	High	1.11888	GC2	389.784	NA
U1235	0	92.93	0	32.2	0	2788	58	F	Current	Ta	Low grade	No	Papillary	NA	Yes	Low	NA	0	Yes	Class 2a	0.716164	1.0703	T1HG_3	-10.5005	High contribution	High contribution	Low contribution	High contribution	Low	0.643353	GC2	262.699	NA
U1236	0	98.5	NA	NA	NA	2955	44	F	Current	Ta	Low grade	Yes	Papillary	NA	Yes	Low	High	0	Yes	NA	NA	NA	NA	NA	NA	NA	NA	NA	Low	0.0182805	GC2	261.959	NA
U1237	0	34.27	0	34.27	0	1028	57	M	Former	Ta	Low grade	No	Papillary	NA	Yes	Low	NA	0	Yes	Class 1	0.802415	1.01153	T1HG_2	-5.49603	High contribution	High contribution	Low contribution	Low contribution	High	0.999936	GC3	768.067	NA
U1240	0	93.53	0	34.83	0	2806	68	M	Former	T1	Low grade	No	Papillary	NA	Yes	Low	High	0	No	Class 3	0.693047	0.86969	T1HG_2	-15.3169	NA	NA	NA	NA	Low	0.0799008	GC2	277.517	NA
U1242	0	17.3	NA	NA	NA	519	74	M	Current	Ta	High grade	No	Papillary	NA	Yes	Low	High	0	Yes	Class 2b	1.13195	1.39387	T1HG_1	22.8304	NA	NA	NA	NA	High	2.49733	NA	NA	NA
U1243	1	86.4	1	3.67	0.39545	2592	59	M	Former	Ta	Low grade	No	Papillary	NA	Yes	Low	NA	0	Yes	Class 1	0.71384	0.975657	T1HG_2	3.27111	High contribution	Low contribution	High contribution	Low contribution	Low	0.727034	GC2	378.441	NA
U1244	1	32.77	0	13.07	0	983	81	M	Never	T1	High grade	No	Papillary	NA	Yes	High	High	0	No	Class 2a	1.20305	1.28906	T1HG_3	3.7738	High contribution	Low contribution	Low contribution	Low contribution	High	2.41865	GC3	508.571	NA
U1246	0	86.97	0	15.87	0	2609	59	F	Never	Ta	Low grade	No	Papillary	NA	Yes	Low	NA	0	Yes	NA	NA	NA	NA	NA	NA	NA	NA	NA	Low	-0.146236	GC2	233.338	NA
U1248	0	41.63	NA	NA	NA	1249	52	F	Current	Ta	Low grade	No	Papillary	NA	No	Low	Intermediate	0	No	Class 3	0.713904	0.891116	T1HG_2	-12.8485	Low contribution	Low contribution	High contribution	High contribution	Low	0.334335	GC2	306.563	NA
U1249	0	13.67	1	3.73	0.890244	410	66	F	Current	T1	Low grade	No	Papillary	NA	No	Low	High	1	Yes	Class 2b	0.542522	0.994285	T1HG_2	3.4152	Low contribution	High contribution	Low contribution	High contribution	Low	-0.847694	GC2	143.673	NA
U1250	0	32.03	0	32.03	0	961	64	M	Former	Ta	Low grade	No	Papillary	NA	Yes	Low	Intermediate	1	Yes	NA	NA	NA	NA	NA	NA	NA	NA	NA	Low	-1.22726	GC1	110.481	NA
U1251	1	93.53	1	20.5	0.4	2806	77	F	Never	Ta	Low grade	No	NA	NA	Yes	Low	NA	0	No	NA	NA	NA	NA	NA	NA	NA	NA	NA	NA	NA	GC1	71.1784	NA
U1256	0	21.2	NA	NA	NA	636	73	M	Never	Ta	Low grade	No	Papillary	NA	Yes	Low	NA	0	No	Class 3	0.510464	0.810167	T1HG_2	-27.4769	Low contribution	High contribution	Low contribution	High contribution	Low	-1.08722	GC1	27.3839	NA
U1260	0	16.2	NA	NA	NA	486	53	F	Current	Ta	Low grade	No	Papillary	NA	Yes	Low	NA	0	Yes	NA	NA	NA	NA	NA	NA	NA	NA	NA	NA	NA	GC1	0	NA
U1263	1	30.77	1	30.77	0.39545	923	84	M	Former	T1	High grade	No	Solid	>= 3 cm	Yes	High	High	0	No	Class 2b	0.930209	1.18205	T1HG_2	-1.81883	High contribution	High contribution	Low contribution	High contribution	High	1.39827	NA	NA	0.72714
U1264	0	57.13	1	48.8	0.212952	1714	76	M	Current	T1	High grade	No	Papillary	< 3 cm	No	High	High	1	Yes	Class 2b	0.787644	1.58185	T1HG_3	-1.12299	Low contribution	High contribution	Low contribution	High contribution	High	1.17942	GC3	1952.85	NA
U1265	0	41.93	1	4.43	0.290143	1258	80	F	Current	Ta	Low grade	No	Papillary	< 3 cm	No	Low	Intermediate	0	No	Class 2b	0.459071	1.09391	T1HG_2	0.176186	Low contribution	High contribution	Low contribution	High contribution	Low	-0.27639	GC1	77.2267	NA
U1266	0	54.23	1	4.57	0.448679	1627	66	M	Current	Ta	Low grade	No	Papillary	< 3 cm	No	Low	Intermediate	1	Yes	Class 2b	0.810089	1.20956	T1HG_2	18.0029	Low contribution	Low contribution	Low contribution	High contribution	High	0.902712	GC2	125.014	NA
U1267	0	70.93	1	21.03	0.68609	2128	74	M	Current	Ta	Low grade	No	Papillary	< 3 cm	Yes	Low	Low	1	Yes	Class 1	0.54881	1.01436	T1HG_2	-17.7355	Low contribution	Low contribution	Low contribution	High contribution	High	0.793447	GC2	241.827	0.067557
U1270	0	69.27	0	69.27	0	2078	57	M	Current	Ta	Low grade	No	Papillary	< 3 cm	Yes	Low	Low	1	Yes	Class 1	0.566981	1.00223	T1HG_2	-18.3042	High contribution	High contribution	High contribution	Low contribution	Low	-0.924732	GC1	70.5571	0.132764
U1271	0	45.97	0	45.97	0	1379	74	M	Never	Ta	Low grade	No	Papillary	< 3 cm	Yes	Low	Low	0	No	Class 3	0.535698	0.754036	T1HG_2	-15.3954	High contribution	High contribution	Low contribution	Low contribution	Low	-0.765053	GC1	117.38	NA
U1272	0	66.73	1	24.87	0.546953	2002	64	M	Current	Ta	High grade	Yes	Papillary	< 3 cm	Yes	High	High	1	Yes	Class 2b	0.885985	1.77937	T1HG_3	14.1463	High contribution	Low contribution	Low contribution	Low contribution	High	1.40402	GC1	15.1456	1.03378
U1274	NA	NA	NA	NA	NA	0	51	M	Never	T1	High grade	No	Solid	< 3 cm	Yes	High	High	0	No	NA	NA	NA	NA	NA	NA	NA	NA	NA	High	1.76461	GC1	1.21557	NA
U1275	0	57.57	0	57.57	0	1727	67	M	Never	Ta	High grade	No	Papillary	< 3 cm	Yes	Low	High	0	No	Class 2b	0.837291	1.44217	T1HG_2	8.73184	Low contribution	Low contribution	Low contribution	High contribution	High	0.938724	GC2	283.03	NA
U1276	0	60.07	0	60.07	0	1802	26	F	Never	Ta	Low grade	No	Papillary	< 3 cm	Yes	Low	Low	0	Yes	Class 2b	0.471011	1.00568	T1HG_2	-6.16614	Low contribution	Low contribution	Low contribution	High contribution	Low	-0.979289	GC1	0	NA
U1277	0	61.07	0	61.07	0	1832	66	M	Former	Ta	High grade	No	Papillary	< 3 cm	Yes	High	High	0	Yes	Class 2a	0.64056	1.01905	T1HG_2	-23.5615	High contribution	High contribution	Low contribution	Low contribution	Low	0.288858	GC1	8.43895	0.114246
U1279	0	58.17	1	4.47	0.836676	1745	60	F	Current	Ta	Low grade	No	Papillary	< 3 cm	No	Low	Intermediate	0	Yes	Class 1	0.621106	0.853892	T1HG_2	-10.2674	Low contribution	Low contribution	High contribution	High contribution	Low	-0.316014	GC2	199.072	NA
U1280	0	55.37	1	3.83	0.659241	1661	57	F	Current	Ta	Low grade	No	Papillary	< 3 cm	No	Low	Intermediate	0	Yes	Class 2b	0.54047	1.11135	T1HG_2	10.0058	Low contribution	Low contribution	High contribution	High contribution	Low	-1.17408	GC1	26.04	NA
U1281	NA	NA	NA	NA	NA	0	74	F	Former	T1	High grade	Yes	Papillary	>= 3 cm	Yes	High	High	0	No	NA	NA	NA	NA	NA	NA	NA	NA	NA	High	2.44441	GC3	1055.95	NA
U1282	0	54.43	1	54.43	0.223515	1633	52	M	Never	Ta	Low grade	No	Papillary	< 3 cm	Yes	Low	Low	0	Yes	Class 1	0.666084	1.05766	T1HG_2	-10.9444	Low contribution	Low contribution	High contribution	High contribution	Low	0.0263047	GC2	172.88	NA
U1283	1	18.87	1	18.87	0.644876	566	69	M	Never	T1	High grade	Yes	Papillary	< 3 cm	Yes	High	High	1	Yes	Class 2a	1.06499	1.28141	T1HG_3	-9.85952	High contribution	High contribution	Low contribution	Low contribution	High	2.21637	GC3	944.804	NA
U1284	0	63.97	1	5.83	0.57061	1919	83	M	Former	T1	High grade	No	Papillary	>= 3 cm	Yes	High	High	1	Yes	Class 2b	0.85852	1.20672	T1HG_2	-6.68852	Low contribution	Low contribution	Low contribution	High contribution	High	1.34389	GC3	1375.82	0.0542032
U1286	0	56.13	0	56.13	0	1684	73	M	Never	Ta	High grade	No	Papillary	< 3 cm	Yes	High	High	1	Yes	Class 2a	0.574823	1.17657	T1HG_3	0.512473	High contribution	Low contribution	Low contribution	Low contribution	Low	0.327255	NA	NA	2.00538
U1288	0	63.87	1	12.93	0.190501	1916	63	M	Never	Ta	High grade	No	Papillary	< 3 cm	Yes	Low	High	0	Yes	Class 1	0.873301	1.13757	T1HG_2	-9.24367	High contribution	High contribution	High contribution	Low contribution	High	1.42915	GC3	519.262	0.0538114
U1289	0	56	0	56	0	1680	72	M	Current	Ta	Low grade	No	Papillary	< 3 cm	No	Low	Intermediate	0	Yes	Class 3	0.743988	0.97216	T1HG_2	-20.1519	Low contribution	Low contribution	High contribution	Low contribution	Low	0.410338	GC2	133.289	NA
U1291	0	48.53	0	48.53	0	1456	70	M	Current	Ta	Low grade	No	Papillary	< 3 cm	No	Low	Intermediate	0	Yes	Class 2b	0.613817	1.13197	T1HG_2	3.55897	High contribution	High contribution	High contribution	High contribution	Low	-0.584057	NA	NA	NA
U1292	0	61.5	1	6.1	0.593496	1845	73	M	Never	T1	High grade	No	Papillary	< 3 cm	No	High	High	0	Yes	Class 2b	0.852965	1.24417	T1HG_2	-15.0314	Low contribution	Low contribution	High contribution	High contribution	High	0.986143	GC2	322.671	0.0732159
U1293	0	55.33	1	39.27	0.659639	1660	86	F	Never	Ta	Low grade	No	Papillary	< 3 cm	No	Low	Intermediate	0	No	Class 2b	0.530619	1.11145	T1HG_2	9.20946	Low contribution	Low contribution	High contribution	High contribution	Low	-0.504071	NA	NA	NA
U1295	0	60.53	0	60.53	0	1816	57	M	Never	Ta	High grade	No	Papillary	< 3 cm	Yes	Low	High	0	Yes	Class 1	0.572529	0.953569	T1HG_2	-11.8425	Low contribution	High contribution	High contribution	Low contribution	Low	-0.790239	GC1	0.343149	NA
U1296	NA	NA	NA	NA	NA	0	68	M	Former	T1	High grade	No	Papillary	< 3 cm	Yes	High	High	0	No	NA	NA	NA	NA	NA	NA	NA	NA	NA	High	1.39026	GC3	444.043	NA
U1297	0	13.97	0	13.97	0	419	77	M	Former	Ta	High grade	No	Papillary	< 3 cm	Yes	High	High	0	No	Class 1	0.529263	0.990662	T1HG_2	-20.3772	Low contribution	Low contribution	High contribution	High contribution	Low	-0.202909	GC1	42.9835	0.419055
U1298	0	64.63	1	6.5	0.376483	1939	75	F	NA	Ta	Low grade	No	Papillary	< 3 cm	Yes	Low	Low	0	No	Class 1	0.536684	0.977008	T1HG_2	-11.5848	Low contribution	Low contribution	High contribution	High contribution	Low	-0.928194	GC1	0	1.34421
U1299	NA	NA	NA	NA	NA	0	78	M	Former	Ta	High grade	No	Papillary	< 3 cm	Yes	Low	High	NA	Yes	NA	NA	NA	NA	NA	NA	NA	NA	NA	High	3.02369	NA	NA	NA
U1300	0	27.47	0	27.47	0	824	81	M	NA	Ta	High grade	No	Papillary	>= 3 cm	Yes	High	High	0	No	Class 3	0.820589	1.006	T1HG_2	-19.6778	Low contribution	High contribution	Low contribution	High contribution	High	1.61641	GC3	391.259	0.290296
U1301	0	57.93	0	57.93	0	1738	81	M	Current	T1	High grade	No	Papillary	>= 3 cm	Yes	High	High	0	Yes	Class 2b	0.706086	1.01834	T1HG_2	6.70639	Low contribution	Low contribution	Low contribution	High contribution	Low	-0.119245	GC1	86.0884	8.05781
U1303	0	64.23	1	16.13	0.568241	1927	48	M	Former	Ta	High grade	No	Papillary	< 3 cm	Yes	High	High	0	Yes	Class 1	0.616456	0.914814	T1HG_3	-24.3727	High contribution	High contribution	Low contribution	Low contribution	Low	-0.260944	GC1	94.9145	0.115283
U1304	0	62.3	0	62.3	0	1869	71	M	Current	T1	Low grade	No	Papillary	>= 3 cm	Yes	High	High	0	Yes	Class 3	0.553444	0.903843	T1HG_2	-5.27307	High contribution	High contribution	Low contribution	Low contribution	Low	-0.524701	GC2	234.509	0.298969
U1305	0	28	1	13.83	0.869048	840	65	M	Former	Ta	Low grade	No	Papillary	< 3 cm	Yes	Low	Low	0	Yes	Class 1	0.460362	0.916529	T1HG_2	-16.7537	High contribution	High contribution	Low contribution	High contribution	Low	-0.155881	NA	NA	0.112822
U1307	0	21.97	0	21.97	0	659	79	M	Current	Ta	Low grade	No	Papillary	< 3 cm	No	Low	Intermediate	0	Yes	Class 3	0.59783	0.914065	T1HG_2	-9.70087	NA	NA	NA	NA	Low	-0.216694	GC1	107.872	NA
U1308	0	45.47	1	19.17	0.267595	1364	58	F	Current	Ta	Low grade	No	Papillary	< 3 cm	No	Low	Intermediate	0	Yes	Class 2b	0.540632	1.04055	T1HG_2	4.09857	NA	NA	NA	NA	NA	NA	NA	NA	NA
U1309	0	53.67	1	5.13	0.226708	1610	72	M	Current	Ta	Low grade	No	Papillary	< 3 cm	Yes	Low	Low	0	Yes	Class 1	0.466232	0.939285	T1HG_2	-23.6532	Low contribution	Low contribution	High contribution	Low contribution	Low	-0.359137	GC1	0.087033	NA
U1311	0	46.83	0	46.83	0	1405	82	M	Never	Ta	Low grade	No	Papillary	< 3 cm	No	Low	Intermediate	1	Yes	Class 2b	1.02451	1.43614	T1HG_2	10.5217	High contribution	High contribution	Low contribution	Low contribution	High	2.17192	GC3	1685.95	NA
U1314	0	52.07	1	30.63	0.701024	1562	60	F	Former	Ta	Low grade	No	Papillary	< 3 cm	No	Low	Intermediate	0	Yes	Class 2b	0.431245	1.20428	T1HG_2	-2.39964	High contribution	High contribution	Low contribution	Low contribution	Low	-0.791635	GC1	92.0611	NA
U1316	0	33.83	NA	NA	NA	1015	60	M	Former	Ta	High grade	Yes	Papillary	< 3 cm	No	High	High	NA	Yes	NA	NA	NA	NA	NA	NA	NA	NA	NA	High	1.808	NA	NA	NA
U1317	0	56.23	1	4.27	1.51452	1687	68	F	Former	Ta	Low grade	No	Papillary	< 3 cm	No	Low	Intermediate	1	Yes	Class 1	0.600582	0.934857	T1HG_2	-10.1478	High contribution	Low contribution	High contribution	Low contribution	Low	-0.00608971	GC2	210.71	NA
U1330	0	45.67	0	45.67	0	1370	78	M	Former	Ta	Low grade	No	Papillary	< 3 cm	No	Low	Intermediate	0	Yes	Class 1	0.484602	0.985841	T1HG_2	-1.89769	Low contribution	Low contribution	High contribution	High contribution	Low	0.154557	NA	NA	NA
U1331	NA	NA	NA	NA	NA	0	76	F	Never	T1	High grade	No	Papillary	>= 3 cm	Yes	High	High	0	No	NA	NA	NA	NA	NA	NA	NA	NA	NA	NA	NA	GC3	2205.9	NA
U1332	0	62.5	1	36.87	0.194667	1875	69	M	Never	T1	High grade	No	Papillary	< 3 cm	Yes	High	High	0	Yes	Class 1	0.830947	0.981749	T1HG_2	-9.67945	Low contribution	Low contribution	High contribution	Low contribution	High	0.95424	GC3	761.326	0.256194
U1335	0	65.23	1	7.4	0.37302	1957	77	M	Current	Ta	Low grade	No	Papillary	< 3 cm	Yes	Low	Low	0	Yes	Class 2a	0.809473	1.01406	T1HG_2	-8.93272	Low contribution	High contribution	High contribution	Low contribution	Low	0.504092	GC2	125.997	2.64234
U1336	0	49.93	0	49.93	0	1498	70	M	Former	Ta	Low grade	No	Papillary	< 3 cm	Yes	Low	Low	0	Yes	Class 1	0.510068	0.945248	T1HG_2	-12.6193	High contribution	Low contribution	Low contribution	High contribution	Low	-1.55298	GC1	15.9473	NA
U1337	0	25	0	25	0	750	94	M	Former	Ta	Low grade	No	Papillary	< 3 cm	Yes	Low	Low	0	Yes	Class 2b	0.985719	1.3938	T1HG_2	19.8799	Low contribution	Low contribution	Low contribution	High contribution	High	1.72488	GC3	1848.48	NA
U1338	0	61.57	0	61.57	0	1847	54	M	Current	Ta	Low grade	No	Papillary	>= 3 cm	Yes	Low	Intermediate	0	No	Class 3	0.485003	0.906117	T1HG_2	-12.0296	Low contribution	Low contribution	High contribution	High contribution	Low	-1.19873	GC1	0	0.463402
U1341	0	59.07	1	5	0.617946	1772	51	F	Current	Ta	Low grade	No	Papillary	>= 3 cm	No	Low	High	0	Yes	Class 2b	0.617115	1.17719	T1HG_2	9.20835	Low contribution	Low contribution	Low contribution	High contribution	Low	-0.637195	NA	NA	0.32447
U1343	0	52.87	0	52.87	0	1586	71	M	Former	T1	High grade	No	Papillary	< 3 cm	Yes	High	High	1	Yes	Class 2b	0.838657	1.42818	T1HG_2	3.20037	High contribution	Low contribution	Low contribution	High contribution	High	1.45254	GC3	536.096	NA
U1345	0	49.03	1	4.7	0.496261	1471	64	M	Current	Ta	Low grade	No	Papillary	< 3 cm	No	Low	Intermediate	1	Yes	Class 1	0.456048	0.870922	T1HG_2	-12.2853	High contribution	High contribution	Low contribution	High contribution	Low	-0.97383	NA	NA	NA
U1346	0	46.27	0	46.27	0	1388	83	F	Current	Ta	High grade	No	Papillary	< 3 cm	No	Low	High	0	Yes	Class 1	0.478507	0.991415	T1HG_2	-17.0347	NA	NA	NA	NA	Low	-1.20636	GC1	113.304	NA
U1348	0	21.97	NA	NA	NA	659	73	M	Current	Ta	Low grade	No	Papillary	< 3 cm	No	Low	Intermediate	NA	No	NA	NA	NA	NA	NA	NA	NA	NA	NA	Low	-0.933108	NA	NA	NA
U1349	0	60.7	1	15.77	0.200439	1821	70	M	Current	Ta	Low grade	Yes	Papillary	< 3 cm	Yes	Low	High	1	Yes	Class 2b	0.958781	1.19815	T1HG_2	-3.83162	High contribution	High contribution	Low contribution	Low contribution	High	1.34131	NA	NA	0.237421
U1350	0	8.6	0	8.6	0	258	69	M	Never	T1	Low grade	No	Solid	< 3 cm	No	High	High	1	Yes	NA	NA	NA	NA	NA	NA	NA	NA	NA	High	2.54377	GC2	158.439	NA
U1354	0	51.77	0	51.77	0	1553	83	M	Former	T1	High grade	Yes	Papillary	< 3 cm	Yes	High	High	1	Yes	Class 2a	0.972685	1.47701	T1HG_1	-1.92009	High contribution	High contribution	Low contribution	Low contribution	High	1.4253	GC3	1995.47	NA
U1355	0	24.73	1	19.93	1.48	742	70	M	Current	T1	High grade	Yes	Papillary	NA	No	High	High	1	Yes	NA	NA	NA	NA	NA	NA	NA	NA	NA	Low	0.719051	GC3	1689.76	NA
U1356	0	15.7	1	11.07	2.32484	471	77	M	Former	Ta	High grade	No	Papillary	< 3 cm	Yes	High	High	0	No	Class 1	0.688691	1.25204	T1HG_2	-1.03741	Low contribution	Low contribution	High contribution	High contribution	Low	0.741951	GC3	453.626	0.558445
U1360	0	51.43	0	51.43	0	1543	58	M	Never	Ta	Low grade	No	Papillary	< 3 cm	No	Low	Intermediate	0	No	NA	NA	NA	NA	NA	NA	NA	NA	NA	Low	-0.84576	GC1	34.1736	NA
U1361	0	54.37	1	6.33	0.22	1631	69	M	Never	Ta	High grade	No	Papillary	< 3 cm	Yes	Low	High	1	Yes	NA	NA	NA	NA	NA	NA	NA	NA	NA	High	1.93696	GC3	946.845	NA
U1363	0	28.63	1	12.37	0.424913	859	76	M	Current	Ta	Low grade	No	Papillary	< 3 cm	Yes	Low	Low	0	Yes	Class 2a	0.594965	0.990943	T1HG_2	-17.1752	High contribution	High contribution	Low contribution	Low contribution	Low	-1.12263	GC2	158.223	NA
U1364	0	28.67	0	28.67	0	860	60	M	Current	T1	High grade	No	Papillary	< 3 cm	No	High	High	0	No	NA	NA	NA	NA	NA	NA	NA	NA	NA	Low	0.0108773	GC2	146.786	NA
U1365	0	51.2	0	51.2	0	1536	62	M	Former	Ta	Low grade	No	Papillary	< 3 cm	Yes	Low	Low	0	Yes	NA	NA	NA	NA	NA	NA	NA	NA	NA	Low	-0.426079	GC1	60.829	NA
U1366	0	27.07	NA	NA	NA	812	66	M	Former	Ta	Low grade	No	Papillary	< 3 cm	Yes	Low	Low	NA	Yes	NA	NA	NA	NA	NA	NA	NA	NA	NA	Low	-0.250842	NA	NA	NA
U1367	0	53.63	1	4.87	0.23	1609	69	F	Never	Ta	Low grade	No	Papillary	< 3 cm	Yes	Low	Low	0	No	NA	NA	NA	NA	NA	NA	NA	NA	NA	High	0.79565	GC2	261.961	NA
U1368	0	60.9	1	36.4	0.199781	1827	65	M	Current	Ta	Low grade	No	Papillary	< 3 cm	Yes	Low	Intermediate	0	Yes	Class 1	0.415351	0.93238	T1HG_2	-24.6328	NA	NA	NA	NA	Low	-1.93459	GC2	131.267	0.10935
U1372	0	47.4	1	43.2	0.26	1422	65	F	Former	Ta	Low grade	No	Papillary	< 3 cm	Yes	Low	Low	0	Yes	NA	NA	NA	NA	NA	NA	NA	NA	NA	Low	-0.830637	GC1	83.4258	NA
U1373	0	31.27	1	4.5	0.85	938	69	M	Former	Ta	High grade	No	Papillary	< 3 cm	No	Low	High	0	Yes	NA	NA	NA	NA	NA	NA	NA	NA	NA	Low	0.59264	GC3	1155.37	NA
U1374	0	50.9	1	3.8	0.239031	1527	81	M	Former	T1	High grade	No	Papillary	< 3 cm	Yes	High	High	1	Yes	Class 2a	0.890588	1.13267	T1HG_3	-24.4427	High contribution	Low contribution	Low contribution	Low contribution	High	1.29623	GC2	273.607	NA
U1378	NA	NA	NA	NA	NA	0	64	M	Never	Ta	Low grade	No	Papillary	< 3 cm	No	Low	Intermediate	0	No	NA	NA	NA	NA	NA	NA	NA	NA	NA	High	2.1155	GC2	371.955	NA
U1380	0	19.83	NA	NA	NA	595	66	M	Never	CIS	High grade	Yes	Papillary	< 3 cm	Yes	High	High	NA	No	NA	NA	NA	NA	NA	NA	NA	NA	NA	Low	-1.04076	NA	NA	NA
U1381	0	3.93	0	3.93	0	118	65	M	Current	Ta	Low grade	No	Solid	>= 3 cm	Yes	Low	Intermediate	0	Yes	NA	NA	NA	NA	NA	NA	NA	NA	NA	Low	-0.0756645	GC1	80.398	NA
U1383	0	51.9	1	47.73	0.23	1557	74	M	Never	Ta	Low grade	No	Papillary	< 3 cm	Yes	Low	Intermediate	0	No	NA	NA	NA	NA	NA	NA	NA	NA	NA	Low	-1.71473	GC1	1.24979	NA
U1385	0	42.1	NA	NA	NA	1263	70	M	Never	Ta	High grade	No	Papillary	< 3 cm	No	High	High	NA	Yes	NA	NA	NA	NA	NA	NA	NA	NA	NA	High	1.93767	NA	NA	NA
U1386	0	4.7	0	4.7	0	141	82	F	Current	T1	Low grade	No	Papillary	< 3 cm	Yes	Low	High	0	Yes	NA	NA	NA	NA	NA	NA	NA	NA	NA	Low	0.630325	GC1	80.5237	NA
U1387	0	58.03	1	16.97	0.42	1741	60	F	Former	Ta	Low grade	No	Papillary	< 3 cm	No	Low	Intermediate	0	Yes	NA	NA	NA	NA	NA	NA	NA	NA	NA	Low	-0.668222	GC1	0	NA
U1388	0	73.93	0	73.93	0	2218	68	M	Current	Ta	Low grade	No	Papillary	< 3 cm	Yes	Low	Low	0	Yes	Class 3	0.426735	1.03464	T1HG_2	-15.6513	Low contribution	Low contribution	High contribution	Low contribution	Low	-1.73947	GC1	0	0.979788
U1394	NA	NA	NA	NA	NA	0	80	M	Former	Ta	High grade	No	Papillary	< 3 cm	Yes	Low	High	NA	No	NA	NA	NA	NA	NA	NA	NA	NA	NA	High	1.26947	NA	NA	0.201931
U1395	0	87.77	1	4.97	0.28	2633	62	M	Current	Ta	Low grade	No	Papillary	< 3 cm	No	Low	Intermediate	1	Yes	NA	NA	NA	NA	NA	NA	NA	NA	NA	Low	-0.883745	GC1	106.984	NA
U1396	1	2.07	1	2.07	5.8871	62	71	M	Former	T1	High grade	Yes	Papillary	< 3 cm	Yes	High	High	0	Yes	Class 2a	1.05358	1.24311	T1HG_3	-5.34128	Low contribution	Low contribution	High contribution	High contribution	High	2.90067	GC3	1689.19	NA
U1397	1	45.2	1	4.13	0.54	1356	72	F	Current	Ta	High grade	Yes	Papillary	< 3 cm	No	High	High	1	Yes	NA	NA	NA	NA	NA	NA	NA	NA	NA	High	1.77149	GC3	487.835	NA
U1398	0	66.73	1	28.23	0.36	2002	74	F	Current	Ta	Low grade	No	Papillary	>= 3 cm	Yes	Low	Intermediate	0	No	NA	NA	NA	NA	NA	NA	NA	NA	NA	High	1.04764	GC2	381.568	NA
U1400	0	4	1	0.73	3.04167	120	72	M	Former	T1	High grade	No	NA	< 3 cm	Yes	High	High	1	Yes	NA	NA	NA	NA	NA	NA	NA	NA	NA	High	1.3926	GC3	1435.22	NA
U1401	0	4.23	1	1.07	2.87402	127	73	M	Current	T1	High grade	No	Papillary	< 3 cm	Yes	High	High	1	Yes	NA	NA	NA	NA	NA	NA	NA	NA	NA	Low	-0.785089	GC1	60.9437	2.65733
U1403	0	60.63	1	12.73	0.802639	1819	54	F	Former	Ta	Low grade	No	Papillary	< 3 cm	Yes	Low	Low	0	No	Class 1	0.567631	0.884837	T1HG_2	-12.528	Low contribution	High contribution	High contribution	High contribution	Low	-0.355733	GC1	0	NA
U1404	1	63.43	1	63.43	0.191802	1903	62	M	Current	Ta	Low grade	No	Papillary	< 3 cm	Yes	Low	Low	0	No	Class 3	0.703176	0.97499	T1HG_2	-12.8851	High contribution	High contribution	Low contribution	High contribution	Low	0.75871	GC1	44.4574	0.472681
U1406	0	16.57	1	3.1	2.20322	92	82	F	Current	T1	High grade	No	Papillary	< 3 cm	Yes	High	High	0	No	NA	NA	NA	NA	NA	NA	NA	NA	NA	High	1.09584	GC2	158.706	0.115335
U1408	0	61.63	0	61.63	0	1849	65	F	Current	Ta	Low grade	No	Papillary	NA	Yes	Low	NA	0	No	Class 1	0.433706	0.948206	T1HG_2	-22.2549	Low contribution	Low contribution	High contribution	Low contribution	Low	-0.754918	GC1	0	0.0763747
U1409	0	63.27	1	3.77	0.576923	1898	62	M	Current	Ta	Low grade	Yes	Papillary	< 3 cm	Yes	Low	High	1	Yes	Class 3	0.634084	1.00074	T1HG_2	-29.9898	Low contribution	Low contribution	High contribution	High contribution	High	0.887677	NA	NA	0.468125
U1412	0	41.03	1	10.73	0.296507	1231	61	M	Current	Ta	Low grade	No	Papillary	< 3 cm	Yes	Low	Low	0	No	Class 2b	0.85932	1.20001	T1HG_2	3.92476	High contribution	Low contribution	High contribution	Low contribution	High	1.96702	GC2	183.196	NA
U1413	0	57.97	1	17.43	0.209891	1739	62	M	Former	Ta	Low grade	No	Papillary	< 3 cm	No	Low	Intermediate	0	No	Class 1	0.550961	1.03282	T1HG_2	-10.9564	Low contribution	Low contribution	Low contribution	High contribution	Low	-0.0376456	GC2	213.045	0.620503
U1415	1	1.3	1	1.3	9.35897	39	72	M	Current	T1	High grade	No	Papillary	< 3 cm	Yes	High	High	0	No	Class 2a	1.07068	2.54827	T1HG_1	-18.5415	High contribution	High contribution	Low contribution	Low contribution	High	2.45512	GC3	2128.55	1.15656
U1425	0	51.63	1	51.63	0.471272	1549	71	M	Current	Ta	Low grade	No	Papillary	< 3 cm	No	Low	Intermediate	0	Yes	Class 2b	0.288097	1.01818	T1HG_2	-7.25009	NA	NA	NA	NA	Low	-1.45727	NA	NA	NA
U1426	0	10.37	0	10.37	0	311	86	F	Never	Ta	Low grade	No	Papillary	< 3 cm	No	Low	Intermediate	0	No	Class 2b	0.569988	1.2874	T1HG_2	22.455	High contribution	Low contribution	Low contribution	High contribution	Low	-0.586128	NA	NA	NA
U1427	0	65.13	1	59.53	0.186796	1954	55	M	Never	Ta	Low grade	No	Papillary	< 3 cm	Yes	Low	Low	0	No	Class 1	0.601513	0.87602	T1HG_2	-16.6804	Low contribution	Low contribution	Low contribution	High contribution	Low	-0.715912	NA	NA	0.646849
U1429	0	9	1	0.97	12.5862	272	48	M	Former	T1	High grade	Yes	Papillary	< 3 cm	No	High	High	1		NA	NA	NA	NA	NA	NA	NA	NA	NA	NA	NA	NA	NA	1.34835
U1430	0	39.73	1	1.2	0.306208	1192	85	M	Never	Ta	High grade	No	Papillary	< 3 cm	No	High	High	0	No	Class 3	0.871639	0.907174	T1HG_2	-16.7243	High contribution	Low contribution	Low contribution	High contribution	High	1.53093	GC2	364.339	NA
U1431	0	47.03	0	31.5	0	1411	79	F	Former	T1	Low grade	No	NA	< 3 cm	No	Low	High	0	No	Class 2b	1.04674	1.16652	T1HG_2	8.75286	High contribution	Low contribution	High contribution	High contribution	High	2.11117	GC3	570.255	NA
U1432	0	80.6	1	28.43	0.427902	2418	57	M	Never	Ta	Low grade	No	Papillary	NA	Yes	Low	Intermediate	0	Yes	Class 2b	0.874595	0.96431	T1HG_2	-5.58939	High contribution	Low contribution	High contribution	Low contribution	High	1.25503	GC1	89.7307	NA
U1433	0	44.07	NA	NA	NA	1322	82	M	Never	T1	High grade	Yes	Papillary	>= 3 cm	Yes	High	High	NA	Yes	NA	NA	NA	NA	NA	NA	NA	NA	NA	High	2.29881	NA	NA	NA
U1434	0	34.7	1	11.1	0.701249	1041	75	M	Former	Ta	Low grade	No	Papillary	< 3 cm	No	Low	Intermediate	0	No	Class 3	0.983251	1.18175	T1HG_2	-21.9623	High contribution	High contribution	Low contribution	High contribution	High	1.44055	GC3	2196.82	NA
U1435	0	61.17	0	32.13	0	1835	65	F	Never	Ta	High grade	No	Papillary	NA	No	High	High	0	Yes	Class 1	0.584628	0.813174	T1HG_2	-7.47157	High contribution	Low contribution	High contribution	High contribution	Low	-1.33019	GC1	37.6948	NA
U1437	NA	NA	NA	NA	NA	0	71	M	NA	T1	Low grade	No	NA	NA	No	Low	High	0	No	NA	NA	NA	NA	NA	NA	NA	NA	NA	NA	NA	GC3	587.61	NA
U1438	NA	NA	NA	NA	NA	0	64	M	NA	Ta	High grade	No	Papillary	NA	No	Low	High	0	No	NA	NA	NA	NA	NA	NA	NA	NA	NA	NA	NA	GC1	59.0348	NA
U1440	0	11.93	0	11.93	0	358	70	F	NA	Ta	High grade	No	NA	NA	No	Low	High	0	Yes	NA	NA	NA	NA	NA	NA	NA	NA	NA	High	1.35416	GC2	322.081	NA
U1442	NA	NA	NA	NA	NA	0	73	M	NA	Ta	High grade	No	Papillary	NA	No	Low	High	0	No	NA	NA	NA	NA	NA	NA	NA	NA	NA	Low	-0.19956	GC2	305.911	NA
U1453	0	97.07	NA	NA	NA	2912	59	M	NA	Ta	Low grade	No	Papillary	< 3 cm	Yes	Low	Low	NA	No	NA	NA	NA	NA	NA	NA	NA	NA	NA	Low	-0.898255	NA	NA	NA
U1454	0	10.03	NA	NA	NA	2624	62	M	Current	Ta	High grade	Yes	Papillary	NA	Yes	High	High	NA	No	NA	NA	NA	NA	NA	NA	NA	NA	NA	High	1.13606	NA	NA	NA
U1456	0	22.4	NA	NA	NA	672	74	F	Never	Ta	Low grade	No	Papillary	>= 3 cm	Yes	Low	Intermediate	NA	Yes	NA	NA	NA	NA	NA	NA	NA	NA	NA	High	1.53046	NA	NA	NA
U1457	0	0.7	NA	NA	NA	21	68	F	NA	T1	High grade	No	Papillary	NA	Yes	High	High	NA	No	NA	NA	NA	NA	NA	NA	NA	NA	NA	High	3.47121	NA	NA	NA
U1458	0	6.63	1	1.5	1.83417	1935	70	M	Current	T1	Low grade	No	Papillary	NA	Yes	Low	High	0	No	Class 3	0.500235	0.893162	T1HG_2	-14.3544	Low contribution	High contribution	Low contribution	High contribution	Low	-0.824285	NA	NA	NA
U1461	NA	NA	NA	NA	NA	0	81	F	NA	T1	High grade	Yes	Papillary	< 3 cm	Yes	High	High	NA	No	NA	NA	NA	NA	NA	NA	NA	NA	NA	High	2.98518	NA	NA	NA
U1462	0	8.47	1	7.03	1.43701	254	74	M	Former	T1	Low grade	No	Papillary	>= 3 cm	No	High	High	0	No	Class 2b	0.600669	1.18201	T1HG_2	-16.7467	High contribution	Low contribution	High contribution	Low contribution	Low	-0.128959	NA	NA	NA
U1463	0	34.73	NA	NA	NA	2700	77	F	NA	Ta	Low grade	No	Papillary	NA	Yes	Low	NA	NA	No	NA	NA	NA	NA	NA	NA	NA	NA	NA	Low	0.563599	NA	NA	NA
U1464	0	8.77	1	8.77	1.38783	263	74	M	NA	Ta	High grade	No	Papillary	>= 3 cm	Yes	High	High	0	No	Class 2b	0.873617	1.39857	T1HG_2	-10.2551	Low contribution	High contribution	High contribution	Low contribution	High	1.61693	NA	NA	NA
U1465	1	1.03	NA	NA	NA	31	57	M	NA	T1	High grade	No	Papillary	>= 3 cm	No	High	High	0	No	Class 2b	1.04351	1.3195	T1HG_2	1.38358	Low contribution	High contribution	Low contribution	Low contribution	High	1.95644	NA	NA	NA
U1466	0	54.07	NA	NA	NA	1622	47	M	NA	Ta	Low grade	No	Papillary	NA	Yes	Low	Intermediate	NA	No	NA	NA	NA	NA	NA	NA	NA	NA	NA	Low	-1.1551	NA	NA	NA
U1468	0	68.13	NA	NA	NA	2044	62	F	NA	Ta	Low grade	No	Papillary	NA	Yes	Low	Intermediate	NA	No	NA	NA	NA	NA	NA	NA	NA	NA	NA	Low	-0.542308	NA	NA	NA
U1469	0	1.2	NA	NA	NA	36	75	M	NA	T1	High grade	No	Papillary	< 3 cm	Yes	High	High	NA	No	NA	NA	NA	NA	NA	NA	NA	NA	NA	High	2.6553	NA	NA	NA
U1472	NA	NA	NA	NA	NA	0	82	M	NA	Ta	High grade	No	Papillary	NA	Yes	High	High	NA	No	NA	NA	NA	NA	NA	NA	NA	NA	NA	Low	-0.0150403	NA	NA	NA
U1473	0	5.2	NA	NA	NA	156	58	M	NA	Ta	High grade	No	Papillary	NA	Yes	Low	High	NA	No	NA	NA	NA	NA	NA	NA	NA	NA	NA	High	1.85987	NA	NA	NA
U1474	0	6.33	NA	NA	NA	190	66	M	NA	Ta	High grade	No	Papillary	< 3 cm	Yes	Low	High	NA	No	NA	NA	NA	NA	NA	NA	NA	NA	NA	High	0.893287	NA	NA	NA
U1475	0	8.03	NA	NA	NA	2622	81	F	NA	Ta	Low grade	No	Papillary	< 3 cm	Yes	Low	Low	NA	No	NA	NA	NA	NA	NA	NA	NA	NA	NA	Low	-1.01883	NA	NA	NA
U1476	0	13.27	1	5.77	0.917085	662	80	M	NA	T1	High grade	No	Papillary	NA	Yes	High	High	0	No	Class 2a	0.789252	1.07474	T1HG_2	-19.4519	Low contribution	Low contribution	High contribution	Low contribution	High	1.17794	NA	NA	NA
U1477	0	87.47	NA	NA	NA	2624	57	F	NA	Ta	Low grade	No	Papillary	< 3 cm	Yes	Low	Intermediate	NA	No	NA	NA	NA	NA	NA	NA	NA	NA	NA	Low	-0.529992	NA	NA	NA
U1478	0	13.13	1	13.13	0.926396	1474	83	M	NA	T1	High grade	No	Papillary	< 3 cm	Yes	High	High	0	No	Class 2b	0.854031	0.980362	T1HG_2	-9.04519	Low contribution	Low contribution	Low contribution	High contribution	High	1.20061	NA	NA	NA
U1479	0	17.97	NA	NA	NA	664	73	M	NA	T1	High grade	No	Papillary	NA	Yes	High	High	NA	No	NA	NA	NA	NA	NA	NA	NA	NA	NA	Low	0.215896	NA	NA	NA
U1480	1	8.87	1	2.8	2.74436	266	76	F	NA	T1	High grade	Yes	Mixed	NA	Yes	High	High	0	No	Class 2a	1.18581	1.53364	T1HG_2	-9.86382	High contribution	High contribution	Low contribution	High contribution	High	2.89857	NA	NA	NA
U1481	0	2.9	NA	NA	NA	2158	67	M	NA	Ta	Low grade	No	Papillary	>= 3 cm	No	Low	Intermediate	NA	No	NA	NA	NA	NA	NA	NA	NA	NA	NA	Low	-0.766146	NA	NA	NA
U1482	0	20.07	NA	NA	NA	1809	73	M	NA	Ta	High grade	No	Papillary	NA	Yes	High	High	NA	No	NA	NA	NA	NA	NA	NA	NA	NA	NA	Low	-0.737438	NA	NA	NA
U1483	0	9.6	NA	NA	NA	2427	67	F	NA	T1	Low grade	No	Mixed	NA	Yes	Low	High	NA	No	NA	NA	NA	NA	NA	NA	NA	NA	NA	High	0.847121	NA	NA	NA
U1484	0	1.87	NA	NA	NA	2649	80	M	NA	T1	Low grade	No	Mixed	>= 3 cm	Yes	High	High	NA	No	NA	NA	NA	NA	NA	NA	NA	NA	NA	Low	0.257229	NA	NA	NA
U1485	0	4.43	NA	NA	NA	133	86	M	NA	Ta	Low grade	No	Papillary	< 3 cm	Yes	Low	Low	NA	No	NA	NA	NA	NA	NA	NA	NA	NA	NA	Low	-0.773878	NA	NA	NA
U1486	0	68.37	NA	NA	NA	2051	44	F	NA	Ta	Low grade	No	Papillary	NA	Yes	Low	NA	NA	No	NA	NA	NA	NA	NA	NA	NA	NA	NA	Low	-1.43867	NA	NA	NA
U1488	0	23.33	NA	NA	NA	2635	79	M	NA	Ta	Low grade	No	Papillary	NA	Yes	Low	NA	NA	No	NA	NA	NA	NA	NA	NA	NA	NA	NA	Low	-1.29506	NA	NA	NA
U1489	0	59	NA	NA	NA	1770	41	M	NA	Ta	Low grade	No	Papillary	>= 3 cm	Yes	Low	Intermediate	NA	No	NA	NA	NA	NA	NA	NA	NA	NA	NA	Low	-1.95395	NA	NA	NA
U1490	0	11.93	NA	NA	NA	1164	87	M	NA	Ta	High grade	No	Papillary	NA	No	Low	High	NA	No	NA	NA	NA	NA	NA	NA	NA	NA	NA	High	2.32628	NA	NA	NA
U2026	0	211.33	1	2.53	0.863565	6340	60	M	NA	Ta	Low grade	No	Papillary	< 3 cm	Yes	Low	Intermediate	1	Yes	Class 2a	1.42374	0.957137	T1HG_2	-15.8616	Low contribution	Low contribution	High contribution	High contribution	NA	NA	NA	NA	NA
U2027	0	265.97	1	5.07	0.686176	7979	49	F	NA	Ta	High grade	No	Papillary	< 3 cm	No	High	High	1	Yes	Class 2a	0.920937	0.637479	T1HG_2	-20.1784	Low contribution	Low contribution	High contribution	High contribution	NA	NA	NA	NA	NA
U2028	0	110.77	1	18.37	0.768884	3323	69	M	Former	Ta	Low grade	No	Papillary	< 3 cm	No	Low	Intermediate	1	Yes	Class 2a	1.14818	0.956788	T1HG_2	4.82929	Low contribution	Low contribution	High contribution	High contribution	NA	NA	NA	NA	NA
U2029	0	95.47	1	3.27	0.509777	2864	66	F	Current	Ta	Low grade	No	Papillary	< 3 cm	No	Low	Intermediate	1	NA	Class 3	0.863798	1.10982	T1HG_2	-5.34771	High contribution	Low contribution	Low contribution	High contribution	NA	NA	NA	NA	NA
U2030	0	190.8	1	25.47	0.510133	5724	61	M	NA	Ta	Low grade	No	Papillary	< 3 cm	No	Low	Intermediate	1	Yes	Class 2a	1.34313	1.04565	T1HG_2	12.6984	Low contribution	Low contribution	High contribution	High contribution	NA	NA	NA	NA	NA
U2031	0	124.4	1	15.33	1.17363	3732	63	M	NA	Ta	Low grade	No	Papillary	< 3 cm	Yes	Low	Low	1	Yes	Class 2a	0.827716	0.719321	T1HG_2	-9.7351	Low contribution	Low contribution	High contribution	High contribution	NA	NA	NA	NA	NA
U2032	0	210.17	1	10.93	0.578906	6305	34	M	NA	Ta	Low grade	No	Papillary	>= 3 cm	Yes	Low	Intermediate	1	Yes	Class 2a	0.950042	0.618487	T1HG_2	-22.5524	Low contribution	Low contribution	High contribution	High contribution	NA	NA	NA	NA	NA
U2033	0	165.03	1	4.03	0.663502	4951	75	M	NA	Ta	High grade	No	Mixed	>= 3 cm	Yes	High	High	1	Yes	Class 2a	0.885936	0.71842	T1HG_3	-30.9625	Low contribution	Low contribution	High contribution	High contribution	NA	NA	NA	NA	NA
U2034	0	73.8	0	73.8	0	2214	53	M	NA	Ta	Low grade	No	Papillary	< 3 cm	No	Low	Intermediate	1	Yes	Class 2a	1.58112	1.26484	T1HG_1	-26.1274	High contribution	Low contribution	Low contribution	Low contribution	NA	NA	NA	NA	NA
U2035	1	1.8	1	1.8	6.75926	54	80	M	Former	T1	High grade	No	Solid	>= 3 cm	Yes	High	High	0	NA	Class 2b	1.27287	2.13576	T1HG_1	19.5616	High contribution	High contribution	Low contribution	Low contribution	NA	NA	NA	NA	NA
U2036	0	147.8	1	3.33	1.39941	4434	77	M	Current	T1	High grade	No	Papillary	< 3 cm	No	High	High	1	Yes	Class 2a	1.01615	0.801032	T1HG_3	-0.215525	High contribution	High contribution	Low contribution	Low contribution	NA	NA	NA	NA	NA
U2037	0	106.07	1	11.6	1.03237	3182	NA	M	NA	Ta	Low grade	No	Papillary	>= 3 cm	Yes	Low	Intermediate	1	Yes	Class 2a	0.858232	0.712304	T1HG_2	-20.4451	High contribution	Low contribution	High contribution	High contribution	NA	NA	NA	NA	NA
U2038	1	77	1	4.9	1.58009	2310	71	F	Former	Ta	Low grade	No	Papillary	< 3 cm	No	Low	Intermediate	1	Yes	Class 2a	1.36893	1.04777	T1HG_2	7.69666	Low contribution	Low contribution	High contribution	High contribution	NA	NA	NA	NA	NA
U2039	0	53	1	13.07	1.60692	1590	71	M	Current	Ta	Low grade	No	Papillary	< 3 cm	Yes	Low	Low	0	NA	Class 3	0.691774	0.849429	T1HG_2	-21.3583	High contribution	High contribution	Low contribution	Low contribution	NA	NA	NA	NA	NA
U2040	0	101.27	1	4.67	0.841014	3038	68	F	Current	Ta	Low grade	No	Papillary	< 3 cm	Yes	Low	Low	1	NA	Class 2a	0.701792	0.931644	T1HG_2	-14.334	High contribution	High contribution	High contribution	Low contribution	NA	NA	NA	NA	NA
U2041	0	115.23	1	48.1	0.633497	3457	NA	M	NA	Ta	High grade	No	Papillary	< 3 cm	Yes	Low	High	1	Yes	Class 2a	0.911495	0.818813	T1HG_2	-11.1929	Low contribution	High contribution	High contribution	High contribution	NA	NA	NA	NA	NA
U2042	1	53.47	1	11.77	0.682668	1604	70	F	Former	Ta	Low grade	No	Papillary	< 3 cm	Yes	Low	Intermediate	1	NA	Class 2b	0.760601	0.951188	T1HG_2	-2.39011	NA	NA	NA	NA	NA	NA	NA	NA	NA
U2043	1	89.17	1	89.17	0.545794	2675	79	M	Current	Ta	Low grade	No	Papillary	>= 3 cm	Yes	Low	Intermediate	1	NA	Class 2b	0.774864	0.979494	T1HG_2	-24.3061	Low contribution	Low contribution	Low contribution	High contribution	NA	NA	NA	NA	NA
U2044	0	133.67	1	18.2	0.637157	4010	65	F	Current	Ta	Low grade	No	Papillary	< 3 cm	No	Low	Intermediate	0	NA	Class 2b	0.633359	1.05794	T1HG_2	17.9008	Low contribution	High contribution	Low contribution	High contribution	NA	NA	NA	NA	NA
U2045	1	10.27	1	10.27	1.18506	308	78	M	Current	Ta	High grade	No	Papillary	< 3 cm	Yes	High	High	0	NA	Class 2a	1.20012	1.4032	T1HG_1	-27.9394	NA	NA	NA	NA	NA	NA	NA	NA	NA
U2046	0	92.6	1	9.3	0.656947	2778	67	M	Former	Ta	Low grade	No	Papillary	< 3 cm	Yes	Low	Intermediate	0	NA	Class 3	0.748123	0.974579	T1HG_2	-3.47246	Low contribution	Low contribution	High contribution	High contribution	NA	NA	NA	NA	NA
U2047	1	13.03	1	13.03	0.933504	391	80	M	Current	Ta	High grade	No	Papillary	< 3 cm	Yes	High	High	0	NA	Class 3	0.803271	1.09003	T1HG_2	-6.26244	Low contribution	Low contribution	High contribution	High contribution	NA	NA	NA	NA	NA
U2048	1	70.7	1	13.1	1.71927	2123	68	M	Never	Ta	Low grade	No	Papillary	< 3 cm	No	Low	Intermediate	1	Yes	Class 2a	1.13792	0.748637	T1HG_2	-20.5974	Low contribution	High contribution	High contribution	Low contribution	NA	NA	NA	NA	NA
U2049	1	5.6	1	5.6	2.17262	168	63	M	Current	Ta	High grade	No	Papillary	< 3 cm	No	High	High	0	NA	Class 1	0.776982	1.41384	T1HG_2	-4.69978	Low contribution	Low contribution	High contribution	High contribution	NA	NA	NA	NA	NA
U2050	1	1.57	1	1.57	7.76596	47	74	M	Never	T1	High grade	No	Solid	< 3 cm	Yes	High	High	0	NA	Class 2b	0.887794	1.83901	T1HG_1	19.055	NA	NA	NA	NA	NA	NA	NA	NA	NA
U2051	1	7.77	1	4.03	1.56652	233	76	F	Former	Ta	High grade	No	Papillary	< 3 cm	Yes	High	High	1	NA	Class 2a	1.06825	1.48448	T1HG_1	-18.5114	Low contribution	Low contribution	High contribution	High contribution	NA	NA	NA	NA	NA
U2052	1	68.13	1	6	1.60714	2044	61	M	Current	Ta	Low grade	No	Papillary	< 3 cm	Yes	Low	Intermediate	1	NA	Class 2a	0.753606	0.79682	T1HG_3	-25.297	High contribution	High contribution	Low contribution	Low contribution	NA	NA	NA	NA	NA
U2053	0	82.57	1	5.77	1.3262	2477	74	F	Former	Ta	Low grade	No	Papillary	< 3 cm	Yes	Low	Low	1	NA	Class 2b	1.02362	1.13785	T1HG_2	15.8516	NA	NA	NA	NA	NA	NA	NA	NA	NA
U2054	1	3.47	1	3.47	3.50962	104	83	M	Former	T1	High grade	No	Papillary	>= 3 cm	Yes	High	High	0	NA	Class 2a	1.18478	1.28891	T1HG_2	6.56565	Low contribution	High contribution	High contribution	High contribution	NA	NA	NA	NA	NA
U2055	1	1.77	1	1.77	6.88679	53	74	M	NA	T1	High grade	No	Solid	>= 3 cm	Yes	High	High	0	NA	Class 2b	0.989181	0.951286	T1HG_1	-22.4685	NA	NA	NA	NA	NA	NA	NA	NA	NA
U2056	0	112.63	1	1.43	0.540101	3379	74	M	NA	T1	Low grade	No	Solid	>= 3 cm	Yes	High	High	1	Yes	Class 2a	1.22215	2.0291	T1HG_1	2.86277	Low contribution	Low contribution	High contribution	High contribution	NA	NA	NA	NA	NA
U2057	0	152.9	1	5.87	0.8753	4587	67	M	Current	Ta	Low grade	No	Papillary	< 3 cm	Yes	Low	Intermediate	1	NA	Class 3	0.714511	0.93902	T1HG_2	-17.966	High contribution	High contribution	Low contribution	High contribution	NA	NA	NA	NA	NA
U2058	0	165.87	1	25.5	0.293408	4976	73	M	Former	Ta	Low grade	No	Papillary	NA	Yes	Low	NA	1	NA	Class 2b	1.24472	1.67081	T1HG_1	30.8645	Low contribution	Low contribution	Low contribution	High contribution	NA	NA	NA	NA	NA
U2059	1	21.97	1	20.3	0.553869	659	67	M	Former	Ta	High grade	No	Papillary	< 3 cm	Yes	High	High	0	NA	Class 2a	0.750305	0.744654	T1HG_2	-22.7026	Low contribution	High contribution	Low contribution	High contribution	NA	NA	NA	NA	NA
U2060	1	125.97	1	125.97	0.772691	3779	62	M	Current	Ta	High grade	No	Papillary	>= 3 cm	Yes	High	High	1	NA	Class 2a	1.32396	2.27019	T1HG_1	-2.92631	High contribution	Low contribution	High contribution	Low contribution	NA	NA	NA	NA	NA
U2061	0	78.17	1	35.67	0.933902	2345	75	M	NA	T1	High grade	No	Papillary	>= 3 cm	No	High	High	1	Yes	Class 2a	1.40747	1.98908	T1HG_1	19.0631	Low contribution	Low contribution	High contribution	High contribution	NA	NA	NA	NA	NA
U2062	0	42.87	1	12	1.41913	1286	84	M	Former	Ta	Low grade	No	Papillary	< 3 cm	Yes	Low	Low	0	NA	Class 1	0.919732	1.02983	T1HG_2	6.82626	Low contribution	Low contribution	High contribution	Low contribution	NA	NA	NA	NA	NA
U2063	0	65.6	1	10.93	1.29827	1968	75	M	Current	Ta	Low grade	No	Papillary	NA	Yes	Low	Intermediate	1	NA	Class 3	0.612472	0.854959	T1HG_2	-21.7092	Low contribution	Low contribution	High contribution	High contribution	NA	NA	NA	NA	NA
U2064	0	120.9	1	120.9	0.100634	3627	57	M	Current	Ta	Low grade	No	Papillary	NA	No	Low	Intermediate	0	NA	Class 3	0.778908	0.951463	T1HG_2	-9.72408	Low contribution	Low contribution	High contribution	High contribution	NA	NA	NA	NA	NA
U2065	0	56.1	1	3.77	0.867499	1683	39	M	Current	Ta	Low grade	No	Papillary	>= 3 cm	Yes	Low	Intermediate	1	NA	Class 3	0.563853	0.854875	T1HG_2	-15.7219	Low contribution	Low contribution	High contribution	High contribution	NA	NA	NA	NA	NA
U2066	1	44.23	1	1.97	0.82517	1327	59	M	NA	T1	High grade	No	Papillary	< 3 cm	Yes	High	High	1	Yes	Class 2a	1.59679	1.49364	T1HG_1	9.72902	High contribution	High contribution	Low contribution	Low contribution	NA	NA	NA	NA	NA
U2067	NA	NA	1	5.13	0.600922	3037	57	F	Current	Ta	Low grade	No	Papillary	< 3 cm	No	Low	Intermediate	1	NA	Class 2b	0.769621	1.15696	T1HG_2	6.74372	Low contribution	Low contribution	Low contribution	High contribution	NA	NA	NA	NA	NA
U2068	0	89.53	1	12.2	0.951229	2686	73	F	Never	Ta	Low grade	No	Papillary	< 3 cm	Yes	Low	Low	0	NA	Class 3	0.76382	0.870579	T1HG_2	-17.2297	Low contribution	Low contribution	High contribution	Low contribution	NA	NA	NA	NA	NA
U2069	0	45	1	8.43	1.35185	1350	64	M	Current	Ta	Low grade	No	Papillary	< 3 cm	No	Low	Intermediate	1	NA	Class 2a	0.898304	1.17582	T1HG_2	-16.5955	Low contribution	Low contribution	High contribution	High contribution	NA	NA	NA	NA	NA
U2070	0	54.73	1	5.67	1.11145	1642	74	M	Former	Ta	Low grade	No	Papillary	< 3 cm	Yes	Low	Low	0	NA	Class 2a	0.759702	1.1172	T1HG_2	-15.8467	Low contribution	Low contribution	High contribution	Low contribution	NA	NA	NA	NA	NA
U2071	0	69.1	1	6.87	0.352147	2073	73	F	Former	Ta	Low grade	No	Papillary	>= 3 cm	Yes	Low	Intermediate	0	NA	Class 3	0.959209	0.994965	T1HG_2	-12.9885	NA	NA	NA	NA	NA	NA	NA	NA	NA
U2072	0	133.93	1	8.4	1.09009	4018	66	F	NA	Ta	Low grade	No	Papillary	< 3 cm	Yes	Low	Low	1	Yes	Class 2a	1.26579	0.913312	T1HG_2	1.61097	Low contribution	Low contribution	High contribution	High contribution	NA	NA	NA	NA	NA
U2073	1	214.43	1	6.13	1.30499	6433	63	M	Current	Ta	Low grade	No	Papillary	< 3 cm	No	Low	Intermediate	1	NA	Class 2b	0.851283	1.05544	T1HG_1	-9.37688	NA	NA	NA	NA	NA	NA	NA	NA	NA
U2074	0	37.97	1	1.63	1.60228	1139	69	M	NA	Ta	Low grade	No	Papillary	< 3 cm	Yes	Low	Intermediate	1	Yes	Class 2a	0.813829	0.824368	T1HG_2	-13.8353	Low contribution	Low contribution	High contribution	High contribution	NA	NA	NA	NA	NA
U2075	0	39	1	4.63	1.87179	1170	70	F	Former	Ta	Low grade	No	Papillary	< 3 cm	No	Low	Intermediate	1	Yes	Class 2a	1.24222	0.787776	T1HG_2	-17.6565	Low contribution	Low contribution	High contribution	High contribution	High	1.69234	GC3	638.034	0.65
U2076	0	78.47	1	0.97	1.24044	2354	NA	M	NA	T1	High grade	No	Papillary	NA	Yes	High	High	1	Yes	Class 2a	0.865416	0.666577	T1HG_2	-22.1583	Low contribution	Low contribution	High contribution	High contribution	NA	NA	NA	NA	NA
U2077	0	257.87	1	0.07	0.70773	7736	44	M	Former	Ta	Low grade	No	Papillary	< 3 cm	No	Low	Intermediate	0	NA	Class 3	0.513899	0.78265	T1HG_2	-31.3514	High contribution	High contribution	High contribution	Low contribution	NA	NA	NA	NA	NA
U2078	0	55.33	1	5.13	1.75904	1660	63	F	Current	Ta	Low grade	No	Papillary	< 3 cm	No	Low	Intermediate	1	NA	Class 2b	0.641059	1.16118	T1HG_2	2.50143	Low contribution	Low contribution	High contribution	Low contribution	NA	NA	NA	NA	NA
U2079	0	224.27	1	9.23	0.922265	6728	51	F	Former	Ta	Low grade	No	Papillary	< 3 cm	No	Low	Intermediate	1	Yes	Class 2a	1.63502	0.989993	T1HG_1	1.64518	High contribution	Low contribution	High contribution	Low contribution	NA	NA	NA	NA	NA
U2080	0	117.23	0	117.23	0	3517	66	M	NA	T1	High grade	Yes	Papillary	< 3 cm	Yes	High	High	1	Yes	Class 2a	1.15743	1.70187	T1HG_1	-13.3613	High contribution	High contribution	Low contribution	Low contribution	NA	NA	NA	NA	NA
U2081	0	130.27	1	130.73	0.0933982	3908	50	M	NA	T1	High grade	Yes	Mixed	< 3 cm	Yes	High	High	1	Yes	Class 2a	0.921273	0.942727	T1HG_2	-21.0503	High contribution	High contribution	Low contribution	Low contribution	NA	NA	NA	NA	NA
U2082	0	91.87	0	91.87	0	2756	74	F	NA	T1	Low grade	Yes	Papillary	< 3 cm	No	High	High	1	Yes	Class 2a	0.640793	1.05904	T1HG_1	-34.8766	NA	NA	NA	NA	NA	NA	NA	NA	NA
U2083	0	40.43	1	1.4	0.300907	1213	75	M	NA	T1	High grade	Yes	Solid	< 3 cm	No	High	High	1	Yes	Class 2a	1.1435	1.17504	T1HG_1	7.13845	High contribution	High contribution	Low contribution	High contribution	NA	NA	NA	NA	NA
U2084	1	207.63	1	123.17	0.292984	6229	52	M	NA	T1	High grade	Yes	Papillary	< 3 cm	Yes	High	High	1	Yes	Class 2a	1.01509	1.13741	T1HG_1	-28.492	NA	NA	NA	NA	NA	NA	NA	NA	NA
U2085	0	140.87	0	140.87	0	4226	63	M	NA	T1	High grade	Yes	Papillary	< 3 cm	Yes	High	High	1	Yes	Class 2a	1.09318	3.32296	T1HG_1	-22.5492	NA	NA	NA	NA	NA	NA	NA	NA	NA
U2086	0	55.23	0	55.23	0	1657	69	M	NA	T1	High grade	No	Papillary	< 3 cm	Yes	High	High	1	Yes	Class 2b	0.827648	1.11247	T1HG_2	18.7516	High contribution	Low contribution	Low contribution	High contribution	NA	NA	NA	NA	NA
U2087	0	106.4	1	45.47	0.114348	3192	57	M	NA	T1	High grade	No	Papillary	< 3 cm	Yes	High	High	1	Yes	Class 2b	1.19009	1.18114	T1HG_2	2.77937	High contribution	High contribution	Low contribution	Low contribution	NA	NA	NA	NA	NA
U2088	0	150.93	0	150.93	0	4528	72	M	NA	T1	High grade	No	Papillary	>= 3 cm	Yes	High	High	1	Yes	Class 2a	1.7119	1.56225	T1HG_1	-16.4458	NA	NA	NA	NA	NA	NA	NA	NA	NA
U2089	0	50.23	0	50.23	0	1507	66	M	NA	T1	High grade	Yes	Papillary	< 3 cm	Yes	High	High	1	Yes	Class 2a	1.24917	3.09018	T1HG_1	0.750757	High contribution	High contribution	Low contribution	Low contribution	NA	NA	NA	NA	NA
U2090	0	60.6	0	60.6	0	1818	63	M	Former	Ta	High grade	Yes	Mixed	>= 3 cm	Yes	High	High	1	Yes	Class 2a	1.10645	1.16243	T1HG_3	-13.3642	Low contribution	Low contribution	High contribution	Low contribution	NA	NA	GC3	1591.62	NA
U2091	0	99.2	1	5.43	0.735887	2976	77	F	NA	T1	High grade	Yes	Papillary	< 3 cm	No	High	High	1	Yes	Class 2a	1.21576	0.987713	T1HG_2	-15.9739	Low contribution	Low contribution	High contribution	High contribution	NA	NA	NA	NA	NA
U2092	0	8.47	1	5.67	4.31102	254	83	F	NA	Ta	High grade	No	Solid	>= 3 cm	No	High	High	1	Yes	Class 2a	1.27353	1.16522	T1HG_1	-3.77199	High contribution	High contribution	Low contribution	Low contribution	NA	NA	NA	NA	NA
U2093	1	11.7	1	4.43	1.97297	370	66	M	NA	T1	High grade	Yes	Solid	< 3 cm	No	High	High	1	Yes	Class 2a	0.707804	1.10019	T1HG_1	-8.52846	NA	NA	NA	NA	NA	NA	NA	NA	NA
U2094	0	60.2	1	4.43	1.41473	1806	78	M	NA	T1	High grade	Yes	Papillary	< 3 cm	No	High	High	1	Yes	Class 2a	1.41972	1.64326	T1HG_1	-15.7679	High contribution	High contribution	Low contribution	Low contribution	NA	NA	NA	NA	NA
U2095	0	86.6	1	3.6	0.421478	2598	49	F	NA	Ta	High grade	Yes	Papillary	< 3 cm	Yes	High	High	1	Yes	Class 2a	1.45385	1.49657	T1HG_1	-28.6147	NA	NA	NA	NA	NA	NA	NA	NA	NA
U2096	1	20.33	1	8.67	1.19672	610	82	M	NA	T1	High grade	No	Papillary	< 3 cm	No	High	High	1	Yes	Class 2b	1.11018	1.38928	T1HG_1	-7.27694	NA	NA	NA	NA	NA	NA	NA	NA	NA
U2097	0	15.47	1	8.7	2.35991	464	74	M	NA	T1	High grade	Yes	Papillary	>= 3 cm	No	High	High	1	Yes	Class 2a	1.50614	1.82399	T1HG_1	-23.436	NA	NA	NA	NA	NA	NA	NA	NA	NA
U2098	1	4.67	1	4.9	2.60714	140	62	M	NA	T1	High grade	No	Papillary	< 3 cm	Yes	High	High	1	Yes	Class 2a	1.4725	2.57849	T1HG_1	-23.6036	NA	NA	NA	NA	NA	NA	NA	NA	NA
U2099	1	23.03	1	5.33	2.11288	691	79	M	NA	T1	Low grade	No	Papillary	< 3 cm	No	High	High	1	Yes	Class 2a	1.01639	0.938146	T1HG_2	-16.2705	Low contribution	High contribution	High contribution	High contribution	NA	NA	NA	NA	NA
U2100	0	24.5	0	24.5	0	735	75	M	NA	Ta	High grade	Yes	Papillary	< 3 cm	No	High	High	1	Yes	Class 2a	1.15364	1.09788	T1HG_3	-17.3486	Low contribution	High contribution	Low contribution	Low contribution	NA	NA	NA	NA	NA
U2101	0	135	1	5.3	0.0901235	4050	59	M	NA	Ta	High grade	No	Papillary	< 3 cm	No	High	High	1	Yes	Class 2a	0.887967	1.03807	T1HG_2	-27.0101	High contribution	High contribution	Low contribution	Low contribution	NA	NA	NA	NA	NA
U2102	0	191.33	0	191.33	0	5740	71	F	NA	Ta	High grade	No	Papillary	< 3 cm	No	High	High	1	Yes	Class 2a	0.922883	1.26075	T1HG_1	-20.1078	NA	NA	NA	NA	NA	NA	NA	NA	NA
U2103	0	121.6	1	91	0.100055	3648	NA	M	NA	Ta	Low grade	No	Papillary	< 3 cm	No	Low	Intermediate	1	Yes	Class 2b	0.851862	1.35568	T1HG_2	-7.29153	NA	NA	NA	NA	NA	NA	NA	NA	NA
U2104	0	65.77	0	65.77	0	1973	NA	M	NA	Ta	Low grade	No	Papillary	< 3 cm	Yes	Low	Intermediate	1	Yes	Class 2a	1.08748	1.586	T1HG_3	-8.93386	High contribution	Low contribution	Low contribution	Low contribution	NA	NA	NA	NA	NA
U2105	0	133.43	0	133.43	0	4003	70	M	NA	Ta	High grade	No	Papillary	< 3 cm	Yes	High	High	1	Yes	Class 2b	1.12766	2.53899	T1HG_1	33.586	High contribution	High contribution	Low contribution	Low contribution	NA	NA	NA	NA	NA
U2106	0	168.23	0	168.23	0	5047	64	M	NA	Ta	Low grade	No	Papillary	< 3 cm	Yes	Low	NA	1	Yes	Class 2b	0.783978	1.30071	T1HG_2	26.5599	NA	NA	NA	NA	NA	NA	NA	NA	NA
U2107	0	49.9	1	49.9	0.243821	1497	43	M	NA	Ta	Low grade	No	Papillary	< 3 cm	No	Low	Intermediate	1	Yes	Class 1	0.539311	0.951337	T1HG_2	-24.0424	NA	NA	NA	NA	NA	NA	NA	NA	NA
U2108	0	130.47	0	130.47	0	3914	70	M	NA	Ta	High grade	No	Papillary	>= 3 cm	Yes	High	High	1	Yes	Class 2a	0.861639	0.93968	T1HG_2	-7.96209	NA	NA	NA	NA	NA	NA	NA	NA	NA
U2109	0	70.83	0	70.83	0	2125	53	M	NA	Ta	Low grade	No	Papillary	< 3 cm	No	Low	Intermediate	1	Yes	Class 2b	1.13288	1.39118	T1HG_2	18.9225	High contribution	High contribution	Low contribution	Low contribution	NA	NA	NA	NA	NA
U2110	0	98.8	1	59.77	0.246289	2964	73	M	NA	Ta	Low grade	Yes	Papillary	>= 3 cm	Yes	Low	High	1	Yes	Class 2a	0.946847	1.04071	T1HG_3	-27.2186	High contribution	Low contribution	High contribution	Low contribution	NA	NA	NA	NA	NA
U2111	0	52.2	0	52.2	0	1566	59	M	NA	Ta	Low grade	No	Papillary	< 3 cm	No	Low	Intermediate	1	Yes	Class 2a	0.997596	0.867528	T1HG_2	-28.3063	NA	NA	NA	NA	NA	NA	NA	NA	NA
U2112	0	69.53	1	38.37	0.174976	2086	66	M	NA	Ta	High grade	No	Mixed	< 3 cm	No	High	High	1	Yes	Class 2b	1.01656	1.60833	T1HG_1	19.7176	High contribution	Low contribution	Low contribution	High contribution	NA	NA	NA	NA	NA
U2113	0	65.07	1	41.63	0.186988	1952	60	F	NA	Ta	Low grade	No	Papillary	< 3 cm	No	Low	Intermediate	1	Yes	Class 3	0.571251	0.846913	T1HG_2	-30.2932	Low contribution	Low contribution	Low contribution	High contribution	NA	NA	NA	NA	NA
U2114	0	49.73	1	5.4	2.20174	1492	70	F	NA	Ta	Low grade	No	Papillary	< 3 cm	No	Low	Intermediate	1	Yes	Class 3	0.535941	0.953419	T1HG_2	-17.1361	Low contribution	Low contribution	High contribution	High contribution	NA	NA	NA	NA	NA
U2115	1	31	1	4.17	2.74731	930	50	M	NA	Ta	Low grade	No	Mixed	< 3 cm	No	Low	Intermediate	1	Yes	Class 2a	0.727889	0.877114	T1HG_1	2.00962	Low contribution	Low contribution	High contribution	High contribution	NA	NA	NA	NA	NA
U2116	0	161.13	1	13.3	0.755068	4834	59	F	NA	Ta	Low grade	No	Papillary	< 3 cm	No	Low	Intermediate	1	Yes	Class 3	0.448526	0.772453	T1HG_2	-23.0495	Low contribution	Low contribution	High contribution	Low contribution	NA	NA	NA	NA	NA
U2117	0	27	1	6.3	3.15432	810	61	M	NA	Ta	Low grade	No	Papillary	< 3 cm	Yes	Low	Intermediate	1	Yes	Class 2a	0.837933	1.24613	T1HG_1	3.25259	NA	NA	NA	NA	NA	NA	NA	NA	NA
U2118	0	141	1	4.17	0.431442	4230	60	F	NA	Ta	Low grade	No	Papillary	< 3 cm	No	Low	Intermediate	1	Yes	Class 2b	0.45798	0.948463	T1HG_2	7.32446	NA	NA	NA	NA	NA	NA	NA	NA	NA
U2119	0	57.57	1	5.33	0.211349	1727	79	M	NA	Ta	High grade	No	Papillary	< 3 cm	No	High	High	1	Yes	Class 2a	0.8496	0.915171	T1HG_2	-6.01997	Low contribution	Low contribution	High contribution	Low contribution	NA	NA	NA	NA	NA
U2120	0	46.73	1	9.37	1.56205	1402	52	F	NA	Ta	Low grade	No	Papillary	< 3 cm	No	Low	Intermediate	1	Yes	Class 2a	1.02458	1.05571	T1HG_2	-9.98069	NA	NA	NA	NA	NA	NA	NA	NA	NA
U2121	1	45.63	1	4.87	1.86633	1369	62	M	NA	Ta	High grade	No	Papillary	< 3 cm	No	High	High	1	Yes	Class 2a	1.02299	1.06533	T1HG_2	-19.0811	Low contribution	Low contribution	High contribution	Low contribution	NA	NA	NA	NA	NA
U2122	1	11.57	1	4.83	2.10375	347	78	M	NA	Ta	Low grade	No	Papillary	< 3 cm	No	Low	Intermediate	1	Yes	Class 2b	0.994775	1.15064	T1HG_2	-10.8327	NA	NA	NA	NA	NA	NA	NA	NA	NA

[truncated: 1 more sheets: Table S5]
