# Supplementary material for: An integrated multi-omics analysis identifies prognostic molecular subtypes of non-muscle-invasive bladder cancer
Source: Nat Commun. 2021 Apr 16;12:2301. doi: 10.1038/s41467-021-22465-w (PMC8052448; doi:10.1038/s41467-021-22465-w)
Supplement: Supplementary file 9 — Source data [file 41467_2021_22465_MOESM9_ESM.zip › Source Data/Supplementary Source Data_Figure 1.xlsx]

## Sheet: Suppl. Figure 1a,b,e-h
Gene expression data are available from Supplementary Data 2.
	Outcome						Transcriptomic features			Epigenetic regulons
UROMOL ID	Progression (60 months FU)	PFS months (60 months FU)	Recurrence (60 months FU)	RFS months (60 months FU)	BCG failure (60 months FU)	BCG failure free survival months (60 months FU)	UROMOL2021 classification	Silhouette score	Total immune score (RNA-based, dichotomization)	ARID1A	CARM1	CREB1	CREBBP	DNMT1	DNMT3A	DNMT3B	DOT1L	EGR1	EHMT2	EP300	EZH2	FLI1	HDAC1	HDAC10	HDAC11	HDAC2	HDAC3	HDAC4	HDAC5	HDAC6	HDAC7	HDAC8	HDAC9	HNF4A	IRF3	KAT2A	KAT2B	KAT5	KAT6A	KAT6B	KAT7	KDM1A	KDM1B	KDM2A	KDM2B	KDM3A	KDM3B	KDM4A	KDM4B
U0001	0	60	1	32.73	NA	NA	Class 1	0.848592	Low	-1.28	0.96	0.74	-1.07	-0.86	-0.89	0.69	-0.84	-1.38	-1.04	-1.08	-0.99	-0.73	1.34	1.06	1.48	-0.5	1.4	-0.68	1.17	1.36	1.06	-1.26	-1.3	-0.35	1.33	0.87	-0.34	1.51	-0.59	0.59	-0.62	1.32	-0.53	-1.38	-0.61	0.1	0.87	1.21	0.14
U0002	0	60	1	4.97	NA	NA	Class 2b	0.703202	High	0.78	-0.79	0.47	0.6	-0.09	-1.45	-1.27	-0.83	0.59	0.88	-0.12	-0.76	0.92	-0.78	-0.86	-0.85	0.31	0.22	0.76	-0.25	-0.87	-0.83	-0.05	0.96	-0.3	-1.3	-1.12	0.57	-0.75	0.55	0.26	0.13	-0.79	0.22	-0.1	-0.83	-1.02	0.48	0.14	-1.03
U0006	0	38.47	0	38.47	NA	NA	Class 2b	0.761228	High	-0.75	-0.65	0.8	-0.92	0.52	-0.91	-1.05	-0.89	-0.25	-1.2	-0.74	0.52	0.74	1.01	-0.81	-0.67	0.16	0.96	0.56	-0.97	-0.51	-0.17	0.16	0.75	-0.22	-0.1	-0.77	0.23	0.02	0.26	-0.93	-0.25	0	0.76	0.62	-0.13	-0.22	-0.11	0.56	-1.04
U0007	0	60	1	12.83	NA	NA	Class 1	0.847896	Low	-1.16	1.05	0.65	-0.9	-1.11	0.15	-0.04	-0.77	-1.22	-0.74	-1.09	-1.28	-0.96	1.23	1.25	1.55	-0.5	1.39	-0.48	1.24	1.37	1.06	-1.17	-1.44	-0.48	1.36	0.83	-0.26	1.53	-0.53	0.84	-0.62	1.31	-0.93	-1.09	-0.46	0.02	1.12	1.44	0.85
U0010	0	40.63	1	4.33	NA	NA	Class 2b	0.758546	High	-0.07	-0.54	-0.75	0.46	1.1	-1.08	-0.8	-0.4	0.64	0.56	-0.77	0.53	1.46	-0.79	-0.8	-0.9	-0.94	-0.56	1.12	0.82	0.05	0.41	-0.68	1.39	0.38	-0.69	-1.12	0.35	-0.57	0.23	-1.08	-0.41	-1.1	0.08	0.14	0.95	-1.34	-1.08	-1.12	-1.2
U0011	0	60	0	60	NA	NA	Class 1	0.842395	Low	-1.07	1.14	0.48	-1.01	-0.83	-0.81	0.86	-0.5	-1.33	-0.77	-1.02	-0.95	-0.82	1.25	1.09	1.47	-0.42	1.32	-0.35	1.2	1.32	0.8	-1.09	-1.36	-0.41	1.3	0.83	-0.2	1.46	-0.52	0.35	-0.49	1.31	-0.69	-1.15	-0.23	0.66	1	1.28	0.92
U0012	0	60	0	60	NA	NA	Class 2a	0.662292	Low	-0.86	-0.04	1.01	-1.31	-0.53	-0.75	0.73	-0.77	-1.24	-1.47	-1.04	1.12	-0.92	1.25	-1	0.77	1.25	1.05	-1.42	-0.88	0.04	-1.13	0.1	-0.14	-0.26	0.07	0.04	0.88	0.66	-0.4	-1.04	-0.49	1.3	1.26	-0.11	-0.77	1.09	0.48	-0.83	-0.05
U0013	1	15.5	1	15.5	NA	NA	Class 2b	0.753066	High	-1.19	-1.16	1.01	-1.13	0.61	-1.52	-0.09	-1.13	-0.3	-1.31	-1.18	0.59	1.36	0.82	-1.29	-0.48	0.01	0.76	-0.09	-0.07	-0.22	-0.97	-0.21	1.29	-0.26	-1.01	-1.39	1.38	0.7	-0.37	-1.34	-0.53	0.03	1.25	-0.24	0.2	-0.64	-0.88	-0.42	-1.39
U0015	0	23.57	1	7.5	NA	NA	Class 2b	0.759024	High	0.01	-0.01	-0.73	-0.39	0.96	-1	-0.13	0.06	0.23	0.68	-0.61	0.04	1.18	-0.51	0.03	-0.09	-0.76	0.04	0.83	0.58	0.4	0.86	-0.23	0.69	-0.24	-0.03	-0.96	-0.9	0.42	0.14	-0.94	-0.29	-0.69	-0.1	0.75	0.89	-1.04	-0.94	-0.63	-0.91
U0018	0	52.97	1	6.27	NA	NA	Class 2b	0.718753	High	-1.22	-1.13	1.14	-1.21	-0.53	-0.96	0.67	-1.21	-1.37	-1.51	-1.15	-0.63	0.54	1.26	-1.07	-0.43	0.15	0.87	-0.27	-0.58	0.58	-0.67	-0.32	0.86	-0.44	-0.51	-1.07	1.37	0.83	-0.55	-0.78	-0.52	0.83	1	-1.19	-0.72	-1.04	-0.32	0.82	-1.36
U0023	0	36.27	0	36.27	NA	NA	Class 2b	0.710713	High	-1.24	-1.11	1.3	-1.28	-0.9	-1.46	-0.82	-1.29	-1.26	-1.56	-1.16	-0.68	0.68	1.27	-1.26	0.38	0.92	0.98	-0.23	-0.78	-0.58	-1.02	-0.55	0.99	-0.41	-0.97	-1.26	1.28	0.82	-0.3	-0.65	-0.36	0.83	1.25	-1.32	-0.92	-0.91	0.58	0.5	-1.35
U0024	0	44.17	1	31.83	NA	NA	Class 1	0.634945	High	0.74	-0.86	0.2	0.04	0.1	-1.02	-0.64	-0.25	0.94	0.98	-0.04	-0.13	-0.06	-0.58	-0.69	-0.05	0.17	0.29	-0.08	-0.32	-0.25	0.17	-0.02	-0.09	-0.28	-0.91	-1.14	-0.08	0.03	0.53	-0.67	-0.2	0.17	0.57	1.01	-0.13	-0.23	-0.52	0.27	-0.73
U0026	0	60	1	24.57	NA	NA	Class 1	0.557606	High	-0.65	-1.05	0.92	-0.7	-0.94	-1.22	-0.91	-0.94	-0.84	-1.1	-0.12	-1.02	0.07	1.01	-0.59	-0.54	0.04	0.81	-0.21	-0.71	-0.61	-0.61	0.8	-0.65	-0.39	0.35	-0.76	1.23	0.47	0.29	-0.29	0.15	0.54	-0.51	0.8	-0.88	-0.85	0.9	1.18	-0.97
U0027	0	60	0	60	NA	NA	Class 1	0.803645	Low	-1.34	-1.12	1.4	-1.39	-1.32	-1.15	-1.22	-1.45	-1.46	-1.67	-1.3	-1.15	-0.61	1.39	-0.98	1.19	1.26	1.43	-1.16	-0.82	-0.1	-1.05	-0.06	-0.92	-0.46	-0.01	-1.08	1.27	1.22	-0.36	0.48	-0.55	1.38	0.95	-1.4	-1.3	-0.51	1.25	1.34	-1.12
U0028	0	10.8	1	4.77	NA	NA	Class 1	0.770613	Low	-0.94	-0.6	1.29	-1.11	-1.14	-0.06	-0.59	-1.15	-1.37	-1.41	-0.73	-0.74	-0.85	1.11	-0.55	0.84	1.24	1.29	-1.07	-0.83	-0.91	-0.74	-0.68	-0.85	-0.36	-0.62	-0.89	1.01	0.97	0.37	0.71	-0.16	1.21	1.09	-1.13	-1.01	0.61	1.27	1.06	-0.69
U0032	0	60	0	60	NA	NA	Class 1	0.566123	Low	-1.24	-1.08	1.2	-1.24	-1.41	-1.27	-1.42	-1.32	-1.47	-1.49	-1.16	-1.18	-0.75	1.36	-0.63	0.74	1.05	1.22	-0.21	-0.75	0.69	-0.96	0.21	-0.29	-0.43	0.72	0.05	0.86	1.01	-0.53	0.75	-0.55	0.95	-0.5	-1.25	-1.25	-0.93	1.19	1.34	-1.14
U0035	0	60	1	37.73	NA	NA	Class 2b	0.706074	High	-1.14	-1.14	1.23	-1.05	-1.06	-1.34	-1.26	-1.28	-1.16	-1.37	-0.97	-1.26	0.57	1.15	-1.13	-0.28	0.31	0.87	0.39	-0.44	-0.78	-1.21	-0.57	0.52	-0.44	-1	-1.26	1.33	0.77	0.17	0.7	-0.43	-0.08	0.58	-1.22	-1.11	-1.18	0.91	1.02	-1.39
U0036	0	12.97	1	12.97	NA	NA	Class 1	0.848312	High	-0.76	0.92	-0.6	-0.48	-0.63	-0.14	0.73	-0.47	-0.78	0.54	-0.92	-1.13	-0.11	0.72	0.74	1.39	-0.97	0.98	0.79	1.3	0.95	0.56	-1.33	-1.05	-0.45	0.75	-0.03	-0.02	1.35	0.12	0.07	-0.31	0.85	-0.75	-0.42	0.02	-1.03	0.91	1.09	-0.07
U0037	0	60	0	60	NA	NA	Class 1	0.842961	High	-1.23	0.96	0.64	-0.94	-1.04	0.06	-0.63	-0.88	-1.34	-0.83	-1.22	-1.24	-0.7	1.26	1.08	1.48	-0.59	1.42	0.13	1.29	1.3	0.81	-1.29	-1.19	-0.44	1.27	0.66	-0.12	1.51	-0.5	0.69	-0.6	1.18	-0.76	-1.21	-0.04	-0.99	1.08	1.44	-0.14
U0038	0	60	0	60	NA	NA	Class 2a	0.705077	Low	-0.47	0.99	-0.79	0.09	1.11	1.26	1.38	1.06	0.02	0.08	-0.99	1.2	-0.3	0.22	-0.71	0.85	-0.94	-0.98	-0.71	1.32	1.16	-0.22	-0.93	0.18	-0.18	0.57	0.95	1.32	0.8	-0.2	-1.25	-0.18	0.34	0.67	0.03	1.16	-0.14	-1.26	-1.18	0.77
U0039	0	48.3	1	27.13	NA	NA	Class 2b	0.121081	Low	-0.15	1.03	0.29	-0.31	0.05	0.01	1.01	-0.07	-0.85	0.56	-0.2	0.7	-0.08	0.74	0.07	1.26	-0.11	0.88	-0.17	1.02	0.94	0.79	-0.93	-0.94	-0.31	0.91	-0.02	0.6	1.14	-0.39	-0.98	-0.41	1.04	0.49	0.28	0.88	-0.05	-0.63	-0.18	0.16
U0041	0	60	1	15.4	NA	NA	Class 1	0.625388	Low	1.02	-0.73	-0.69	0.64	-0.03	0.11	0.68	-0.14	-0.25	0.91	0.03	-0.81	-0.23	-0.28	-0.17	0.02	0.02	0.1	0.03	-0.19	-0.22	0.68	-0.12	-0.14	-0.37	-0.71	-0.11	0.77	0	0.4	0.12	0.31	-0.51	0.08	1.09	-0.12	-0.05	0.15	0.82	-0.12
U0042	0	52.67	1	5.77	NA	NA	Class 2a	-0.495652	Low	1.03	0.17	0.25	0.77	-0.1	0.92	-0.78	-0.05	-0.2	1.2	0.84	-0.13	-1.11	-0.5	0.88	0.08	0.26	0.28	-0.07	-0.9	-0.97	0.28	0.84	-1	-0.27	-0.02	0.03	-0.85	-0.67	0.7	1.06	0.5	0.04	-0.6	0.23	-0.8	0.37	1.1	0.54	0.27
U0045	0	52.7	1	4.87	NA	NA	Class 1	0.632626	Low	-1.26	-0.94	1.3	-1.33	-1.35	-0.76	-1.09	-1.34	-1.44	-1.57	-1.28	-1.19	-1.02	1.35	-0.53	1.23	1.17	1.41	-1.19	-0.7	0.18	-0.91	-0.16	-1.16	-0.47	0.74	-0.74	1.23	1.23	-0.36	0.5	-0.54	1.35	0.58	-1.27	-1.26	-0.66	1.33	1.38	-1.08
U0046	0	53.17	1	22.93	NA	NA	Class 1	0.818561	High	-1.3	-1.12	1.09	-1.18	-0.91	-1.07	-1.18	-1.2	-1.24	-1.44	-1.29	-1.14	0.77	1.19	-0.87	0.76	0.02	0.97	0.44	0.09	0.88	-0.56	0.12	0.55	0.42	0.54	-1.1	0.71	0.91	-0.66	-0.63	-0.7	0.67	-0.37	-1.36	-0.78	-1.35	0.49	1.3	-1.26
U0048	0	52	0	52	NA	NA	Class 1	0.859308	Low	-0.73	0.32	0.66	-0.94	-0.92	0.11	0.99	-0.67	-1.19	-0.24	-0.91	-0.91	-0.9	1.16	0.75	1.26	-0.11	1.2	-0.83	1.08	1.18	0.66	-1.2	-1.14	-0.49	0.97	0.63	1.4	1.45	-0.26	0.62	-0.46	1.2	0.05	-1.05	-0.67	0.53	0.94	1.08	0.58
U0053	0	55.5	1	21.43	NA	NA	Class 2b	0.756942	High	-1.3	-0.87	1.05	-1.09	0.93	-1.33	-0.67	-1.03	-0.75	-1.34	-1.19	-0.64	1.49	1.07	-1.26	-0.18	-0.48	0.74	0.46	0.74	-0.02	-0.46	-0.93	1.34	-0.38	-0.77	-1.42	1.31	0.84	-0.15	-1.37	-0.5	-0.04	0.93	-0.95	0.77	-1.22	-1	0.58	-1.42
U0054	0	12.97	0	12.97	NA	NA	Class 2b	0.709994	High	-1.1	-1.27	1.24	-0.82	-0.82	-1.39	-1.35	-1.23	-0.87	-1.38	-0.93	-1.03	1.13	0.85	-1.13	-0.68	0.16	0.04	0.7	-0.79	-0.89	-0.86	0.72	1.15	0.5	-1.02	-1.31	0.88	-0.05	-0.19	-0.43	-0.28	-0.34	0.6	-1.3	-0.8	-1.22	0.59	0.91	-1.35
U0057	0	51.67	0	51.67	NA	NA	Class 1	0.569923	Low	0.03	1.1	-0.17	-0.65	-0.09	0.02	0.88	0.06	-1.22	0.26	-0.77	0.16	-1.23	0.79	1.09	1.15	0.59	1.27	-0.92	0.68	0.98	0.63	-0.76	-1.33	-0.33	1.24	0.42	0.11	1.15	-0.44	0.19	-0.45	1.2	-0.24	-0.71	-0.19	1.09	1.09	0.96	0.96
U0059	0	60	0	60	0	60	Class 2a	0.561501	High	-1.04	0.23	1.04	-1.27	1.02	0.24	1.09	-0.08	-1.09	-1.42	-1.02	1.3	0.67	1.24	-1.15	0.62	0.84	0.53	-1.07	0.32	-0.37	-0.99	0	0.76	-0.13	-0.58	-1.07	1.34	0.62	-0.18	-1.3	-0.37	1.19	1.34	0.02	0.8	0.59	-0.86	-1.12	-0.7
U0060	0	51.47	0	51.47	NA	NA	Class 1	0.823469	High	-1.09	-1.02	1.18	-1.24	-0.78	-0.99	-0.99	-1.15	-1.25	-1.46	-1.11	-0.64	0.19	1.12	-1.04	0.81	0.93	1.12	-0.98	-0.73	-0.55	-0.92	0.51	-0.17	-0.29	-0.69	-1.21	1.14	0.69	-0.28	-0.69	-0.44	1.17	0.97	-0.29	-0.94	-0.85	0.86	0.76	-1.07
U0062	0	13.23	1	13.23	NA	NA	Class 1	0.872658	Low	-1.01	-1.08	1.27	-1.23	-1.12	-0.76	0.71	-1.13	-1.47	-1.47	-1.04	-0.98	-1.2	1.39	-0.7	0.97	1.05	1.19	-1.23	-0.76	0.91	0.5	0.71	-0.98	-0.38	0.88	0.33	1.02	1.08	-0.48	0.64	-0.33	1.37	0.62	-1.1	-1.21	1.04	0.98	1.37	-0.12
U0064	0	55.37	1	4.9	NA	NA	Class 2a	0.732339	Low	-0.48	-0.54	0.52	-1.17	0.94	1.23	1.22	0.52	-0.96	-1.34	-1.23	1.37	-1	1.06	-1.33	0.03	0.87	-0.73	-1.33	0.63	1	-1.18	0.55	1.04	-0.17	-0.8	0.11	1.52	-0.4	-0.23	-1.3	0.14	1.09	1.37	-0.22	0.71	0.1	-1.12	-1.34	-0.76
U0067	0	58.53	1	3.3	1	19	Class 2a	0.657003	Low	-0.81	0.58	0.57	-1.11	0.74	0.47	1.08	0.01	-1.17	-1.3	-0.78	1.33	-0.16	1.11	-0.96	0.54	0.87	0.07	-1.24	0.43	0.66	-0.93	0.12	0.69	0.27	0.46	0.09	0.93	0.06	-0.34	-1.07	-0.32	0.97	1.2	-1.01	0.54	0.74	-0.72	-1.28	0.07
U0069	0	55.43	1	4.97	NA	NA	Class 1	0.80645	Low	-1.24	-0.83	1.12	-1.28	-0.89	-0.95	-0.02	-1.26	-0.29	-1.5	-1.11	-1.06	-0.81	1.29	-0.63	1.15	0.74	1.26	-0.96	-0.59	0.59	0.34	-0.48	-0.82	-0.3	0.64	-0.79	1.03	1.19	-0.46	-0.42	-0.59	1.23	0.7	-1.2	-1.06	-0.51	1.01	1.28	-1.02
U0071	0	60	0	60	NA	NA	Class 2a	0.587807	High	-0.79	-0.64	0.66	-1.22	0.98	-0.2	1.14	-0.4	-0.9	-1.25	-1.18	1.31	0.04	0.99	-1.3	-0.71	0.74	-0.4	-1.28	0.51	0.84	-1.11	-0.52	1.04	-0.32	-0.7	-1	1.53	0.41	-0.36	-1.45	-0.29	0.94	1.32	-0.06	0.64	-0.74	-1.13	-1.26	-1.14
U0072	0	60	0	60	NA	NA	Class 1	0.630927	Low	0.99	0.02	-0.69	-0.06	0.21	-0.07	0.83	-0.03	0.92	1.13	-0.07	-0.11	-0.28	-0.07	-0.08	0.3	0.09	0.27	-0.24	-0.08	-0.19	0.09	-0.22	-0.26	-0.26	-0.09	-0.2	0.97	0.12	0.45	0	-0.21	0.42	0.31	0.98	-0.35	0.31	0.18	0.19	0
U0073	0	60	1	4.93	NA	NA	Class 1	0.80139	Low	-0.89	1.24	-0.64	-0.49	0.68	1.12	1.04	0.66	-0.91	0.5	-0.96	-0.02	-0.06	0.88	1.05	1.45	-1.06	0.74	0.06	1.33	1.44	1.2	-1.1	-1.07	-0.31	1.3	1.04	-1.03	1.33	-0.52	-0.57	-0.53	1.03	-0.73	-0.98	1.06	-0.09	-0.97	0.8	0.9
U0074	0	38.53	1	30.43	NA	NA	Class 2b	0.26053	High	-1.08	0.81	-0.19	-0.73	0.73	-0.68	1.23	0.65	-0.62	-0.17	-1.07	0.42	1	0.8	0.57	1.1	-1.27	0.1	0.76	1.29	1.36	0.93	-1.2	0.12	-0.28	1.16	-0.04	1.12	1.24	-0.6	-1.14	-0.56	0.11	-0.43	-0.6	1.31	-1.14	-1.25	0.63	-0.65
U0076	0	60	0	60	NA	NA	Class 2a	0.680144	High	-1.09	1.08	-0.09	-1.01	1.17	1.06	1.26	0.87	-0.86	-0.78	-1.34	1.25	0.73	0.91	-0.69	1.17	-1.01	-0.48	-0.12	1.38	1.35	-0.54	-1.17	0.86	0.21	0.88	-0.03	1.18	1.11	-0.53	-1.45	-0.65	0.76	0.75	-0.96	1.31	-1.21	-1.39	-1.19	-0.59
U0077	0	60	1	7.23	0	60	Class 2a	0.682414	Low	0.02	0.6	-0.64	-0.82	0.96	1.29	1.17	0.75	-0.51	0.45	-1.17	1.27	-0.12	0.76	-1.1	0.14	-0.38	-0.65	-0.95	1.02	0.93	-0.79	-0.24	0.98	0.28	-0.5	-0.1	1.3	0.57	-0.24	-1.24	-0.37	0.79	1.11	-0.05	1	-0.56	-1.19	-1.25	-0.69
U0078	0	60	1	16.77	NA	NA	Class 1	0.63487	Low	0.93	-0.51	-0.72	-0.63	-0.82	0.14	0.01	-0.65	-0.59	0.53	-0.02	-0.84	-1.11	0.08	0	0.08	0.93	0.93	-0.94	-0.82	-0.67	-0.72	-0.01	-0.77	-0.25	0.06	0.03	0.88	0.13	0.42	0.28	-0.2	0.79	0.59	0.22	-0.94	0.24	1.05	0.77	-0.02
U0080	0	59.17	1	3.87	0	54	Class 2b	0.0906999	High	-0.77	1.28	-0.45	-0.65	1.21	0.98	1.29	0.84	-0.16	0.55	-1.02	1.21	1	0.84	-0.04	1.08	-1.04	0.58	0.2	1.3	1.15	0.65	-1.29	0.55	-0.29	0.85	-0.51	0.92	1.15	-0.15	-1.37	-0.29	0.93	0.72	0.07	1.35	-0.91	-1.16	-1.01	0.05
U0083	0	59.23	1	3.73	NA	NA	Class 2b	0.0499772	High	0.06	1.2	-1.06	-0.03	1.04	1.13	1.04	0.97	0.92	1.14	-0.57	0.99	1.02	-0.6	-0.55	0.58	-1.05	-0.07	1.01	1.34	1.08	-0.59	-1.35	0.88	-0.2	0.44	-0.54	0.96	0.82	0.27	-1.2	-0.37	0.03	0.58	0.72	1.23	-1.13	-1.17	-1.22	-0.41
U0086	0	40.63	0	40.63	NA	NA	Class 2b	0.274961	High	-0.98	0.01	1.11	-1.1	0.76	-0.93	0.62	-0.54	-0.81	-1.33	-0.71	1.33	0.57	1.11	-1.07	-0.62	0.97	0.69	-1.04	-0.78	-0.44	-1.1	0.74	0.7	-0.19	-0.09	-0.87	0.75	-0.43	0.32	-1.2	-0.3	0.9	1.14	0.09	0.57	0.84	-0.87	-1.14	-0.68
U0087	0	58.6	1	29.87	NA	NA	Class 1	0.857531	High	-0.87	1.07	0.12	-0.73	0	-0.06	1.32	0.09	-0.91	-0.02	-0.84	0.1	-0.61	1.09	0.98	1.36	-0.84	1.01	-0.56	1.24	1.34	1.1	-1.08	-1	-0.39	1.27	0.58	0.73	1.33	-0.54	-0.57	-0.36	1.26	-0.47	-1.05	0.85	-0.81	-0.5	0.69	0.66
U0088	0	49.27	0	49.27	NA	NA	Class 2b	0.202118	High	-1.23	-0.53	1.3	-1.22	-0.04	-1.45	-1.2	-1.09	-1.27	-1.5	-1.03	0.93	0.74	1.35	-0.95	0.53	0.89	1	-0.83	-0.67	0.65	-0.78	0.02	0.87	0.28	0.63	-0.68	0.07	0.56	-0.6	-0.89	-0.65	0.8	0.93	-1.42	-0.77	0.08	-0.55	-0.74	-0.97
U0089	0	55.37	1	4.73	NA	NA	Class 2b	0.729484	High	-1.1	-0.46	1.21	-1.12	-0.88	-1.36	-1.15	-1.11	-1.35	-1.31	-1.01	-0.64	0.07	1.24	0.39	0.77	0.83	1.16	-0.78	-0.74	0.7	-0.02	-0.33	-0.64	-0.27	0.9	-0.01	-0.74	0.8	-0.37	0.6	-0.52	0.88	0.1	-0.96	-0.81	-0.69	0.58	1.11	-0.87
U0090	0	60	1	15.5	NA	NA	Class 2b	0.437579	High	-1.19	0.03	1.12	-1.26	0.71	-1.15	0.01	-0.73	-1.18	-1.31	-1.11	1.2	0.83	1.23	-1.14	0.68	0.63	0.6	-1.12	-0.06	0.51	-0.86	-0.11	0.96	0.2	0.45	-1.02	-0.04	0.6	-0.48	-1.36	-0.53	0.93	1.23	-1	0.81	-0.78	-1.12	-1.07	-1.12
U0091	1	14.23	1	9.33	NA	NA	Class 2b	0.732637	High	-1.15	1.16	0.04	-0.39	0.1	-0.78	-0.83	0.48	-0.66	-0.05	-1.03	-0.15	0.99	0.87	0.95	1.31	-1.2	0.78	1.05	1.31	1.29	0.89	-1.24	-0.64	-0.28	1.09	0.7	-1.26	1.27	-0.38	-0.66	-0.59	0.44	-0.92	-0.27	1.01	-0.92	-0.94	0.23	0.56
U0092	0	25.07	1	5.37	NA	NA	Class 2b	0.727593	High	-1.11	-0.83	0.64	-1.07	0.52	-1.44	0.76	-0.85	-0.93	-0.98	-1.09	0.6	0.9	0.83	-1	0.38	-0.18	0.69	-0.83	0.01	0.81	-0.55	-0.18	0.93	0.39	0.3	-0.99	1.43	0.72	-0.63	-1.21	-0.55	0.69	0.98	-0.15	0.66	-1.2	-0.98	0.57	-1.24
U0093	1	5.27	1	5.27	NA	NA	Class 2b	0.10569	High	-1.11	1.14	-0.84	-1.09	0.92	0.08	1.04	0.62	-0.99	-0.57	-1.16	1.11	1	0.86	-0.57	1.05	-0.97	0.71	-0.41	1.25	1.2	0.39	-1.26	0.74	-0.19	0.95	-0.61	1.14	1.14	-0.58	-1.38	-0.6	0.84	0.79	0.5	1.35	-1.26	-1.31	-0.96	-0.79
U0094	0	60	1	12.73	NA	NA	Class 1	0.82254	High	-1.32	-1.04	1.14	-1.29	-1.14	-1.15	-1.18	-1.31	-1.33	-1.5	-1.34	-1.29	0	1.34	-0.77	1.13	0.7	1.2	-0.61	-0.05	0.81	-0.39	-0.18	-0.68	-0.34	0.56	-1.02	0.84	1.15	-0.57	0.12	-0.64	1.08	-0.07	-1.27	-1.1	-1.16	1.01	1.37	-1.24
U0095	0	41.4	1	13.53	NA	NA	Class 1	0.848319	Low	-1.2	1.07	0.34	-0.96	-0.7	0.82	-0.7	-0.5	-1.26	-0.75	-1.18	-0.81	-0.47	1.16	0.93	1.46	-0.79	1.23	0.02	1.28	1.32	0.62	-1.15	-1.16	-0.41	1.17	0.68	-0.82	1.38	-0.57	-0.13	-0.62	1.08	-0.69	-1.32	0.65	-0.78	0.68	0.98	0.48
U0099	0	23.87	1	3.27	NA	NA	Class 2b	0.771231	High	-1.18	-0.59	1.07	-1.12	1.04	-1.21	0.2	-0.84	-1.01	-1.37	-1.02	0.88	1.28	1.25	-1.13	-0.02	-0.16	0.77	0.07	-0.11	0.46	-0.61	-0.62	1.06	-0.33	-0.29	-1.24	1.03	0.65	-0.44	-1.26	-0.5	0.81	1.16	-1.05	0.62	-1.02	-1.14	-0.56	-1.25
U0100	0	54.63	0	54.63	NA	NA	Class 2b	0.693248	High	-1.11	-1.16	0.94	-1.19	-1.14	-1.15	-0.96	-1.19	-1.18	-1.39	-1.1	-1.29	-0.01	1.04	-0.68	0.46	0.71	1.03	-0.7	-0.6	0.77	-0.79	-0.05	0.11	-0.46	0.57	-0.87	1.28	1.01	-0.63	0.54	-0.56	0.81	-0.06	-0.3	-1.05	-1.18	1	1.39	-1.29
U0102	0	60	1	4.67	NA	NA	Class 1	0.857732	High	-0.97	0.85	-0.7	-0.84	-0.62	-0.79	1.26	-0.41	-1.21	0.14	-1.1	-1.11	-0.77	1.13	0.86	1.47	-1	1.2	-0.22	1.32	1.4	1.1	-1.26	-1.2	-0.4	1.24	0.68	1.24	1.5	-0.58	-0.08	-0.61	1.22	-0.78	-0.92	0.6	-0.57	0.41	1.39	0.18
U0104	0	14	0	14	NA	NA	Class 2a	0.68104	Low	-1.08	1.08	-0.74	-1.09	1.15	0.88	1.3	0.72	-0.8	-0.86	-1.3	1.3	-0.03	1.1	-0.91	1.13	-0.81	0.61	-0.87	1.3	1.35	-0.83	-1.2	0.84	-0.23	0.68	0.1	1.37	1.12	-0.46	-1.44	-0.56	1.07	1.1	-0.93	1.12	-0.85	-1.17	-1.27	-0.51
U0105	0	60	1	5	NA	NA	Class 1	0.59111	High	-1.01	-0.74	1.23	-1.04	-1.03	-0.96	-0.78	-1.07	-1.15	-1.36	-0.83	-0.69	-0.96	1.12	0.5	0.63	0.92	1.22	-0.97	-0.21	0.65	-0.11	0.59	-0.94	-0.27	0.9	-0.59	0.8	0.92	-0.45	0.5	-0.38	1.02	0.04	-0.27	-0.96	-0.66	1.22	0.91	-0.83
U0106	0	60	0	60	NA	NA	Class 3	0.648487	Low	-0.81	0.48	1.21	-1.17	-1	0.91	0.16	-0.95	-1.35	-1.38	-0.72	0.05	-1.21	1.2	0.19	1.1	1.29	1.26	-1.38	-0.71	-0.14	0.04	0.18	-1.18	0.31	0.82	0.02	1.05	0.97	-0.28	0.72	-0.34	1.35	0.92	-0.83	-0.86	1.28	1.21	0.81	0.3
U0109	0	24.13	1	4.33	NA	NA	Class 2b	0.453665	High	-0.71	-0.45	0.71	-0.53	0.98	-0.75	0.63	-0.03	-0.05	-0.97	-0.17	0.97	1.2	0.73	-0.99	-0.62	-0.6	-0.65	-0.05	0.09	0.41	-0.03	0.35	1.1	0.62	0.03	-0.91	0.12	-0.57	-0.35	-1.19	-0.27	-0.12	0.85	0.01	1.07	-0.17	-1.29	-0.91	-0.66
U0110	0	40.13	0	40.13	NA	NA	Class 2a	0.811303	Low	0.09	-0.14	0.94	-0.55	0.15	0.94	0.89	0.52	-0.66	-1.04	0.61	1.23	-0.92	0.91	-0.67	-0.84	1.06	-0.07	-1.08	-1.08	-0.86	-0.87	0.96	0.6	0.57	-0.49	0.19	-0.33	-0.72	0.41	-0.76	0.43	0.69	1.07	0.28	-0.51	1.17	0.72	-0.86	0.65
U0114	0	36.1	1	26.2	NA	NA	Class 2b	0.738963	High	0.5	0.44	-0.53	-0.12	0.78	-1.21	-0.91	-0.52	0.42	1.01	-0.7	-0.55	1.02	-0.18	-0.21	-0.74	-0.63	0.14	0.32	0.45	0.15	-0.45	-0.9	0.94	-0.26	-0.88	-0.99	0.43	0.19	0.16	-0.6	-0.32	-0.69	0.05	0.13	0.13	-1.3	-0.87	-0.78	-1.18
U0115	0	59.2	1	43.37	NA	NA	Class 2b	0.703591	High	0.76	0.03	-0.67	0.78	-0.63	-0.33	-1.15	-0.66	0.2	1.23	0.03	-1.15	0.37	-0.48	0.5	-0.02	-0.64	0.6	1.1	0.51	-0.13	-0.56	-0.98	0.21	-0.32	-0.8	-0.97	0.28	0.2	0.38	0.92	-0.2	-0.84	-0.81	1.11	-0.66	-1.13	0.84	0.85	-0.98
U0117	0	60	0	60	NA	NA	Class 1	0.843091	Low	-0.68	0.2	0.75	-0.64	-0.69	-0.01	0.55	-0.67	-0.85	-0.37	-0.49	-1.11	-0.83	1.09	0.62	1.17	0.23	1.18	-0.66	-0.29	-0.3	0.64	-0.73	-1.2	-0.48	0.15	0.07	0.91	1.15	0.62	0.78	0.22	1.16	-0.01	0.79	-0.69	0.85	1.07	1.35	0.47
U0118	0	60	1	12.77	NA	NA	Class 1	0.84288	Low	-1.21	0.79	0.15	-0.92	-1.14	-0.04	-0.7	-0.89	-1.31	-0.64	-1.26	-1.35	-0.63	1.11	1.04	1.47	-0.82	1.29	0.66	1.34	1.45	0.69	-1.25	-1.25	-0.42	1.33	0.18	-0.27	1.47	-0.64	0.66	-0.67	1.09	-1.06	-1.24	-0.64	-1.25	0.93	1.38	-0.47
U0119	0	24.23	1	9.13	NA	NA	Class 2a	0.665175	Low	-0.78	-0.49	1.04	-1.16	-0.69	0.33	0.65	-0.78	-1.3	-1.32	-1.01	0.96	-1.04	1.22	-0.65	0.66	1.16	1.09	-1.2	-0.61	0.77	-0.84	0.57	-0.48	-0.2	0.55	-0.06	0.79	0.76	-0.35	-0.73	-0.42	1.15	0.99	-0.25	-0.72	0.94	0.89	-0.13	-0.62
U0120	0	27.3	1	22.77	NA	NA	Class 2a	0.6165	High	-1.13	-0.14	0.11	-1.19	1.07	-1.07	1.13	-0.04	-0.72	-1.38	-1.24	1.34	0.61	1.08	-1.18	0.61	-0.15	0.09	-1.09	0.76	0.9	-0.85	-0.19	0.99	0.41	0.08	-0.84	1.19	0.5	-0.54	-1.5	-0.53	0.92	1.24	0	0.9	-0.69	-1.22	-1.24	-0.95
U0121	0	55.53	1	11.23	NA	NA	Class 1	0.813365	Low	-1.2	-1.12	1.21	-1.33	-1.18	-1.29	0.06	-1.29	-1.46	-1.55	-1.22	-1.18	-1.04	1.35	-0.67	0.97	1.03	1.33	-1.15	-0.9	0.13	-0.36	0.17	-0.96	-0.44	0.73	-0.73	1.46	1.24	-0.45	0.48	-0.5	1.32	0.81	-1.32	-1.26	-0.57	1.15	1.36	-1.11
U0122	0	60	0	60	NA	NA	Class 3	0.825188	Low	0.64	0.21	0.81	-0.14	-1.19	0.17	-1.27	-1	-1.1	0.47	-0.04	-1.13	-1.12	0.04	0.7	0.67	1.01	1.13	-0.7	-0.5	-0.8	-0.79	-0.17	-1.2	0.2	-0.11	0.05	1	0.69	0.59	1.17	-0.15	0.62	-0.6	0.82	-1.02	0.75	1.41	0.87	-0.02
U0125	0	19.87	0	19.87	NA	NA	Class 1	0.568824	High	-1.23	-1.06	1.38	-1.26	-1.34	-1.21	-1.43	-1.34	-1.49	-1.51	-1.22	-1.18	-0.64	1.29	-0.42	0.73	1.03	1.31	-0.92	-0.63	0.78	-0.88	0.68	-0.81	-0.43	0.85	-0.46	0.75	1.05	-0.51	0.86	-0.51	0.94	-0.21	-1.22	-1.19	-0.96	1.17	1.41	-1.06
U0126	0	60	1	4.67	NA	NA	Class 2a	0.666922	Low	-0.79	0.5	0.2	-1.22	0.68	0.75	0.82	-0.53	-1.01	-1.35	-0.88	0.97	-0.19	1.03	-1	0.68	1.11	1.16	-1.2	-0.83	-0.67	-0.94	-0.99	-0.07	-0.16	-0.44	-1.01	1.12	0.82	0.37	-1.07	-0.48	1.26	1.3	0.57	0.6	0.76	0.66	-0.28	-0.19
U0128	0	60	0	60	NA	NA	Class 2b	0.736927	High	-1.31	1.05	0.33	-0.64	0.15	-1.15	-1.03	-0.52	-0.95	-0.81	-1.1	-0.08	1.19	1.18	0.24	1.23	-1.01	0.99	1.08	1.28	1.27	0.63	-1.32	0.27	-0.32	0.81	-0.32	-1.01	1.25	-0.53	-0.84	-0.72	-0.05	-0.55	-1.16	0.85	-1.21	-0.7	-0.06	-0.32
U0129	0	29.87	1	4.97	NA	NA	Class 2b	0.716016	High	-1.09	-1.14	0.83	-0.9	0.52	-1.14	-0.64	-1	-0.81	-1.31	-1.03	-0.68	1.32	0.94	-1.16	-0.56	-0.63	-0.04	0.17	0.05	0.03	-0.7	-0.02	1.2	0.55	-0.71	-1.25	1.26	-0.08	-0.43	-0.91	-0.62	-0.16	0.64	-1	0.11	-1.29	-0.8	0.71	-1.32
U0130	0	57.5	1	15.73	NA	NA	Class 2b	0.707524	High	-1.25	-1.03	1.19	-1.12	-0.9	-1.43	-1.01	-1.28	-1.29	-1.4	-1.13	-1.28	0.62	1.3	-0.97	0.64	0.05	0.89	0.36	-0.1	-0.06	-0.61	-0.68	0.54	-0.48	-0.44	-1.22	1.06	1.08	-0.34	0.18	-0.54	0	0.56	-1.48	-0.96	-1.29	0.14	1.19	-1.36
U0134	0	49.33	1	40.67	NA	NA	Class 1	0.657806	Low	-0.99	-1.03	1.16	-1.08	0.1	-0.91	0.31	-1.04	-1.13	-1.4	-0.99	0.12	-0.5	1.29	-1.12	0.57	0.71	0.93	-1.09	-0.76	-0.2	0.06	0.21	0.51	-0.23	-0.33	-0.88	0.99	0.72	0.31	-0.94	-0.27	1.09	1.01	-0.84	-0.65	0.86	-0.3	-0.09	-0.87
U0137	1	17.93	1	17.93	NA	NA	Class 2b	0.696866	High	-0.5	-1.06	1.05	0.45	-0.27	-0.86	-1.06	-0.78	0.26	-0.98	0.65	-0.89	0.42	0.66	-0.58	-0.83	0.09	-0.29	0.85	-0.71	-0.9	-0.61	0.89	0.7	-0.35	-0.75	-0.32	-0.33	-0.58	0.38	0.91	0.47	-0.73	-0.47	-0.24	-1	-0.41	0.23	0.73	-0.94
U0138	0	60	1	26.67	NA	NA	Class 2b	-0.137377	High	0.17	0.07	0.69	0.22	0.76	-0.14	0.07	0.54	-0.39	-0.77	0.88	0.96	-0.16	0.67	0.43	-0.7	0.54	-0.53	-0.86	-0.86	-0.72	0.7	1.2	-0.24	-0.32	0.55	0.51	-1.14	-0.77	0.41	-0.21	0.44	-0.03	0	0.75	0.67	1.19	-0.58	-0.78	0.83
U0139	0	0.93	1	0.87	NA	NA	Class 2a	0.618528	Low	-0.64	-0.05	1.15	-0.93	0.78	-0.75	0.96	-0.54	-1	-1.35	-0.06	1.14	-0.68	1.21	-0.66	-0.09	0.96	0.86	-1.17	-1.13	-0.75	-0.03	0.69	-0.68	-0.24	0.61	0.09	-0.7	-0.01	0.4	-0.87	0.44	1.13	1.12	0	-0.06	1.24	-0.12	-0.84	0.22
U0140	0	41.07	1	38.73	NA	NA	Class 2b	0.714217	High	-0.97	-1.21	1.07	-0.65	-0.01	-1.05	-1.09	-1.1	0.05	-1.29	-0.83	-0.92	1.3	0.84	-1.26	-1.01	-0.08	-0.21	0.93	-0.04	-0.94	-1.03	-0.48	1.41	-0.36	-1.22	-1.33	1.33	0.05	0.51	-0.69	0.38	-0.44	0.83	-0.93	-0.02	-1.15	-0.31	0.58	-1.39
U0141	0	60	1	47.27	NA	NA	Class 2b	0.737775	High	-0.7	-1.17	0.78	-1.04	0.67	-0.55	0.76	-0.68	-0.93	-1.37	-0.84	0.87	0.06	1.12	-1.22	-1.05	0.2	-0.23	-0.94	-0.7	0.05	-1.04	1.02	0.95	-0.28	-0.68	-1.03	1.49	-0.56	-0.18	-1.05	0.15	0.2	1.1	-0.91	-0.67	-0.41	-0.64	-0.72	-1.18
U0142	0	47.37	1	38.7	NA	NA	Class 1	0.837933	Low	-1.06	-0.87	1.09	-1.22	-0.94	-0.88	0.54	-1.12	-1.32	-1.46	-1.06	-0.75	-0.87	1.25	-0.7	1.08	0.9	1.15	-1.18	-0.72	0	0.43	0.41	-0.82	-0.39	0.59	-0.07	0.17	0.97	-0.18	-0.6	-0.15	1.28	0.85	-0.95	-1.04	0.11	0.95	1.21	-0.79
U0143	0	15.33	NA	NA	NA	NA	Class 2a	0.706413	Low	-0.5	0.11	-0.54	-0.79	1.14	0.23	1.24	0.61	-0.49	-0.87	-0.71	1.17	0.1	0.75	-0.99	-0.36	-0.43	-0.16	-0.83	0.15	0.32	-0.04	-0.77	0.82	0.41	-0.1	-0.2	1.06	-0.04	-0.24	-1.11	0.24	0.79	1.08	0.93	1.12	0.11	-1.15	-0.98	-0.07
U0144	0	47.17	1	25.87	NA	NA	Class 2b	0.698515	Low	-0.79	-0.82	0.92	-0.82	0.17	-0.82	-0.68	-0.95	-0.07	-1.35	-0.54	-0.6	0.76	1.14	-1.01	0.07	0.81	0.13	0.21	-0.86	-0.99	-0.89	-0.3	0.93	-0.2	-0.99	-0.88	0.99	0.49	0.5	0.55	0.23	0.07	1.05	-0.21	-0.79	-0.05	0.03	0.13	-0.93
U0147	0	60	0	60	NA	NA	Class 2b	0.288128	High	-0.92	0.05	0.94	-0.99	1.04	0.09	0.83	-0.57	-0.03	-1.3	-0.77	0.97	0.94	1.12	-0.96	0.65	0.08	0.7	-0.23	-0.24	-0.55	-0.1	-0.75	0.63	-0.3	-0.63	-1.12	0.82	0.57	0.23	-1.07	-0.38	0.94	1.14	-0.49	0.58	0.06	-0.74	-0.85	-0.27
U0149	0	60	0	60	NA	NA	Class 2a	0.625479	High	-0.16	0.23	0.64	-0.84	0.9	0.07	1.05	0.52	-0.89	-1.14	0.03	1.17	-0.53	1.02	-0.03	0.08	0.7	0.7	-1.11	-1.05	-0.65	0.51	0.45	-0.6	0.28	0.54	-0.71	-0.64	-0.14	0.27	-0.83	0.11	1	1.07	-0.06	0.54	0.91	-0.24	-0.71	0.62
U0151	0	60	1	33.97	NA	NA	Class 3	0.819401	Low	0.81	-0.99	0.97	0.02	-1.18	0.04	-0.76	-0.94	-1.19	-1.06	0.82	-0.91	-1.18	0.68	0.48	-0.84	1.2	0.15	-0.98	-1.12	-0.99	-0.86	1.11	-0.8	0.23	-0.07	0.71	1.21	-0.68	0.48	1.26	0.57	0.09	-0.07	-0.12	-1.29	1.09	1.36	0.59	0
U0153	0	60	0	60	NA	NA	Class 3	0.823181	Low	0.8	-0.71	0.9	0.34	-1.21	0.28	-1.38	-0.8	-0.81	-0.08	0.93	-1.21	-1.22	-0.05	0.97	-0.43	1.05	0.7	-0.26	-0.82	-0.68	-0.01	1.22	-1.26	-0.41	0.74	0.88	-0.23	-0.54	0.58	1.4	0.54	0.48	-1.11	0.89	-1.24	1.05	1.42	1.22	0.98
U0154	0	43.5	0	43.5	NA	NA	Class 3	0.684235	Low	0.9	0.05	1.02	0.25	-0.83	1.12	0.77	0.54	-0.98	-0.88	1.17	0.17	-1.39	0.92	1.09	0.13	1.1	0.66	-1.14	-1.08	-0.19	1.03	1.31	-1.27	-0.2	1.15	1.21	-0.61	-0.48	0.34	1.29	0.61	0.95	-0.33	0.55	-0.99	1.43	1.26	0.7	1.25
U0156	0	41.53	1	35.1	NA	NA	Class 2a	0.570652	High	-0.68	0.06	1.17	-0.94	0.04	0.62	0.7	-0.73	-0.24	-1.33	-0.49	0.82	-0.87	1.23	-0.13	0.74	1.02	0.98	-1.12	-0.61	-0.06	-0.5	0.82	-0.97	-0.27	0.49	-0.76	-0.3	0.59	0.39	-0.25	0.37	1.15	0.76	-0.73	-0.59	0.9	0.89	-0.37	0.57
U0158	0	44.53	1	23.4	NA	NA	Class 2b	0.719162	High	-1.09	-0.93	0.91	-1.22	0.81	-1.18	0.91	-0.81	-1.19	-1.43	-1.11	0.94	0.74	1.24	-1.19	-0.45	0.16	0.77	-1.03	-0.41	0.23	-0.79	-0.08	0.93	-0.35	-0.63	-1.12	1.43	0.72	-0.35	-1.34	-0.32	1.01	1.22	0.25	0.8	-0.3	-0.89	-0.09	-1.18
U0159	0	46.1	0	46.1	NA	NA	Class 1	0.805245	Low	-1.1	-0.9	1.16	-1.29	-1.05	-0.97	0.03	-1.21	-1.48	-1.51	-1.1	-0.88	-1.14	1.38	-0.3	1.14	1.01	1.29	-1.25	-0.58	0.9	0.6	0.49	-1.09	-0.39	1	-0.57	0.9	1.19	-0.49	0.53	-0.49	1.38	0.35	-1.15	-1.23	0.7	1.17	1.19	-0.68
U0160	0	60	1	46.47	NA	NA	Class 3	0.793907	High	-0.57	-0.09	1.09	-0.71	-1.01	-0.82	-1.29	-0.94	-0.97	-0.99	0.57	-0.52	-0.03	0.9	-0.49	-1.06	1.06	0.71	-0.35	-1.04	-0.76	-0.95	0.63	0.05	-0.37	-0.32	-0.17	0.96	-0.65	0.47	0.7	0.34	-0.16	0.05	-0.92	-1.08	-0.11	1.17	0.05	-0.78
U0161	0	60	1	24.73	NA	NA	Class 2b	0.697236	High	-1.01	-0.98	1.25	-1.05	-1.03	-1.13	-0.93	-1.25	-1.23	-1.47	-0.86	-1.26	0.21	1.21	-0.81	0.66	0.85	0.87	0.03	-0.28	-0.53	-0.58	-0.58	0.25	-0.44	-0.72	-1.03	1.27	0.98	0.21	0.92	-0.26	0.3	0.53	-1.38	-1.19	-0.33	1.07	1.16	-1.16
U0171	0	60	0	60	NA	NA	Class 2b	0.718473	High	-1.31	-1.03	1.08	-1.32	-0.68	-1.24	0.77	-1.16	-1.36	-1.52	-1.26	-0.54	0.47	1.35	-0.91	0.86	0.58	1.14	-1.07	-0.37	0.99	0.31	-0.55	0.58	-0.47	0.66	-0.87	1.33	1.1	-0.59	-1.03	-0.61	1.12	1.05	-1.14	-0.71	-0.15	-0.68	0.92	-1.06
U0177	0	12.87	1	12.83	NA	NA	Class 2b	0.13624	High	-0.66	-0.55	-0.17	-0.71	1.14	0.64	1.04	0.58	-0.7	-1	-0.84	1.08	0.72	0.67	-1.04	-0.02	-0.56	-0.51	-0.5	0.02	-0.02	-0.07	-0.05	0.93	0.4	-0.53	-0.75	0.83	0.06	-0.18	-1.18	-0.21	0.83	1.07	0.5	0.89	0.04	-1.12	-0.78	-0.59
U0179	0	60	0	60	NA	NA	Class 2b	-0.341856	Low	-0.7	0	1.11	-0.92	-0.04	0.86	0.01	-0.79	-1.16	-1.2	-0.05	0.89	-0.61	0.85	-0.6	0.47	1.03	0.94	-0.89	-0.77	-0.55	-0.57	0.29	-0.51	-0.25	-0.41	-0.72	0.13	-0.35	0.15	-0.51	-0.23	1.02	0.99	-0.84	-0.73	0.78	0.89	-0.83	-0.7
U0181	0	17.97	NA	NA	NA	NA	Class 2b	0.764998	High	-1.03	-0.59	1	-1.23	0.93	-1.17	0.25	-0.93	-0.3	-1.33	-1.2	-0.04	1.05	1.21	-1.15	0.73	0.08	0.8	-0.27	0.06	0.47	-0.71	-0.9	1.01	-0.36	-0.76	-1.28	1.18	0.87	-0.13	-1.15	-0.5	1	1.25	-1.09	0.45	-0.84	-0.94	-0.47	-1.15
U0182	0	60	0	60	NA	NA	Class 2b	0.706016	High	-1.04	-0.92	0.93	-1.08	-0.77	-1.37	0.21	-1	-0.87	-1.43	-0.97	-0.96	0.08	1.22	-1.03	0.53	0.13	0.86	-0.86	-0.59	0.52	-0.03	-0.04	0.53	-0.38	0	-0.96	1.27	1.06	-0.47	-0.74	-0.33	1.03	0.85	-0.83	-0.69	-0.65	-0.31	1.28	-1.13
U0183	0	60	0	60	NA	NA	Class 2b	0.754133	High	0.39	-0.8	-0.62	0.53	0.09	-0.64	-0.68	-0.07	0.19	-0.12	0.36	-0.05	0.93	-0.81	-0.01	-0.9	-0.21	-0.82	0.76	-0.26	-0.15	0.08	0.29	0.84	0.73	-0.13	-0.42	-1.05	-0.94	-0.67	0.01	-0.6	-1.02	-0.34	-0.86	0.04	-0.84	-0.54	-0.2	-0.51
U0184	0	60	NA	NA	NA	NA	Class 3	0.825696	Low	0.47	-1.02	0.92	0.15	-1.28	-1.02	-1.28	-1.06	-1.09	-0.73	0.66	-1.33	-0.94	0.78	0.74	-0.55	0.85	0.13	0.11	-0.57	0.29	-0.62	0.97	-0.72	0.46	0.54	0.68	0.57	-0.4	-0.17	1.32	-0.21	-0.47	-1.08	-1.01	-1.23	-0.26	1.36	1.15	-0.59
U0188	0	60	1	14.03	NA	NA	Class 3	0.686072	Low	-0.83	-0.59	0.9	-1.08	-1.08	0.2	-0.95	-1.11	-1.4	-1.25	-0.82	-0.86	-0.94	1.13	-0.43	0.66	1.09	1.19	-0.74	-1.01	0.39	-0.56	-0.1	-0.63	-0.29	0.63	0.75	-0.18	0.74	-0.25	0.87	-0.43	0.96	0.73	-0.99	-1.1	0.05	0.98	0.68	-0.84
U0189	0	26.67	1	14.43	NA	NA	Class 2a	0.701464	Low	0.49	-0.04	-0.14	-1.01	0.82	1.16	1.31	0.58	-0.62	-0.91	-0.96	1.27	-0.37	0.82	-1.24	0.03	0.79	-0.76	-1.2	0.57	-0.07	-1.21	-0.66	0.98	-0.22	-0.7	0.24	1.52	0.43	0.24	-1.19	0.43	0.96	1.36	0.59	0.85	0.79	-1.05	-1.18	-0.67
U0190	0	60	0	60	NA	NA	Class 2b	-0.0568393	High	-0.06	-0.53	0.04	0.02	0.8	-0.33	1	0.04	-0.57	-0.52	0.53	-0.02	0.06	0.96	0.15	-0.02	-0.22	-0.06	0.14	-0.53	-0.08	0.96	0.21	-0.72	-0.43	0.54	-0.15	-0.56	0.68	-0.29	-0.14	-0.1	-0.03	0.61	-0.7	-0.59	-0.32	-0.14	-0.17	-0.06
U0195	0	37.23	1	16.1	NA	NA	Class 2b	0.757202	High	-0.86	-0.95	0.8	-0.83	0.79	-1.33	-0.98	-0.95	-0.77	-1.19	-0.9	-0.04	1.25	1.15	-0.87	-0.61	-0.3	0.66	0.34	-0.09	0.13	-0.41	-0.3	1.09	-0.26	-0.73	-1.09	-0.18	0.06	0.15	-1.04	-0.23	-0.31	0.64	0.7	0.58	-1.3	-0.8	-0.04	-1.24
U0199	0	60	1	15.27	NA	NA	Class 3	0.824021	Low	1.15	0.73	-0.56	1.1	-0.83	1.05	0.58	0.82	0.85	1.13	1.21	0.46	-1.29	-1.18	1.23	-0.65	0.42	-0.79	-0.29	-0.78	-0.31	1	1.18	-1.11	0.36	0.95	1.24	-0.96	-0.92	-0.2	1.28	0.62	0	-0.94	1.09	-0.69	1.38	0.95	-0.02	1.3
U0200	0	60	1	4.3	NA	NA	Class 1	0.513994	High	1.02	-0.4	-0.77	0.94	0.97	0.89	1.1	0.77	1.14	0.74	0.97	0.09	0.07	-1.07	0.47	-0.66	-0.74	-0.86	0.13	-0.04	-0.65	0.88	0.63	0.07	0.48	-0.83	0.39	-0.71	-1.03	0.43	-0.03	0.56	-0.18	0.01	1.28	0.79	0.91	-0.91	-0.34	0.76
U0201	0	1.83	1	1.83	NA	NA	Class 2a	0.498812	High	0.41	0.17	0.02	0.64	1.05	-0.03	-0.57	0.84	1.01	0	0.63	0.89	1.16	0.05	-0.62	-0.85	-0.75	-1.11	0.92	0.44	-0.7	0.37	0.5	1.1	0.21	-0.55	-0.73	-0.87	-0.89	0.4	-0.77	0.4	-0.96	0.4	1	1.05	-0.97	-1.14	-1.07	-0.7
U0204	0	60	0	60	NA	NA	Class 2b	0.317827	High	0.73	-0.89	-0.41	1.01	-0.57	-1.03	-1.11	-0.09	0.81	0.77	0.66	-0.73	0.76	-1.13	-0.45	-0.99	-0.12	-1	1	-0.09	-0.31	-0.52	0.66	1.13	0.68	-1.02	0.09	0.03	-1.09	0.3	0.77	0.37	-1.19	-0.77	-0.44	-0.73	-0.7	0.1	0.2	-0.44
U0207	0	5.63	0	5.63	NA	NA	Class 2b	0.76905	High	0.82	0.11	0.48	-0.08	0.5	-0.92	0.65	0.54	0.63	0.44	0.73	0.92	0.23	-0.98	-0.19	-0.99	0.66	-0.54	-0.66	-0.77	-1.01	-0.74	0.4	0.61	0.55	-0.98	-0.65	0.59	-1	0.26	-0.64	0.52	-0.17	0.81	-0.58	0.08	0.16	-0.24	-1.13	0.47
U0214	0	45.73	0	45.73	0	44	Class 2b	0.413411	High	-0.88	0.76	0.68	-0.97	0.63	-1.15	0.55	-0.58	-0.92	-1.09	-0.92	1.09	0.9	-0.02	-0.86	0.56	0.76	0.98	-0.75	-0.34	-0.24	-0.87	-1.26	0.77	0.42	-0.95	-1.18	0.25	0.5	-0.16	-1.1	-0.48	0.9	1.24	-0.82	0.71	-0.27	-0.76	-1.22	-0.83
U0224	0	60	1	2.1	0	60	Class 2b	0.111711	High	-0.55	1.09	-0.32	0.63	1.14	0.07	0.89	1.12	1.06	0.29	-0.63	0.74	1.33	-0.03	0.05	0.05	-1.36	-1.02	1.24	1.38	1.21	0.16	-0.98	1.05	-0.15	0.66	-0.29	0.47	0.82	-0.31	-1.23	-0.38	-0.93	-0.57	0.01	1.37	-1.39	-1.33	-0.99	-0.18
U0233	0	60	1	5.37	NA	NA	Class 2b	0.701545	High	0.79	-0.64	-0.62	0.63	0.02	-0.98	-1.17	-0.69	0.52	1.02	-0.14	-1.1	0.82	-0.58	-0.59	-0.65	-0.64	0.19	0.99	-0.45	-0.32	-0.62	-0.7	0.74	-0.32	-1.07	-1.03	0.23	0.09	0.42	0.79	-0.34	-0.77	-0.16	0.06	-0.82	-1.1	0.59	0.66	-1.03
U0261	0	60	0	60	NA	NA	Class 3	0.824269	Low	0.83	-0.5	0.86	0.56	-1.3	0.05	-1.21	-0.92	-0.84	0.37	0.91	-1.22	-1.15	-0.82	0.84	-0.54	1.02	0.81	-0.14	-0.89	-1.02	-0.84	0.81	-1.08	-0.46	-0.61	0.75	0.96	-0.57	0.6	1.37	0.58	-0.42	-0.84	-0.91	-1.22	0.22	1.41	0.89	0.07
U0262	0	60	1	9.83	NA	NA	Class 3	0.826523	Low	0.97	0.62	-0.04	1.09	-1.21	0.96	-1.36	-0.03	-0.09	1.16	1.09	-1.25	-0.98	-1.04	1.05	0.05	0.63	-0.37	1	-0.07	-0.61	-0.07	0.39	-1	-0.45	-0.44	1.04	-1.02	-0.77	0.59	1.49	0.6	-0.82	-1.22	0.18	-0.96	0.19	1.32	0.99	1.01
U0264	0	60	1	11.4	NA	NA	Class 3	0.587144	Low	-0.64	0.59	0.97	-0.7	-1.09	-0.15	-1.37	-1.01	-1.22	-0.2	-0.61	-0.94	-0.27	0.12	0.48	0.84	1.02	1.21	-0.08	-0.73	-0.88	-0.97	-0.92	-1.01	-0.33	-0.7	0.29	-0.45	0.71	0.57	1	-0.17	0.77	-0.09	-0.22	-0.99	0.21	1.18	1	0.04
U0267	1	4.23	1	1.17	NA	NA	Class 3	0.825158	High	0.77	-0.56	0.64	0.69	-1.08	-0.85	-1.27	-0.85	-0.72	0.37	0.9	-1.14	0.07	-0.82	0.47	-0.82	0.66	0.06	0.93	-0.95	-0.97	-0.98	0.06	0.07	-0.39	-0.81	0.12	0.35	-0.74	0.56	1.3	0.42	-0.82	-0.84	-0.86	-1.22	-0.61	1.17	0.16	-0.76
U0268	0	60	1	14.27	NA	NA	Class 1	0.562046	Low	-0.87	0.59	1.17	-0.81	-1.3	-0.57	-1.36	-1.12	-1.09	-0.91	-0.77	-1.21	-0.73	-0.13	0.42	1.17	1.13	1.38	-0.73	-0.33	-0.68	-1	-1.01	-1.22	-0.49	-0.66	-0.06	0.78	0.99	0.49	0.99	-0.26	1.13	0	-0.78	-1.2	0.38	1.32	1.13	-0.48
U0275	0	60	0	60	NA	NA	Class 1	0.75802	Low	-0.09	1.06	-0.84	0.78	0.91	1.04	1.3	0.96	0.54	0.92	-0.05	-0.02	0.01	0.27	0.81	1.25	-1.24	-0.45	0.78	1.34	1.31	1.19	-1.01	-0.79	0.16	1.13	0.9	0.17	1.1	-0.35	-0.59	-0.39	0.54	-0.83	0.07	1.15	0.66	-1.07	0.11	1.11
U0278	0	60	1	6.33	NA	NA	Class 3	0.597715	Low	0.45	-0.12	0.93	0.23	-1.23	-0.04	-1.23	-0.95	-0.73	0.17	0.53	-1.16	-0.87	-0.79	0.78	0.62	0.93	0.99	-0.04	-0.74	-0.85	-0.74	0.03	-1.26	-0.46	-0.48	0.65	-0.29	-0.06	0.5	1.21	0.3	0.54	-0.76	0.19	-1.16	0.73	1.25	1.12	0.51
U0290	0	60	1	37.37	NA	NA	Class 2b	0.742595	High	0.03	0.03	-0.58	-0.39	0.61	-0.84	0.33	0.57	0.7	-0.02	-0.47	0.84	0.75	-0.88	-0.87	-0.72	-0.25	-0.7	0.2	0.39	-0.34	-1.02	-0.88	1	-0.36	-0.92	-0.87	1.41	-0.43	-0.27	-1.11	0.29	-0.26	0.94	0	0.65	-1.05	-0.89	-1.14	-1.04
U0307	0	60	1	3.97	NA	NA	Class 3	0.82379	Low	-0.66	0.8	0.96	-0.65	-1.12	-0.07	-1.22	-0.83	-1.06	-0.92	-0.05	-0.67	-0.41	-0.53	0.51	0.72	1.09	1.14	-0.26	-0.69	-0.42	-0.66	-0.58	-0.76	-0.34	-0.49	0.85	0.27	0.49	0.53	0.95	0.26	0.76	0.14	-1	-1.1	1.18	0.86	0.7	0.19
U0312	1	9.33	1	1.47	NA	NA	Class 3	0.829548	Low	0.86	0.72	-0.49	1.17	-0.58	0.1	-1.11	0.79	1.19	1.14	1.16	0.54	-0.16	-1.22	0.92	-0.58	-0.01	-0.97	0.75	-0.48	-0.59	0.72	0.94	-0.55	0.31	0.4	1.17	-1.4	-1.1	0.54	1.1	0.64	-0.92	-1.08	1.22	0.46	1.1	0.03	-0.68	1.15
U0316	0	59.13	0	59.13	NA	NA	Class 3	0.821766	Low	1.13	-0.05	-0.61	1.28	-1.09	0.7	-0.94	0.69	1.02	1.32	1.22	-1.24	-0.95	-1.23	1.2	-0.82	-0.49	-1.05	1	-0.53	-0.35	1.02	1.17	-1.05	-0.2	0.45	1.16	-1.21	-0.94	0.24	1.46	0.66	-1.08	-1.34	0.06	-0.92	0.73	0.96	1.21	1.06
U0322	0	60	1	50.37	NA	NA	Class 3	0.738823	Low	0.07	-0.76	1.05	0.82	-1.11	-0.52	-1.12	-0.79	0.55	-0.64	0.77	-1.23	-0.83	0.31	0.81	-0.02	0.63	-0.44	0.59	-0.78	-0.83	0.86	1.16	-1.08	-0.48	-0.04	0.7	-0.86	-0.56	0.57	1.33	0.58	-0.52	-0.99	-0.04	-0.99	0.69	1.17	1.29	0.67
U0323	0	60	0	60	NA	NA	Class 2b	0.788494	High	-0.62	0.75	-0.85	0.33	1.18	0.21	0.76	0.77	0.98	0.53	-0.74	1.22	1.35	-1.05	-1.11	-0.79	-0.69	-0.83	0.41	1	0	-0.89	-0.75	1.34	0.25	-0.93	-0.91	0.86	-0.7	-0.15	-1.36	-0.25	-0.77	1.05	0.8	1.26	-1.1	-1.34	-1.41	-0.95
U0326	0	6.53	1	5	NA	NA	Class 2b	0.460155	High	-0.73	1.16	-0.55	-0.78	1.15	-0.14	0.97	0.86	0.86	0.4	-0.15	1.29	1.03	-0.76	-0.58	0.05	-0.68	0.24	-0.06	0.6	0.53	0.05	-1.07	0.6	-0.21	0.1	-1.07	-0.21	0.5	0.32	-1.29	0.17	0.76	1.01	1.02	1.27	-0.16	-1.18	-1.17	-0.03
U0329	0	60	1	3.77	NA	NA	Class 3	0.829311	Low	0.79	0.9	0.83	0.07	-0.94	0.19	0.53	-0.07	-0.83	0.05	0.79	0.04	-1.3	-0.73	0.98	0.72	1.2	1.07	-1.17	-0.67	-0.74	0.68	0.02	-1.31	-0.32	0.19	0.77	-0.64	-0.03	0.54	1.13	0.51	1.09	0.13	0.08	-0.91	1.37	1.17	-0.2	1.18
U0330	0	49.4	1	4.17	NA	NA	Class 2b	0.614904	High	-0.69	0.96	0.52	-0.65	-0.66	-1.25	-0.86	-0.64	-0.84	-0.68	0.54	0.54	-0.42	-0.65	1	0.77	0.61	1.15	-0.07	-0.03	0.58	0.08	-0.86	-0.86	-0.39	0.87	0.56	-1.14	0.64	0.11	0.08	-0.21	0.72	-0.03	-0.31	0	-0.84	0.76	-0.7	0.01
U0332	0	60	1	8.33	NA	NA	Class 2a	0.604446	High	-0.78	0.84	-0.64	-0.87	1.14	-0.16	1.13	0.65	0.38	-0.69	-1.15	1.24	1.13	-0.58	-1.11	0.38	-0.64	-0.5	-0.11	0.67	0.62	-1.01	-1.15	1.06	0.16	-0.67	-0.89	1.37	0.37	0.2	-1.46	-0.43	0.7	1.18	0.84	1.24	-0.91	-1.39	-1.25	-0.9
U0334	0	60	1	5	NA	NA	Class 2b	0.0563248	High	0.44	0.8	-0.39	0.11	0.98	0.72	0.78	0.65	0.59	0.37	0.73	0.82	0.64	-0.99	0.38	0.49	-0.13	0.52	0.6	-0.17	-0.51	0.11	-0.71	-0.55	-0.23	-0.48	-0.69	-1.27	-0.6	0.32	-0.67	0.23	0.64	0.64	-0.9	0.62	-0.08	-0.33	-1	0.52
U0337	0	60	0	60	NA	NA	Class 3	0.659955	Low	0.84	0.66	-0.38	0.91	-0.66	0.89	-0.02	0.62	0.53	1.01	1.09	-0.65	-0.9	-1.12	0.9	-0.64	0.51	-0.19	0.7	-0.87	-0.61	0.84	0.24	-0.85	-0.28	0.51	1.11	-1.22	-0.72	-0.29	1.13	0.47	-0.63	-0.73	-0.05	-0.85	0.93	0.8	0.14	0.75
U0344	0	52.73	0	52.73	NA	NA	Class 3	0.829057	High	1.11	-0.44	0.82	0.89	-0.63	0.36	-0.67	-0.07	0.1	0.75	1.17	-0.59	-0.75	-0.81	0.72	-1.11	0.61	-0.65	0.51	-1.05	-0.9	0.65	1.1	-0.69	-0.21	-0.43	0.67	0.23	-1.01	0.49	1.22	0.6	-0.66	-0.67	0.14	-0.95	0.93	0.92	-0.48	0.67
U0346	0	60	1	17	NA	NA	Class 3	0.820095	Low	-0.68	0.72	0.81	-0.33	0.07	-0.82	-1.01	-0.56	0.37	-0.66	0.51	0.66	0.8	-0.81	-0.41	-0.08	0.12	0.6	0.71	-0.46	-0.67	-0.09	-0.61	-0.02	-0.26	-0.62	0.03	-1.25	-0.54	0.25	-0.1	-0.16	-0.53	0.09	0	-0.78	0.08	-0.67	-0.96	0.01
U0348	0	48.27	1	4.67	NA	NA	Class 2b	-0.0490756	Low	-0.64	-0.11	0.65	0.41	-1.01	-0.9	-1.41	-0.84	0.25	0.42	-0.04	-1.38	0.73	-0.9	0.14	0.66	0.02	0.74	1.09	0.07	-0.6	-0.4	-0.44	-0.17	-0.43	-0.79	-0.22	-0.72	0.46	0.47	1.14	0.21	-0.67	-1	-0.33	-1.06	-1.02	0.96	1.22	-0.29
U0349	0	60	1	5.37	NA	NA	Class 3	0.669837	Low	0.01	0.89	0.85	0.22	-1.25	0.34	-0.17	-0.63	-0.88	0.11	0.69	-1.06	-1.33	-0.64	1.22	1.08	0.92	1.17	-0.2	0.29	0.26	0.97	-0.25	-1.39	-0.47	0.88	1.2	-0.45	0.83	0.26	1.37	0.47	0.82	-0.84	-0.85	-0.92	1.08	1.35	1.18	0.9
U0350	NA	NA	NA	NA	NA	NA	Class 1	0.756556	Low	-1.05	-0.02	0.77	-0.78	-1.11	-0.24	-1.1	-0.99	-0.78	-1	-1.02	-1.22	-0.5	-0.6	-0.02	1.2	0.55	1.15	0.1	0.61	0.5	-0.25	-1.09	-0.99	-0.5	-0.39	-0.82	0.03	0.97	-0.24	0.56	-0.49	0.99	-0.62	-0.1	-0.82	-1.18	0.98	1.17	-0.79
U0378	0	60	1	27.33	NA	NA	Class 1	0.524177	Low	-0.6	-0.12	0.91	-0.73	-1.29	0.09	-1.12	-0.89	-0.86	-0.82	-0.66	-1.13	-0.99	-0.63	0	0.97	0.9	1.09	-0.18	-0.1	0	-0.85	-0.6	-1.1	-0.46	0.13	0.36	1.19	0.67	-0.13	0.84	-0.18	0.92	-0.57	0.29	-1.12	0.21	1.15	1.22	0.08
U0380	0	60	1	10.03	NA	NA	Class 2b	0.461836	High	-0.06	-0.8	-0.13	0.62	-0.84	-1.12	0.09	-0.68	0.01	0.37	0.03	-1.3	0.23	-0.94	0.04	0.03	-0.71	-0.08	1	0.36	-0.26	0.8	-0.35	0.06	-0.4	-0.65	-0.18	0.83	0.51	-0.17	0.9	0.34	-0.6	-0.8	-0.26	-0.77	-0.96	0.65	1.08	-0.82
U0383	0	44	1	8.43	NA	NA	Class 2a	0.7689	Low	0.47	0.07	-0.54	-0.39	0.61	-0.01	0.92	0.51	-0.06	-0.57	0.1	0.92	-0.15	-0.52	-0.03	-0.63	0.28	-0.64	-0.82	-0.25	-0.12	0.16	0.51	0.64	0.73	0.09	0.14	-0.97	-0.74	-0.33	0.1	-0.12	-0.12	0.77	-0.62	0.44	0.93	-0.65	-0.75	0.31
U0384	0	32.43	1	25.9	NA	NA	Class 2b	0.744843	High	0.75	-0.01	-0.98	0.78	0.97	-0.97	-0.81	-0.1	0.98	1.12	-0.67	-0.72	1.21	-0.8	-0.8	-0.99	-0.98	-0.08	1.24	0.31	-0.29	-0.57	-0.79	1.13	0.19	-1.16	-1.16	0.77	-0.09	0.43	-0.68	-0.17	-1.03	0	0.2	0.62	-1.3	-0.83	-0.14	-1.12
U0385	0	23.97	0	23.97	NA	NA	Class 2a	0.666685	High	0.52	0.57	-0.86	0.36	1.01	0.68	1.13	0.96	1.04	0.77	-0.03	1.05	0.41	-0.95	-0.8	-0.49	-0.54	-0.86	-0.56	0.71	-0.14	-0.75	-0.26	0.67	0.23	-0.71	0.47	0.04	-0.63	-0.2	-1.14	0.17	-0.47	0.8	1.05	0.86	-0.06	-0.97	-1.21	0.61
U0392	0	55.77	1	25.73	NA	NA	Class 2b	0.705875	High	-0.57	-0.58	0.75	-0.07	-1	-1.14	-1.06	-0.89	0.09	-0.58	-0.5	-1.3	0.39	-0.89	-0.13	-0.21	-0.2	0.73	1.1	0.1	-0.54	-0.24	-0.48	0.27	-0.47	-0.87	-0.45	1.03	0.02	0.18	0.95	0.27	-0.65	-0.61	-1.12	-0.87	-1.12	0.77	0.96	-1.12
U0394	0	60	1	8.67	NA	NA	Class 3	0.615778	Low	0.94	0.68	0.65	-0.58	-0.2	0.3	0.74	0.02	-0.89	0.35	0.11	0.6	-1.21	0.13	0.78	0.09	1.07	0.92	-1.25	-0.68	-0.49	-0.59	0.66	-1.06	-0.34	0.14	0.27	0.33	0.47	0.32	0.89	0.44	0.92	0.62	-0.06	-0.93	0.97	1.13	-0.67	0.23
U0397	0	60	0	60	NA	NA	Class 3	0.587425	High	-0.02	0.78	-0.83	1.1	-0.05	-0.23	-1.04	0.75	0.98	1.36	0.29	-1.17	0.98	-0.11	1.24	0.29	-1.35	-0.63	1.42	1.27	1.07	1.14	-0.61	-0.77	-0.35	1	0.18	-1.29	0.93	-0.22	0.77	-0.13	-1.05	-1.43	0.24	0.94	-1.21	0.42	1.09	0.19
U0400	0	60	1	33.63	NA	NA	Class 2a	0.164526	Low	1.29	-0.12	-1.01	1.31	-0.08	0.96	0.61	1.04	1.22	1.46	1.19	-0.87	-1.01	-1.27	1.12	-0.73	-0.85	-1.13	0.75	0.01	0.47	1.18	1.07	-0.91	0.16	0.59	1.18	-1.17	-1	0.24	1.23	0.67	-0.93	-1.22	1.14	-0.64	1.11	0.63	0.8	1.21
U0401	0	60	1	4.67	1	50	Class 2b	0.39182	High	0.55	0.96	-0.76	0.04	1.2	-0.09	0.77	0.84	0.78	0.95	-0.48	1.34	1.02	-0.62	-0.87	-0.63	-0.28	-0.49	0.21	0.18	-0.4	-0.72	-0.79	0.99	0.18	-0.8	-0.78	0.21	-0.64	0.44	-1.19	0.42	-0.04	1.08	1.22	1.1	-0.08	-1.24	-1.31	-0.16
U0411	0	36.9	0	36.9	NA	NA	Class 3	0.824129	Low	1.15	-0.06	-0.8	1.16	-1.1	1.17	-1.11	0.42	0.74	1.41	1.02	-1.21	-1.07	-1.26	0.98	-0.62	0.06	-0.77	0.89	-0.54	-0.33	-0.04	0.8	-0.94	0.22	-0.04	1.14	-0.77	-0.87	0.35	1.35	0.48	-0.92	-1.24	0.05	-1.09	0.18	1.19	0.97	0.76
U0412	0	34.97	1	8.33	1	5	Class 2b	0.713686	High	0.13	-0.04	-0.56	0.49	0.06	-1.27	-0.05	-0.61	0.13	0.87	-0.58	-0.96	0.9	-1.04	-0.12	-0.51	-0.66	0.65	0.98	0.12	0.03	-0.14	-0.93	0.41	-0.46	-1.05	-0.94	1.29	-0.07	0.23	-0.09	0.12	-0.29	0.28	-0.15	0.04	-1.26	-0.21	-0.52	-1.16
U0421	0	32.07	1	8.67	NA	NA	Class 3	0.825201	Low	1.23	0.51	-0.79	1.26	-0.9	0.78	-1.25	0.51	0.84	1.46	1.03	-1.1	-0.97	-1.24	1.18	-0.67	-0.1	-0.67	0.88	0	0.03	0.55	0.91	-1.14	-0.38	0.14	0.98	-1.11	-0.89	0.31	1.29	0.45	-0.97	-1.36	1.2	-0.9	0.23	1.1	0.8	0.97
U0425	0	60	1	3.17	NA	NA	Class 3	0.825538	Low	1.03	0.59	-0.28	0.96	-1.26	0.76	-1.12	-0.63	-0.45	1.23	0.94	-1.29	-1.26	-1.19	1.1	0.51	0.67	0.61	0.09	0.45	0.08	0	0.3	-1.24	-0.44	0.16	1.23	-0.14	-0.57	0.39	1.46	0.57	0	-1.2	-0.17	-1.22	0.5	1.36	0.87	0.77
U0426	0	60	1	13.03	NA	NA	Class 3	0.633559	High	1	-0.16	-0.82	1.23	-0.72	-0.08	-1.18	0.48	1	1.4	0.99	-1.14	-0.09	-1.32	1.09	-0.5	-0.88	-0.72	1.18	0.04	-0.35	0.89	0.79	-0.97	-0.3	0.03	0.23	-1.27	-0.94	0.28	1.08	0.52	-1.1	-1.31	1.06	-0.58	-0.22	0.83	0.93	0.75
U0427	0	60	1	7.13	1	3	Class 2a	0.735574	High	1.14	0.73	-1.27	1.03	1.13	1.34	1.2	1.16	1.1	1.36	0.75	1.08	0.69	-1.36	-0.52	-0.8	-1.03	-1.29	0.75	0.81	0.12	-0.55	0.53	0.94	0.22	-0.86	0.03	0.84	-1.14	0.15	-1.05	0.55	-1	0.16	1.21	1.15	-0.92	-1.23	-1.31	0.12
U0430	0	60	1	16.83	NA	NA	Class 2a	0.755279	High	1.2	0.96	-1.33	1.24	1.25	1.01	1.28	1.32	1.4	1.56	0.89	0.77	0.7	-1.31	0.88	-0.62	-1.29	-1.26	1.02	0.97	0.63	1.24	0.62	0.48	-0.18	0.02	0.21	-1.11	-0.91	0.24	-0.71	0.49	-1.06	-0.85	1.41	1.26	0.48	-1.31	-0.93	0.99
U0431	1	9.53	1	4.5	NA	NA	Class 2a	0.734525	Low	1.06	1.08	-0.9	0.63	1.18	1.34	1.17	1.08	0.82	1.15	0.14	1.39	0.02	-1.01	-0.97	-0.72	0.17	-0.93	-0.67	0.64	-0.49	-0.81	-0.67	0.94	0.3	-0.96	0.07	1.01	-1	0.42	-1.2	0.63	0.59	1.08	1.01	1.06	0.3	-1.12	-1.47	0.71
U0433	0	24.43	1	5.53	1	4	Class 2a	0.729922	High	1.14	0.61	-1.23	1.08	1.1	0.18	1	1.15	1.12	1.45	-0.53	1.07	0.61	-1.27	-0.77	-0.77	-1.04	-1.28	0.91	1.14	0.63	-0.61	-0.13	1.19	0.2	-1.04	0.7	1.06	-0.98	0.32	-1.09	0.56	-0.98	0.24	1.16	1.15	-0.88	-1.37	-1.39	0.45
U0434	1	3.27	1	3.27	NA	NA	Class 2a	0.754521	Low	1.23	0.67	-0.96	0.74	1.04	1.52	1.27	1.2	1.03	1.09	0.76	1.29	-1.11	-1.1	-0.74	-1.08	0.45	-1.25	-0.82	0	-0.13	-0.84	0.9	0.86	0.22	-0.67	1.21	0.94	-1.12	0.41	-0.72	0.59	-0.51	0.88	1.21	0.81	1.06	-1.08	-1.17	0.96
U0435	0	58.53	0	58.53	NA	NA	Class 2a	0.728213	High	1.24	0.04	-0.98	1.1	0.91	0.95	0.55	0.9	1.08	1.23	0.98	0.53	0.16	-1.1	0.62	-1.17	-0.79	-1.11	0.92	-0.4	-0.65	0.66	0.94	0.53	-0.18	-0.63	-0.5	-1.22	-1.07	0.23	0.72	0.48	-1.13	-0.94	0.91	0.66	-0.05	-0.57	-0.99	0.73
U0437	0	59.93	1	15.67	NA	NA	Class 3	0.823885	Low	1.06	-0.58	0.53	0.99	-1.07	1.2	-1.34	-0.1	-0.01	1.12	1.07	-1.18	-1.17	-0.96	0.88	-0.91	0.28	-0.6	0.15	-1.08	-0.87	-0.54	1.19	-1.06	-0.34	0.15	1.07	-1.01	-0.88	0.55	1.37	0.59	-0.78	-1.16	0.94	-1.01	0.96	1.18	1.16	0.28
U0438	0	54.17	1	17.73	NA	NA	Class 1	0.616654	Low	0.94	-0.67	-0.51	0.44	0.15	0.13	1.01	-0.09	0.15	0.33	0.06	-0.61	-0.61	-0.8	-0.81	0	0.39	0.63	-0.64	-0.64	-0.93	0	-0.74	-0.22	-0.36	-1.09	-0.68	1.26	0.01	0.5	-0.61	-0.25	0.81	0.78	1.04	-0.13	0.67	-0.22	0.67	-0.02
U0439	0	60	1	33.67	NA	NA	Class 3	0.822565	Low	1.16	-0.35	-0.08	1.21	-1.24	1.31	-1.18	0.33	0.68	1.23	1.16	-1.16	-1.29	-1.02	1.16	-0.59	0.58	-0.7	0.68	-0.56	-0.8	0.72	1.16	-1.28	-0.33	0.4	1.17	-1.16	-0.85	0.63	1.5	0.68	-0.82	-1.29	0.95	-1.09	1.04	1.33	1.08	1.21
U0442	0	60	0	60	NA	NA	Class 2a	0.669321	High	1.12	0.77	-0.64	0.75	1.01	1.28	0.06	0.92	1.14	1.03	0.86	1.16	0.16	-0.93	-0.54	-1.1	-0.38	-1.02	0.75	0.06	-0.78	-0.59	0.77	0.88	0.23	-0.7	-0.52	0.26	-1.1	0.53	-0.61	0.61	-0.74	0.71	1.01	1.19	0.64	-0.74	-1.33	0.57
U0446	0	60	1	4.17	NA	NA	Class 2b	0.70941	High	0.63	-0.82	-0.02	-0.47	-0.02	-0.9	-1.05	-0.85	0.02	0	-0.73	-1.05	0.54	-0.85	-0.95	-0.95	0.01	-0.03	0.9	-0.5	-0.62	-0.94	-0.69	0.95	-0.3	-1.2	-1.17	1.02	-0.07	0.32	0.61	-0.25	-0.69	0.21	-0.97	-0.91	-1.2	-0.03	0.28	-1.21
U0447	0	60	1	36.63	NA	NA	Class 2b	0.768422	Low	0.94	-0.15	-0.02	0.24	0.03	-0.16	0.01	0.1	0.17	0.06	0.12	0.11	0.07	-1.09	0	-0.14	0.1	-0.12	0.07	-0.1	-0.2	0	0.13	0.14	0.19	-0.34	-0.23	0.07	-0.32	-0.38	-0.06	-0.51	-0.05	0.11	-0.05	0.14	0.12	0	0.05	0.13
U0448	0	20.47	1	4.47	NA	NA	Class 2a	0.672729	Low	1.21	0.78	-0.66	0.87	0.77	0.83	0.79	0.97	0.94	1.17	1	0.85	-0.73	-0.79	0.93	-0.59	0.04	-0.8	-0.47	-0.67	-0.82	0.86	0.97	-0.81	-0.3	0.49	0.79	-1.01	-0.86	0.49	0.14	0.63	0.03	-0.49	1.17	0.52	0.99	0.03	-0.94	1.15
U0450	0	16.03	0	16.03	NA	NA	Class 2b	-0.134634	Low	0.83	0.98	-0.52	-0.52	0.91	0.76	0.54	0.67	0.46	0.44	0.58	1.21	0.02	0.03	-0.7	-0.5	0.56	0.24	-0.79	-0.62	-1.11	-0.75	-0.61	-0.03	-0.25	-0.71	-0.65	-0.55	-0.66	0.63	-0.88	0.3	0.6	1.05	1.22	1.06	0.93	-0.75	-1.24	0.77
U0453	0	60	1	30.87	NA	NA	Class 2a	0.630324	High	1.09	0.05	-0.78	0.76	0.13	-0.92	0.64	0.68	0.71	1.04	0.79	0.56	-0.77	-1.09	0.58	-0.87	0.14	0.04	-0.04	-0.99	-0.85	0.72	0.58	-0.69	-0.27	-0.6	-0.5	-0.92	-0.94	0.19	0.7	0.53	0.05	-0.09	0.71	-0.7	-0.55	0.63	-0.96	0.04
U0454	0	59.8	1	5.7	NA	NA	Class 3	0.829062	Low	1.27	-0.02	-0.88	1.16	-0.5	0.96	-0.73	0.8	1.03	1.33	1.13	-0.68	-1.09	-1.04	1.21	-0.87	-0.19	-0.86	0.72	-0.68	-0.63	1.18	1.29	-1.16	-0.23	0.73	1.17	-1.44	-0.99	0.4	1.33	0.55	-1.02	-1.24	1.11	-0.64	1.25	0.75	0.58	1.26
U0455	0	60	1	1.67	0	60	Class 2a	0.589579	Low	1.2	0.29	-0.7	0.86	0.82	0.3	0.61	0.9	1.09	1.22	0.93	1.11	-0.75	-1.05	0.45	-1.22	0.36	-0.91	0.05	-0.97	-0.93	-0.41	0.91	-0.08	-0.23	-0.62	0.07	-0.85	-1.14	0.4	0.55	0.51	-0.88	-0.3	0.91	-0.62	0.83	-0.62	-1.26	0.72
U0457	0	60	1	38.97	NA	NA	Class 2a	0.773392	Low	0.79	0.56	0.53	0.07	0.14	0.95	1.39	0.87	0	-0.07	0.52	1.05	-0.83	-0.67	-0.13	0.02	0.64	-0.06	-1.03	-0.51	-0.33	-0.02	-0.06	-0.58	0.33	-0.49	0.32	0.8	-0.48	0.4	-0.66	0.55	0.87	0.94	0.97	0.66	1.14	-0.46	-0.74	0.82
U0458	0	60	1	6.13	NA	NA	Class 2b	0.709736	High	1.06	-0.75	-0.95	1	0.63	-0.06	0.15	0.69	0.96	1.13	0.71	-0.91	0.24	-0.92	0.67	-1.02	-0.95	-1.01	1.23	0	0.53	0.98	0.94	0.39	-0.39	-0.14	-0.24	-0.65	-0.79	-0.19	0.84	0.47	-1.12	-1.09	0.81	0.07	-1.16	-0.55	0.7	-0.77
U0459	0	47.5	1	0.73	NA	NA	Class 3	0.827083	Low	-0.04	0.87	0.77	0.7	-0.87	-0.9	-1.33	-0.52	0.19	0.59	0.83	0.58	0.02	-0.91	0.52	0.45	0.76	0.16	0.86	0.4	-0.93	-0.99	-0.75	-0.56	-0.29	-0.84	0.8	-0.84	-0.56	0.58	1.03	0.52	-0.64	-0.57	-0.97	-0.77	0.71	0.88	-0.82	0.71
U0461	0	60	1	5.63	NA	NA	Class 3	0.733826	Low	1.04	0.35	-0.76	1.17	0.52	1.24	-0.39	0.97	1.18	1.27	1.18	0.03	0.11	-1.1	0.82	-1.08	-0.64	-1.14	1.05	-0.42	-0.4	0.87	0.9	0.51	-0.16	-0.09	0.64	-1.25	-1.08	-0.22	0.96	0.59	-1.06	-0.97	0.57	0.03	-0.6	-0.38	-0.65	0.71
U0466	0	60	1	8.43	NA	NA	Class 2b	0.355549	High	0.7	0.67	0.84	0.73	0.1	-0.74	-0.02	0.47	0.78	0.5	1.02	0.03	0.78	-0.88	-0.05	-0.73	0.08	0.45	0.72	-0.61	-1	-0.03	-0.42	0.13	-0.4	-0.97	-0.85	0.71	-0.47	0.6	0.84	0.56	-0.16	0.63	0.13	-0.55	0.14	-0.04	-0.16	0.1
U0469	0	60	1	4.03	NA	NA	Class 3	0.827434	Low	0.9	0.77	0.95	0.77	-0.95	0.83	-0.95	-0.45	0.61	0.81	1.17	-0.69	-1.14	-0.91	0.86	-0.66	1.01	0.62	-0.07	-0.86	-0.96	0.03	0.36	-1.13	-0.37	0.08	0.92	-0.55	-0.76	0.59	1.35	0.62	0.16	-0.6	0.72	-0.82	1.3	1.19	-0.05	1.05
U0473	0	60	1	1.03	NA	NA	Class 3	0.580641	High	0.09	0.05	-0.45	0.63	-1.09	-1.11	-1.23	-0.55	-0.53	0.65	0.82	-1.22	-0.58	-0.85	1.11	0.69	-0.06	0.8	0.8	0	-0.26	-0.05	0.44	-1.14	-0.22	0.78	0.76	-0.89	-0.01	0.46	1.14	0.21	-0.51	-1.11	0.91	-0.81	-0.45	1.07	1.25	0.74
U0475	0	60	1	5.37	NA	NA	Class 1	0.634821	Low	0.83	0.63	-1.17	0.72	0.83	-0.83	0.88	0.09	1.08	1.35	-0.02	-0.17	-0.2	-0.61	0.03	0.32	-0.88	0.23	-0.08	0.17	0.03	0.92	-0.92	-0.24	-0.2	-0.05	-0.09	0.24	0.23	0.29	-0.08	-0.3	0.26	-0.19	1.31	0.2	0.22	-0.7	0.8	0.08
U0476	0	60	0	60	NA	NA	Class 2a	0.745309	High	0.99	0.46	-0.97	-0.06	1.17	1.16	1.16	0.89	0.58	0.69	-0.76	1.24	-0.88	-0.56	-0.79	-0.75	0.46	-0.72	-1.01	0.12	0.46	-0.69	0.54	0.17	0.31	-0.6	0.61	1.17	-0.67	0.42	-1.04	-0.16	0.54	0.93	1.24	0.72	0.7	-1.05	-1.22	0.11
U0494	0	60	1	4.2	NA	NA	Class 3	0.328344	High	-0.53	1.22	0.17	-0.06	-0.66	0.97	0.01	0.54	-0.72	0.75	0.52	-0.95	-0.59	0.83	1.25	1.13	-0.88	0.87	1.05	1.15	1.2	1.11	-1.06	-1.07	-0.36	1.17	1.06	-0.08	1.19	-0.38	1.02	-0.39	0.62	-1.04	-0.88	0.01	-0.93	0.72	0.62	0.79
U0496	0	36.17	1	36.2	NA	NA	Class 2a	0.630195	Low	0.69	0.73	-0.37	0.73	0.78	-0.19	0.71	0.74	1.1	0.78	0.89	0.96	-0.07	-0.99	-0.41	0.06	-0.09	0.01	0.52	-0.08	-0.32	0.54	-0.69	-0.06	-0.2	-0.6	0.55	-0.95	-0.64	0.33	-0.58	0.56	0.22	0.26	-0.09	0.08	0.17	-0.64	-1.17	0.18
U0502	0	60	1	3.23	NA	NA	Class 2a	0.675169	High	-0.49	-0.09	0.39	-0.63	0.89	1.24	0.7	0.48	0.06	-0.96	-0.47	1.22	0.96	0.31	-1.26	-0.94	0.57	-0.82	-0.5	-0.58	-0.99	-1.02	-0.06	1.33	0.59	-0.94	-0.69	0.61	-0.88	0.45	-1.13	0.25	-0.46	1.21	-0.05	0.96	-0.72	-1.03	-1.28	-0.94
U0512	1	1.33	1	0.97	NA	NA	Class 2a	0.571125	Low	0.6	0.1	0.47	-0.04	0.82	0.01	0.72	0.68	0.08	-0.61	0.8	1.22	0.64	0.69	-1	-1.06	0.58	-0.95	-0.15	-0.42	-0.87	-1.03	0.92	1.15	0.26	-0.83	-0.1	0.77	-0.84	0.57	-0.85	0.52	-0.56	1.05	0.8	0.93	0.12	-0.88	-1.11	0.04
U0514	1	1.13	NA	NA	NA	NA	Class 2b	0.779692	High	-0.52	0.57	-0.62	0.13	1.31	-0.07	0.77	0.89	1.05	-0.7	0.06	1.28	1.18	0.29	-0.95	-0.77	-0.68	-0.97	0.66	0.02	-0.76	-0.06	0.54	1.11	0.23	-0.71	-0.95	-0.24	-0.75	0.39	-1.37	-0.17	-0.61	0.96	1.36	1.3	-0.72	-1.3	-1.28	-0.17
U0515	1	0.9	NA	NA	NA	NA	Class 2a	0.726608	Low	0.6	-0.78	-0.69	0.47	1.14	0.91	0.98	0.81	0.2	-0.65	-0.76	1.21	0.05	0.15	-1.17	-1.08	-0.52	-1.22	-0.44	0.72	0.54	-1.07	1.07	1.14	0.2	-0.88	0.73	1.37	-0.98	0.27	-1.19	0.52	-0.67	1	0.04	0.72	-0.57	-1.21	-1.33	-0.58
U0516	0	23	1	4.87	NA	NA	Class 2b	0.759441	High	0.04	-0.88	0.02	0.03	-0.35	-0.45	-0.59	-0.53	-0.04	-0.99	-0.08	-0.02	0.91	-0.62	-0.41	-0.7	0.14	-0.75	0.12	-0.48	-0.92	-0.41	0	0.88	0.74	-0.41	-0.59	-0.06	-0.89	-0.5	-0.06	-0.56	-0.74	0.19	-1.02	0.05	-0.47	-0.44	-0.11	-0.62
U0519	0	15.33	0	15.33	NA	NA	Class 3	-0.137708	High	0.08	-1.03	1.03	0.25	-0.9	-0.14	-0.78	-0.7	-0.7	-0.99	0.38	-0.85	-0.97	0.93	0.37	-0.6	0.93	-0.01	-0.71	-1.14	-1.08	0.43	1.23	-0.9	-0.3	0.07	0.66	-0.4	-0.58	0.6	0.91	0.58	0.53	-0.25	0.8	-1	1.04	1.08	1.12	0.64
U0531	0	60	1	30	NA	NA	Class 3	0.829197	Low	1.05	-0.21	-0.6	1.19	-0.58	0.03	-1.03	0.85	0.37	1.1	1.19	0.7	-0.78	-0.88	0.82	-1.32	0.02	-1.24	0.71	-0.88	-0.56	-0.37	1.36	-0.03	0.19	0.58	1.18	-1.15	-1.28	-0.19	1.05	0.54	-1.26	-1.12	0.69	-0.76	1.1	0.27	-0.7	1.04
U0534	0	44.3	NA	NA	NA	NA	Class 3	0.703249	Low	-0.68	-0.53	1.16	-0.85	-1.28	-0.12	-1.32	-1.17	-1.32	-1.22	0.5	-1.13	-1.06	1.16	0.68	0.73	1.22	1.21	-0.8	-0.96	-0.21	-0.83	0.64	-1.19	-0.47	0.82	0.32	0.66	0.74	0.13	1.29	-0.29	0.95	-0.28	-1.02	-1.36	0.27	1.41	1.08	0.02
U0535	0	44.37	0	44.37	NA	NA	Class 1	-0.00960699	Low	0.59	-0.56	0.52	-0.14	-1.27	0.94	-1.12	-0.73	-1.17	-0.72	0.14	-1.38	-1.37	1.08	1.07	0.68	0.97	0.95	-0.22	-0.92	0.27	0	1.14	-1.38	-0.51	1.09	1.2	0.62	0.75	0.17	1.38	-0.23	0.9	-1.11	0.61	-1.28	0.34	1.4	1.5	0.87
U0538	0	44.07	1	23.67	NA	NA	Class 2b	-0.188931	Low	-1.21	0.08	0.86	-1.15	0.53	-0.18	0.68	-0.73	-1.04	-1.42	-1.25	0.15	-0.06	1.23	-0.59	1.1	0.14	1	-0.99	0.15	1.01	0.59	-0.54	0.15	-0.25	0.73	-0.04	-0.5	1.06	-0.52	-0.84	-0.5	1.23	0.87	-0.8	0.8	0.12	-0.88	-0.12	-0.68
U0541	0	43.9	1	7.77	NA	NA	Class 1	0.602797	High	-1.17	-0.31	-0.07	-0.87	-0.8	-1.19	-0.89	-0.99	-1.1	-1.11	-1.01	-0.8	0.62	1.01	-0.05	0.95	-0.14	0.96	0.53	0.42	0.99	0.09	-0.99	0.23	0.22	0.84	-0.07	-0.72	1.05	-0.56	-0.23	-0.5	0.62	-0.52	-1.23	-0.87	-1.14	-0.1	0.8	-0.86
U0542	0	43.87	0	43.87	NA	NA	Class 1	0.557358	Low	-0.66	-0.46	0.57	-0.82	-0.89	-0.06	0.86	-0.7	-1.19	-1.18	-0.6	-0.13	-1.09	0.23	0.28	0.94	0.93	1.03	-1.24	-0.52	0.05	-0.45	-0.08	-0.98	0.58	0.74	0.27	0.94	0.85	-0.24	-0.11	-0.36	1.14	0.53	-0.86	-0.92	1	1.11	1.04	0.56
U0544	0	27.03	0	27.03	NA	NA	Class 2b	0.756459	High	-1.09	-0.71	0.91	-0.82	0.05	-1.13	-1.37	-0.85	0.05	-1.35	-0.79	-0.74	0.96	0.95	-0.57	-0.02	-0.09	0.84	0.52	-0.24	-0.22	-0.04	0.04	0.15	0.47	0.59	-1.04	-0.41	0.44	-0.2	-0.85	-0.58	0.01	-0.52	0.17	0.17	-0.22	0.57	1.05	-0.74
U0549	0	60	0	43.73	NA	NA	Class 1	0.747105	High	-1.17	-0.94	1.29	-1.16	-1.21	-1.27	-1.1	-1.28	-1.41	-1.46	-0.94	-1.28	-0.02	1.3	0.47	0.92	0.87	1.29	-0.57	-0.95	0.39	0.58	0.41	-1.12	-0.49	0.88	-0.75	-0.19	1.11	-0.34	0.74	-0.44	1.06	-0.07	-1.06	-1.08	-0.95	1.12	1.44	-0.9
U0550	0	43.67	NA	NA	NA	NA	Class 3	0.796093	Low	-0.45	0.71	0.73	-0.14	-0.04	1	-0.66	-0.6	-1.11	-0.4	0.68	-0.49	-0.93	1.04	0.93	0.99	0.85	1.08	-0.76	-0.83	-0.33	0.65	0.47	-1.18	-0.22	1.02	0.89	-1.31	0.63	0.51	0.98	0.19	1.01	-0.06	-0.18	-0.58	1.31	1.04	0.73	1.08
U0551	0	18.27	0	18.27	NA	NA	Class 3	0.780416	Low	-0.83	-0.52	0.97	-0.77	-0.05	0.86	0	-0.79	-1.1	-1.15	-0.55	0.64	-0.28	1.08	-0.58	0.74	0.9	0.86	-0.95	-0.67	0.05	0.39	0.63	-0.84	-0.19	0.67	0.65	-0.68	0.42	0.28	0	0.24	1.07	0.71	-0.01	-0.48	1.1	0.16	0.14	0.63
U0553	0	42.73	0	42.73	NA	NA	Class 2b	-0.151524	High	-0.46	0.49	0.84	-0.73	0.53	-0.02	0.59	-0.41	-0.93	-1.03	-0.62	1.09	0.2	0.8	-0.76	-0.48	0.94	0.05	-1.06	-0.18	0.32	-0.84	0.62	0.73	0.45	-0.05	-0.59	0.7	-0.38	0.36	-0.87	0.17	0.71	1	-0.74	0.57	0.84	-0.66	-0.77	0.59
U0555	0	19.57	1	12.53	NA	NA	Class 3	0.659201	Low	-0.96	0.4	1.34	-1.25	-1.31	-0.79	-1.22	-1.17	-1.43	-1.43	-0.82	-0.66	-1.27	1.33	0.62	0.9	1.37	1.39	-1.24	-0.97	0.52	-0.9	0.22	-1.27	-0.45	0.89	0.36	0.04	0.98	-0.4	1.01	-0.48	1.25	0.21	-1.02	-1.26	1.02	1.38	0.8	-0.02
U0556	0	42.73	1	1.17	NA	NA	Class 2b	0.69678	High	0.35	-0.05	-1.02	0.09	0.69	0.92	0.92	0.59	0.11	-0.15	-0.53	0.99	0.84	-0.78	-0.89	-0.83	-0.24	-1.05	-0.09	0.18	0.03	-0.74	-0.23	1.3	0.74	-0.28	0.07	0.3	-0.91	-0.58	-0.95	-0.51	-0.79	0.42	-0.74	0.85	-0.33	-1.08	-1.1	-0.1
U0558	0	42.47	1	19.2	NA	NA	Class 3	0.637337	Low	-1.02	-0.36	1.32	-1.3	-1.25	-0.29	-1.27	-1.23	-1.51	-1.46	-0.94	-0.59	-0.91	1.35	0	0.22	1.35	1.38	-1.22	-1.04	0.47	-1.15	-0.5	-0.86	-0.41	0.76	0.23	1.19	0.92	-0.42	0.69	-0.49	1.23	0.79	-1.2	-1.31	0.37	1.23	0.73	-0.24
U0559	0	60	0	25.8	NA	NA	Class 1	0.607105	High	-1.11	0.5	1.07	-1.27	-0.48	-0.96	-0.01	-1.03	-1.34	-1.29	-1.19	0.01	0.05	1.35	-0.04	1.04	0.85	1.35	-1.14	-0.67	0.35	-0.13	-1.12	-0.86	-0.4	0.57	-0.86	0.02	1.19	-0.45	-0.79	-0.6	1.27	1.13	-1.32	-0.9	-0.28	0.77	0.01	-0.87
U0560	0	60	1	13.2	NA	NA	Class 1	0.610656	Low	-1.25	-0.05	0.97	-1.31	-0.56	-1.01	-0.14	-1.06	-1.25	-1.39	-1.21	0.23	-0.14	1.29	-0.61	1.27	0.83	1.32	-1.08	-0.5	0.66	0.03	-0.9	-0.72	-0.35	0.8	-0.95	-0.77	1.16	-0.45	-0.99	-0.65	1.26	1	-1.21	-0.56	-0.21	0.43	-0.07	-0.82
U0562	0	60	NA	NA	NA	NA	Class 2b	0.653252	High	0.63	0.62	0.43	-0.53	0.03	0.07	0.7	-0.08	0.01	0.04	0.73	-0.48	-0.12	0.68	0.95	-0.08	0.61	0.83	-0.08	-0.73	-0.24	0.87	-0.14	-0.96	0.45	0.84	-0.54	-0.06	0.48	0.32	0.79	0.3	0.71	-0.01	0.1	-0.56	0.09	0.91	-0.1	0.66
U0566	0	37.77	NA	NA	NA	NA	Class 2b	0.554868	Low	0.24	-0.07	-0.92	0.21	0.02	0.14	-0.15	0.04	-0.09	0.85	0.17	-0.06	0.02	-0.79	0.08	-0.06	0.02	-0.12	0.06	-0.14	-0.21	0.03	0.18	0.18	0.45	-0.26	0.1	-0.93	-0.27	-0.4	0.14	-0.45	-0.16	-0.04	-0.05	0	0.12	0.18	0.14	0.21
U0570	0	16.83	NA	NA	NA	NA	Class 2b	0.756533	High	-0.86	-0.56	-0.6	-0.47	-0.59	-0.97	-1.3	-0.78	-0.67	-0.75	-0.66	-0.96	1.17	0.47	0.41	-0.16	-0.66	0.05	1.08	0.56	0.36	-0.02	-0.62	0.76	0.68	0.69	-0.75	-1.13	-0.07	-0.48	-0.41	-0.51	-0.83	-0.93	-0.69	0.18	-1.31	0.13	0.97	-0.87
U0573	0	40.67	0	40.67	NA	NA	Class 2b	0.0717592	High	-1.09	0.26	0.47	-0.78	0.15	-0.88	-0.06	-0.59	-0.78	-1.11	-0.7	0.67	0.75	0.76	-0.37	0.87	0.04	0.7	-0.52	0.55	0.59	-0.02	-0.84	0.13	0.6	0.52	-0.79	-1.04	0.62	-0.4	-0.78	-0.64	0.72	0.43	-0.66	-0.36	-0.62	-0.22	-0.3	-0.06
U0577	0	24.93	1	1.97	NA	NA	Class 2b	0.502969	High	-0.55	-0.85	-0.09	-0.49	0.07	-0.88	0.7	-0.69	0.18	-0.94	-0.69	-1.03	0.25	0.84	-0.39	-0.08	-0.36	-0.09	0.52	-0.1	0.46	0.69	0	0.5	0.48	-0.29	-0.83	0.94	0.54	-0.28	0.06	-0.2	-0.07	-0.03	-0.17	-0.55	-0.77	0.18	1.1	-0.85
U0580	1	2	1	1.43	NA	NA	Class 1	0.640735	Low	-0.78	-0.49	-0.54	-0.82	0.87	-0.93	1.14	-0.42	-0.8	-1.22	-0.69	0.64	0.03	1.09	-0.69	0.68	-0.57	0.54	-0.84	-0.36	0.77	0.76	-0.66	-0.1	0.23	0.49	-0.45	-0.22	0.75	-0.44	-1.03	-0.4	1.01	0.87	0.02	0.68	0.51	-1.03	-0.05	-0.5
U0583	0	60	0	41.3	NA	NA	Class 1	0.585484	Low	-0.86	0.04	0.14	-0.83	-1.04	-0.7	-1.01	-0.87	-1.21	-0.92	-0.73	-1.15	-0.67	1.01	0.82	1.03	0.73	1.07	-0.34	0.01	0.6	-0.41	-0.92	-1	0.48	0.92	0.83	-0.86	1.03	-0.24	0.94	-0.49	0.83	-0.76	-0.98	-1.08	0.33	1.08	1.23	0.64
U0584	0	60	0	38.5	NA	NA	Class 1	0.779549	Low	-1.01	0.98	-0.07	-0.47	-1.03	0.79	-1.12	-0.64	-1.01	0.47	-0.79	-1.28	-0.25	0.96	1.09	1.3	-0.84	1.17	0.97	1.28	1.22	0.59	-1.3	-1.11	-0.41	1.11	1.12	-1.07	1.36	-0.19	0.89	-0.46	0.61	-1.13	-1.01	-0.53	-0.75	1.03	1.29	0.61
U0585	1	42.77	0	40.87	NA	NA	Class 3	0.806171	Low	0.07	-0.45	-0.57	0.55	-0.7	-0.62	-1.31	-0.12	-0.75	-0.44	0.55	-1.12	0.47	0.66	0.76	-0.35	0.03	-0.14	0.89	-0.46	0.04	-0.11	0.63	-0.03	0.63	0.73	0.86	-1.3	-0.47	-0.18	1.16	-0.4	-0.76	-1.13	-0.97	-0.95	-0.23	0.78	1.15	0.63
U0587	0	60	0	24.13	NA	NA	Class 3	0.657789	Low	-0.06	0.61	1.01	-0.78	-1.13	1.02	0.76	-0.7	-1.33	-0.87	0.59	-0.59	-1.4	1.06	1.11	0.8	1.23	1.28	-1.28	-0.96	-0.29	0.87	0.58	-1.36	-0.28	0.99	1.05	-0.82	0.89	0.14	1.2	0.29	1.19	0.13	-0.93	-0.89	1.47	1.35	0.86	1.09
U0589	0	53.43	1	5.6	NA	NA	Class 3	0.716151	Low	1.22	0.63	-0.74	1	-0.8	1.35	-0.09	0.74	0.12	1.18	1.2	0.16	-1.11	-1.17	0.91	-1.11	0.65	-0.78	0.67	-0.81	-0.58	-0.19	1	-0.17	-0.25	0.16	1.16	0.37	-1.1	0.38	1.16	0.62	-0.85	-0.75	0.76	-0.77	0.41	0.96	-0.84	0.89
U0590	0	55.97	0	55.97	NA	NA	Class 2b	0.305	Low	-0.77	-1.09	1.09	-0.5	-1.13	-1.34	-1.39	-1.01	-0.66	-1.21	-0.57	-1.14	0.78	0.87	-0.96	-0.46	0.62	-0.03	1.01	-0.29	-1	-0.88	0.12	0.93	-0.34	-1.05	-0.62	0.88	0.16	0.57	0.85	0.46	-0.68	-0.14	-0.98	-1.12	-0.91	0.88	1.04	-1.02
U0598	0	33.1	0	33.1	NA	NA	Class 3	0.636627	High	0.82	-0.71	0.12	1.15	-0.64	-0.98	-1.16	0.52	1.07	0.94	1.1	-0.94	-0.05	-0.73	0.96	-1.03	-0.69	-0.99	0.96	-0.83	-0.57	0.97	1.29	-0.66	-0.3	0.57	0.91	-1.22	-0.87	-0.13	1.03	0.59	-1.21	-1.24	0.68	-0.87	-0.12	0.51	1.04	0.67
U0600	0	60	1	15.33	NA	NA	Class 2a	-0.157633	Low	0.77	0.11	0.69	0.77	-0.73	0.86	0.48	0.49	-0.2	0.53	1.09	-0.82	-1.15	0.49	1.06	0.47	0.64	-0.41	-0.26	-0.98	-0.34	1.11	1.05	-1.2	-0.29	0.88	1.13	-1.17	-0.53	0.4	1.3	0.51	0.3	-0.87	0.82	-0.69	1.42	0.94	0.91	1.19
U0603	0	27.23	1	15.17	NA	NA	Class 2a	0.772834	Low	0.79	1.2	-0.83	1.02	0.71	1.23	1.04	1.24	0.95	1.29	1.02	0.69	-0.7	-0.04	1.25	0.82	-1	-0.83	0.72	1.05	1.08	1.19	0.11	-0.99	-0.27	1.18	1.29	-1.38	0.68	-0.22	0.83	0.41	-0.04	-1.11	0.12	1.06	1.11	-0.57	-0.23	1.39
U0605	0	60	0	60	NA	NA	Class 1	0.601054	Low	-0.95	-0.96	0.96	-0.98	-1.27	-1.03	-1.06	-1.05	-1.15	-1.2	-0.79	-1.21	-1	1.18	-0.02	0.48	0.88	1.1	-0.41	-0.68	0.64	-0.53	0.26	-0.87	0.4	0.86	0.65	0.86	0.9	-0.55	0.92	-0.46	0.78	-0.72	-1.18	-1.28	-0.51	1.11	1.37	-0.78
U0606	0	60	1	3.83	NA	NA	Class 2b	-0.289065	High	-0.79	1	0.7	-0.73	-0.67	-0.91	0.86	-0.63	-1.04	-0.62	-0.59	0.61	0.5	-0.7	0.47	1.09	0.79	1.1	-0.67	-0.06	-0.34	-0.52	-1.16	-0.76	0.36	-0.33	-0.41	-0.28	0.75	-0.17	-0.1	-0.3	1.02	0.9	-1.01	0.56	0.55	-0.41	-0.23	-0.02
U0607	0	49.43	0	49.43	NA	NA	Class 2b	0.765045	High	-0.93	-0.03	0.91	-1.08	0.51	-1.17	-1.13	-0.9	-0.3	-1.14	-0.96	0.74	1.2	1.07	-0.82	-0.19	0.13	1.02	0.04	-0.54	-0.17	-0.88	-0.89	0.87	-0.25	-0.79	-1.3	-0.28	0.2	0.17	-1.06	-0.57	0.02	0.96	-0.06	0.28	-0.9	-0.34	-0.8	-1.01
U0608	0	41.53	1	13.57	NA	NA	Class 2b	-0.272227	High	-0.08	1.2	-0.88	-0.16	1.06	1.56	1.37	1.08	0.1	0.79	-0.61	1.13	0.08	0.63	0.08	0.93	-0.98	-0.51	-0.1	1.3	1.26	0.06	-1.17	0.56	-0.25	0.93	0.83	1.16	0.94	-0.22	-1.11	0.16	0.68	0.68	-0.23	1.35	-0.78	-1.12	-1	0.75
U0611	0	60	1	3.47	NA	NA	Class 2b	0.448434	High	-0.66	-0.17	0.5	-0.72	0.74	-0.73	1.01	-0.06	-0.45	-1.07	-0.73	0.2	0.5	0.95	-1.04	0.7	-0.49	0.03	-0.92	0.07	-0.17	-0.51	-0.82	0.72	0.33	-0.72	-0.89	1.28	0.68	0.22	-1.16	0.3	0.88	1.01	0.2	0.73	-0.35	-0.81	0.53	-0.84
U0612	0	60	1	31.2	NA	NA	Class 1	0.575467	Low	-0.66	0.96	-0.11	-0.53	0.47	-0.12	-0.67	0.52	-0.81	0.74	-0.76	-0.01	-0.11	0.81	0.89	1.07	-0.66	0.91	0.55	0.92	1.04	0.99	-1	-0.91	-0.24	1.04	0.79	-1.28	1.04	-0.36	-0.48	-0.45	0.73	-0.29	-1.15	0.72	-0.59	-0.12	0.15	0.61
U0613	0	17.5	0	17.5	NA	NA	Class 2b	0.780206	High	-0.02	0.59	-1.1	0.6	1.22	-1	0.02	0.82	1.11	1.15	-0.54	0.97	1.32	-0.64	-0.55	-0.8	-1.14	-0.74	0.95	0.84	0.32	0.06	-0.88	1.08	0.23	-0.56	-1.04	-0.64	-0.72	-0.19	-1.3	-0.35	-0.92	0.03	1.03	1.09	-1.02	-1.25	-1.15	-0.86
U0614	0	60	1	17.1	NA	NA	Class 3	0.825738	Low	1.22	-0.57	-0.55	1.21	-1.08	1.11	-1.12	0.67	1.05	1.31	1.25	-1.13	-1.21	-0.96	1.23	-0.88	0.11	-1.1	0.82	-0.71	-0.34	0.83	1.42	-1.17	-0.33	0.75	1.26	-1.33	-1.14	0.35	1.48	0.63	-1.07	-1.34	1.03	-1.02	1.05	1.2	1.09	1.23
U0615	0	60	0	60	NA	NA	Class 3	0.830711	Low	1.08	0.52	-0.07	0.81	-0.8	-0.64	-1.04	0.18	0.33	0.95	1.07	-0.6	-1.12	-0.32	0.94	-0.6	0.89	-0.12	-0.15	-0.84	-0.7	0.62	1.18	-1.06	-0.3	0.5	1.17	-1.15	-0.83	0.58	1.29	0.6	-0.48	-0.73	0.83	-1.04	1.38	1.07	0.62	1.13
U0623	1	26.43	1	26.43	NA	NA	Class 2a	0.693335	High	0.78	0.91	-0.79	-0.06	1.11	1.05	1.27	1.03	0.65	0.67	0.73	1.33	0.13	-1	-0.47	-0.93	-0.07	-0.69	-0.13	-0.05	-0.07	-0.92	-0.39	0.67	-0.22	-0.54	-0.15	1.11	-0.73	0.42	-1.07	0.32	0	0.98	0.63	1	-0.07	-0.85	-1.3	0.51
U0625	0	60	1	6.4	NA	NA	Class 2a	0.611199	High	0.9	0.8	-0.53	0.98	0.17	0.74	0.76	0.83	1.17	1.14	1.19	0.61	-0.81	-1.04	0.96	-0.66	-0.5	-0.63	-0.47	-0.33	-0.7	1.01	0.37	-0.97	-0.28	0.49	0.01	-0.13	-0.65	0.35	0.14	0.58	0.04	-0.79	1.12	0.64	1.23	0.84	0.4	1.03
U0627	1	1.4	1	1.4	NA	NA	Class 3	0.818516	Low	0.98	0.31	-0.69	1.28	-0.9	0.11	-1.14	0.48	0.34	1.34	1.1	-1.25	-0.59	-1.27	1.07	-0.59	-0.62	-0.81	1.14	0.26	-0.2	0.72	0.83	-0.85	0.33	0.46	1.1	-1.27	-0.83	0.28	1.35	0.53	-1.14	-1.34	0.62	-0.85	0	0.96	1.21	0.9
U0631	0	40.4	0	40.4	NA	NA	Class 3	0.824169	Low	0.84	-0.58	0.57	1.02	-0.95	-0.56	-0.63	0.28	0.26	0.69	1.03	-1.06	-0.81	0.03	0.85	-0.55	0.3	-0.86	0.25	-0.74	-0.84	0.84	1.05	-0.69	0.64	0.03	1.02	-1.28	-0.67	0.36	1.36	0.56	-0.8	-1	-0.26	-0.9	1.08	0.97	1.16	1.04
U0635	0	40.9	1	8.83	NA	NA	Class 3	0.826549	Low	0.97	0.39	-0.26	1.14	-0.83	1.08	-1.01	0.61	1.18	1.2	1.2	-0.91	-0.92	-0.91	1.07	-0.97	0.18	-0.84	0.97	-0.91	-0.91	0.69	1.1	-0.88	0.18	0.15	1.19	-1.26	-0.98	0.4	1.3	0.58	-1.11	-1.16	0.3	-0.78	0.86	0.94	0.52	0.98
U0638	0	60	1	4.53	0	55	Class 3	0.726273	Low	0.85	-0.97	0.06	0.7	-1.04	-0.03	-1.2	-0.62	0	0.6	0.69	-1.08	-1.15	-0.18	0.5	-0.59	0.75	-0.12	-0.12	-0.59	-0.5	-0.11	1.22	-0.9	0.28	0.19	1.02	-0.92	-0.79	0.45	1.22	0.51	-0.6	-1.02	0.53	-1.11	0.9	1.18	1.27	0.58
U0641	0	51.27	1	4.87	NA	NA	Class 1	0.839722	High	-0.95	0.81	-0.54	0.13	-0.7	-0.19	-0.79	-0.04	-0.26	0.64	-0.75	-1.31	0.5	0.73	1.12	1.25	-1.13	0.97	1.25	1.33	1.27	1.03	-1.16	-0.99	-0.48	1.11	0.01	-1.03	1.34	-0.4	0.75	-0.52	0.1	-1.18	-0.82	0.6	-1.2	0.65	1.32	0.05
U0642	0	44.1	0	44.1	NA	NA	Class 1	0.640209	Low	0.86	-0.68	-0.61	1.03	-0.8	0.1	-0.91	0.44	0.69	1.15	0.72	-1.33	-0.73	-0.58	0.71	0.11	-0.86	-0.77	0.95	0.83	0.41	0.72	0.81	-0.84	-0.27	-0.54	0.05	-0.67	-0.34	0.41	1.05	0.54	-0.76	-1.19	0.23	-0.82	-0.83	0.98	1.28	0.08
U0643	0	60	1	39.93	NA	NA	Class 2b	0.774481	High	-0.05	0.4	0.95	0.41	-0.66	-0.26	-1.24	-0.43	0.82	-0.38	0.81	-0.57	1	-0.45	0.1	-0.86	-0.04	-0.43	1.05	-0.78	-0.95	-0.72	0.36	0.1	-0.46	-0.31	-0.87	0.23	-0.68	0.53	0.1	0.29	-1.01	-0.56	0.95	-0.06	-1.01	0.07	-0.2	-0.11
U0645	1	3.07	1	3.07	NA	NA	Class 2a	0.742049	Low	0.98	0.61	-0.61	0.67	1.2	1.34	1.29	1.14	1.03	0.96	0.82	1.31	0.56	-0.01	-0.91	-1.03	-0.38	-1.25	-0.68	0.01	-0.98	-0.52	0.77	0.93	0.3	-0.83	-0.59	0.94	-0.9	0.35	-1.06	0.6	-0.02	0.9	1.08	1.06	0.92	-1.01	-1.28	0.79
U0646	0	60	1	5.33	NA	NA	Class 2a	0.47905	Low	1.13	-0.84	-0.79	1.01	0.79	0.61	0.87	0.87	0.91	1.13	0.94	-0.72	-0.8	0.12	0.66	-0.79	-0.84	-0.94	0.43	-0.66	-0.18	1.21	1.14	-0.69	0.17	0.49	0.74	-0.76	-0.71	0.42	0.86	0.55	-0.8	-0.86	1.25	-0.6	1.01	-0.29	0.27	0.85
U0648	0	58.4	0	58.4	NA	NA	Class 3	0.830181	Low	1.07	-0.7	-0.66	1.11	-0.68	0.73	-0.08	0.81	0.93	1.23	1.09	-0.67	-0.81	-0.81	0.96	-0.85	-0.47	-0.96	0.11	-0.62	-0.79	0.85	1.15	-0.85	-0.17	0.41	1.12	-1.22	-1	0.21	1.2	0.64	-1.02	-1.15	0.25	-0.84	0.92	0.85	0.48	0.99
U0653	1	0.97	1	0.97	NA	NA	Class 3	0.821936	Low	-0.6	0.78	1.1	-0.62	-1.03	-0.99	-1.28	-0.77	-0.71	-0.08	0.18	0.68	-0.82	0.7	0.55	0.54	1.14	1.07	-0.9	-0.51	-0.9	-0.91	-0.77	-0.91	-0.37	0.39	0.19	-0.8	0.56	0.38	0.79	-0.29	0.18	0.07	-0.81	-0.88	1.11	1.1	-0.84	0.6
U0654	0	60	1	6.07	NA	NA	Class 1	0.666892	High	-0.42	-0.73	0.72	-0.64	-0.49	-0.96	0.68	-0.77	-0.88	-0.83	-0.47	-0.69	-0.18	1.02	0.45	-0.04	0.49	0.83	-0.81	-0.67	0.66	0.84	0.03	-0.71	0.22	0.37	-0.18	0.78	0.58	-0.42	0.55	0.18	0.83	0.4	-0.05	-0.53	0.11	-0.16	1.04	-0.64
U0655	0	60	1	5.13	NA	NA	Class 3	0.65284	Low	0.15	0.85	0.76	-0.57	-0.78	0.21	0.81	0.46	-0.75	-0.01	0.59	-0.03	-1.32	0.8	1.19	0.83	0.95	1.09	-1.18	-0.64	0.54	0.88	-0.04	-1.26	-0.26	1.06	1.09	-0.88	0.99	-0.42	1.08	0.14	0.93	-0.13	-0.81	-0.97	1.32	1.1	0.91	1.03
U0657	0	60	1	8.63	NA	NA	Class 3	0.63784	Low	0.01	0.08	0.61	-0.6	-1.13	0.77	-0.91	-0.88	-0.92	0.37	-0.53	-1.31	-1.01	-0.01	1.03	1.1	0.68	1.23	-0.15	-0.08	0.9	0.84	-0.28	-1.26	-0.47	0.74	0.8	-0.83	0.83	-0.31	1.29	-0.16	0.87	-0.86	-0.68	-1.19	0.13	1.21	1.43	0.52
U0659	1	14.83	1	4.57	1	5	Class 2b	0.413041	High	0.06	0.64	-0.91	-0.08	1.03	-1.02	0.77	0.69	0.27	0.71	-0.7	0.9	0.79	0.48	-0.49	0.48	-0.78	-0.51	-0.03	0.88	0.75	0.7	-0.67	0.66	0.35	0	-0.58	-0.3	-0.42	0.3	-1.02	0.23	0.01	0.68	0.93	1.17	-0.3	-1.22	-0.8	-0.13
U0666	0	60	1	6.6	NA	NA	Class 3	0.82127	Low	0.03	0.8	-0.13	0.07	-0.91	1.1	-0.77	-0.06	-0.16	0.81	0.12	-0.89	-1.18	-0.78	0.97	1.02	0.67	0.86	-0.2	-0.42	-0.57	0.79	-0.66	-1.31	-0.25	0.62	0.39	-0.95	-0.15	0.17	1.08	-0.22	0.21	-0.84	0.5	-0.15	0.85	1.13	0.93	0.34
U0670	0	60	0	60	NA	NA	Class 2a	0.767685	High	0.69	0.64	-0.48	0.51	0.85	1.05	1.25	0.92	1.1	0.67	0.97	0.93	-0.56	-0.59	-0.49	-0.49	-0.08	-0.84	-0.81	0.37	-0.21	0.43	0.63	-0.03	0.35	-0.17	0.02	0.93	-0.55	-0.18	-0.71	0.52	0.45	0.48	0.76	0.74	1.03	0.1	-0.94	0.94
U0696	1	14.57	NA	NA	NA	NA	Class 2a	0.667404	Low	-0.82	0.58	0.97	-1.25	0.75	0.99	1.32	-0.5	-1.13	-1.37	-0.85	1.3	-1.04	1.28	-1.03	0.58	1.24	0.97	-1.39	-0.85	-0.63	-1.17	-0.48	-0.18	-0.3	0.04	-0.03	1.08	0.6	0.35	-1.09	-0.18	1.36	1.4	-0.77	-0.02	1.15	-0.16	-1.17	-0.03
U0706	1	1.87	NA	NA	NA	NA	Class 2a	0.802659	Low	0.8	-0.27	0.19	0.57	0.71	0.43	0.92	0.62	0.21	-0.06	0.64	0.94	-0.08	-0.62	-0.73	-1.05	0.14	-1.11	-0.71	-0.13	-0.68	-0.36	1	0.95	0.73	-0.69	0.06	1	-1.11	-0.21	-0.67	0.42	-0.63	0.66	0.82	0.73	0.4	-0.8	-1.09	0.07
U0709	1	3.6	NA	NA	NA	NA	Class 2a	0.718101	Low	-0.03	0.14	-0.43	-0.65	1.11	1.08	1.26	0.76	-0.09	-0.79	-0.65	1.35	0.13	0.48	-1.28	-0.55	0.48	-0.93	-0.9	0.27	-0.68	-0.8	-0.38	1.05	0.45	-0.9	-0.68	1.26	-0.76	0.36	-1.3	0.3	0.58	1.26	0.97	0.98	0.22	-1.15	-1.3	-0.13
U0754	0	60	1	12.3	NA	NA	Class 2b	0.737498	High	-1.36	-1.14	1.26	-1.31	-0.68	-1.42	0.14	-1.35	-1.39	-1.56	-1.32	-0.97	0.95	1.29	-1.14	0.93	0.22	1.13	-0.26	-0.42	0.56	-0.6	-0.82	0.87	-0.43	-0.62	-1.24	1.25	1.18	-0.56	-1	-0.61	1.03	1.06	-1.36	-0.65	-0.91	-0.2	1.21	-1.35
U0765	0	59.27	1	20.83	NA	NA	Class 2b	0.695323	High	0.55	-0.51	1.01	0.65	-0.97	-0.78	-1.33	-0.67	0.6	-0.4	0.81	-0.8	0.3	0.2	-0.47	-0.73	0.7	-0.65	0.9	-0.61	-1.06	-0.98	0.2	0.38	-0.35	-1.02	-0.7	0.41	-0.72	0.62	1.16	0.58	-0.98	-0.54	-0.69	-0.99	-0.08	1.02	-0.49	-0.73
U0766	0	60	NA	NA	NA	NA	Class 2a	0.739919	Low	0.73	-0.95	0.73	0.59	-0.16	-0.9	0.8	0.59	-0.2	0.07	0.94	0.78	-1.1	0.53	0.59	-0.89	0.69	-0.67	-0.9	-1.17	-0.62	0.77	1.32	-0.8	-0.3	0.28	0.93	-0.69	-0.78	0.36	0.67	0.65	0.29	-0.06	0.88	-0.86	1.33	0.55	0.01	0.97
U0768	0	60	1	40.83	NA	NA	Class 2a	0.643356	High	-0.97	0.62	1.13	-1.2	0.59	1.13	0.8	-0.76	-1.27	-1.38	-0.98	1.19	-0.17	1.29	-0.94	0.85	1.07	1.09	-1.11	-0.65	-0.11	-0.95	-0.78	-0.19	-0.26	-0.37	-0.57	0.7	0.73	0.29	-1.01	-0.17	1.29	1.31	-0.92	0.54	0.95	-0.17	-0.93	-0.64
U0772	0	60	1	26.6	NA	NA	Class 3	0.281915	Low	0.99	-1.03	-0.17	0.75	-1.03	0.92	0.1	-0.41	-0.17	0.74	0.91	-0.93	-1.06	-0.51	0.53	-0.9	0.57	-0.8	-0.05	-0.82	-0.77	-0.79	1.18	-0.31	-0.4	0	0.92	1.03	-0.81	0.5	0.98	0.65	-0.73	-0.69	0.75	-0.89	0.11	1.15	0.33	0.49
U0777	0	60	1	9.1	NA	NA	Class 2a	0.655532	Low	-0.68	0.89	0.72	-0.73	0.84	1.16	1.1	0.6	-0.57	-0.73	-0.63	1.2	-0.09	0.79	-0.16	0.94	0.57	-0.37	-0.94	0.27	0.31	-0.47	-0.47	-0.15	-0.33	0.14	0.18	-0.33	0.66	0.19	-0.93	-0.22	0.86	0.95	-1.11	0.87	1.03	-0.84	-1.12	0.78
U0779	0	55.07	0	40.43	NA	NA	Class 2a	0.578306	High	-1.18	0.35	1.06	-1.3	-0.01	-0.99	0.6	-0.78	-1.29	-1.33	-1.06	0.78	-0.53	1.31	-0.67	0.7	0.98	1.16	-1.2	-0.62	0.45	-0.8	-0.81	-0.58	-0.28	0.55	-0.9	0.85	1.09	-0.57	-1.08	-0.62	1.13	1.08	-1.14	-0.46	-0.1	0.71	-0.06	-0.87
U0794	0	60	0	51.17	NA	NA	Class 3	0.823906	High	0.1	-0.49	0.67	0.69	-1.24	-0.02	-1.24	-0.69	-0.85	0.55	0.85	-1.26	-0.89	0.63	1	0.53	0.43	-0.16	0.79	0.21	0.01	0.03	0.79	-1.02	-0.46	0.86	0.91	0.95	0.62	0.28	1.3	0.21	-0.72	-1.05	-0.74	-1.1	-0.67	1.29	0.96	0.57
U0796	NA	NA	NA	NA	NA	NA	Class 2a	0.706489	High	-0.7	0.47	-0.86	0	1.3	0.79	0.97	0.79	0.75	-0.47	-0.81	1.22	1.4	0.13	-1.2	-0.65	-0.96	-1.06	0.44	0.82	-0.34	-0.9	-0.71	1.43	0.27	-0.79	-0.91	1.21	-0.49	0.25	-1.45	-0.27	-0.75	1.04	0.77	1.25	-1.18	-1.42	-1.32	-0.96
U0832	0	10.87	1	7.67	NA	NA	Class 2b	0.0432086	High	-1.08	-0.05	0.8	-0.96	-0.45	-0.86	0.12	-0.74	-1.19	-1.35	-0.82	0.75	0.15	0.79	-0.42	0.69	0.76	0.65	-0.85	-0.11	0.3	-0.15	-0.38	0.66	0.7	0.71	-0.15	-0.89	0.07	-0.65	-0.75	-0.69	0.64	0.82	-1.16	0.02	-0.13	-0.43	-0.6	-0.52
U0839	0	18.43	0	18.43	NA	NA	Class 2b	0.12533	High	-0.02	0.79	0.01	-0.73	1.09	-0.76	0.97	-0.01	0.05	-0.04	-0.83	0.51	0.51	0.9	-0.01	1.09	-0.64	0.94	-0.49	0.85	1.08	0.89	-1.15	-0.69	0.32	0.46	-0.88	-0.9	0.89	-0.24	-0.9	-0.58	1.04	0.66	0.28	0.62	-0.14	-0.75	-0.08	-0.47
U0844	0	60	1	13.3	NA	NA	Class 2a	0.653517	Low	-0.9	-0.53	0.89	-1.17	0.8	-0.86	1.23	-0.61	-0.17	-1.32	-1.05	0.95	-0.75	1.14	-1.01	0.93	0.7	0.95	-1.19	0.15	0.25	-0.54	-0.45	-0.21	-0.33	-0.15	-0.81	0.22	0.83	-0.19	-1.17	-0.17	1.3	1.18	0.66	0.03	0.75	-0.38	-0.36	-0.78
U0847	0	60	0	32.63	NA	NA	Class 1	0.822525	High	-1.37	-0.73	1.33	-1.32	-0.91	-0.98	-0.96	-1.27	-1.35	-1.56	-1.27	-0.76	0.13	1.33	-0.8	1.22	0.83	1.28	-0.88	0.08	0.75	-0.85	-0.78	-0.74	-0.4	0.45	-1.1	0.79	1.23	-0.58	-0.65	-0.62	1.26	0.75	-1.44	-0.82	-0.82	0.86	0.86	-1.06
U0850	0	60	1	1.83	NA	NA	Class 2b	-0.0423512	Low	-0.91	-0.66	0.99	-0.77	-0.78	-1.12	-0.89	-0.88	-0.82	-1.17	-0.67	0.43	-0.31	1.03	-0.5	0.15	0.77	0.17	-0.88	-0.36	0.23	0.11	0.65	0.56	0.6	0.62	0.59	-0.76	0.06	-0.53	-0.44	-0.48	0.43	0.45	-1.04	-0.82	0.82	0.14	0.46	-0.06
U0855	0	60	0	18.6	NA	NA	Class 2b	0.751098	High	-1.29	-0.93	1.22	-1.18	-0.85	-1.4	-1.4	-1.28	-0.91	-1.43	-1.25	-1.17	1.28	1.17	-1.18	0.11	0.16	1.01	0.78	-0.07	-0.84	-1.23	-1.09	1.03	-0.41	-1.01	-1.39	1.1	1.01	0.32	-0.74	-0.54	-0.05	0.73	-1.16	-0.71	-1.26	0.14	1.07	-1.41
U0856	0	60	0	36.7	NA	NA	Class 2b	0.758642	High	-1.21	-0.9	1.27	-1.04	-0.84	-1.28	-1.53	-1.21	-0.13	-1.35	-1	-1.02	1.11	1.14	-0.78	-0.01	0.14	1.06	0.77	-0.24	-0.42	-0.99	0.05	0.66	-0.45	-0.17	-0.79	-0.18	0.72	-0.16	-0.62	-0.51	-0.56	-0.53	-0.95	-0.09	-1.15	0.59	1.07	-1.13
U0867	0	51.5	1	33.73	NA	NA	Class 2a	0.663808	High	0.04	0.54	-0.23	-1	1.04	-0.34	1.21	0.5	-0.04	-0.89	-0.83	0.97	-0.7	0.81	-0.61	0.55	0.54	0.71	-1.21	-0.43	0.01	-0.6	-0.96	-0.54	-0.24	-0.1	-1.03	1.12	0.55	-0.2	-1.09	-0.23	1.07	1.04	1.05	0.77	0.14	-0.16	-0.86	-0.64
U0870	0	49.23	0	49.23	NA	NA	Class 3	0.170638	High	-0.61	-0.93	0.99	-0.94	-1.04	0.27	0.02	-1.01	-0.41	-1.27	-0.83	-0.91	-1	1.08	-0.47	0	0.89	0.98	-0.95	-0.29	0.04	-0.98	0.44	-0.81	-0.45	0.03	-0.22	1.38	0.74	-0.2	0.66	0.15	0.88	0.49	-0.66	-0.93	-0.7	1.23	0.96	-1.02
U0903	0	15.57	0	15.57	NA	NA	Class 3	0.812602	Low	0.85	-0.54	-0.32	0.45	-1.05	0.17	-1.28	-0.74	-0.95	0.83	0.52	-1.08	-1.07	-0.68	0.85	-0.09	0.85	0.83	-0.23	-0.59	0.04	-0.12	0.81	-1.11	-0.35	0.57	0.81	-1.13	-0.4	0.19	1.16	-0.13	0.09	-1.02	0.01	-1	0.19	1.17	1.11	0.68
U0904	0	34.13	0	34.13	NA	NA	Class 1	0.875757	Low	0.08	0.06	-0.05	-0.48	-0.93	-0.71	1.12	-0.56	-0.67	0.12	0.46	-1.02	-1.21	-0.76	0.79	1.06	0.68	0.95	-0.84	0.1	0.08	0.73	-0.75	-1.19	-0.44	0.58	0.81	1.21	0.94	0.23	0.94	0.31	1.09	-0.08	-0.02	-1.01	0.88	0.97	1.01	0.67
U0905	0	25.97	0	25.97	NA	NA	Class 2b	0.449512	High	-0.91	1.09	-0.51	-0.85	0.79	-1.29	0.7	0.04	-0.14	-0.12	-0.85	0.96	0.88	-0.62	-0.6	0.87	-0.08	0.78	-0.61	0.69	0.55	-0.53	-1.34	0.49	-0.2	-0.44	-0.73	-0.4	0.92	-0.15	-1.14	-0.41	0.81	1.03	-0.73	0.69	-0.12	-1.07	-1.1	-0.54
U0907	0	57.23	0	57.23	NA	NA	Class 2b	0.776484	High	-0.91	1.1	-0.74	-0.75	1.22	-0.91	0.94	0.65	0.29	-0.03	-0.9	1.34	1.27	-0.66	-1.02	-0.07	-0.32	0.42	0.61	0.77	0.32	-0.63	-1.21	1.11	0.2	-0.74	-0.95	0.74	0.43	0.25	-1.49	-0.34	0.05	1.2	0.97	1.28	-0.9	-1.38	-1.41	-0.86
U0909	0	60	1	4.67	NA	NA	Class 2b	0.76348	High	-0.98	0.72	0.39	-0.6	0.06	-1.15	-0.93	-0.4	0.06	-0.48	-0.81	0.84	1.14	-0.76	0.09	-0.21	-0.4	0.8	0.65	0.65	0.59	-0.6	-0.91	0.73	-0.29	-0.03	-0.32	-0.64	0.08	-0.25	-1.02	-0.33	-0.31	0	0.74	0.94	-1.19	-0.85	-0.91	-0.9
U0910	0	51.53	0	51.53	NA	NA	Class 2a	-0.36673	Low	0.12	1.09	0.7	-0.49	-0.73	0.44	0.14	0	-1.01	0.09	0.12	0.9	-0.98	-0.64	0.69	0.59	1.09	0.97	-0.76	0.35	-0.05	-0.88	-1.02	-0.78	0.57	0.68	0.83	0.18	0.52	0.17	0.2	-0.24	0.81	0.75	-0.6	-0.03	0.6	0.74	-0.9	0.91
U0912	0	42.87	0	42.87	NA	NA	Class 3	0.825248	Low	0.82	1.03	-0.82	0.69	-0.53	0.14	-0.88	0.64	-0.61	0.81	0.86	0.54	-0.5	-0.43	1.05	0.61	0.54	0.72	0.06	-0.39	-0.02	0.61	-0.13	-0.85	0.31	0.85	1.15	-1.07	-0.21	0.47	1.08	0.24	-0.41	-0.73	-0.14	-0.46	0.6	0.67	-0.07	1.16
U0913	0	60	1	13.1	NA	NA	Class 2b	0.534964	High	0.4	-0.12	-0.99	0.88	0.59	-0.85	0.85	0.72	0.44	0.94	0.09	0.34	0.78	-1.11	0.03	-0.56	-1.02	-0.95	0.7	0.3	0.17	0.82	-0.2	0.77	0.74	0.05	0.39	-0.87	-0.75	-0.49	-0.44	-0.3	-0.89	-0.76	0.52	0.72	-0.28	-1.05	-0.02	0.5
U0915	0	60	0	45.5	NA	NA	Class 1	0.526289	Low	-0.64	-0.17	-0.21	0.05	-1.04	0.68	-0.91	-0.71	-0.84	0.55	-0.52	-1.26	-0.76	-0.97	0.16	0.8	-0.08	0.76	0.26	0.12	0.26	-0.09	-0.57	-0.87	-0.35	-0.07	0.85	0.56	0.69	-0.22	0.95	-0.2	0.4	-0.91	-0.86	-1.02	-0.68	0.91	1.21	-0.54
U0918	0	60	0	48	NA	NA	Class 3	0.319221	Low	1.23	-0.89	-1.1	1.18	-0.63	1.05	-0.22	0.64	0.82	1.4	1	-1.12	-0.36	-1.07	0.92	-1.16	-0.83	-1.17	1.09	-0.4	0.24	0.5	1.19	0.02	-0.29	-0.01	0.93	0.25	-1.08	0.17	1.26	0.59	-1.2	-1.28	0.7	-0.9	-0.67	0.92	0.94	0.6
U0928	0	60	1	24.4	NA	NA	Class 3	0.826196	Low	0.6	0.43	0.91	-0.4	-1.18	-0.76	-1.19	-0.99	-0.87	0.56	0.63	-1.04	-0.95	0.58	0.68	0.5	0.99	1.13	-0.72	-0.41	-0.5	-0.47	-0.07	-1.12	-0.32	0.02	0.19	0.43	-0.01	0.48	1.18	0.16	0.76	-0.23	-0.75	-1.2	0.4	1.3	0.84	-0.05
U0932	0	60	1	6.23	NA	NA	Class 2b	0.764955	High	0.59	-0.19	0.15	0.79	0.59	-0.88	-0.88	0.64	0.92	0.6	0.69	0.79	1.04	-0.2	-0.55	-0.95	-0.15	-1.1	0.66	-0.63	-0.98	0.05	0.99	0.92	0.59	-0.74	-0.58	-1.21	-1.06	0.49	-0.56	0.44	-1.02	-0.02	1	0.78	-0.36	-0.9	-0.87	0.48
U0952	0	38.1	1	9.67	NA	NA	Class 2b	0.783596	High	-0.65	0.58	0.09	-0.66	1.07	-1.05	-0.11	-0.42	0.21	0.53	-0.93	0.96	1.48	0.4	-1	-0.3	-0.69	-0.12	0.33	0.66	0.65	-0.62	-0.92	1.16	0.19	-0.86	-1.2	0.48	-0.44	-0.13	-1.31	-0.51	-0.17	0.97	-0.67	0.87	-1.31	-1.24	-1.12	-1
U0954	0	60	1	57.07	NA	NA	Class 2b	0.760776	High	-0.56	-0.54	0.6	0.04	0.63	-1.34	-1.29	-0.72	0.29	0.6	-0.12	-0.68	1.35	0.06	-0.08	-0.83	-0.71	0	1.06	0.4	0.09	0	-0.31	1.16	0.39	-0.78	-0.93	-0.87	-0.6	-0.16	-0.65	-0.25	-0.94	-0.42	-0.02	0.67	-1.37	-0.77	-0.05	-1.1
U0965	0	60	1	9.57	NA	NA	Class 3	0.82939	Low	1.04	-0.75	-0.73	1.15	-0.28	0.76	0.06	0.79	0.51	1.15	1.1	-0.36	-0.61	-0.97	0.97	-0.91	-0.34	-1.21	0.72	-0.2	-0.02	0.94	1.25	0.25	0.69	0.29	1.09	-1.27	-1.09	-0.43	1.1	0.39	-1.07	-1.14	0.03	-0.42	0.58	0.13	0.46	1
U0972	0	60	1	18.5	NA	NA	Class 2b	-0.115144	High	0.66	-0.14	-0.66	0.7	0.51	-0.71	0.62	-0.06	-0.15	1.02	0.52	-0.57	-0.38	0.13	0.68	0.48	-0.68	0.4	-0.02	0.36	0.54	1.07	0.05	-0.67	0.55	0.11	0.57	-0.94	-0.2	0.27	-0.04	0.32	-0.42	-0.56	0.36	-0.03	0.69	-0.56	0.17	0.58
U0973	0	60	1	16.97	NA	NA	Class 2b	0.707696	High	0.45	-0.8	-0.77	0.68	-0.66	-0.92	-0.9	-0.64	-0.12	0.95	-0.42	-1.21	0.75	-0.73	0.01	-0.48	-0.84	-0.55	1.16	0.72	0.33	-0.35	-0.66	0.41	0.64	-0.84	-0.76	0.45	-0.51	-0.23	0.8	-0.29	-1.01	-0.97	-1.01	-0.67	-1.24	0.58	0.9	-0.88
U0976	0	60	1	8.87	NA	NA	Class 3	0.593075	Low	-0.41	-0.97	0.96	0.7	-1.2	0.86	-1.34	-0.77	-0.09	-0.53	0.75	-1.24	-0.78	0.27	0.76	-0.5	0.54	-0.36	0.79	-0.92	-0.88	0	1.18	-1.09	-0.44	0.33	0.88	-0.85	-0.59	0.46	1.19	0.53	-0.73	-1.09	0.7	-1.04	0	1.27	1.28	0.59
U0977	0	60	1	8.63	NA	NA	Class 2b	0.718523	High	0.67	-0.86	-0.48	0.93	0.7	-0.04	-0.5	0.7	1.16	0.78	0.88	0.09	0.51	-0.77	0.37	-1.27	-0.81	-1.12	1.11	-0.71	-0.69	0.43	1.06	1.01	-0.22	-0.59	-0.24	0.32	-1	0.25	-0.1	0.59	-1.18	-0.64	0.89	0.73	-0.44	-0.33	-0.48	-0.13
U0986	0	51.2	0	51.2	NA	NA	Class 1	0.772785	High	-0.66	-1.06	0.98	-0.56	-0.81	-0.38	-0.96	-0.94	0.39	-1.12	-0.1	-1.25	0.17	0.8	-0.82	0.54	0.55	-0.02	0.74	-0.8	-1.07	-0.6	0.57	-0.56	0.44	-0.86	-1.09	0.18	0.16	0.52	0.7	-0.23	-0.01	-0.51	-0.63	-0.99	-1	0.99	1.25	-0.86
U0993	1	44.47	1	3.17	NA	NA	Class 2b	0.328711	Low	0.51	0.45	-0.05	-0.04	0.78	-1.12	-0.78	-0.04	0.19	-0.52	0.51	0.92	0.03	-0.07	-0.51	-0.53	0.5	0.61	-0.51	-0.77	-0.3	-0.62	0.71	-0.1	0.18	-0.4	-0.03	0.27	-0.68	0.53	-0.68	0.29	-0.01	0.21	1.07	-0.54	0.89	-0.36	-0.85	0.52
U0998	0	60	1	5.13	NA	NA	Class 2b	0.715402	High	0.53	-0.56	-0.74	0.43	0.79	-0.92	0.15	0.42	0.58	0.79	-0.61	-0.66	1.02	-0.66	-0.68	-0.55	-0.85	-0.55	0.96	0.66	0.18	0.55	-0.81	1.05	0.4	-1.04	-0.92	0.85	-0.46	0.2	-0.66	0.25	-0.39	0.21	0.47	0.68	-1.08	-0.86	-0.45	-0.94
U1002	0	49.67	0	49.67	NA	NA	Class 2b	0.280064	High	-0.45	-1.15	0.27	0.54	-0.8	-1.28	-1.21	-0.71	0.53	-0.47	0.08	-1.12	0.68	0.17	-0.61	-0.69	-0.44	-0.75	1.02	-0.03	-0.76	-0.45	0.84	0.83	0.7	-0.82	-0.49	-0.5	-0.62	-0.3	0.78	0.31	-0.95	-0.86	-0.57	-0.92	-0.95	0.66	1.01	-0.77
U1005	0	60	1	10.9	NA	NA	Class 3	0.597904	Low	0.63	0.6	-1.09	0.71	-0.64	0.74	-1.1	0	-0.45	1.17	-0.59	-1.2	-0.2	0.11	1.19	0.95	-0.88	0.53	0.93	1	1.09	0.83	-0.62	-0.84	0.62	0.96	0.91	-1.19	0.59	-0.4	0.93	-0.48	-0.66	-1.32	0.15	-0.18	-1.05	0.63	1.12	0.02
U1006	0	14.93	1	14.93	NA	NA	Class 2a	0.664611	Low	-0.74	-0.66	0.83	-1.16	0.6	-0.79	0.96	-0.69	-0.27	-1.38	-0.92	0.96	-0.74	1.04	-1.11	0.1	1.09	0.82	-1.4	-0.53	-0.13	-1.08	-0.55	0.06	-0.25	-0.73	-0.21	1.13	0.6	-0.17	-1.03	-0.37	1.15	1.26	-0.62	-0.72	1.07	-0.05	-0.78	0
U1011	0	60	1	4.77	0	60	Class 2b	-0.00498729	High	-0.98	-0.53	1.15	-1.08	-0.52	-0.82	-0.01	-0.81	-1.17	-1.35	-0.91	0.27	-0.07	1.11	-0.76	0.45	0.83	0.62	-0.91	-0.58	0.62	-0.78	0.52	-0.11	-0.31	0.09	0	-0.39	0.53	-0.23	-0.67	-0.22	0.86	0.85	-0.88	0.43	-0.02	-0.57	-0.83	-0.93
U1018	0	60	0	60	NA	NA	Class 1	-0.334003	Low	0.84	-0.9	0.85	0.84	-1.27	0	-1.2	-0.05	0.75	0.02	0.97	-1.21	-1.14	0.21	0.81	-0.75	0.65	-0.65	0.04	-0.99	-0.77	0.2	1.25	-1.09	-0.36	0.42	1.06	-0.98	-0.75	0.47	1.38	0.58	-0.66	-1.12	0.06	-1.21	0.95	1.25	1.32	0.85
U1019	0	60	1	3.93	NA	NA	Class 1	0.878214	Low	-0.53	-0.92	1.06	-0.89	-0.03	0.15	1.28	-0.82	-0.93	-1.34	-0.14	-0.03	-0.94	1.17	-0.83	0.08	0.92	0.83	-1.16	-1.03	-0.81	0.48	0.5	-0.8	-0.37	-0.06	-0.16	1.06	0.71	0.38	-0.57	0.28	1.24	1.18	-0.64	-1.03	1.21	0.7	0.65	0
U1020	0	31.53	1	5.63	NA	NA	Class 2b	0.753385	High	-0.59	-0.68	0.98	-0.1	-0.84	-1.32	-1.3	-0.72	0.43	-0.78	0.15	-1.07	0.67	0.77	0.57	-0.22	-0.12	0.57	0.6	-0.56	-0.52	0.75	0.82	-0.63	0.22	0.09	-0.81	-0.45	0.43	0.28	0.81	-0.25	-0.52	-0.92	-0.03	-0.79	-0.17	0.73	1.1	-0.69
U1023	0	10.5	1	10.5	NA	NA	Class 2b	-0.0346391	High	-1.11	-0.64	1.23	-1.14	-0.67	-1.34	-0.71	-1.02	-1.25	-1.35	-0.74	0.5	0.44	1.23	-0.42	0.71	0.81	1.05	-0.89	-0.7	0.75	0.42	0.47	-0.09	-0.18	0.79	-0.72	0.56	0.87	-0.49	0.03	-0.37	1.04	0.67	-1.23	-0.86	-0.58	0.52	0.1	-0.9
U1025	0	40.73	1	1.87	NA	NA	Class 2a	0.746678	High	0.68	0.52	-1.23	-0.05	1.21	1.22	1.34	1	0.7	0.42	-0.21	1.2	-0.29	-0.1	-0.67	-0.45	-0.54	-1.01	-0.71	0.82	0.67	-0.52	0.12	0.95	0.66	0.45	0.78	0.85	-0.59	-0.3	-1.11	-0.14	-0.33	0.69	0.05	1.06	0.19	-1.07	-1.18	0.77
U1026	0	17.03	1	4.03	1	3	Class 2b	0.464355	High	-0.96	-0.37	0.84	-1.07	0.94	-0.41	0.08	-0.47	-0.81	-1.33	-0.93	1.16	1.08	1.02	-1	-0.06	0.18	0.49	-0.67	-0.63	-0.36	-0.53	0.05	0.94	0.35	-0.5	-1.13	-0.64	0.4	-0.12	-1.25	-0.49	0.8	1.17	-0.16	0.8	-0.97	-1.05	-1.03	-0.99
U1030	0	60	1	7.67	NA	NA	Class 2b	-0.18551	Low	-1.16	-0.08	0.98	-1.03	-0.03	-1.24	-0.62	-0.97	-0.97	-1.32	-0.88	0.11	0.74	1.27	-0.16	0.92	0.59	1.04	-0.78	-0.13	0.8	0.01	-0.76	0.07	-0.28	0.64	-0.65	-0.48	0.96	-0.43	-0.63	-0.6	0.89	0.71	-1.14	-0.62	-0.76	-0.61	0	-0.79
U1031	0	21.9	0	21.9	NA	NA	Class 1	0.63025	Low	-0.93	-0.87	1.13	-0.91	-1.13	-1.34	-1.11	-1.03	-1.17	-1.34	-0.73	-1.11	-0.75	1.1	0.42	0.82	0.92	1.1	-0.87	-0.67	-0.07	-0.14	0.53	-1.01	-0.32	0.44	-0.35	-0.16	0.95	-0.17	0.83	-0.24	0.98	-0.48	-1.04	-1.16	0.17	1.21	1.32	-0.55
U1032	0	60	1	4.07	NA	NA	Class 3	0.814944	Low	0.91	0.1	-0.02	0.49	0.05	0.95	-0.68	-0.04	-0.52	0.82	0.66	-0.72	-1.11	0.06	1.06	0.5	0.26	0.64	-0.29	-0.94	0.46	0.93	0.95	-1.1	0.59	0.84	0.35	-1.22	-0.55	0.33	1.07	-0.18	0.62	-0.8	0.37	-0.9	0.49	0.88	0.81	0.32
U1033	1	56.2	1	27.23	NA	NA	Class 2b	0.55176	Low	0.26	0.93	-0.22	0.84	0.81	-0.05	-0.08	0.25	0.97	1.34	0.2	-0.18	0.06	-0.16	1	0.14	-1.06	0.18	0.99	0.24	0.13	1.04	-0.95	-0.15	-0.23	0.13	0.03	-1.14	0.17	-0.42	0.01	-0.28	-0.06	-1.01	0.93	0.87	-0.93	-0.04	0.38	0.37
U1037	0	13.73	1	5.6	NA	NA	Class 2b	0.117499	Low	-0.43	-0.44	0.1	-0.52	0.72	0.8	0.81	0.57	0.5	-0.72	0.85	1.09	-0.85	0.91	-0.47	-0.54	0.72	0.53	-0.97	-0.84	-0.64	0.71	0.94	-0.64	-0.26	0.43	0.65	0.31	-0.44	0.54	-0.33	0.27	0.82	0.72	1.26	0.74	1.38	-0.49	-0.42	0.91
U1043	0	60	0	60	NA	NA	Class 1	0.201815	Low	0.03	-1.05	0.9	0.46	-1.02	0.1	-1.06	-0.72	0.81	-0.7	0.12	-1.19	-0.83	0.68	-0.21	0.03	0.48	-0.59	0.08	-0.63	-0.69	-0.07	1.18	-0.78	-0.42	-0.47	-0.55	-0.31	0.03	0.54	0.95	0.49	0.25	-0.83	0.02	-1.07	-0.73	1.04	1.28	-0.58
U1046	0	60	1	6.43	NA	NA	Class 2b	0.751735	High	-0.71	-0.74	0.99	0.05	0.01	-1.25	-0.8	-0.63	0.89	-1.13	0.67	-0.6	0.76	0.86	-0.49	-0.73	-0.04	0	0.16	-0.74	-1	0.63	0.74	0.54	-0.34	-0.56	-1.01	-0.8	0.37	0.47	-0.22	0.46	-0.25	0.46	-0.05	0.12	0.07	0.05	0.64	-0.67
U1050	0	56.8	1	20.33	NA	NA	Class 1	0.754633	High	-0.54	-1.05	-0.11	0.43	-0.74	-1.17	-0.87	-0.72	0.38	0.51	-0.07	-1.32	0.33	0.37	-0.07	-0.24	-0.61	-0.52	1.02	0.15	-0.43	0.08	-0.02	0.21	-0.23	-0.26	-0.39	0.06	0.65	0.19	0.74	0.24	-0.86	-0.91	-0.98	-0.78	-1.14	0.78	1.15	-0.98
U1052	0	60	0	60	NA	NA	Class 1	0.741376	High	-1.22	-0.68	1.25	-1.02	-1.05	-1.13	-1.12	-1.19	-0.33	-1.34	-0.78	-1.16	0.06	1.27	0.65	1.02	0.7	1.23	-0.64	-0.33	0.55	0.54	0.53	-1.14	-0.42	1	-0.65	-0.47	1.05	-0.36	0.15	-0.44	0.99	-0.35	-0.96	-0.98	-0.4	1	1.32	-0.68
U1055	0	14.43	0	14.43	NA	NA	Class 3	0.821734	Low	-0.49	0.83	0.68	-0.6	-0.04	0.06	0.13	-0.02	-0.99	-0.83	0.44	0.84	-0.96	0.77	0.63	0.43	0.89	0.56	-1	-0.06	0.42	-0.03	0.63	-0.72	0.51	0.97	0.91	-0.87	-0.04	-0.2	0.15	-0.17	0.73	0.34	-0.67	0.06	1.12	0.36	-0.64	0.96
U1057	0	60	1	8.43	NA	NA	Class 3	0.652279	Low	-0.82	0.26	1.13	-1.02	-1.03	0.26	0.08	-0.83	-1.21	-1.21	-0.1	-0.9	-1.26	1.18	0.9	1.16	1.09	1.17	-1.21	-0.18	0.06	0.76	0.35	-1.31	-0.28	0.97	0.39	-0.24	1.08	-0.23	1.08	0.18	1.26	-0.08	-1.14	-0.83	1.3	1.29	1.26	0.83
U1061	NA	NA	NA	NA	NA	NA	Class 1	0.402326	High	-0.43	-0.51	1.14	-0.89	-0.73	-0.71	-0.57	-1.03	-0.26	-1.1	0.02	-0.96	-0.08	1.26	0.02	-0.45	1.01	1.03	-0.18	-0.93	-0.73	-0.06	0.35	-0.09	-0.48	-0.3	-0.77	0.82	0.68	0.46	0.92	0.28	0.78	0.66	-1.1	-0.97	0.19	0.99	1.08	-0.85
U1067	0	31.47	1	31.47	NA	NA	Class 2b	0.455358	High	-0.93	-0.65	1.08	-0.9	0.58	-1.03	-0.14	-0.62	-0.61	-1.1	-0.69	0.88	1.04	1.09	-0.89	-0.61	0.08	0.46	-0.13	-0.07	-0.32	-0.5	0.3	0.97	-0.33	-0.25	-1.14	0.97	0.51	0.34	-1.03	0.26	0.56	0.87	-0.43	0.77	-0.45	-0.78	-0.47	-0.84
U1082	0	27	0	27	NA	NA	Class 2b	0.744286	High	-0.68	-0.57	0.51	-0.52	1.14	-1.05	-0.58	0.46	0.9	-0.73	-0.6	-0.03	0.97	0.92	-0.8	-0.77	-0.85	-0.6	0.23	-0.08	-0.38	-0.1	-0.23	0.87	0.21	-0.15	-1.08	0.92	0.47	-0.26	-1.12	-0.41	-0.3	0.11	0.01	0.71	-0.48	-0.73	0.22	-0.91
U1084	0	42.5	0	42.5	NA	NA	Class 3	0.783693	High	0.7	-0.97	1.07	0.5	-1.18	0.91	-1.42	-0.94	0.78	-0.58	0.83	-1.03	-0.07	0.68	-0.56	-1.2	0.89	-0.14	0.81	-1.05	-1.03	-1.03	1.11	0.68	-0.34	-0.76	0.1	0.88	-0.78	0.57	1.13	0.51	-0.92	-0.66	-0.2	-1.06	-0.72	1.21	0.67	-0.86
U1099	0	29.17	1	41.77	NA	NA	Class 2a	0.776253	Low	1.08	0.64	-0.63	0.74	0.08	1.2	1.04	0.89	0.8	0.91	0.88	0.83	-1	-0.53	0.55	0.09	0.66	-0.73	-0.64	0.4	-0.66	0	0.17	-0.54	0.58	-0.35	0.33	-0.33	-0.66	0.44	0.32	0.58	-0.05	0.19	0.66	0.03	1	0.89	-0.68	0.91
U1100	0	35.03	1	11.03	NA	NA	Class 2a	0.413759	High	1.02	-0.49	-0.82	1.09	0.86	0.69	1.01	1.03	1.32	1.26	0.96	0.61	-0.46	-0.72	0.66	-0.89	-0.87	-1.14	0.63	-0.03	-0.24	1.02	0.95	-0.18	0.27	0.45	0.84	-1.21	-0.85	0.4	-0.02	0.58	-0.95	-0.67	1.34	0.66	0.89	-0.94	-0.63	0.94
U1103	0	25.87	0	25.87	NA	NA	Class 3	0.828429	Low	0.6	0.52	1.16	-0.48	-1.27	1.17	-1.13	-0.57	-0.68	-0.71	0.75	-0.75	-1.33	0.73	0.69	0.57	1.27	0.93	-1.07	-0.71	-0.9	-0.81	0.82	-1.26	-0.41	-0.06	0.94	-0.19	0.41	0.64	1.29	0.52	0.37	-0.33	0.6	-1.08	1.44	1.39	1.07	1.08
U1105	0	30.3	0	30.3	NA	NA	Class 2a	0.637197	Low	1.2	-0.06	-0.94	1.08	0.61	1.2	1.04	1	1.3	1.29	1.12	-0.04	-0.81	-0.85	0.78	-0.85	-0.68	-1.17	0.09	-0.06	-0.62	0.87	1.08	-0.6	-0.17	-0.09	0.93	-0.48	-0.9	0.34	0.82	0.55	-0.98	-0.89	1.16	0.67	0.94	-0.72	-0.32	1.03
U1106	0	32.27	0	32.27	NA	NA	Class 2a	0.258351	High	0.63	-0.58	0.64	0.84	0.66	0.82	0.03	0.52	1.05	0.72	0.85	-0.03	0.67	-0.73	-0.34	-0.77	-0.62	-0.78	0.72	-0.05	-0.83	0.98	0.76	0.66	0.37	-0.58	-0.33	0.24	-0.6	0.4	-0.17	0.26	-0.93	-0.47	1.23	0.9	-0.07	-0.82	-0.14	-0.04
U1108	0	32.3	0	32.3	NA	NA	Class 3	0.825466	Low	0.11	0.65	1.37	-0.43	-1.3	0.43	-1.24	-0.89	-0.69	-0.64	0.89	-0.94	-1.25	0.1	0.97	0.81	1.24	1.05	-0.69	-0.65	-0.93	0.4	0.66	-1.29	-0.34	0.65	0.98	0.17	0.53	0.62	1.4	0.46	0.58	-0.27	0.51	-1.03	1.41	1.39	0.86	0.9
U1113	0	22.13	1	12.3	NA	NA	Class 3	0.825602	Low	0.78	0.51	0.73	0.78	-0.06	0.87	-0.83	0.53	0.68	-0.01	1.1	-0.09	-0.98	0.56	0.89	-0.85	0.64	-0.5	0.45	-1.01	-0.84	0.8	1.09	-0.78	0.32	0.63	1.19	-1.21	-0.66	0.44	1.26	0.52	-0.75	-0.76	-0.66	-0.91	1.27	0.8	-0.45	0.99
U1123	0	19.37	0	19.37	NA	NA	Class 2b	0.315693	Low	0.01	-0.75	1.04	0.41	-0.03	-1.16	-0.84	-0.51	0.46	-0.77	0	0.94	0.17	0.69	-0.92	-0.82	0.55	-0.67	0.75	-0.09	-0.78	-0.59	0.49	0.99	0.2	-1	0.48	0.14	-0.71	0.6	-0.81	0.56	-0.69	0.76	-0.15	-0.53	-0.01	-0.83	-1.11	-0.71
U1135	0	17	0	17	NA	NA	Class 1	0.505715	Low	-0.46	-0.9	1.21	0.33	-1.37	0.74	-1.44	-1.05	0.05	-0.73	0.07	-1.41	-1.08	0.92	0.53	0.67	0.92	0.7	0.57	-0.34	-0.87	-0.3	0.87	-1.15	-0.42	-0.13	0.62	-0.2	0.6	0.64	1.3	0.49	0.18	-0.95	-0.1	-1.23	0.73	1.43	1.41	-0.1
U1136	0	22.8	1	6.23	NA	NA	Class 2b	0.761482	High	-0.89	-0.54	1.03	-0.69	-0.03	-1.12	-0.94	-0.91	-0.05	-1.19	-0.9	0.03	1.16	0.88	-0.75	-0.09	0.13	0.54	0.08	-0.36	-0.76	-0.57	-0.2	0.89	0.65	-0.7	-0.9	-0.22	-0.31	0.28	-0.8	-0.33	-0.45	0.82	-0.89	0.15	-0.78	-0.7	0.06	-0.78
U1146	0	60	1	19.37	NA	NA	Class 3	0.778619	Low	0.59	-0.07	-0.32	0.87	-0.65	0.12	-1.11	0.44	-0.04	0.86	0.84	-0.49	-0.16	-0.67	0.77	-0.45	0.5	-0.52	0.16	-0.07	-0.66	-0.34	0.84	-0.47	0.61	0.75	1.05	-1.27	-0.69	0.37	0.99	0.44	-0.97	-0.83	0.73	-0.16	0.36	0.69	0.48	0.9
U1148	0	60	NA	NA	NA	NA	Class 3	0.635626	Low	-1.16	-0.77	1.35	-1.3	-1.38	-0.32	-1.36	-1.37	-1.49	-1.53	-0.96	-1.07	-0.9	1.23	-0.62	0.85	1.32	1.42	-1.2	-0.95	-0.58	-1.21	-0.18	-0.98	-0.41	0.1	0.06	1.12	1.04	-0.22	0.81	-0.5	1.24	0.83	-1.36	-1.34	0.79	1.4	1.19	-0.84
U1150	0	60	0	60	NA	NA	Class 1	0.819491	High	-1.42	-0.78	1.27	-1.28	-0.89	-1.26	-1.26	-1.28	-1.15	-1.48	-1.3	-1.14	0.94	1.26	-0.94	1.22	0.28	1.25	-0.41	0.1	0.45	-0.85	-0.95	0.02	-0.34	-0.37	-1.35	0.17	1.17	-0.51	-0.8	-0.69	1.05	0.54	-1.33	-0.86	-1.2	0.79	1.24	-1.19
U1153	0	60	0	60	NA	NA	Class 3	0.651405	Low	-1.15	-0.43	1.37	-1.21	-1.22	0.11	-1.4	-1.24	-1.28	-1.4	-0.94	-0.64	-0.53	1.15	-0.81	0.17	1.23	1.27	-0.81	-0.75	0.03	-1.21	-0.63	-0.12	-0.38	-0.02	-0.61	1.19	0.84	-0.38	0.03	-0.52	1.03	0.8	-1.35	-1.03	-0.53	1.18	0.63	-1.04
U1157	0	31.7	0	31.7	NA	NA	Class 1	0.610186	Low	-1	0.13	0.93	-0.91	-0.84	-1.27	-1.14	-0.87	-0.9	-0.94	-0.9	-1.05	0.06	0.2	0.54	1.11	0.65	1.24	-0.57	-0.53	-0.05	0.44	-0.89	-0.84	-0.24	0.56	0.12	-0.25	1.05	0.21	0.72	-0.53	0.9	-0.53	-0.76	-0.87	0.62	0.75	1.27	0.58
U1161	0	29.37	0	29.37	NA	NA	Class 2b	-0.262084	High	-0.6	0.07	0.63	-0.42	0.41	-0.72	0.17	-0.12	0.45	-0.34	-0.19	0.57	0.29	-0.42	-0.63	0.01	0.26	-0.48	-0.68	0.05	-0.56	-0.16	-0.37	0.77	0.7	-0.25	-0.11	-0.76	-0.53	-0.32	-0.51	-0.55	-0.37	0.83	-0.66	0.58	0.91	-0.77	-0.36	0.15
U1162	0	60	1	21.63	NA	NA	Class 2a	0.661626	Low	-1.03	0.61	0.94	-1.26	0.03	0.05	0.94	-0.68	-1.05	-1.3	-0.93	1.14	-0.59	1.07	-0.81	0.67	1.1	1	-1.21	-0.61	-0.48	-1.16	-1.04	0.6	0.19	-0.16	-0.89	1.36	0.75	-0.38	-0.97	-0.45	1.16	1.29	-1.06	-0.48	0.35	0.56	-0.93	-0.94
U1165	0	31.43	0	31.43	NA	NA	Class 2b	-0.334768	Low	-0.99	0.58	0.94	-1.1	-0.68	-0.83	0.92	-0.55	-1.28	-1.22	-1.03	0.62	-0.53	1.12	0.58	1.26	0.73	0.8	-1.2	0.19	1.06	0.67	0.1	-0.95	0.15	1.09	0.91	0.63	1.12	-0.57	-0.1	-0.34	1.25	0.69	-1.2	0.66	0.89	-0.69	0.87	0.33
U1171	1	3.2	1	3.2	NA	NA	Class 2a	0.7595	Low	0.55	0.53	-0.24	-0.07	0.82	1.31	1.24	0.78	0.69	0.04	0.02	1.2	-0.42	0.53	-0.88	0.09	0.64	-0.55	-1.16	-0.47	-0.79	-0.77	0.63	-0.09	-0.33	-0.71	0.18	1.01	-0.43	0.44	-0.86	0.4	0.91	1.05	0.81	0.82	1.26	-0.62	-0.92	0.78
U1174	0	60	0	60	NA	NA	Class 2b	0.376428	Low	-0.03	0.04	0.12	-0.26	0.09	0.14	0.03	-0.11	-0.81	-0.7	-0.13	0.08	-0.3	0.23	-0.1	0.23	0.33	0.31	-0.28	-0.4	-0.13	-0.06	0.1	-0.22	0.19	-0.08	-0.02	0.22	0.11	-0.44	-0.15	-0.52	0.35	0.26	0.12	-0.13	0.33	0.29	0.16	0.01
U1177	0	43.6	0	43.6	NA	NA	Class 1	0.863836	Low	-1.05	-0.93	1.23	-1.02	-1	-0.93	0.56	-1.09	-1.13	-1.36	-0.74	-1.02	-1.04	1.4	0.08	1.21	0.77	1.09	-1.02	-0.26	0.75	0.93	0.33	-1.12	-0.37	0.75	0.03	-0.19	1.11	-0.41	0.77	-0.39	1.25	0.09	-1.02	-1.09	0.6	1.07	1.08	-0.56
U1179	0	36.1	1	1.93	0	25	Class 2a	0.660419	Low	-0.78	0.01	0.67	-1.11	0.76	-1.04	1.09	0.05	-0.87	-1.25	-0.96	1.04	-0.42	1.18	-0.83	0.8	0.79	0.67	-1.38	-0.03	0.64	-0.03	0.16	-0.2	-0.32	0.09	0.17	0.96	0.81	-0.3	-1.13	0.26	1.28	1.16	-0.19	-0.1	0.9	-0.92	-0.81	0.11
U1182	0	60	1	14.7	NA	NA	Class 3	0.595884	Low	0.78	0.96	-0.7	-0.57	-0.11	0.35	0.02	-0.02	-0.93	1.02	-0.17	-0.18	-1.18	0.85	1.14	1.24	0.22	1.15	-0.27	0.78	1.01	0.78	-0.77	-1.3	-0.28	1.04	0.22	-0.91	0.95	-0.27	0.86	-0.37	0.9	-0.85	0.05	-0.74	0.47	1.14	0.95	0.81
U1188	1	3.27	1	1.63	NA	NA	Class 2b	0.218327	High	-0.77	0.83	1.06	-0.98	1.1	-0.54	1.02	-0.39	0.17	-1.15	-0.63	1.16	0.94	0.93	-1.09	0.81	0.67	0.7	-0.31	0.07	-0.71	-0.79	-1.05	0.73	0.2	-0.82	-1.05	0.2	0.57	0.45	-1.21	0.2	1.06	1.31	-0.09	0.94	0.32	-0.93	-1.27	-0.42
U1189	0	60	0	38.6	NA	NA	Class 2b	0.753036	High	-0.88	0.54	1.19	-0.47	-0.6	-1.08	-1.05	-0.81	0.07	-0.97	0.03	0	0.81	0.79	0.43	-0.11	0.61	0.91	0.15	-0.63	-0.73	-0.18	-0.84	0.1	0.5	-0.04	-0.88	-0.61	0.49	0.39	0.02	-0.27	-0.06	0.54	-0.96	-0.06	-0.17	0.74	-0.04	-0.65
U1190	0	60	0	23.57	NA	NA	Class 2b	0.779166	High	-0.95	0.68	-0.41	0.38	1.21	-1.21	-0.52	0.59	1.05	-0.01	-0.66	0.77	1.48	-0.19	-0.53	-0.3	-1.11	-0.61	1.18	0.83	0.46	0.53	-1.01	1.15	0.38	0.02	-0.57	0.74	0.33	0.23	-1.29	-0.36	-0.79	0.36	0.71	1.33	-1.29	-1.24	-0.67	-0.88
U1191	NA	NA	NA	NA	NA	NA	Class 2b	0.780357	High	-1.09	0.62	0.56	-0.75	1.16	-1.08	-0.8	-0.44	0.26	-0.91	-0.93	1.16	1.37	0.59	-1.07	-0.05	-0.71	0.7	0.8	0.09	-0.54	-0.78	-1.12	1.28	0.29	-0.64	-1.04	0.34	-0.5	0.19	-1.39	-0.54	-0.62	1.1	0.89	1.04	-1.01	-1.25	-1.32	-1.13
U1192	1	8.53	1	1.57	NA	NA	Class 2a	0.715885	High	0.48	-0.02	-1.13	0.72	1.07	0.95	0.86	0.94	1.15	0.84	0.06	0.98	1.09	-0.96	-0.88	-0.86	-0.95	-1.21	0.74	0.34	0.14	-0.54	-0.12	1.29	0.7	-0.33	-0.16	0.04	-1.02	-0.38	-1.02	-0.26	-1.05	0.31	0.05	1	-0.88	-1.22	-1.16	-0.42
U1194	0	60	0	25.97	NA	NA	Class 2a	0.662701	High	-1.13	-0.47	0.71	-1.17	0.71	-0.67	1.03	-0.64	-1.02	-1.35	-1.08	1.12	-0.46	1.06	-1.06	0.51	0.79	0.75	-1.19	-0.23	0.4	-1	-0.53	0.71	-0.16	-0.21	-0.74	1.05	0.74	-0.23	-1.22	-0.3	1.07	1.17	-0.91	0.01	0.04	-0.73	-0.86	-0.95
U1196	0	34.6	1	19.53	NA	NA	Class 2b	0.755271	High	-1.27	-1.08	1.33	-1.14	-0.24	-1.3	-1.41	-1.29	-0.06	-1.48	-1.05	-0.95	1.34	1.11	-1.13	-0.03	0.17	1.02	0.55	-0.54	-0.88	-1.06	-0.62	0.89	-0.37	-0.94	-1.34	0.66	0.71	0.23	-0.87	-0.52	0.09	0.69	-0.76	-0.68	-0.95	0.07	1.03	-1.3
U1205	0	60	1	40.6	NA	NA	Class 2b	0.701758	High	-1.24	-1.14	1.23	-1.22	-0.94	-1.47	-1.03	-1.35	-0.91	-1.38	-1.21	-1.18	1.02	1.09	-1.2	0.55	0.29	1.09	0.02	-0.37	-0.5	-1.13	-0.81	0.98	-0.46	-1	-1.28	1.47	1.02	-0.39	-0.56	-0.52	0.26	0.96	-1.37	-0.99	-1.17	0.86	1.06	-1.43
U1206	0	26.5	1	3	NA	NA	Class 2b	0.558004	High	0.08	0.85	-1.05	0.04	0.83	0.05	0.69	0.08	0.37	1.2	-0.18	-0.16	0.09	-0.07	0.7	0.55	-0.78	0.7	0.8	0.78	0.73	0.64	-1.04	-0.49	0.22	0.43	-0.76	-0.77	0.76	0.17	-0.07	-0.4	0.06	-0.15	0.65	0.07	-1.08	0.62	0.21	-0.68
U1207	0	60	1	1.67	NA	NA	Class 1	0.807341	High	-1.04	-0.72	1.06	-0.94	-0.42	-0.03	-0.05	-1	-0.14	-1.34	-0.89	-0.69	0.51	0.95	-0.78	0.85	0.79	0.96	-0.84	-0.71	-0.7	-0.12	-0.64	0.02	0.6	-0.5	-0.96	-0.12	0.56	-0.3	-0.41	-0.49	0.99	0.92	-0.81	-0.58	0.17	0.64	0.91	-0.63
U1209	0	60	1	1.93	NA	NA	Class 2b	0.761672	High	-0.04	-1.01	-0.05	0.55	-0.58	0.12	-1.05	-0.55	0.14	-0.33	0.35	-0.51	0.78	-0.76	-0.19	-0.86	0.03	-0.83	0.82	-0.32	-0.82	-0.7	0.3	0.82	0.71	-0.32	-0.34	-0.77	-0.98	-0.49	0.59	-0.45	-1.07	-0.82	-0.21	-0.47	-0.58	0.41	0.01	-0.55
U1212	0	60	1	1.03	NA	NA	Class 2b	0.758683	High	-0.56	-0.86	1.26	-0.48	0.01	-1.36	-1.22	-0.9	0.16	-1.27	0.16	0.64	1	1.05	-1.05	-1.08	0.81	-0.1	0.07	-1.11	-1.15	-0.73	0.95	1	0.25	-0.96	-0.94	-0.64	-0.8	0.57	-0.21	0.47	-0.36	0.92	-0.28	-0.66	0.04	-0.09	-0.85	-1
U1228	0	36.2	0	36.2	NA	NA	Class 1	0.564623	Low	-1.14	-0.76	1.05	-1.3	-0.79	-0.02	0.95	-1.04	-1.26	-1.49	-1.16	0.04	-1.07	1.32	-0.72	1.11	1.1	1.2	-1.37	-0.42	0.05	-0.74	-0.01	-0.97	-0.47	0.57	-0.6	1.24	1.14	-0.38	-0.79	-0.47	1.34	1.02	-1.2	-0.96	0.77	1.1	0.89	-0.91
U1230	0	60	NA	NA	NA	NA	Class 1	0.336531	Low	-0.58	-0.77	1.23	-0.89	-1.24	-0.85	-1.05	-1.13	-1.07	-1.24	-0.42	-1.04	-1.14	1.15	0.56	0.55	1.22	1.18	-1.12	-1.06	-0.39	-0.03	0.79	-1.12	0.31	0.73	0.17	0.95	0.67	-0.26	1.03	-0.19	1.01	0.03	-0.9	-1.28	0.97	1.31	1.2	-0.04
U1231	0	28.4	0	28.4	NA	NA	Class 1	-0.0309383	Low	0.13	-0.77	0.65	0.03	-1.2	0.16	-1.05	-0.84	-1.17	-0.57	0.24	-1.06	-1.16	0.83	0.61	0.42	1.06	0.75	-0.88	-0.95	-0.75	-0.44	1.06	-1.16	-0.34	0.21	0.79	0.25	-0.42	0.3	1.3	0.44	0.53	-0.82	-0.79	-1.31	1.11	1.3	1.11	0.72
U1232	0	60	1	4.3	NA	NA	Class 3	0.767979	Low	-0.04	-0.19	-0.74	0.43	0.51	-0.01	-0.69	0.5	-0.39	-0.36	0.01	0.55	0.08	-0.41	0.24	-0.3	-0.34	-0.59	0.18	0	-0.43	-0.33	0.85	0.87	0.66	0.17	0.89	-1.3	-0.67	-0.19	0.01	-0.35	-0.76	-0.7	-0.59	0.05	0.2	-0.49	0.1	0.78
U1233	0	60	0	37.37	NA	NA	Class 2a	0.562101	Low	-0.73	0.55	1.1	-1.1	0.91	0.9	1.23	-0.06	-0.86	-1.31	-0.51	1.21	-0.61	1.23	-0.91	0.63	1.09	0.96	-1.24	-0.8	-0.78	-0.65	-0.56	-0.29	-0.28	-0.54	-0.88	0.83	0.58	0.2	-1.12	-0.24	1.26	1.21	0.02	0.64	1.14	-0.08	-0.98	0.11
U1235	0	60	0	32.2	NA	NA	Class 2a	0.664044	Low	-0.71	-0.53	-0.07	-0.97	0.61	-1.15	-0.01	-0.47	-0.69	-0.93	-0.76	0.93	-0.16	1.03	-0.95	0.05	0.87	0.15	-1.08	-0.73	-0.7	-1.02	0.16	-0.04	-0.26	-0.68	-0.64	0.11	0.5	0.19	-1.08	0.11	0.78	1.01	0.06	-0.57	0.52	-0.02	-0.85	-0.58
U1237	0	34.27	0	34.27	NA	NA	Class 1	0.628575	High	0.39	-0.53	-0.58	-0.56	0.7	-0.88	1.1	-0.03	0.56	-0.67	-0.03	0.05	-0.52	-0.05	-0.53	-0.49	0.06	-0.33	-0.83	-0.61	-0.6	0.11	-0.51	0.14	0.64	-0.06	-0.65	0.92	-0.3	-0.12	-0.65	-0.19	0.52	0.85	0.69	-0.01	0.66	-0.47	0.63	0.04
U1240	0	60	0	34.83	NA	NA	Class 3	0.699666	Low	-0.13	0.01	-0.71	0.14	-0.65	0	-0.21	-0.6	-0.98	0.29	0.48	-0.8	-0.71	0.59	0.86	0.13	0.12	0.26	-0.03	-0.43	-0.04	0.65	-0.33	-0.77	0.64	0.35	0.83	-1.16	0.15	-0.25	0.99	0.23	-0.07	-0.82	-0.84	-0.82	0.84	0.82	0.77	0.91
U1242	0	17.3	NA	NA	NA	NA	Class 2b	0.748962	High	0	-0.33	-0.83	0.38	0.59	0.18	0.06	0.18	0.3	-0.08	-0.06	0.69	1.12	-0.8	-0.39	-0.86	-0.24	-1.01	0.56	-0.06	-0.4	-0.68	-0.07	1.21	0.73	-0.32	-0.57	-0.12	-0.97	-0.55	-0.84	-0.67	-1.01	0.16	-0.73	0.63	-0.84	-1.1	-1.07	-0.47
U1243	0	60	1	3.67	NA	NA	Class 1	0.541121	High	-0.63	-0.75	0.72	-0.59	-0.55	-1.1	0.62	-0.65	-0.51	-0.81	-0.83	-0.14	0.48	0.96	-0.4	0	-0.16	0.47	-0.58	0.07	0.47	0.61	0.06	0.49	0.55	0.47	-0.64	-0.05	0.64	-0.13	-0.76	-0.17	0.55	0.53	-0.7	0.04	-0.86	-0.63	0.67	-0.93
U1244	1	32.77	0	13.07	NA	NA	Class 2a	0.6194	High	-0.63	0.57	-0.75	-0.64	0.88	-0.66	0.98	0.56	-0.05	-0.67	-0.68	1.07	0.91	-0.11	-0.74	0.15	-0.11	-0.58	-0.58	0.72	0.14	-0.37	-1.12	1.09	0.71	0.08	-0.63	0.1	-0.17	-0.48	-1.16	-0.57	-0.43	0.93	-0.62	0.94	-0.57	-1.1	-1.13	-0.36
U1248	0	41.63	NA	NA	NA	NA	Class 3	0.65396	Low	0.21	0.48	-0.21	0.07	-0.68	0.26	0.67	-0.06	-0.84	0.03	0.79	-0.15	-0.99	0.05	0.99	0.59	0.94	0.68	-0.93	-0.6	-0.59	0.73	0.1	-0.92	0.45	0.84	0.83	-0.48	-0.07	0.41	1.1	-0.18	0.66	-0.06	-0.19	-0.74	0.96	0.95	-0.07	0.93
U1249	0	13.67	1	3.73	NA	NA	Class 2b	0.461935	High	-1.09	-0.65	0.99	-0.9	-1.06	-1.08	-1.26	-1.17	-1.03	-1.22	-0.8	-1.07	0.67	0.77	-0.46	0.68	0.89	0.98	0.5	-0.67	-0.93	-0.99	-0.89	0.12	0.66	-0.62	-0.99	-0.12	0.69	-0.28	0.82	-0.62	-0.02	0.15	-1.15	-0.85	-0.81	1.05	1.15	-0.91
U1256	0	21.2	NA	NA	NA	NA	Class 3	0.604923	Low	-0.47	-0.45	0.92	-0.55	-1.3	0.32	-1.06	-0.94	-1.16	-0.22	0.66	-1.27	-1.24	0.79	0.94	0.98	1.09	1.03	-0.32	-0.92	-0.7	-0.67	0.76	-1.38	-0.41	0.82	1.04	0.29	0.56	0.28	1.34	-0.19	0.83	-0.89	-0.94	-1.26	0.46	1.41	1.35	0.94
U1263	1	30.77	1	30.77	NA	NA	Class 2b	0.516773	High	-1.04	0.57	1.07	-0.86	0.89	-0.87	-0.8	-0.56	0.45	-1.04	-0.69	1.06	1.2	0.9	-1	0.03	0.03	0.45	-0.02	-0.13	-0.84	-0.73	-0.73	0.85	-0.22	-0.62	-1.2	-0.24	0.07	0.35	-1.2	-0.42	-0.05	1.01	0.48	0.73	-0.27	-1.06	-1.07	-0.67
U1264	0	57.13	1	48.8	1	43	Class 2b	0.718072	High	-0.87	-0.72	-0.05	-0.76	0.7	-0.75	1.07	0.48	0.76	-0.24	-0.82	0.02	0.94	-0.46	-0.99	0.5	-0.79	-0.72	-0.67	0.69	0.07	-0.6	-0.7	0.9	-0.29	-0.68	-0.88	1.34	0.66	-0.22	-1.21	-0.17	0.16	0.85	0.34	0.99	-1.04	-1.12	0.24	-1.02
U1265	0	41.93	1	4.43	NA	NA	Class 2b	0.69209	High	-1.03	-0.87	1.28	-1.01	-1.28	-1	-1.19	-1.21	-1.29	-1.32	-0.92	-1.33	-0.01	1.1	-0.42	0.51	0.94	1.13	0.67	-0.62	-0.29	-1.01	-0.55	-0.06	-0.38	-0.12	-0.81	1.15	0.93	-0.21	1.05	-0.42	0.06	-0.52	-1.22	-1.12	-1.07	1.24	1.31	-1.1
U1266	0	54.23	1	4.57	NA	NA	Class 2b	0.774164	High	-0.85	-0.72	1.19	-0.83	0.62	-1.07	-0.78	-0.81	-0.76	-1.24	-0.6	0.77	0.61	0.97	-0.68	-1.1	0.19	0.68	0.02	-0.99	-0.86	-0.53	0.68	0.76	-0.36	-0.57	-1.2	1.03	0.04	0.39	-0.69	-0.13	-0.3	0.9	-0.16	0.61	-0.36	-0.12	-0.29	-1.01
U1267	0	60	1	21.03	NA	NA	Class 1	0.87744	Low	-0.64	-0.96	1.16	-0.95	-0.88	-0.86	1.05	-1.01	-1.21	-1.33	-0.79	-0.83	-1.18	1.19	-0.55	0.68	0.95	1.1	-1.27	-0.91	-0.55	0.64	0	-0.96	-0.34	0.46	0.03	1.29	0.85	0.38	0.59	0.2	1.24	0.87	0.23	-0.91	1.19	1.03	1.12	0.02
U1270	0	60	0	60	NA	NA	Class 1	0.860733	Low	-0.82	-1.02	1.13	-1.02	-1.1	0.01	-0.03	-1.12	-1.01	-1.29	-0.8	-1.12	-0.96	1.26	-0.58	0.79	0.93	0.96	-0.77	-0.65	0.3	-0.67	-0.01	-0.86	0.23	0.34	-0.09	0.97	0.9	-0.22	0.77	-0.24	1.1	0.1	-1.19	-1.16	-0.39	1.16	1.16	-0.85
U1271	0	45.97	0	45.97	NA	NA	Class 3	0.640983	Low	-0.85	-0.76	1.28	-1.06	-1.12	-0.69	-0.67	-1.14	-1.39	-1.38	-0.72	-1.11	-1.14	1.26	0.58	0.88	1.21	1.25	-1.2	-1.1	-0.03	0.52	0.8	-1.25	-0.42	0.89	0.21	0.01	0.9	-0.33	1.15	-0.28	1.3	0.04	-0.85	-1.24	1.08	1.19	1.33	0.15
U1272	0	60	1	24.87	NA	NA	Class 2b	0.742253	High	-0.86	-0.98	0.97	-1.04	0.55	-0.93	0.61	-0.8	-0.84	-1.37	-0.88	0.64	0.4	1.02	-1	-0.97	0.24	0.71	-0.24	-0.73	0.12	-0.97	-0.02	0.99	-0.34	-0.56	-1.23	1.44	0.24	-0.4	-1.02	-0.25	0.08	1.05	-0.06	0	-1.02	-0.01	0.02	-1.29
U1275	0	57.57	0	57.57	NA	NA	Class 2b	0.732237	High	-1.2	-0.82	0.94	-1.23	0.04	-1.35	-0.06	-0.97	-1.07	-1.47	-1.13	0.85	0.71	1.16	-1.15	-0.62	0.23	0.85	-0.94	-0.33	0.2	-1.06	-0.75	1.02	0.26	-0.49	-1.17	1.33	0.63	-0.51	-1.2	-0.58	0.77	1.18	-0.97	-0.66	-1.12	-0.21	-0.72	-1.29
U1276	0	60	0	60	NA	NA	Class 2b	0.164129	High	-1.35	-1.08	1.24	-1.19	-1.06	-1.5	-1.15	-1.28	-1.31	-1.47	-1.19	-1.23	0.66	1.22	-0.94	0.97	0.63	1.13	-0.02	-0.03	0.4	-0.68	-0.65	0.13	-0.32	-0.2	-1.12	0.83	1.13	-0.55	0.07	-0.58	0.93	-0.02	-1.19	-1.06	-1.17	0.89	1.3	-1.26
U1277	0	60	0	60	NA	NA	Class 2a	0.661585	Low	-0.64	0.13	1.14	-0.99	-0.76	0.22	0.84	-0.76	-1.26	-1.25	-0.04	0.73	-1.2	1.14	-0.49	0.53	1.26	1.06	-1.26	-0.97	-0.82	-0.77	0.45	-0.9	-0.21	-0.04	0.09	-0.08	0.67	0.43	0.24	0.36	1.19	1.03	-0.77	-0.95	1.22	1.11	-0.02	0.02
U1279	0	58.17	1	4.47	NA	NA	Class 1	0.725468	Low	-0.99	0.01	1.24	-1.15	-0.98	-0.71	-0.9	-1.18	-1.3	-1.38	-0.71	-0.98	-0.75	1.3	0.14	1.03	1.15	1.34	-0.97	-1.09	-0.72	-0.36	-0.42	-1.17	-0.27	0.6	-0.57	-0.08	1.01	0.22	0.91	-0.41	1.28	0.76	-0.78	-1.11	0.41	1.24	1.11	-0.67
U1280	0	55.37	1	3.83	NA	NA	Class 2b	0.696008	High	-1.31	-0.97	1.27	-1.24	-1.06	-1.18	-1.36	-1.36	-1.32	-1.5	-1.26	-1.34	0.82	1.27	-0.93	0.9	0.76	1.15	0.24	-0.22	0.07	-1.01	-0.79	0.31	-0.47	-0.73	-1.28	0.85	1.11	-0.33	0.56	-0.56	0.27	0.03	-1.2	-1	-1.32	0.93	1.3	-1.36
U1282	0	54.43	1	54.43	NA	NA	Class 1	0.878612	Low	-0.55	-1.08	0.93	-0.92	-0.91	-0.88	0.93	-0.9	-0.96	-1.31	-0.67	-0.85	-1.03	1.12	-0.74	0.11	0.88	0.83	-1.18	-0.88	0.47	0.37	0.67	-0.63	-0.33	0.53	-0.1	0.94	0.75	-0.22	-0.6	0.14	1.14	0.83	-0.64	-1.04	0.07	0.7	1.15	-0.75
U1283	1	18.87	1	18.87	1	13	Class 2a	0.665128	High	-0.85	0.54	0.67	-1.13	0.71	0.03	1.21	-0.48	-1.16	-1.34	-0.95	1.2	-0.08	1.03	-0.93	0.57	0.86	0.85	-1.14	-0.64	-0.52	-0.94	-0.83	0.64	0.26	-0.48	-0.78	1.11	0.65	0.22	-1.1	-0.11	1.12	1.33	0.48	0.81	0.02	-0.82	-0.72	-0.77
U1284	0	60	1	5.83	1	10	Class 2b	0.0838779	High	-0.88	-0.16	1.1	-1.07	0.46	-1.01	0.01	-0.86	-1.05	-1.35	-0.69	1.12	0.48	0.84	-1.08	-0.5	1.12	0.71	-1.05	-0.93	-0.72	-1.04	-0.1	0.83	0.66	-0.72	-1.09	-0.22	-0.39	-0.29	-1.06	-0.55	0.83	1.23	-1.2	-0.48	0.44	-0.12	-1.17	-0.86
U1286	0	56.13	0	56.13	0	55	Class 2a	0.614605	High	-0.56	-0.69	1.09	-0.93	-0.75	-0.01	0.16	-0.86	-0.95	-1.3	-0.56	-0.5	-0.12	1.03	-0.82	-0.13	1.01	0.91	-0.98	-0.84	-0.87	-0.99	-0.02	0.06	-0.45	-0.77	-1.13	1.25	0.74	-0.19	-0.5	0.14	0.88	0.99	-0.74	-0.75	-0.02	0.97	0.5	-1.01
U1288	0	60	1	12.93	NA	NA	Class 1	0.683913	High	-1.13	-0.85	0.97	-1.1	-0.52	-1.16	0.88	-1.05	-1.23	-1.4	-1.18	-0.7	0	1.18	-0.9	1.04	0.09	1.06	-1.13	-0.12	0.6	0.64	-0.59	-0.24	-0.37	0.46	-0.78	-0.08	1.06	-0.37	-0.95	-0.33	1.24	0.99	-0.96	-0.58	0.45	-0.45	1	-0.99
U1289	0	56	0	56	NA	NA	Class 3	0.641738	Low	-1.06	0.55	1.08	-1.28	-0.84	-0.15	0.03	-0.97	-1.45	-1.46	-0.83	-0.22	-1.05	1.41	0.66	1.03	1.11	1.36	-1.32	-0.86	0.79	0.35	-0.56	-1.11	-0.32	1.09	0.13	0.93	1.17	-0.55	0.68	-0.5	1.4	0.78	-1.19	-1.04	0.87	1.05	0.88	0.05
U1291	0	48.53	0	48.53	NA	NA	Class 2b	0.700561	High	-1.04	-0.96	1.16	-1.09	-0.97	-1.3	-1.18	-1.3	-1.23	-1.42	-0.96	-1.19	0.42	1.2	-0.89	-0.09	0.31	0.99	0.13	-0.49	-0.06	-0.95	-0.74	0.36	-0.19	-0.67	-1.21	1.4	0.91	-0.29	0.62	-0.56	0.07	0.62	-1.35	-1.13	-1.18	0.97	0.91	-1.35
U1292	0	60	1	6.1	NA	NA	Class 2b	-0.266688	Low	-0.81	0.41	1.2	-1.22	0.55	0.02	0.63	-0.96	-1.29	-1.44	-0.78	1.04	-0.64	1.14	-0.83	0.52	1.18	1.21	-1.17	-0.98	-0.64	-0.87	-0.69	-0.15	-0.14	-0.48	-0.79	1.03	0.55	0.2	-0.79	-0.17	1.25	1.35	-1.17	-0.8	0.56	0.68	-1.04	-0.85
U1293	0	55.33	1	39.27	NA	NA	Class 2b	0.70247	High	-1.11	-1.15	1.2	-0.83	-0.93	-1.01	-1.35	-1.25	-0.95	-1.36	-0.89	-1.34	0.91	1.09	-0.83	-0.29	0.06	0.23	1.08	-0.54	-0.53	-0.64	-0.21	0.43	-0.41	-0.88	-1.11	0.28	0.63	0.14	0.78	-0.29	-0.29	-0.55	-1.04	-0.97	-1.25	0.9	1.26	-1.3
U1295	0	60	0	60	NA	NA	Class 1	0.590432	Low	-1.12	-0.6	1.1	-1.02	-1.2	-0.03	-1.34	-1.17	-1.3	-1.23	-0.97	-1.28	-0.85	1.2	0.61	0.93	0.79	1.22	-0.11	-0.34	0.85	-0.32	-0.05	-1.1	-0.39	1.03	0.61	-0.72	1	-0.54	0.95	-0.54	0.84	-0.78	-1.04	-1.1	-0.72	1.15	1.38	-0.82
U1297	0	13.97	0	13.97	NA	NA	Class 1	0.540025	Low	-1.1	-0.88	1.3	-1.12	-1.27	-0.67	-1.32	-1.16	-1.29	-1.37	-0.98	-1.23	-0.88	1.32	0.02	0.98	1.05	1.28	-0.32	-0.69	0.51	-0.71	0.04	-1.11	-0.36	0.81	0.33	0.04	1.01	-0.37	0.94	-0.44	1	-0.76	-0.85	-1.16	0.54	1.25	1.46	-0.65
U1298	0	60	1	6.5	NA	NA	Class 1	0.522197	Low	-0.97	-0.48	1.16	-0.97	-1.18	0.76	-1.45	-1.12	-1.15	-1.24	-0.71	-1.22	-0.75	1.2	0.74	0.93	0.91	1.24	-0.17	-0.82	0.51	-0.29	0.5	-1.12	-0.27	0.98	0.4	-0.83	0.86	-0.27	0.97	-0.49	0.86	-0.82	-0.16	-1.07	-0.5	1.23	1.35	-0.56
U1300	0	27.47	0	27.47	NA	NA	Class 3	0.829909	Low	-0.58	-0.01	0.93	0.01	-0.89	-1	-1.4	-0.81	-0.95	-0.9	0.63	-0.02	-0.16	0.8	0.08	0.42	0.93	0.11	-0.06	-0.83	-0.8	-0.89	0.9	-0.16	-0.22	-0.1	1	-1.14	-0.65	0.49	0.95	0.4	-0.55	-0.37	-0.79	-0.89	0.32	0.92	-0.47	0.6
U1301	0	57.93	0	57.93	NA	NA	Class 2b	0.314345	High	-1.03	-0.6	1.13	-1.05	-0.01	-1.24	-0.1	-0.79	-1.07	-1.38	-0.85	0.88	0.11	1.13	-0.62	-0.29	0.82	1.04	-1.02	-0.73	0.54	-0.71	0.54	-0.72	-0.4	0.49	-1	0.83	0.6	-0.39	-0.86	-0.44	0.89	0.41	0.32	-0.01	-0.08	0.03	-0.42	-0.75
U1303	0	60	1	16.13	NA	NA	Class 1	0.879338	Low	-0.74	-0.78	1.07	-1.13	-0.81	0.26	1.25	-0.95	-1.36	-1.42	-0.9	-0.71	-1.26	1.3	-0.56	0.98	1.05	1.19	-1.4	-0.77	0.66	0.49	0.22	-1.04	-0.31	0.81	0.19	1.34	1.15	-0.47	0.09	-0.37	1.38	0.96	-0.27	-0.99	1.15	1.02	1.22	0.12
U1304	0	60	0	60	NA	NA	Class 3	-0.197168	High	0.61	-0.74	1.03	-0.39	-0.92	0.13	0	-0.79	-0.87	-0.9	0.61	-0.83	-0.92	0.74	0.16	-0.78	0.99	0.68	-0.9	-1.19	-0.97	0.15	1.02	-0.95	-0.3	0.13	-0.56	0.89	-0.41	0.43	1.03	0.42	0.62	0.03	-0.01	-1.09	0.98	1.18	0.94	0.57
U1305	0	28	1	13.83	NA	NA	Class 1	0.803145	Low	-0.53	-0.91	1.19	-0.61	-0.94	-0.06	-0.56	-0.99	-1.16	-1.2	0.44	-1.11	-0.94	1.06	-0.01	0.4	0.95	0.91	-1	-1.03	-0.78	0.36	0.77	-1.1	-0.39	0.47	0.03	-0.11	0.62	0.45	1.02	0.22	0.98	-0.02	-0.61	-1.19	1.14	1.09	1.22	-0.07
U1307	0	21.97	0	21.97	NA	NA	Class 3	0.451292	High	0.81	0.45	-0.44	-0.47	-0.53	-0.58	-0.67	-0.59	-0.81	1.04	-0.2	-1.12	-0.9	0.91	0.93	0.56	0.5	0.91	0.21	-0.66	-0.07	0.91	0.46	-1.04	-0.33	0.5	-0.57	-0.77	0.64	0.51	1.05	-0.2	0.65	-0.73	0.92	-0.16	0.44	1.08	1.17	-0.11
U1308	0	45.47	1	19.17	NA	NA	Class 2b	0.694463	High	0.06	-1.06	0.86	0.44	-0.91	-1.1	-0.51	-0.89	0.06	-0.55	0.16	-1.19	0.37	-0.07	-0.67	-0.57	-0.08	-0.2	0.75	-0.75	-1.04	0.39	0.56	0.26	-0.24	-0.97	-1.01	1.05	0.14	0.56	0.83	0.54	-0.38	0	0.68	-0.75	-0.37	0.83	1.22	-0.9
U1309	0	53.67	1	5.13	NA	NA	Class 1	0.0584791	Low	0.02	-0.57	1.05	-0.59	-1.33	0.83	-1.36	-1.04	-1.05	-0.84	0.55	-1.41	-0.98	0.94	0.39	0.55	1.02	0.97	0.72	-0.83	-1.04	-0.91	0.58	-1.06	-0.48	-0.55	0.29	0.55	0.62	0.66	1.3	0.5	0.51	-0.76	-0.6	-1.21	0.01	1.42	1.33	-0.64
U1311	0	46.83	0	46.83	NA	NA	Class 2b	0.337158	High	-0.87	-0.43	0.88	-1.1	0.9	-1.33	0.9	-0.64	-0.85	-1.31	-0.88	1.04	1.19	0.96	-1.24	-0.47	0.64	0.61	-0.33	0.34	-0.47	-0.94	-0.74	1.13	-0.37	-0.91	-1.3	1.36	0.25	-0.15	-1.24	0.19	0.87	1.34	0.22	0.79	-0.2	-0.97	-1.18	-1
U1314	0	52.07	1	30.63	NA	NA	Class 2b	0.702671	High	-0.41	-1.21	1.31	-0.41	-1.19	-0.87	-1.42	-1.18	-0.9	-0.98	-0.4	-1.33	0.45	0.7	-0.8	-0.87	0.8	0.63	1.05	-0.84	-0.97	-0.89	0.55	0.46	-0.3	-1.02	-0.86	0.74	0.05	0.42	1.16	0.33	-0.76	-0.61	-0.93	-1.24	-1.14	1.12	1.19	-1.19
U1317	0	56.23	1	4.27	NA	NA	Class 1	0.698081	High	-0.48	-1	1.27	-0.42	-1.04	-0.83	-1.25	-1.09	-0.79	-1	0.52	-1.08	-0.6	0.84	-0.33	0.09	0.93	0.7	0.02	-1.08	-0.94	-0.05	1.1	-0.79	0.33	-0.6	-0.56	-0.29	0.03	0.42	1.14	0.34	-0.13	-0.5	-0.06	-1.19	0.01	1.08	1.15	-0.59
U1330	0	45.67	0	45.67	NA	NA	Class 1	0.563746	High	-1.06	-0.89	1.03	-1.15	-1.24	-0.99	-1.21	-1.23	-1.43	-1.35	-1.17	-1.22	-0.13	1.19	0.24	0.83	0.84	1.22	-0.73	-0.21	0.83	-0.61	0.01	-0.8	-0.24	0.77	-0.54	0.63	1.05	-0.53	0.82	-0.54	0.86	-0.61	-1.05	-1.07	-0.93	1.09	1.41	-0.99
U1332	0	60	1	36.87	NA	NA	Class 1	0.653064	High	-0.2	-0.41	0.56	-0.79	0.82	0.84	1.16	-0.5	-0.99	-1.08	-0.04	-0.06	-0.58	1.01	-0.58	0.72	0.06	0.68	-0.96	-0.71	-0.06	0.64	0.34	-0.84	-0.32	0.54	0.02	-0.01	0.73	0.31	-0.25	0.34	1.1	0.89	0.67	0.64	0.84	-0.46	0.73	0.47
U1335	0	60	1	7.4	NA	NA	Class 2a	0.651296	High	-0.95	-0.53	0.63	-1.05	0.87	0.16	0.96	-0.01	0.07	-1.2	-0.85	0.93	-0.86	1.17	-0.4	0.82	0.16	0.66	-1.13	-0.06	0.75	-0.1	-0.02	-0.55	-0.3	0.26	-0.72	0.89	0.87	-0.45	-1.13	-0.56	1.09	0.79	-0.01	0.22	0.08	-0.26	-0.36	-0.68
U1336	0	49.93	0	49.93	NA	NA	Class 1	0.528679	Low	-1.14	-0.77	1.06	-1.16	-1.32	-0.91	-1.26	-1.23	-1.4	-1.29	-1.09	-1.23	-0.94	1.14	0.45	0.83	1.01	1.28	-0.86	-0.72	0.83	-0.29	-0.03	-1.1	-0.2	1.08	0.38	0.92	1	-0.55	0.9	-0.54	0.98	-0.26	-0.82	-1.24	-0.64	1.24	1.31	-0.92
U1337	0	25	0	25	NA	NA	Class 2b	0.760945	High	-0.95	-0.76	-0.42	-0.67	1.06	-1.18	0.07	-0.42	0.64	-1.02	-0.86	0.74	1.33	0.79	-1.02	-0.77	-0.94	-0.57	0.76	0.58	0.52	-0.02	-0.36	1.24	0.36	-0.5	-1.14	0.77	0.09	-0.35	-1.36	-0.22	-0.62	0.7	0.29	1	-1.22	-1.15	0.04	-1.15
U1338	0	60	0	60	NA	NA	Class 3	0.684059	Low	-0.84	-0.48	1.1	-0.91	-1.23	-1.05	-1.15	-1.09	-1.33	-1.06	-0.76	-0.12	-0.98	0.83	0.54	0.47	1.16	1.18	-0.9	-0.71	0.01	-0.86	0.12	-0.86	0.28	0.66	0.04	-0.48	0.8	-0.37	0.79	-0.41	0.6	-0.04	-0.31	-0.91	-0.04	1.27	0.8	-0.23
U1341	0	59.07	1	5	NA	NA	Class 2b	0.740174	High	-1.12	-0.6	0.9	-1	-0.47	-1.25	-0.86	-1.01	-0.8	-1.18	-1.08	-0.85	1.14	1	-0.86	0.84	-0.16	0.86	0.16	0.43	-0.14	-0.68	-1.12	0.7	-0.43	-0.74	-1.27	0.88	0.89	0.18	-0.91	-0.44	0.08	0.79	-0.56	0.14	-1.21	-0.17	0.67	-1.2
U1343	0	52.87	0	52.87	0	52	Class 2b	0.752487	High	-0.75	-0.96	0.92	-0.81	0.65	-0.33	0.86	-0.69	-0.69	-1.1	-0.88	0.19	0.95	0.85	-1.21	-0.51	-0.1	-0.58	-0.06	-0.03	-0.06	-0.8	-0.66	1.17	0.2	-0.96	-1.14	1.37	0.41	0.13	-1.03	0.21	-0.02	1.09	-0.97	-0.01	-1.01	-0.78	-0.81	-1.11
U1345	0	49.03	1	4.7	NA	NA	Class 1	0.661089	Low	-1	-0.81	1.02	-1.13	-1.28	-0.87	-0.65	-1.23	-1.37	-1.21	-0.82	-1.3	-1.06	0.94	-0.01	1	1.02	1.21	-1	-0.64	0.37	-0.12	-0.58	-0.99	-0.41	0.63	0.13	1.14	1.04	-0.54	1.01	-0.52	1.1	-0.05	-1.14	-1.25	0.06	1.2	1.38	-0.74
U1346	0	46.27	0	46.27	NA	NA	Class 1	0.572537	Low	-0.77	-0.79	1.02	-1.01	-1.09	-0.09	-0.21	-1.11	-1.29	-1.12	-0.65	-0.99	-1.13	1.01	0.24	0.92	0.97	1.18	-1.14	-0.75	0.28	0	0.52	-1.08	0.37	0.77	0.12	1.22	0.93	-0.39	0.73	-0.31	1.11	0.03	0	-1.01	0.92	1.24	1.18	-0.03
U1349	0	60	1	15.77	NA	NA	Class 2b	0.72064	High	-1.1	-0.88	1.1	-1.19	-0.72	-1.14	0.74	-1.09	-1.19	-1.4	-0.99	-0.83	0.12	1.28	-0.7	0.59	0.62	1	-0.81	-0.69	0.8	-0.32	-0.01	0.16	-0.17	0.61	-0.79	1.32	1	-0.59	-0.55	-0.46	0.99	0.9	-1.17	-0.6	-0.79	-0.15	1.06	-1.12
U1354	0	51.77	0	51.77	0	51	Class 2a	0.686879	High	-0.59	-0.07	-0.23	-1.09	0.7	-0.21	1.06	0.14	-0.74	-0.98	-1.02	1.22	0.68	0.8	-1.16	-0.67	0.12	-0.65	-1.11	0.63	0	-1.03	-0.19	1.1	0.24	-0.52	-0.73	1.31	0.05	-0.22	-1.29	0.17	0.64	1.28	-0.54	0.88	-0.5	-1.15	-1.16	-0.8
U1356	0	15.7	1	11.07	NA	NA	Class 1	0.299187	High	-0.45	-0.6	1.02	-0.47	-0.72	-0.98	-0.04	-0.43	0.42	-0.52	0.64	0.1	-0.05	0.69	-0.69	-0.9	0.54	-0.53	-0.59	-0.42	-0.88	-0.79	0.46	-0.07	-0.28	-0.66	-0.63	0.94	-0.47	0.33	-0.62	0.52	-0.62	0.55	0.75	-0.07	0.21	0.66	-0.12	-0.56
U1363	0	28.63	1	12.37	NA	NA	Class 2a	0.393978	Low	-0.82	-0.56	1.04	-1.17	-1.03	0.21	-0.72	-0.99	-1.35	-1.17	-0.75	-0.56	-1.12	1.25	-0.42	0.18	1.23	1.23	-1.32	-0.88	0.01	-0.81	-0.32	-0.9	0.19	0.64	0.1	1.08	0.8	-0.34	0.52	-0.52	1.09	0.77	-1.29	-1.18	0.96	1.19	0.74	-0.65
U1368	0	60	1	36.4	NA	NA	Class 1	0.49203	Low	-0.83	-0.88	1.1	-1	-1.37	-0.06	-1.38	-1.25	-1.4	-1.3	-0.81	-1.26	-1.05	0.97	0.04	0.79	1.19	1.13	-0.92	-0.62	-0.29	-1.05	0.65	-1.01	0.29	0.48	0.25	0.66	0.72	-0.35	1.14	-0.37	0.74	-0.72	-1.25	-1.32	0.25	1.34	1.4	-0.16
U1374	0	50.9	1	3.8	0	46	Class 2a	0.665623	Low	-0.86	-0.45	0.7	-1.18	-0.72	0.08	1.25	-0.62	-1.32	-1.26	-0.95	0.9	-1.15	0.84	-0.72	0.78	1.12	0.93	-1.41	-0.4	0.72	-0.79	-0.59	-0.23	0.19	0.61	0.14	1.25	0.97	-0.54	-0.89	-0.46	1.23	1.14	-0.94	-0.66	0.46	0.73	-0.47	-0.04
U1388	0	60	0	60	NA	NA	Class 3	0.783328	Low	-0.01	-0.65	1.06	-0.1	-1.33	0	-1.32	-0.98	-0.82	-0.59	0.12	-1.08	-0.98	0.62	-0.13	-0.47	0.97	0.61	-0.41	-0.06	-0.8	-0.78	0.48	-0.58	0.24	-0.68	0.65	0.07	0.44	0.53	1.21	0.46	-0.62	-0.6	-0.73	-0.98	-0.06	1.32	0.9	-0.77
U1396	1	2.07	1	2.07	NA	NA	Class 2a	0.758879	High	0.15	0.16	-0.27	-0.15	0.96	1.08	1.2	0.92	0.82	-0.66	0.1	1.36	-0.01	-0.05	-0.98	-0.7	0.58	-0.8	-0.87	-0.64	-0.83	-0.61	0.81	0.79	0.19	-0.87	-0.56	-0.4	-0.82	0.41	-0.96	0.45	0.64	1.15	1.06	0.91	0.84	-1.06	-1.13	0.49
U1403	0	60	1	12.73	NA	NA	Class 1	0.494956	Low	-0.67	-0.3	1.12	-0.56	-1.3	0.69	-1.21	-0.91	-0.13	-0.75	-0.47	-1.31	-1.09	0.05	0.81	0.86	0.87	1	-0.24	-0.29	-0.3	-0.25	0.52	-1.29	-0.39	0.69	0.47	0.06	0.74	0.19	1.03	-0.21	0.63	-0.9	-0.71	-0.97	0.12	1.32	1.38	0.49
U1404	0	60	0	60	NA	NA	Class 3	0.824853	Low	0.93	-0.48	0.86	0.8	-0.88	0.98	-1	-0.51	-0.24	0.9	1.13	-0.16	-0.64	-0.62	0.44	-1.06	0.98	-0.56	0.11	-0.98	-1.13	-1	0.83	0.03	-0.22	-0.69	0.65	0.39	-0.93	0.59	1.18	0.52	-0.91	-0.57	0.07	-1.04	0.53	1.09	-0.75	0.55
U1408	0	60	0	60	NA	NA	Class 1	0.117417	Low	0.52	-1.16	1.17	0.12	-1.37	0.32	-1.39	-1.02	-0.7	-0.94	0.81	-1.25	-1.18	1.04	0.53	-0.66	1.2	0.63	-0.21	-1.24	-1.02	-0.72	1.34	-1.09	-0.35	-0.17	0.73	-0.35	-0.59	0.58	1.36	0.52	0.35	-0.84	-0.13	-1.41	0.82	1.42	1.28	0.51
U1409	0	60	1	3.77	NA	NA	Class 3	0.828124	Low	0.79	-0.78	0.94	0.69	-0.86	1.23	-1.09	0.07	0.07	-0.7	1.07	-0.81	-0.96	0.42	0.65	-0.61	0.82	-0.66	-0.12	-0.94	-0.97	-0.56	1.22	-0.68	-0.25	-0.49	0.85	-0.97	-0.72	0.62	1.2	0.63	-0.55	-0.77	0.12	-0.93	1.02	1.13	1.02	0.92
U1412	0	41.03	1	10.73	NA	NA	Class 2b	0.595581	High	0.45	-0.78	0.79	-0.56	0.9	-0.11	1.17	0.38	0.38	-1.11	-0.54	0.86	0.67	0.79	-1.05	-0.7	-0.1	-0.59	0.03	-0.49	-0.77	-0.48	-0.37	0.9	-0.28	-1.04	-0.92	1.25	-0.41	0.54	-0.9	0.39	0.16	1.14	0.04	0.63	0.1	-0.67	-0.79	-0.76
U1413	0	57.97	1	17.43	NA	NA	Class 1	0.797914	Low	-0.87	-1.22	1.21	-0.84	-0.81	-1.06	-0.84	-1.13	-0.22	-1.33	-0.71	-1.16	0.15	1.13	-1.02	0.67	0.73	0.79	-0.59	-0.61	-1.03	-0.7	-0.24	-0.56	-0.42	-0.93	-1.16	-0.02	0.56	0.5	-0.13	0.23	0.88	0.61	-0.19	-1.03	-0.26	1.03	1.12	-1.08
U1415	1	1.3	1	1.3	NA	NA	Class 2a	0.739398	Low	1.26	-0.11	-0.93	0.67	1.1	1.45	1.3	1.13	0.89	0.98	0.5	1.38	-0.89	-0.73	-1.06	-1.11	0.18	-1.35	-0.93	0.09	-0.17	-0.81	1.2	1.01	0.42	-0.85	0.81	1.16	-1.16	0.46	-0.96	0.67	-0.52	1.04	0.87	0.91	0.92	-1.14	-1.37	0.71
U1425	0	51.63	1	51.63	NA	NA	Class 2b	-0.0974979	High	-0.93	-1.07	1.22	-0.92	-1.31	-0.17	-1.22	-1.22	-1.3	-1.28	-0.79	-1.27	-0.18	1.04	-0.56	-0.18	0.94	0.98	-0.09	-0.85	-0.53	-0.99	0.66	-0.7	-0.44	-0.45	-0.69	1.12	0.56	-0.28	0.93	-0.22	0.69	-0.61	-1.06	-1.19	-1.12	1.28	1.39	-1.18
U1426	0	10.37	0	10.37	NA	NA	Class 2b	0.75485	High	-0.93	-1.14	1.1	-0.48	0.09	-1.25	-1.34	-1.05	0.14	-1.17	-0.7	-1.09	1.36	0.58	-1.05	-0.86	-0.34	0.02	1.15	-0.07	-0.85	-0.82	-0.46	1.18	-0.35	-1.05	-1.21	1	0.11	0.41	-0.36	-0.2	-0.8	-0.02	0.62	0.03	-1.21	-0.2	0.89	-1.35
U1427	0	60	1	59.53	NA	NA	Class 1	0.836458	Low	-1.03	0.97	-0.47	-0.7	-0.98	-0.71	-1.02	-0.62	-1.18	0.49	-1.1	-1.05	-0.27	0.88	1.09	1.34	-0.72	1.23	0.21	1.24	1.38	0.28	-1.13	-1.11	-0.39	1.28	0.94	-0.92	1.37	-0.6	0.47	-0.6	0.84	-1.08	-1.11	-0.17	-0.93	0.84	1.26	0.59
U1430	0	39.73	1	1.2	NA	NA	Class 3	0.832085	Low	0.56	0.16	0.91	-0.48	-0.1	0.06	-0.75	-0.58	-1.06	-0.18	0.75	0.83	-0.21	0.81	0.46	-0.52	1.08	0.89	-0.85	-1.07	-0.66	-0.42	0.63	-0.56	-0.24	0.06	0.67	-1.18	-0.61	0.49	0.78	0.37	0.73	0.65	-0.75	-0.88	1.1	0.72	-0.33	0.72
U1431	0	47.03	0	31.5	NA	NA	Class 2b	0.76663	High	-0.93	-0.14	1.1	-0.91	0.66	-0.95	0.64	-0.68	-0.9	-1.3	-0.09	0.86	0.77	1.09	-0.08	-0.59	0.76	0.78	-0.71	-1.02	-0.37	0.06	0.83	0.5	-0.39	0.42	-0.94	0.11	0.36	-0.22	-0.88	0.2	0.81	0.96	-0.88	-0.56	-0.4	-0.47	-0.21	-0.84
U1432	0	60	1	28.43	NA	NA	Class 2b	0.68468	High	-0.07	-0.7	-0.08	0.04	0.01	0.8	0.42	-0.04	-0.86	-0.86	-0.01	0.42	0.06	-0.16	-0.21	-0.53	0.24	-0.71	0.03	-0.35	-0.66	-0.67	0.26	0.81	0.71	-0.2	0.72	-0.95	-0.75	-0.47	0.23	-0.52	-0.64	0.04	-0.91	-0.51	0.38	0.22	-0.08	0
U1434	0	34.7	1	11.1	NA	NA	Class 3	0.829586	Low	0.8	0.61	-0.16	0.18	-0.07	-0.12	-0.58	0.54	-0.69	0.46	0.68	0.98	-0.26	-0.3	0.68	-0.71	0.74	-0.42	-0.29	-0.57	0.65	-0.01	1	-0.04	-0.22	0.64	1.2	-1.19	-0.82	0.15	0.59	0.49	-0.43	0.14	-0.13	-0.74	0.38	0.11	-1.02	0.85
U1435	0	60	0	32.13	NA	NA	Class 1	0.839755	High	-1.14	0.34	-0.03	-0.66	-1.09	-0.56	-0.81	-0.69	-1.06	0.44	-1.1	-1.38	-0.46	0.93	1.12	1.39	-1.02	1.19	0.85	1.25	1.4	0.75	-1.15	-1.19	-0.43	1.34	0.81	-0.41	1.43	-0.65	0.7	-0.63	0.83	-1.21	-1.14	-0.61	-1.27	0.86	1.45	-0.14
U1458	0	6.63	1	1.5	NA	NA	Class 3	-0.175496	Low	0.02	-0.87	1.18	-0.78	-1.18	-0.29	0.54	-1.04	-1.19	-1.26	0.18	-0.82	-1.19	1.08	0	-0.42	1.3	0.94	-1.22	-1.26	-1.1	-0.49	0.85	-1.04	-0.27	-0.51	0.12	0.16	0.39	0.53	1.11	0.48	1.07	0.79	-1.14	-1.23	1.29	1.31	0.77	0.01
U1462	0	8.47	1	7.03	NA	NA	Class 2b	0.0779462	Low	-1.16	0.08	0.98	-1.21	-0.72	-0.6	-1.1	-0.98	-1.04	-1.44	-1.05	0.79	0.03	1.1	-0.95	0.64	0.87	0.89	-0.78	-0.18	-0.56	-1.27	0.08	0.83	-0.18	0.04	-0.75	0.45	0.38	-0.14	-0.83	-0.35	0.75	1.04	-1.15	0.67	0.55	0.56	-0.83	-0.92
U1464	0	8.77	1	8.77	NA	NA	Class 2b	0.110956	Low	-1.05	-0.14	1.31	-1.16	-0.66	-1.11	-1.1	-1.1	-1.17	-1.47	-0.79	1.08	0.54	1.25	-1.03	-0.52	1.19	1.08	-0.9	-0.94	-0.81	-1.27	-0.3	0.87	-0.21	-0.57	-0.93	0.87	0.42	0.18	-0.86	-0.2	0.96	1.24	-1.24	-0.77	-0.12	0.73	-1.04	-1.09
U1465	1	1.03	NA	NA	NA	NA	Class 2b	0.746386	High	-0.6	0.55	0.85	-0.64	1.21	-0.99	0.7	0.61	0.72	-0.97	0.43	1.24	1.07	0.73	-0.79	-0.77	-0.08	-0.54	-0.06	-0.64	-0.82	-0.03	0.58	0.87	-0.33	-0.82	-1.21	0.12	-0.56	0.45	-1.11	0.46	0	1.12	0.71	1.01	-0.06	-0.87	-1.22	-0.6
U1476	0	13.27	1	5.77	NA	NA	Class 2a	0.784221	Low	0.91	-0.8	0.37	0.78	-0.23	0.11	0.93	0.49	-0.13	0.69	0.9	0.11	-0.82	0.39	0.09	-0.77	0.61	-0.86	-0.13	-0.88	-0.53	0.02	1.13	0.51	0.57	-0.51	0.68	0.19	-0.81	0.51	0.79	0.59	0.1	0.12	0	-0.26	0.37	0.59	-0.43	0.26
U1478	0	13.13	1	13.13	NA	NA	Class 2b	0.198479	High	-0.02	0.68	0.42	-0.54	0.92	0.16	0.65	0.57	0.74	-0.3	0.74	1.13	0.2	0.78	-0.64	-0.76	0.54	-0.5	-0.65	-0.91	-0.99	-0.02	-0.48	0.82	0.42	-0.58	-0.62	-0.84	-0.64	0.47	-1	-0.17	0.56	1.06	0.88	0.89	0.7	-0.95	-0.9	0
U1480	1	8.87	1	2.8	NA	NA	Class 2a	0.651763	High	-0.53	0.23	0.64	-0.87	0.97	0.87	1.09	0.49	-0.57	-1.09	-0.64	1.27	0.23	0.83	-1.02	-0.6	0.63	-0.75	-0.92	-0.18	-0.14	-0.85	0.54	0.83	0.51	-0.47	-0.19	-0.03	-0.59	0.17	-1.19	0.43	0.82	1.19	-0.01	1.08	0.15	-1.18	-1.21	0.38
U2026	0	60	1	2.53	NA	NA	Class 2a	0.769429	Low	0.87	1.09	-1.42	1.38	1.21	1.46	1.25	1.45	1.47	1.61	1.26	0.78	0.58	-1.19	1.25	0.07	-1.42	-1.37	1.29	1.24	1.22	1.36	0.69	-0.02	0.16	1.27	1.43	-1.3	-0.05	-0.46	0.45	0.54	-1.21	-1.31	1.37	1.32	0.63	-1.27	-0.36	1.35
U2027	0	60	1	5.07	NA	NA	Class 2a	0.777073	Low	1.06	1.14	-1.38	1.37	0.89	1.48	1.28	1.43	1.49	1.6	1.28	-0.5	-0.95	-1.15	1.51	0.59	-1.32	-1.2	1.26	1.05	1.27	1.43	0.7	-1.08	-0.17	1.38	1.5	-1.43	0.25	-0.45	1.13	0.52	-1.07	-1.46	1.32	1.12	0.79	-0.08	0.24	1.51
U2028	0	60	1	18.37	NA	NA	Class 2a	0.777332	High	-0.71	1.34	-1.2	1.1	0.22	0.31	0.58	1.11	1.18	1.41	0.82	-0.8	1.14	-0.71	1.09	1.31	-1.3	-0.56	1.46	1.44	1	0.92	-1.36	0	-0.23	0.8	0.83	-1.27	1.27	0.45	0.7	0.25	-0.98	-1.17	0.73	1.3	-1.18	-0.76	0	0.89
U2029	0	60	1	3.27	NA	NA	Class 3	0.830722	High	1.13	-0.12	-1.03	1.16	0.54	1.02	-0.22	1.05	1.2	1.26	1.09	0.54	-0.11	-1.27	1	-1.11	-0.9	-1.26	1.07	-0.24	0.11	0.86	1.19	0.63	0.69	0.32	1.02	-1.32	-1.23	-0.54	0.94	0.31	-1.27	-1.2	0.4	0.36	0.22	-0.61	-0.51	0.96
U2030	0	60	1	25.47	NA	NA	Class 2a	0.785606	High	-0.79	1.33	-1.41	1.05	0.98	0.39	0.07	1.18	1.25	1.43	0.64	-0.08	1.39	-0.78	1	1.21	-1.42	-0.75	1.49	1.48	1.14	0.77	-1.38	0.33	0.19	0.9	0.35	-1.21	1.09	0.22	-0.73	-0.24	-1.14	-1.16	0.75	1.35	-1.39	-1.12	-0.7	0.34
U2031	0	60	1	15.33	NA	NA	Class 2a	0.771602	High	0.73	1.16	-1.36	1.35	0.55	1.39	1.03	1.34	1.3	1.54	1.23	-0.78	-0.51	-1.05	1.45	0.93	-1.3	-0.97	1.26	1.22	1.17	1.32	-0.23	-1.08	-0.2	1.34	1.45	-1.4	0.95	-0.32	1.18	0.49	-1.07	-1.43	1.14	0.94	0.74	-0.5	0.82	1.45
U2032	0	60	1	10.93	NA	NA	Class 2a	0.772651	Low	1.04	1.21	-1.38	1.33	0.75	1.41	0.97	1.41	1.42	1.6	1.14	-0.85	-0.83	-1.15	1.54	0.24	-1.36	-1.07	1.26	1.25	1.28	1.46	0.45	-1.02	0.16	1.37	1.46	-1.44	0.7	-0.39	1.21	0.42	-1.07	-1.51	1.32	1.14	0.7	-0.02	0.91	1.47
U2033	0	60	1	4.03	NA	NA	Class 2a	0.766998	Low	1.11	0.87	-1.38	1.26	0.58	1.38	1.36	1.32	1.24	1.56	1.15	-0.73	-1.23	-1	1.41	0.56	-1.13	-1.09	0.31	1.1	1.27	1.38	0.65	-1.07	-0.14	1.36	1.49	-0.19	0.71	-0.39	1.07	0.59	-0.77	-1.35	1.26	0.86	0.88	0.19	0.81	1.43
U2034	0	60	0	60	NA	NA	Class 2a	0.75254	Low	0.66	1.26	-1.42	1.03	1.16	1.51	1.41	1.44	1.41	1.36	0.82	1.02	-0.36	-0.81	0.37	0.96	-1.16	-1.2	0.78	1.38	1.13	0.64	-0.79	0.11	0.15	0.83	1.39	0.49	0.9	0.2	-0.75	0.52	-0.73	-0.67	1.01	1.29	0.92	-1.16	-1.02	1.36
U2035	1	1.8	1	1.8	NA	NA	Class 2b	0.781277	High	0.71	0.19	-1.06	1.03	1.29	0.19	0.06	1.08	1.3	1.18	0.57	1.18	1.25	-1.1	-0.68	-1.12	-1.06	-1.27	1.22	0.62	-0.4	0.43	0.98	1.24	0.33	-0.62	-0.21	-0.18	-1.21	0.31	-1.12	0.28	-1.23	0.11	1.09	1.13	-0.82	-1.32	-1.34	0.07
U2036	0	60	1	3.33	NA	NA	Class 2a	0.777396	High	0.09	1.37	-1.25	1	0.97	1.14	1.5	1.36	1.17	1.42	0.96	1.06	-0.7	-0.82	1.27	1.16	-1.15	-0.03	0.79	1.24	0.97	1.16	-1.1	-1.09	-0.34	1.27	1.23	-0.62	1.16	-0.29	-0.65	0.57	0.03	-0.75	1.04	1.32	0.7	-0.61	-0.37	1.31
U2037	0	60	1	11.6	NA	NA	Class 2a	0.770086	Low	0.52	1.2	-1.12	1.08	-0.47	1.42	1.29	1.19	0.99	1.39	1.15	-0.81	-0.98	-0.63	1.36	1.35	-0.89	0.54	0.83	1.27	0.92	1.14	-0.98	-1.34	-0.36	1.27	1.38	-0.73	1.3	0.47	1.09	0.54	0.22	-1.11	1.08	0.83	1.06	0.97	0.88	1.43
U2038	0	60	1	4.9	NA	NA	Class 2a	0.772441	High	0.75	1.19	-1.41	1.36	1.21	1.25	1.26	1.44	1.51	1.58	1.22	0.57	0.76	-1.16	1.35	0.07	-1.45	-1.3	1.33	1.24	1.2	1.4	-0.08	-0.08	-0.16	1.26	1.07	-1.24	0.59	-0.46	-0.02	0.49	-1.27	-1.33	1.25	1.34	-0.73	-1.12	-0.62	1.27
U2039	0	53	1	13.07	NA	NA	Class 3	0.658814	Low	0.81	0.92	0.86	-0.18	-0.98	0.13	0.93	-0.58	-1	0.12	0.82	-0.63	-1.2	-0.48	0.84	1.01	1.14	1.18	-1.03	-0.29	-0.46	0.5	-0.78	-1.26	-0.48	-0.21	0.4	0.93	0.75	0.53	1.07	0.54	1.21	0.83	-0.25	-1.1	1.28	1.29	0.5	0.99
U2040	0	60	1	4.67	NA	NA	Class 2a	0.624462	Low	1.23	0.62	-0.6	0.96	0.67	0.22	1.05	0.89	1.09	1.14	1.18	0.1	-1.03	-1.12	0.97	-0.94	0.16	-0.8	-0.72	-0.91	-0.63	1.03	1.2	-0.98	-0.33	0.4	0.88	-0.71	-0.83	0.27	0.93	0.66	0.02	-0.61	1.1	-0.06	1.34	0.64	0.18	1.21
U2041	0	60	1	48.1	NA	NA	Class 2a	0.772854	Low	0.02	1.1	-1.41	1.11	0.56	1.2	1.31	1.28	1.11	1.42	0.8	-0.2	-0.3	-0.9	1.03	1.19	-1.27	-0.75	0.93	1.37	1.2	1.08	-1.03	-0.97	-0.25	1.19	1.36	0.65	1.21	-0.15	0.02	0.34	-0.17	-1.18	1.23	1.2	0.58	-0.82	0.83	1.31
U2042	1	53.47	1	11.77	NA	NA	Class 2b	0.770495	High	1.02	0.33	-1.05	1.28	0.46	-0.65	-0.71	1.07	1.06	1.4	1.13	0.02	0.52	-1.26	1.19	-1.03	-1.08	-1.26	1.1	-0.04	0.55	1.07	1.22	0.44	0.3	0.89	1.1	-1.22	-1	-0.25	0.77	0.57	-1.35	-1.34	1.19	0.57	0.04	-0.8	0.29	1.06
U2043	0	60	0	60	NA	NA	Class 2b	0.379748	Low	0.62	0.68	-0.51	-0.13	-0.09	0.09	-0.11	-0.12	-0.7	0.18	-0.75	0.9	-0.29	-0.65	-0.04	0.72	0.77	0.81	-0.89	-0.08	0.03	-0.83	-0.8	-0.11	-0.23	-0.62	-0.71	-0.87	0.19	-0.15	-0.91	0.21	0.77	0.7	0.52	-0.03	0.55	0.26	-0.91	0.13
U2044	0	60	1	18.2	NA	NA	Class 2b	0.702016	High	-0.2	0.09	0.78	0.05	-0.84	-1.14	-1.32	-1.02	0.04	0.03	-0.61	-1.33	0.57	-0.91	-0.09	-0.08	-0.14	0.93	1.17	0.15	-0.41	-0.56	-1.07	0.25	-0.48	-0.9	-0.92	0.73	0.62	0.35	0.99	-0.16	-0.38	-0.69	-0.85	-0.72	-1.1	0.12	0.94	-1.1
U2045	1	10.27	1	10.27	NA	NA	Class 2a	0.754741	Low	1.3	0.39	-1.16	1.15	0.91	1.17	1.25	1.25	1.24	1.34	0.86	1	-1.13	-1.33	-0.16	-0.91	-0.73	-1.41	-0.2	0.82	0.21	-0.13	0.82	0.71	0.27	-0.65	1.23	0.89	-1.13	0.41	0.1	0.66	-0.86	-0.45	1.2	0.84	1.09	-1	-1.19	1.16
U2046	0	60	1	9.3	NA	NA	Class 3	0.582054	High	-0.81	0.86	-0.01	0.26	-1.02	-0.75	-1.12	-0.13	-0.03	0.76	-0.01	-1.1	0.23	-1.12	0.68	1.1	0.03	0.78	0.93	0.65	-0.3	-0.04	-1.14	-0.91	-0.41	-0.22	0.68	-1	0.88	0.23	0.98	0.44	-0.53	-0.72	-0.21	-0.69	-0.39	0.89	0.96	0.12
U2047	1	13.03	1	13.03	NA	NA	Class 3	0.830039	High	1.01	0.67	-0.59	1.19	0	1.07	-0.9	0.78	1.07	1.25	1.13	0.2	-0.09	-1.38	0.81	-0.95	-0.18	-0.86	0.99	-0.52	-0.81	0.01	0.82	0.01	0.3	-0.66	0.77	-1.09	-1.15	0.45	0.98	0.55	-1.09	-0.84	0.79	-0.12	0.77	0.08	-0.62	0.92
U2048	0	60	1	13.1	NA	NA	Class 2a	0.772354	Low	0.47	1.31	-1.27	1.23	0.79	1.36	1.2	1.36	1.2	1.5	1.17	0.04	-0.62	-0.78	1.38	1.16	-1.17	-0.82	1.09	1.19	1.06	1.37	-0.73	-1.06	-0.22	1.26	1.43	-1.46	1.04	-0.23	0.92	0.46	-0.68	-1.21	1.1	1.17	0.84	-0.66	-0.05	1.48
U2049	1	5.6	1	5.6	NA	NA	Class 1	0.599285	High	1	0.05	-0.92	0.91	1.02	0.07	0.98	0.77	0.96	1.13	0.66	-0.55	0.6	-0.65	-0.16	-0.56	-0.93	-0.62	0.67	0.58	-0.19	0.89	-0.51	0.58	-0.32	-0.79	-0.69	0.6	0.43	0.61	-0.73	0.56	-0.51	0.02	1.3	1.03	-0.04	-0.91	0.16	0.13
U2050	1	1.57	1	1.57	NA	NA	Class 2b	0.75632	High	0.66	-0.17	-0.76	0.86	1.01	-0.77	-1.02	-0.01	1.19	0.98	-0.11	-0.06	1.41	-1.02	-0.81	-1.18	-1.04	-1.01	1.32	0.1	-0.93	-0.07	-0.82	1.39	0.25	-1.14	-1.25	0.4	-0.89	0.48	-0.18	-0.25	-1.23	-0.03	0.17	0.84	-1.21	-0.9	-0.29	-1.03
U2051	1	7.77	1	4.03	NA	NA	Class 2a	0.755534	Low	0.92	0.57	-0.75	0.7	0.87	1.04	0.75	1.11	1	0.88	0.85	1.23	-0.22	-1.22	-0.66	-0.75	-0.37	-1.25	-0.56	0.56	-0.71	-0.6	0.45	1	0.37	-0.9	0.75	-0.4	-1.07	0.51	-0.82	0.55	-0.7	0.78	1.15	0.97	0.88	-1.17	-1.29	0.77
U2052	0	60	1	6	NA	NA	Class 2a	0.777404	Low	1.02	0.78	-0.55	0.85	0.51	1.09	1.21	1.03	0.7	1.12	0.93	1	-1.22	-1.01	0.97	0.52	0.5	-0.64	-0.73	-0.56	-0.56	0.87	0.69	-0.85	0.2	0.53	1.2	-0.96	-0.73	0.2	0.87	0.43	0.52	-0.09	0.87	0.71	1.29	0.58	-0.7	1.21
U2053	0	60	1	5.77	NA	NA	Class 2b	0.768751	High	0.87	-0.03	-0.56	1.26	0.82	-0.04	-0.61	0.9	1.4	1.17	1.01	0.21	1.31	-1.32	-0.05	-1.11	-0.95	-1.27	1.22	-0.5	-0.95	0.66	0.72	0.85	-0.27	-0.95	-0.23	-1.09	-1.22	0.5	-0.16	0.52	-1.28	-0.75	0.82	0.79	-0.19	-1.08	-0.92	0.09
U2054	1	3.47	1	3.47	NA	NA	Class 2a	0.682881	High	0.96	0.79	-0.33	0.71	0.97	0.93	0.17	0.89	1.04	0.79	0.92	1.16	0.99	-1.16	-0.62	-1.06	-0.03	-0.97	0.21	-0.06	-1.05	-0.82	0.45	1.06	0.2	-1.03	-0.77	-0.55	-1.08	0.5	-0.73	0.44	-0.79	0.85	0.73	0.89	-0.69	-0.93	-1.43	0.03
U2055	1	1.77	1	1.77	NA	NA	Class 2b	0.760201	Low	0.88	-0.01	-0.8	0.84	0.19	0.46	0.06	0.28	0.83	0.91	0.4	0.12	-0.1	-0.93	0.03	-0.97	0.07	-0.19	0.16	-0.32	-0.42	0.25	0.25	0.73	0.65	-0.21	0.13	-1.02	-0.93	-0.19	0.1	-0.19	-0.89	-0.21	0.28	-0.13	0.29	0.02	-0.06	0.38
U2056	0	60	1	1.43	1	28	Class 2a	0.796435	High	-0.12	1.19	-1.38	0.88	1.11	1.15	1.22	1.29	1.2	1.37	-0.15	0.71	0.85	-0.78	0.08	1.11	-1.32	-1.1	1.21	1.48	1.18	0.1	-1.28	0.95	0.31	0.74	0.92	0.89	1.03	0.41	-1.05	0.34	-0.88	-0.05	1.16	1.36	-1.19	-1.34	-0.95	0.34
U2057	0	60	1	5.87	NA	NA	Class 3	0.829148	Low	1.06	0.76	-0.19	0.86	-0.88	1.18	-0.75	0.21	0.02	0.97	1.11	-0.79	-1.11	-0.99	1.17	-0.74	0.83	0.66	-0.01	-0.98	-0.7	0.8	0.37	-1.16	-0.35	0.49	1.18	-1.13	-0.8	0.51	1.39	0.52	0.32	-0.77	0.7	-1.03	1.17	1.13	0.71	1.11
U2058	0	60	1	25.5	NA	NA	Class 2b	0.754201	High	0.05	-0.53	-0.73	0.7	1.32	-0.37	-0.96	0.18	0.98	0.94	-0.7	0.79	1.6	-0.87	-1.04	-1.14	-1.06	-1.1	1.25	0.72	-0.68	-0.09	-0.24	1.56	0.17	-1.15	-1.14	0.31	-0.98	0.53	-1.15	-0.22	-1.19	0.57	0.13	1	-1.37	-1.27	-1.24	-1.12
U2059	1	21.97	1	20.3	NA	NA	Class 2a	0.749732	Low	1	0.76	-0.74	0.73	0.71	0.85	1.04	0.9	-0.11	0.92	1.13	1.11	-1	-0.68	0.79	-0.61	0.7	-0.13	-0.98	-0.93	-0.41	0.54	0.66	-0.79	0.31	0.6	1.04	-1.22	-0.75	0.46	0.66	0.55	0.64	0.2	0.27	0.13	1.38	-0.04	-0.84	1.22
U2060	0	60	0	60	NA	NA	Class 2a	0.726496	High	0.99	-0.03	-1.03	1.15	1.31	1.04	0.58	1.19	1.41	1.22	0.68	1.18	1.19	-1.25	-0.91	-1.23	-1.09	-1.47	1.07	0.87	0.08	-0.55	0.86	1.45	0.35	-0.96	-0.03	0.28	-1.31	0.33	-0.98	0.54	-1.32	0.07	0.88	1.12	-0.66	-1.38	-1.37	0.07
U2061	0	60	1	35.67	NA	NA	Class 2a	0.784038	High	-0.67	1.32	-1.36	0.87	1.13	1.13	0.93	1.23	1.2	1.33	0.54	1.01	1.3	-0.83	0.22	0.75	-1.24	-0.89	1.27	1.39	1.02	-0.02	-1.36	1.07	0.23	0.68	0.11	0.33	0.9	0.33	-1.13	0.25	-1.03	-0.43	1	1.35	-1.31	-1.22	-1.26	0.19
U2062	0	42.87	1	12	NA	NA	Class 1	0.62922	High	0.2	-0.21	-0.16	0.56	0.8	-0.84	1.13	0.12	0.92	0.16	0.7	0.05	0.04	-0.83	-0.04	-0.49	-0.23	0.07	-0.13	-0.56	-0.65	0.77	-0.07	-0.68	-0.3	-0.72	-0.82	-0.11	-0.18	0.43	-0.2	0.43	0.69	0.68	0.9	0.62	0.16	-0.28	0.02	-0.08
U2063	0	60	1	10.93	NA	NA	Class 3	0.825954	Low	0.76	0.2	-0.08	0.4	-1.18	1.1	-0.86	-0.11	-0.54	0.52	0.81	-0.97	-1.3	-0.76	0.97	0.51	0.94	0.83	-0.58	-0.29	-0.45	-0.18	0.08	-1.21	-0.47	-0.07	1.19	-0.83	-0.04	0.52	1.32	0.52	0.5	-0.72	-0.13	-1.05	1.13	1.26	0.78	0.78
U2064	0	60	0	60	NA	NA	Class 3	0.72421	High	0.86	0.94	-0.23	0.92	0.69	1.1	-0.03	0.88	0.7	0.83	1.21	0.92	-0.69	-1.14	0.88	-0.82	0.61	-0.25	0.5	-0.86	-1.04	-0.05	0.36	-0.74	0.26	-0.5	0.48	-0.99	-1.03	0.54	0.74	0.52	-0.56	-0.17	1.09	0.5	0.94	0.81	-0.86	0.95
U2065	0	56.1	1	3.77	NA	NA	Class 3	0.825009	Low	1.15	0.15	-0.06	1.15	-1.3	1.23	-1.24	-0.09	0.81	1.21	1.19	-1.2	-1.08	-1.21	1.17	-0.05	0.8	-0.12	0.76	-0.14	-0.79	0.11	0.76	-1.22	-0.48	-0.09	1.04	-0.62	-0.79	0.64	1.48	0.59	-0.68	-1.19	0.25	-1.06	1.01	1.35	0.87	1.06
U2066	1	44.23	1	1.97	1	27	Class 2a	0.7902	High	-0.81	1.31	-1.41	0.57	1.23	0.93	1.25	1.27	1.27	1.27	-0.66	1	1.02	-0.62	0.01	1.28	-1.29	-0.73	1.1	1.5	1.2	0.13	-1.41	0.72	0.17	0.77	0.23	0.91	1.22	0.3	-1.34	0.15	-0.6	0.43	1.02	1.41	-1.07	-1.33	-1.15	0.36
U2067	NA	NA	1	5.13	NA	NA	Class 2b	0.361157	High	-0.65	0.69	-0.07	-0.15	-0.73	-1.03	-0.97	-0.18	-0.76	0.01	-0.76	0.5	0.29	-0.83	0.66	0.22	0.04	0.96	0.64	0.58	0.63	-0.09	-0.7	-0.62	-0.47	-0.14	-0.2	-0.88	0.56	-0.21	-0.08	-0.27	-0.01	-0.1	-0.64	-0.03	-1.04	-0.02	-0.56	-0.23
U2068	0	60	1	12.2	NA	NA	Class 3	0.832559	Low	1.23	0.87	-0.27	1.17	0.07	-0.07	-0.54	0.84	1.08	1.23	1.23	0.5	-0.97	-1.12	1.06	-0.77	0.39	-0.74	0.38	-0.61	-0.77	1.08	1.01	-1.01	-0.3	0.16	0.93	-1.36	-0.88	0.49	1.1	0.64	-0.75	-0.92	0.93	-0.09	1.24	0.63	-0.68	1.17
U2069	0	45	1	8.43	NA	NA	Class 2a	-0.275961	Low	0.85	1.15	0.78	0.06	-0.03	1.08	1.25	0.72	-0.57	0.31	1.02	1.16	-1.14	-1.07	0.64	0.45	1.12	0.73	-1.03	-0.82	-0.82	0.39	-0.09	-0.94	0.24	0.41	0.77	0.33	-0.16	0.34	0.69	0.57	0.94	0.97	-0.29	0.04	1.29	0.84	-1.16	1.02
U2070	0	54.73	1	5.67	NA	NA	Class 2a	0.283456	Low	0.78	0.39	-0.48	0.87	0.21	0.13	-0.06	0.82	0.88	0.98	0.94	0.76	-0.04	-1.18	-0.09	-0.76	-0.03	-0.86	0.79	0.03	-0.87	-0.59	0.02	0.66	0.43	-0.96	0.44	-0.71	-1.01	0.45	0.07	0.41	-0.88	-0.06	0.77	-0.12	-0.03	0.06	-1.11	0.62
U2071	0	60	1	6.87	NA	NA	Class 3	0.830912	Low	1.24	0.77	-0.21	1.19	0.06	1.01	-0.82	0.79	1.32	1.19	1.35	0.14	-0.7	-1.28	0.77	-1.03	0.52	-0.83	0.77	-0.78	-0.98	0.67	0.9	-0.69	-0.28	-0.57	0.81	-1.24	-1.16	0.58	1.09	0.64	-0.93	-0.63	0.3	-0.06	1.11	0.57	-0.93	1.02
U2072	0	60	1	8.4	NA	NA	Class 2a	0.78482	High	-0.49	1.3	-1.4	1.23	0.63	0.98	0.92	1.16	1.26	1.48	0.98	-1.08	0.89	-0.88	1.32	1.2	-1.44	-0.55	1.53	1.41	1.29	1.26	-1.28	-0.25	-0.29	1.19	0.94	-1.21	1.29	-0.18	0.82	0.13	-1.07	-1.36	0.72	1.22	-1.19	-0.58	0.89	0.94
U2073	0	60	1	6.13	NA	NA	Class 2b	0.745005	High	1.07	-0.25	-0.82	0.86	-0.01	0.19	-0.03	0.24	0.31	0.87	0.28	0.14	-0.07	-1.15	-0.14	-1.07	0.1	-1.05	-0.09	-0.88	-0.45	-0.1	0.38	0.94	0.82	-0.42	0.07	-0.81	-1.19	-0.43	0.23	-0.18	-1.06	-0.04	-0.14	-0.05	0.33	-0.06	-0.15	0.15
U2074	0	37.97	1	1.63	1	3	Class 2a	0.773749	Low	-0.63	1.2	-1.16	1.15	-0.93	1.37	-0.63	0.98	1.14	1.4	0.78	-1.22	-0.64	-0.72	1.34	1.33	-1.12	0.49	1.32	1.37	1.16	0.91	-1.18	-1.18	-0.37	1.22	1.36	-1.27	1.31	0.27	1.13	0.24	-0.78	-1.41	0.86	0.86	-0.84	0.96	1.21	1.16
U2075	0	39	1	4.63	1	4	Class 2a	0.771427	Low	-0.08	1.38	-1.18	0.89	0.88	1.41	1.48	1.26	1.09	1.34	0.97	0.17	-0.77	-0.5	1.12	1.41	-1	0.66	0.74	1.33	0.89	1.21	-1.28	-1.21	-0.35	1.11	1.29	-0.92	1.36	0.58	0.04	0.47	0.77	-0.35	1.28	1.17	1.12	-0.62	-0.09	1.44
U2076	0	60	1	0.97	NA	NA	Class 2a	0.773784	Low	-0.45	1.3	-1.32	1.17	0.72	1.21	1.24	1.28	1.27	1.43	1.1	-0.13	-0.79	-0.75	1.35	1.34	-1.19	-0.05	0.98	1.24	1.05	1.4	-1.05	-1.15	-0.23	1.29	1.37	-1.39	1.24	0.27	0.86	0.42	0	-1.17	1.11	1.07	1.09	-0.17	0.23	1.46
U2077	0	60	1	0.07	NA	NA	Class 3	0.830436	Low	1.2	-0.78	-0.74	1.28	-0.81	1.15	-0.81	0.91	0.95	1.29	1.3	-0.75	-1.16	-1.02	1.16	-1.17	-0.05	-1.31	0.31	-0.72	0.08	1.11	1.47	-0.66	-0.11	0.86	1.42	-1.31	-1.18	-0.13	1.39	0.65	-1.15	-1.32	0.95	-0.88	1.25	0.76	0.69	1.24
U2078	0	55.33	1	5.13	NA	NA	Class 2b	0.69445	High	1.11	-0.54	-0.79	1.29	-0.07	-0.03	0.04	0.81	1.31	1.28	1.23	-0.89	0.2	-1.39	0.8	-1.14	-0.87	-1.24	1.18	0.12	-0.62	0.68	0.73	0.34	-0.17	-0.68	0.1	0.68	-1.08	0.4	1	0.56	-1.27	-1.1	0.86	0.08	-0.3	-0.01	-0.43	0.22
U2079	0	60	1	9.23	NA	NA	Class 2a	0.782303	High	-0.5	1.34	-1.49	1	1.09	1.13	1.21	1.3	1.31	1.39	0.48	0.02	0.98	-0.91	0.97	1.3	-1.42	-0.83	1.37	1.46	1.33	1.04	-1.3	0.18	0.27	1.03	0.91	-0.99	1.21	-0.24	-0.68	-0.25	-0.96	-1.11	0.79	1.38	-1.1	-1.19	-0.73	0.92
U2080	0	60	0	60	0	60	Class 2a	0.761602	Low	1.22	0.72	-1.15	1.1	0.96	1.38	1.23	1.29	1.09	1.35	1.01	1.3	-0.87	-1.3	0.66	-1.19	-0.63	-1.37	0.4	0.45	0.01	-0.02	1.1	0.89	0.2	0.41	1.11	0.36	-1.18	-0.15	-0.63	0.62	-1.04	-0.43	1.3	1.08	0.88	-1.06	-1.19	1.09
U2081	0	60	0	60	1	2	Class 2a	0.757078	Low	1.33	0.55	-0.99	1.19	1.03	1.42	1.28	1.3	1.28	1.33	1.22	1.18	-1.15	-1.25	0.93	-1	-0.5	-1.26	-0.36	-0.53	-0.13	0.91	1.32	-0.61	0.35	0.58	1.17	-1.18	-1.24	0.4	0.66	0.63	-0.74	-0.66	1.29	0.84	1.27	-0.6	-0.98	1.3
U2082	0	60	0	60	0	60	Class 2a	0.740482	Low	1.18	0.08	-1.14	0.79	0	0.41	0.94	0.92	1.21	1.17	0.91	0.21	-1.16	-1.05	0.82	-0.93	-0.07	-1.04	-0.21	-0.64	0.08	0.06	0.94	-0.2	0.15	0.12	1.02	-0.07	-1	-0.31	0.27	0.3	-0.15	-0.8	0.26	0.05	0.87	0	0.09	0.89
U2083	0	40.43	1	1.4	0	60	Class 2a	0.757481	High	1.13	-0.75	-1.33	1.21	1.13	0.24	0.94	1.16	1.29	1.33	0.9	0.63	0.32	-1.26	0.8	-1.19	-1.23	-1.37	1.08	0.2	0.63	1.03	1.11	0.97	0.68	0.21	0.63	-0.99	-1.2	-0.46	-0.33	0.37	-1.29	-1.03	1.11	0.88	-0.49	-1.12	-0.8	0.66
U2084	0	60	0	60	0	60	Class 2a	0.760455	Low	1.23	0.02	-1.28	1.01	1.09	1.3	1.17	1.22	1.28	1.37	0.79	1.04	-0.77	-1.11	0.73	-0.95	-0.98	-1.34	0.06	0.07	0.62	0.89	1.15	0.75	0.36	0.2	0.89	-0.98	-1.11	-0.35	-0.11	0.5	-0.97	-0.76	1.13	1	0.33	-1.07	-1.05	1.05
U2085	0	60	0	60	0	60	Class 2a	0.745382	Low	1.11	-0.12	-1.09	1.08	1.05	1.18	1.15	1.16	1.27	1.24	0.92	0.98	-0.07	-1.17	-0.64	-1.11	-0.87	-1.39	0.06	0.04	-0.2	0.51	1.06	0.87	0.44	-0.58	0.68	0.26	-1.19	-0.46	-0.76	0.61	-0.98	-0.03	1	0.82	0.21	-0.97	-1.16	0.8
U2086	0	55.23	0	55.23	0	60	Class 2b	0.770218	High	0.87	-0.38	-1.01	1.27	0.67	-0.37	-0.83	0.99	1.44	1.37	1	-0.42	0.92	-1.37	0.69	-1.13	-1.12	-1.32	1.34	0	-0.57	0.83	0.96	0.83	0.21	-0.44	-0.05	-1.15	-1.12	-0.25	-0.03	0.45	-1.41	-1.19	1.24	0.76	-0.95	-0.79	-0.4	0.1
U2087	0	60	1	45.47	1	41	Class 2b	-0.074622	High	0.04	0.86	-0.44	-0.51	0.76	-0.18	0.54	0.6	0.51	0.1	-0.49	1.11	0.92	-0.83	-0.65	-0.39	0.42	0.03	-0.14	-0.08	-0.89	-0.73	-0.77	0.08	-0.31	-0.82	-0.68	0.07	-0.62	0.65	-1.03	-0.16	0.42	1.08	1.13	1.03	-0.5	-1.09	-1.04	0.01
U2088	0	60	0	60	0	60	Class 2a	0.738412	Low	0.95	0.67	-0.84	0.48	1.1	1.26	1.05	0.97	1.22	0.86	0.06	1.33	0.06	-0.97	-1.28	-0.93	0.16	-1.02	-0.6	0.65	-0.68	-1.18	0.03	1.08	0.36	-1.2	0.01	0.93	-0.96	0.54	-1.1	0.51	0.04	1.17	0.98	0.97	0.81	-1.21	-1.35	0.16
U2089	0	50.23	0	50.23	0	60	Class 2a	0.725829	High	0.72	-0.05	-0.81	0.58	0.85	0.18	0.62	0.78	1.1	1.06	-0.51	1.07	0.72	-1	-1.15	-1.04	-0.18	-1.12	0.19	0.55	-0.29	-1.02	0.03	1.33	0.75	-1.11	-0.61	0.77	-1.02	-0.21	-1.01	0.31	-0.95	0.8	0.76	0.85	-0.79	-1.09	-1.3	-0.79
U2090	0	60	0	60	0	46	Class 2a	0.700891	Low	0.61	0.68	0.45	-0.74	0.77	0.98	1.24	0.45	-0.45	-0.59	-0.17	1.15	-0.27	-0.69	-0.97	-0.05	0.97	0.06	-1.15	-0.58	-0.76	-1.08	-0.77	0.1	0.21	-0.83	0.16	0.96	-0.59	0.36	-0.96	0.35	0.89	1.31	-0.56	0.57	0.92	-0.84	-1.19	-0.12
U2091	0	60	1	5.43	1	4	Class 2a	0.74383	Low	1.34	0.02	-1.14	1.3	0.85	1.41	0.91	1.26	1.39	1.46	1.2	0.7	-0.91	-1.37	1.1	-0.98	-0.94	-1.36	0.9	-0.08	0.61	1.08	1.3	-0.49	0.27	0.85	1.14	-1.41	-1.22	-0.39	0.84	0.61	-1.12	-1.19	1.29	0.54	1	-0.14	-0.27	1.31
U2092	0	8.47	1	5.67	1	6	Class 2a	0.749343	High	0.96	-0.11	-1.06	1.11	1.02	0.71	0.92	1.1	1.16	1.14	0.96	0.98	0.74	-1.21	0.16	-1.02	-1	-1.33	0.8	-0.01	-0.19	0.83	1.04	1.05	0.65	-0.28	0.64	-1.23	-1.24	-0.36	-0.57	0.3	-1.16	-0.58	1.23	1.13	0.74	-1.24	-0.98	0.73
U2093	1	11.7	1	4.43	1	3	Class 2a	0.752469	High	1.07	0.37	-1.32	1.01	1.01	0.98	1.08	1.2	1.37	1.37	0.96	0.73	-0.13	-1.12	0.96	-0.96	-1.21	-1.29	0.87	0.17	0.74	1.15	0.77	0.65	0.65	0.78	0.82	-1.02	-0.93	-0.39	-0.05	0.3	-0.98	-1.07	1.31	1.08	0.73	-0.99	0	1.07
U2094	0	60	1	4.43	1	21	Class 2a	0.754039	Low	1.13	-0.08	-1.24	0.93	0.98	1.16	1.14	1.18	1.09	1.15	0.78	1.03	0.02	-1.19	0.08	-1.07	-0.87	-1.35	0.39	0.2	0.54	0.43	1.07	1.09	0.66	0.1	0.85	-0.05	-1.22	-0.5	-0.64	0.37	-1.04	-0.28	0.94	0.97	0.25	-1.12	-0.97	0.85
U2095	0	60	1	3.6	1	1	Class 2a	0.751333	Low	1	0.16	-0.79	0.7	0.79	-0.72	0.62	0.76	1.14	0.96	0.09	0.97	-0.13	-1.22	-0.82	-0.14	-0.05	-0.89	0.07	-0.56	-0.57	-0.59	0.07	0.96	0.64	-0.87	0.06	-0.69	-1.1	0.23	-0.73	0.58	-0.84	0.16	0.92	0.85	0.18	-0.96	-1.08	0.68
U2096	1	20.33	1	8.67	1	10	Class 2b	0.755643	High	0.89	0.01	-1.07	0.29	0.82	0.27	0.17	0.19	0.36	1.13	0.02	0.2	0.83	-1.12	-0.08	-0.86	-0.23	-1.02	0.79	-0.13	-0.07	0	0.07	1	0.81	-0.32	-0.57	0.26	-1.01	-0.44	-0.09	-0.45	-1.02	-0.22	-0.69	0.76	-0.87	-0.88	-0.23	0.08
U2097	0	15.47	1	8.7	1	4	Class 2a	0.732736	Low	1.06	0.2	-0.83	-0.47	0.93	0.81	1.01	0.7	0.77	0.82	-0.11	1.17	-0.16	-0.88	-1.07	-0.09	0.26	-0.14	-0.93	-0.6	-0.58	-0.71	-0.06	0.3	0.19	-0.89	-0.09	1.05	-0.9	0.62	-1.02	0.33	0.62	1.11	1.2	0.93	0.79	-1.13	-1.18	0.16
U2098	1	4.67	1	4.9	1	2	Class 2a	0.740038	Low	1.12	-0.33	-1.19	0.83	1.16	1.21	1.17	1.15	1.14	1.22	0.65	1.23	-0.21	-1.23	-0.91	-1.07	-0.79	-1.25	0.06	0.37	0.28	-0.57	1.02	1.02	0.47	-0.69	0.8	0.95	-1.19	-0.29	-1.06	0.47	-0.86	0.61	1.24	0.94	0.18	-1.23	-1.33	0.67
U2099	1	23.03	1	5.33	1	8	Class 2a	0.747141	Low	1.25	0.45	-1.09	1.31	0.96	1.07	1.1	1.29	1.4	1.44	1.26	0.96	-0.88	-1.35	0.88	-0.96	-0.9	-1.33	0.14	-0.46	0.03	1.14	1.32	-0.54	0.27	0.7	1.18	-1.06	-1.16	0.15	0.6	0.62	-0.95	-0.95	1.36	0.82	1.28	-0.94	-0.27	1.33
U2100	0	24.5	0	24.5	0	32	Class 2a	0.752823	Low	0.98	0.97	-0.62	0.27	1.02	0.99	1.25	1.07	0.9	0.81	1.05	1.14	-0.66	-1.19	0.06	0.11	0.47	-0.8	-0.65	-0.57	-0.86	0.47	-0.21	-0.11	0.2	-0.71	0.1	-0.66	-0.8	0.56	-0.01	0.57	0.65	0.96	0.84	0.97	0.98	-0.72	-1.28	0.92
U2101	0	60	1	5.3	NA	NA	Class 2a	0.575302	Low	1.29	-0.65	-0.61	1.2	0.62	1.27	1.05	0.94	0.37	1.2	1.2	0.55	-1.02	-1.23	0.82	-1.01	-0.07	-1.12	-0.05	-0.83	-0.83	0.98	1.26	-0.55	0.44	-0.56	1.01	-1	-1.22	0.29	0.92	0.66	-0.77	-0.71	0.93	0.05	1.3	0.14	-0.28	1.14
U2102	0	60	0	60	NA	NA	Class 2a	0.752872	Low	1.26	-0.5	-0.95	0.9	0.72	1.18	1.02	0.97	1.14	1.22	0.63	0.88	-1.13	-1.04	-0.11	-1	0.1	-1.01	-0.78	-0.53	-0.41	-0.09	1.01	-0.07	-0.26	-0.51	0.89	0.54	-0.97	0.36	0.5	0.62	-0.63	-0.14	0.91	-0.56	0.89	-0.57	-0.92	0.27
U2103	0	60	0	60	NA	NA	Class 2b	0.656243	High	0.91	-0.13	-0.67	0.04	0.16	-1.2	-0.25	-0.06	0.16	0.89	0.03	0.05	0.64	-0.71	-0.14	-0.94	0.29	0.03	0.04	-0.4	-0.31	0.01	0.08	0.16	-0.25	-0.98	-1.13	-0.12	-0.18	-0.23	0.05	-0.3	-0.07	0.22	0.01	0	-0.95	0.18	0.03	-0.17
U2104	0	60	0	60	NA	NA	Class 2a	0.667756	High	-0.09	0.53	0.81	-0.78	-0.05	-0.09	0.07	-0.07	-0.6	-0.61	-0.74	1.16	0.56	-0.72	-1.06	-0.03	0.99	0.48	-0.83	0.11	-0.93	-1.22	-1.02	0.88	-0.15	-1.1	-0.74	1.03	-0.04	0.44	-0.91	0.23	0.57	1.19	-0.77	0.54	0.31	-0.68	-1.37	-0.77
U2105	0	60	0	60	0	60	Class 2b	0.75696	High	-0.56	-0.68	0.73	0.45	0.95	-1	-0.75	-0.07	0.95	-0.18	-0.71	0.99	1.49	-1.02	-1.24	-1.25	-0.35	-0.97	0.92	0.56	-1.16	-1.15	-0.54	1.53	0.23	-1.34	-1.24	1.45	-0.95	0.51	-1.24	0.44	-1.15	1.1	-0.01	0.91	-1.17	-1.24	-1.37	-1.3
U2106	0	60	0	60	NA	NA	Class 2b	0.760857	High	0.09	-0.7	0.38	0.87	0.58	-1.24	-1.25	-0.58	0.94	0.71	-0.08	-0.75	1.34	-0.97	-0.72	-1.08	-0.77	-0.82	1.28	-0.12	-1.17	-0.46	-0.02	1.17	0.61	-1.09	-1.2	-0.5	-0.85	0.43	-0.55	-0.25	-1.25	-0.2	0.08	0.65	-1.24	-0.7	-0.14	-1.08
U2107	0	49.9	1	49.9	NA	NA	Class 1	0.699252	Low	0.71	-0.69	0.78	0.74	-1.12	0.72	-1.11	-0.59	1.04	0.88	0.84	-1.2	-0.84	-1.05	0.48	0.36	0.57	-0.37	0.2	-0.6	-1.09	-0.64	0.61	-0.92	-0.41	-0.9	0.11	0.45	-0.61	0.63	1.19	0.56	-0.01	-0.95	0.95	-1.07	0.08	1.2	1.05	0.67
U2108	0	60	0	60	0	60	Class 2a	0.536689	High	1.08	0.69	-0.61	0.92	0.65	0.84	0.92	0.86	1.12	1.29	1.05	0.68	-0.78	-0.93	0.85	-0.95	0.1	-0.66	-0.12	-0.83	-0.92	0.9	0.92	-0.9	-0.27	-0.47	0.66	-0.68	-0.85	0.39	0.87	0.57	-0.14	-0.57	0.98	-0.72	1	0.53	-1.01	0.94
U2109	0	60	0	60	NA	NA	Class 2b	0.773552	High	0.13	0.45	0.06	0.93	0.92	-0.94	-0.11	0.74	1.19	0.8	0.93	0.72	1.08	-1.28	0.12	-1.16	-0.86	-1.02	1.01	-0.41	-0.81	0.59	0.64	0.79	-0.2	-0.71	-0.47	-0.75	-1.01	0.31	-0.29	0.44	-1.11	-0.55	0.93	0.81	-0.84	-0.87	-1.14	-0.21
U2110	0	60	1	59.77	NA	NA	Class 2a	0.792636	Low	0.96	0.69	-0.5	0.58	0.2	1.13	1.01	0.81	0.47	0.89	0.85	1.16	-0.95	-0.91	0.14	-0.11	0.75	0.14	-0.8	-0.73	-0.63	0	-0.04	-0.28	0.29	-0.09	0.34	-0.03	-0.8	0.42	0	0.58	0.29	0.69	0.72	0	1.3	0.24	-1.1	0.39
U2111	0	52.2	0	52.2	NA	NA	Class 2a	0.278737	Low	1.07	0.17	-0.28	0.92	-0.03	0.16	-0.71	0.05	0.15	1.13	0.97	0.01	-0.77	-0.89	0.13	-0.76	0.61	0.02	-0.13	-0.65	-0.99	0.2	0.57	-0.76	-0.25	-0.05	0.13	-1.19	-0.83	0.43	1.09	0.36	-0.76	-0.6	0.68	-0.22	0.81	0.69	-0.89	0.85
U2112	0	60	1	38.37	0	51	Class 2b	0.763539	High	0.59	-0.13	-0.69	0.98	1.08	-1.05	-0.76	0.85	1.35	1.2	0.43	0.9	1.44	-1.24	-0.79	-1.14	-1.13	-1.19	1.27	0.84	-0.61	-0.02	-0.21	1.39	0.22	-1.01	-0.51	-0.55	-0.96	0.56	-1.09	0.52	-1.35	-0.39	1.16	1.21	-1.13	-1.29	-1.25	-0.84
U2113	0	60	1	41.63	NA	NA	Class 3	0.826208	Low	0.75	0.06	0.83	0.84	-1.18	0.93	-0.89	-0.5	-0.02	0.74	1.03	-0.77	-1.24	-1.03	0.69	0.04	1.06	-0.09	-0.09	-0.84	-1.13	0.45	0.79	-0.85	-0.24	-0.71	1.12	-0.94	-0.73	0.61	1.32	0.63	-0.67	-0.3	-0.43	-1.09	1.05	1.2	-0.12	0.66
U2114	0	49.73	1	5.4	NA	NA	Class 3	0.830346	Low	1.26	-0.83	-1.2	1.31	-0.07	0.86	-0.21	1.06	1.23	1.43	1.19	-0.78	-0.82	-1.35	1.25	-1.22	-0.97	-1.33	1.1	-0.17	0.73	1.24	1.39	0	0.32	0.91	1.23	-1.4	-1.25	-0.42	1.21	0.52	-1.31	-1.39	1.13	-0.01	0.24	-0.05	0.79	1.1
U2115	1	31	1	4.17	NA	NA	Class 2a	0.745554	High	0.98	-0.38	-1.07	1.06	0.53	0.91	0.74	0.97	1.18	1.19	0.89	0.45	0.48	-1.19	0.17	-1.01	-0.53	-1.26	0.71	-0.08	-0.03	0.12	0.91	0.83	0.73	-0.07	0.66	-1.09	-1.14	-0.65	0.42	-0.35	-1.16	-0.46	0.04	0.44	0.43	-0.71	-0.8	0.68
U2116	0	60	1	13.3	NA	NA	Class 3	0.812733	Low	1.29	0.02	-0.47	1.22	-1.05	1.13	-0.84	0.65	1.19	1.35	1.15	-1.18	-1.32	-1.1	1.2	-0.25	0.16	-0.72	0.15	-0.71	-0.37	1.07	1.11	-1.29	-0.36	0.7	1.19	-1.14	-0.62	0.48	1.43	0.67	-0.82	-1.29	1.17	-0.96	1.19	1.16	1.21	1.28
U2117	0	27	1	6.3	0	22	Class 2a	0.505692	High	1.13	-0.14	-0.93	0.97	0.88	0.72	0.68	0.9	1.32	1.21	0.78	0.09	0.04	-1.05	0.43	-1.13	-0.87	-1.06	0.69	-0.53	-0.6	0.64	0.85	-0.13	0.19	-0.6	-0.9	0.14	-0.93	0.24	0.53	0.39	-1.03	-0.83	0.99	0.72	-0.74	-0.63	-0.57	-0.07
U2118	0	60	1	4.17	NA	NA	Class 2b	0.667575	High	0.58	-0.49	0.54	0.1	-0.74	-0.97	-1.03	-0.77	0.76	0.99	-0.1	-1.18	0.3	-1.05	0.02	-0.6	-0.24	0.37	0.93	0.39	-0.86	-0.05	-0.62	-0.58	-0.37	-0.94	-0.91	0.74	-0.01	0.57	0.87	0.37	-0.78	-0.77	0.09	-0.7	-0.99	0.84	0.81	-0.93
U2119	0	57.57	1	5.33	0	60	Class 2a	0.622694	High	1.16	0.78	-0.77	1.21	0.75	-0.1	0.73	1.1	1.32	1.32	1.24	0.74	0.17	-1.38	0.91	-1	-0.75	-1.19	0.68	-0.4	-0.72	1.03	0.87	-0.56	-0.22	0.29	0.8	-1.29	-1.11	-0.22	0.82	0.6	-1.02	-0.72	1.15	0.74	0.83	-0.88	-0.89	1.04
U2120	0	46.73	1	9.37	NA	NA	Class 2a	0.616961	High	0.89	0.5	-0.78	1.11	0.65	0.65	0.02	0.76	1.1	1.23	1.09	-0.61	0.69	-1.19	0.71	-0.64	-0.87	-0.91	1.04	-0.01	-0.59	0.93	0.16	-0.5	-0.28	-0.37	0.67	-1.17	-0.81	-0.19	0.83	0.53	-1.04	-0.9	0.2	-0.52	-0.63	-0.62	-0.53	0.71
U2121	1	45.63	1	4.87	0	60	Class 2a	-0.0105124	Low	1.16	0.88	-0.09	0.97	0.66	1.08	0.72	0.82	0.82	1.08	1.2	0.88	-0.48	-1.09	0.6	-0.65	0.55	-0.61	0.1	-0.63	-0.95	0.53	-0.05	0.01	0.25	-0.62	0.69	-0.92	-0.83	0.63	0.83	0.61	-0.53	0.38	0.14	0.6	0.94	-0.11	-1.23	0.99
U2122	1	11.57	1	4.83	1	9	Class 2b	0.771303	Low	0.94	0.18	-1.23	1.08	0.91	1.04	-0.61	1.09	1.24	1.38	1.02	0.13	0.76	-1.18	0.97	-1.12	-1.12	-1.21	1.23	0.07	0.55	0.92	1.01	0.77	0.54	0.69	0.78	-1.28	-1.1	-0.34	0.41	0.2	-1.31	-1.18	1.04	0.82	-0.64	-0.99	-0.65	0.86
[truncated: 35 more columns]

## Sheet: Suppl. Figure 1c-d
Ensembl ID	Chromosome	Start	End	HGNC symbol	mean.mean.Class1	mean.mean.Class3	mean.mean.diff	comb.p.val	comb.p.adj.fdr
ENSG00000223972	chr1	10369	12368	DDX11L1	0.82382	0.830238	-0.00641738	0.807659	0.815948
ENSG00000227232	chr1	29307	31306	WASH7P	0.183521	0.177668	0.0058536	0.456124	0.493721
ENSG00000243485	chr1	28054	30053	MIR1302-10;MIR1302-11;MIR1302-2;MIR1302-9	0.183521	0.177668	0.0058536	0.456124	0.493721
ENSG00000186092	chr1	67591	69590	OR4F5	0.67772	0.58129	0.0964297	0.0779285	0.192205
ENSG00000233750	chr1	129525	131524	CICP27	0.816477	0.683553	0.132924	0.00247795	0.0404335
ENSG00000239664	chr1	532379	534378	NA	0.772261	0.711591	0.0606701	0.134946	0.246303
ENSG00000223659	chr1	563891	565890	NA	0.228942	0.236491	-0.00754936	0.612609	0.633625
ENSG00000225972	chr1	562942	564941	MTND1P23	0.23611	0.245012	-0.00890267	0.542522	0.570278
ENSG00000225630	chr1	563520	565519	MTND2P28	0.222854	0.231148	-0.0082945	0.564677	0.59045
ENSG00000237973	chr1	564954	566953	NA	0.228421	0.242492	-0.0140707	0.419598	0.46311
ENSG00000229344	chr1	566637	568636	NA	0.222495	0.224155	-0.00165939	0.491057	0.52445
ENSG00000240409	chr1	567415	569414	MTATP8P1	0.224381	0.226327	-0.0019459	0.77299	0.783237
ENSG00000248527	chr1	567576	569575	MTATP6P1	0.26894	0.268931	8.9375e-06	0.933013	0.935837
ENSG00000198744	chr1	568256	570255	NA	0.275865	0.279785	-0.00392031	0.679372	0.695538
ENSG00000224956	chr1	663028	665027	NA	0.745816	0.528919	0.216897	0.00724765	0.0625126
ENSG00000240618	chr1	699806	701805	NA	0.839644	0.763262	0.0763818	0.00405383	0.0486778
ENSG00000229905	chr1	694791	696790	NA	0.860063	0.825448	0.0346148	0.119635	0.233589
ENSG00000228327	chr1	713507	715506	NA	0.111943	0.106753	0.00519085	0.444398	0.483742
ENSG00000237491	chr1	712650	714649	NA	0.111943	0.106753	0.00519085	0.444398	0.483742
ENSG00000230092	chr1	745042	747041	NA	0.836294	0.789408	0.0468859	0.00235065	0.0397384
ENSG00000269831	chr1	738638	740637	NA	0.83154	0.791841	0.0396994	0.0367047	0.131098
ENSG00000240453	chr1	752593	754592	NA	0.676908	0.521495	0.155412	0.00261014	0.0412361
ENSG00000177757	chr1	751251	753250	FAM87B	0.52689	0.389239	0.137651	0.0109547	0.0740674
ENSG00000225880	chr1	762403	764402	LINC00115	0.0326823	0.0228861	0.00979625	0.0247038	0.108158
ENSG00000228794	chr1	761488	763487	LINC01128	0.04643	0.0376772	0.00875275	0.0549753	0.161405
ENSG00000230368	chr1	811784	813783	FAM41C	0.561171	0.429711	0.131461	0.00126839	0.0322713
ENSG00000234711	chr1	807172	809171	TUBB8P11	0.796255	0.635096	0.161159	0.00149915	0.0341468
ENSG00000272438	chr1	838714	840713	NA	0.156764	0.161492	-0.00472786	0.193987	0.288684
ENSG00000230699	chr1	845315	847314	NA	0.190941	0.240277	-0.0493364	0.0841532	0.199249
ENSG00000241180	chr1	848051	850050	NA	0.401121	0.293548	0.107572	0.0242091	0.107193
ENSG00000223764	chr1	855897	857896	NA	0.320261	0.307826	0.0124352	0.119237	0.233268
ENSG00000187634	chr1	858760	860759	SAMD11	0.0715043	0.0674824	0.00402184	0.0857898	0.201176
ENSG00000268179	chr1	865946	867945	NA	0.607654	0.514298	0.0933565	0.0645237	0.174957
ENSG00000188976	chr1	894190	896189	NOC2L	0.301801	0.271786	0.0300155	0.0943225	0.210359
ENSG00000187961	chr1	894467	896466	KLHL17	0.274468	0.242114	0.0323539	0.0349702	0.127999
ENSG00000187583	chr1	900377	902376	PLEKHN1	0.378963	0.35901	0.0199531	0.252274	0.330334
ENSG00000187642	chr1	916998	918997	C1orf170	0.290923	0.250303	0.0406196	0.251932	0.330086
ENSG00000272512	chr1	932932	934931	NA	0.237068	0.194258	0.0428092	0.121537	0.235062
ENSG00000188290	chr1	935053	937052	HES4	0.0696038	0.0623942	0.00720968	0.191146	0.286691
ENSG00000231702	chr1	943110	945109	NA	0.843822	0.739167	0.104655	0.00947456	0.0696465
ENSG00000224969	chr1	948074	950073	NA	0.253156	0.199999	0.0531569	0.153059	0.259787
ENSG00000187608	chr1	947303	949302	ISG15	0.211475	0.182639	0.0288364	0.161047	0.265178
ENSG00000188157	chr1	954003	956002	AGRN	0.0708006	0.0650768	0.00572377	0.180095	0.278769
ENSG00000242590	chr1	988913	990912	NA	0.781455	0.771224	0.0102312	0.0177493	0.0917344
ENSG00000217801	chr1	993614	995613	NA	0.0656211	0.060637	0.00498409	0.273356	0.345809
ENSG00000273443	chr1	998169	1000168	NA	0.230854	0.182126	0.0487278	0.0508644	0.154974
ENSG00000237330	chr1	1009188	1011187	RNF223	0.199651	0.241612	-0.0419604	0.0711496	0.18339
ENSG00000131591	chr1	1051242	1053241	C1orf159	0.27348	0.183894	0.0895864	0.0136706	0.0811274
ENSG00000223823	chr1	1070897	1072896	NA	0.280054	0.269913	0.0101411	0.0262313	0.111266
ENSG00000207730	chr1	1100984	1102983	MIR200B	0.464191	0.404956	0.0592354	0.162335	0.266258
ENSG00000207607	chr1	1101743	1103742	MIR200A	0.671049	0.576159	0.0948901	0.0633037	0.173312
ENSG00000198976	chr1	1102885	1104884	MIR429	0.742657	0.658362	0.0842952	0.019443	0.0959354
ENSG00000272141	chr1	1103237	1105236	NA	0.781536	0.698467	0.0830696	0.012047	0.0771433
ENSG00000205231	chr1	1114436	1116435	TTLL10-AS1	0.787091	0.583819	0.203273	0.000144816	0.016488
ENSG00000162571	chr1	1107764	1109763	TTLL10	0.679832	0.391269	0.288563	0.000251757	0.0198003
ENSG00000186891	chr1	1141572	1143571	TNFRSF18	0.137849	0.132502	0.00534699	0.464544	0.501086
ENSG00000186827	chr1	1149019	1151018	TNFRSF4	0.398096	0.385934	0.0121619	0.089375	0.205124
ENSG00000078808	chr1	1166912	1168911	SDF4	0.638337	0.5788	0.0595373	0.115697	0.229943
ENSG00000176022	chr1	1166129	1168128	B3GALT6	0.0656523	0.0589534	0.00669896	0.193081	0.288032
ENSG00000184163	chr1	1181603	1183602	FAM132A	0.225826	0.171273	0.0545531	0.0556923	0.162508
ENSG00000260179	chr1	1186215	1188214	NA	0.510176	0.500883	0.00929271	0.246664	0.325748
ENSG00000160087	chr1	1208766	1210765	UBE2J2	0.276079	0.202351	0.0737288	0.0381078	0.133667
ENSG00000230415	chr1	1209103	1211102	NA	0.276079	0.202351	0.0737288	0.0381078	0.133667
ENSG00000162572	chr1	1214316	1216315	SCNN1D	0.727492	0.52566	0.201833	0.00155409	0.0344987
ENSG00000131584	chr1	1244490	1246489	ACAP3	0.428108	0.341848	0.08626	0.093105	0.209011
ENSG00000169972	chr1	1242447	1244446	PUSL1	0.0578112	0.0526903	0.00512092	0.170472	0.271919
ENSG00000127054	chr1	1259572	1261571	CPSF3L	0.112419	0.117989	-0.00556976	0.198734	0.292054
ENSG00000240731	chr1	1253570	1255569	NA	0.669708	0.613051	0.0566571	0.0891801	0.204854
ENSG00000224051	chr1	1258636	1260635	GLTPD1	0.125926	0.11534	0.0105856	0.171206	0.272452
ENSG00000169962	chr1	1265194	1267193	TAS1R3	0.358012	0.311799	0.0462128	0.0150928	0.0849835
ENSG00000107404	chr1	1284231	1286230	DVL1	0.0508981	0.0454413	0.00545675	0.174862	0.275125
ENSG00000162576	chr1	1296658	1298657	MXRA8	0.490614	0.337827	0.152788	0.0296927	0.118091
ENSG00000175756	chr1	1310376	1312375	AURKAIP1	0.249129	0.205034	0.0440943	0.0595416	0.168093
ENSG00000223663	chr1	1312546	1314545	NA	0.924704	0.933217	-0.00851346	0.104991	0.220303
ENSG00000221978	chr1	1334209	1336208	CCNL2	0.0520693	0.0476399	0.00442933	0.224781	0.310243
ENSG00000224870	chr1	1333402	1335401	NA	0.0595601	0.0556356	0.00392445	0.374351	0.425446
ENSG00000242485	chr1	1342194	1344193	MRPL20	0.129444	0.123673	0.00577088	0.226371	0.311406
ENSG00000264293	chr1	1340633	1342632	RN7SL657P	0.211626	0.161975	0.0496512	0.0531986	0.15882
ENSG00000272455	chr1	1342976	1344975	NA	0.241464	0.230815	0.0106497	0.314275	0.377343
ENSG00000235098	chr1	1356650	1358649	ANKRD65	0.237032	0.301325	-0.0642931	0.0187889	0.094673
ENSG00000225905	chr1	1354125	1356124	NA	0.284778	0.355629	-0.070851	0.0868092	0.202247
ENSG00000205116	chr1	1360008	1362007	TMEM88B	0.447394	0.397487	0.0499065	0.100103	0.215886
ENSG00000225285	chr1	1369454	1371453	NA	0.395137	0.312442	0.0826945	0.0511378	0.155513
ENSG00000179403	chr1	1368741	1370740	VWA1	0.446268	0.357959	0.0883086	0.045042	0.14577
ENSG00000215915	chr1	1383569	1385568	ATAD3C	0.662293	0.537599	0.124694	0.0184011	0.0934994
ENSG00000160072	chr1	1405643	1407642	ATAD3B	0.134176	0.119172	0.0150043	0.0805365	0.195396
ENSG00000197785	chr1	1446031	1448030	ATAD3A	0.0386918	0.0341677	0.0045241	0.0698206	0.181815
ENSG00000205090	chr1	1475334	1477333	TMEM240	0.625919	0.537898	0.0880204	0.026995	0.112751
ENSG00000160075	chr1	1509750	1511749	SSU72	0.0711917	0.0698567	0.00133494	0.203387	0.294908
ENSG00000215791	chr1	1499405	1501404	NA	0.87117	0.841448	0.0297222	0.126561	0.239381
ENSG00000215014	chr1	1508855	1510854	NA	0.0671944	0.063219	0.0039754	0.226111	0.311276
ENSG00000236684	chr1	1513636	1515635	NA	0.560453	0.405074	0.155378	0.00263405	0.0413456
ENSG00000228594	chr1	1534977	1536976	C1orf233	0.433527	0.332991	0.100536	0.0015218	0.0343499
ENSG00000272106	chr1	1550676	1552675	NA	0.0721091	0.0705105	0.00159859	0.135621	0.246892
ENSG00000197530	chr1	1549295	1551294	MIB2	0.0774419	0.074591	0.00285085	0.200707	0.293067
ENSG00000189409	chr1	1565974	1567973	MMP23B	0.439274	0.357101	0.0821732	0.181002	0.279431
ENSG00000248333	chr1	1589974	1591973	CDK11B	0.0486669	0.0449172	0.00374966	0.363949	0.416769
ENSG00000272004	chr1	1589286	1591285	NA	0.052465	0.0497797	0.00268525	0.380517	0.430696
ENSG00000189339	chr1	1623668	1625667	SLC35E2B	0.211657	0.173548	0.0381092	0.413568	0.457909
ENSG00000269737	chr1	1601929	1603928	NA	0.8534	0.782439	0.0709611	0.00358766	0.0464385
ENSG00000269227	chr1	1603214	1605213	NA	0.882128	0.861529	0.020599	0.142676	0.252385
ENSG00000215914	chr1	1629869	1631868	MMP23A	0.696537	0.524196	0.172341	0.000995189	0.0298697
ENSG00000008128	chr1	1655267	1657266	CDK11A	0.298115	0.24098	0.0571346	0.203128	0.294698
ENSG00000268575	chr1	1668628	1670627	NA	0.899534	0.869799	0.0297355	0.00762997	0.0636479
ENSG00000227775	chr1	1654451	1656450	NA	0.0788093	0.0751455	0.0036638	0.419945	0.463398
ENSG00000215790	chr1	1676932	1678931	SLC35E2	0.06005	0.0536778	0.00637217	0.2254	0.3107
ENSG00000008130	chr1	1711397	1713396	NADK	0.453348	0.405242	0.0481063	0.371656	0.423214
ENSG00000078369	chr1	1821996	1823995	GNB1	0.102328	0.0893321	0.0129959	0.149046	0.257139
ENSG00000231050	chr1	1821410	1823409	NA	0.0961483	0.0837489	0.0123993	0.132769	0.244623
ENSG00000169885	chr1	1844766	1846765	CALML6	0.434085	0.365752	0.068333	0.0838075	0.198862
ENSG00000178821	chr1	1850213	1852212	TMEM52	0.194152	0.168431	0.0257211	0.0961263	0.212033
ENSG00000142609	chr1	1934777	1936776	C1orf222	0.311782	0.180082	0.131701	0.0443023	0.144442
ENSG00000233542	chr1	1946470	1948469	NA	0.522275	0.366725	0.155549	0.0109462	0.0740559
ENSG00000187730	chr1	1949280	1951279	GABRD	0.217967	0.157305	0.0606619	0.212713	0.301701
ENSG00000226969	chr1	1981010	1983009	NA	0.0829456	0.0935049	-0.0105592	0.291919	0.359978
ENSG00000067606	chr1	1980409	1982408	PRKCZ	0.0997451	0.119643	-0.0198978	0.240863	0.32162
ENSG00000271806	chr1	2076219	2078218	NA	0.830751	0.73597	0.0947812	0.00147918	0.0340143
ENSG00000182873	chr1	2115329	2117328	NA	0.874559	0.831291	0.0432674	0.0224966	0.103307
ENSG00000162585	chr1	2143660	2145659	C1orf86	0.354094	0.235779	0.118315	0.0059958	0.0570766
ENSG00000269554	chr1	2119737	2121736	NA	0.305681	0.247796	0.0578851	0.28903	0.357802
ENSG00000203301	chr1	2145121	2147120	NA	0.615102	0.382251	0.232851	0.000289319	0.0211835
ENSG00000243558	chr1	2143514	2145513	NA	0.250624	0.155488	0.0951363	0.0195635	0.0962191
ENSG00000234396	chr1	2142462	2144461	NA	0.159534	0.119351	0.0401832	0.0201794	0.097863
ENSG00000157933	chr1	2158634	2160633	SKI	0.0794407	0.074552	0.00488867	0.0809491	0.19586
ENSG00000116151	chr1	2322647	2324646	MORN1	0.154484	0.116519	0.037965	0.0890389	0.204742
ENSG00000272161	chr1	2257633	2259632	NA	0.749403	0.538828	0.210574	4.61083e-05	0.0116381
ENSG00000269753	chr1	2257081	2259080	NA	0.670026	0.419805	0.250221	8.48451e-05	0.0147339
ENSG00000269896	chr1	2283760	2285759	NA	0.385151	0.383981	0.00117016	0.0839315	0.198985
ENSG00000238240	chr1	2282797	2284796	NA	0.522691	0.530041	-0.00734987	0.0568028	0.164457
ENSG00000271847	chr1	2309300	2311299	NA	0.773727	0.609139	0.164588	0.0010523	0.0303241
ENSG00000178642	chr1	2315311	2317310	NA	0.782566	0.524043	0.258523	9.92183e-05	0.0152388
ENSG00000157916	chr1	2321767	2323766	RER1	0.0830568	0.0750128	0.00804399	0.212483	0.30156
ENSG00000157911	chr1	2344737	2346736	PEX10	0.216443	0.195888	0.0205555	0.324056	0.385227
ENSG00000149527	chr1	2355919	2357918	PLCH2	0.70613	0.488375	0.217756	0.000341742	0.0221666
ENSG00000224387	chr1	2424198	2426197	NA	0.59894	0.469418	0.129522	0.0353872	0.12896
ENSG00000229393	chr1	2425419	2427418	NA	0.615323	0.51108	0.104243	0.025888	0.110479
ENSG00000157881	chr1	2457540	2459539	PANK4	0.135954	0.133525	0.00242895	0.182565	0.280855
ENSG00000197921	chr1	2461185	2463184	HES5	0.148026	0.153214	-0.0051884	0.250025	0.328528
ENSG00000272449	chr1	2476404	2478403	NA	0.0890917	0.0955948	-0.00650313	0.134177	0.245662
ENSG00000228037	chr1	2511499	2513498	NA	0.623165	0.538031	0.0851346	0.0386214	0.134621
ENSG00000157870	chr1	2516430	2518429	FAM213B	0.103097	0.0985325	0.00456429	0.215407	0.303676
ENSG00000142606	chr1	2563982	2565981	MMEL1	0.606224	0.4665	0.139724	0.0164321	0.0882841
ENSG00000237058	chr1	2562507	2564506	NA	0.525449	0.397349	0.128099	0.0472629	0.149475
ENSG00000215912	chr1	2717787	2719786	TTC34	0.289959	0.245764	0.0441945	0.573953	0.598779
ENSG00000233234	chr1	2728758	2730757	NA	0.580851	0.305461	0.275391	7.99756e-05	0.0143157
ENSG00000231630	chr1	2731064	2733063	NA	0.585423	0.47346	0.111964	0.25499	0.332317
ENSG00000169717	chr1	2936546	2938545	ACTRT2	0.561581	0.396559	0.165023	0.0103424	0.0722845
ENSG00000177133	chr1	2984502	2986501	LINC00982	0.132804	0.179743	-0.0469394	0.523015	0.552866
ENSG00000256761	chr1	2978460	2980459	NA	0.571219	0.545963	0.0252561	0.598411	0.620938
ENSG00000142611	chr1	2984232	2986231	PRDM16	0.266314	0.282528	-0.0162141	0.417518	0.461213
ENSG00000226286	chr1	3049774	3051773	NA	0.524294	0.44367	0.0806246	0.012623	0.07858
ENSG00000130762	chr1	3369490	3371489	ARHGEF16	0.126359	0.116474	0.00988591	0.201256	0.293263
ENSG00000162591	chr1	3527560	3529559	MEGF6	0.0977703	0.0825033	0.015267	0.103162	0.218616
ENSG00000207776	chr1	3476855	3478854	MIR551A	0.63999	0.503935	0.136055	0.0306672	0.119988
ENSG00000238260	chr1	3540808	3542807	NA	0.120615	0.11243	0.00818548	0.0520643	0.157024
ENSG00000158109	chr1	3540066	3542065	TPRG1L	0.115605	0.0841336	0.0314715	0.0278869	0.114475
ENSG00000116213	chr1	3568826	3570825	WRAP73	0.163576	0.0739977	0.0895781	0.0286218	0.116054
ENSG00000078900	chr1	3567584	3569583	TP73	0.294563	0.256669	0.0378944	0.202889	0.29454
ENSG00000227589	chr1	3584837	3586836	NA	0.173138	0.174853	-0.0017146	0.291543	0.359647
ENSG00000235131	chr1	3630363	3632362	NA	0.778953	0.729807	0.0491458	0.0266506	0.112016
ENSG00000227372	chr1	3663401	3665400	TP73-AS1	0.377809	0.281894	0.0959151	0.0607938	0.169839
ENSG00000162592	chr1	3667462	3669461	CCDC27	0.635748	0.574107	0.0616412	0.168281	0.270443
ENSG00000235169	chr1	3687852	3689851	SMIM1	0.140364	0.121146	0.019218	0.0736051	0.18674
ENSG00000130764	chr1	3712569	3714568	LRRC47	0.113379	0.112118	0.00126088	0.266007	0.340146
ENSG00000272153	chr1	3700072	3702071	NA	0.867044	0.833642	0.0334017	0.0517379	0.156493
ENSG00000116198	chr1	3773279	3775278	CEP104	0.194783	0.151428	0.0433547	0.118147	0.232282
ENSG00000169598	chr1	3772345	3774344	DFFB	0.0706518	0.0622386	0.00841324	0.0853203	0.200634
ENSG00000264428	chr1	3799128	3801127	NA	0.853014	0.819482	0.0335328	0.0175331	0.0911376
ENSG00000198912	chr1	3816358	3818357	C1orf174	0.0748352	0.0665023	0.0083329	0.144892	0.254338
ENSG00000236423	chr1	3815436	3817435	LINC01134	0.0916634	0.0777042	0.0139591	0.109308	0.224272
ENSG00000233304	chr1	3999173	4001172	NA	0.407513	0.265207	0.142305	0.0322185	0.122782
ENSG00000226374	chr1	4008541	4010540	NA	0.721516	0.570921	0.150595	0.0204101	0.0984592
ENSG00000235054	chr1	4470611	4472610	NA	0.702065	0.592127	0.109938	0.0773114	0.191383
ENSG00000227169	chr1	4611706	4613705	NA	0.156621	0.128943	0.0276774	0.633559	0.652772
ENSG00000232596	chr1	4630108	4632107	NA	0.528505	0.336989	0.191515	0.0158669	0.0870196
ENSG00000196581	chr1	4713292	4715291	AJAP1	0.180392	0.204809	-0.0244172	0.32746	0.387948
ENSG00000231510	chr1	5150460	5152459	NA	0.71361	0.46841	0.2452	0.00805281	0.0648811
ENSG00000260972	chr1	5551538	5553537	NA	0.605195	0.428311	0.176884	0.0359124	0.129784
ENSG00000236948	chr1	5727856	5729855	NA	0.370177	0.250266	0.119912	0.0191046	0.0952787
ENSG00000216045	chr1	5875520	5877519	NA	0.570734	0.427692	0.143041	0.102547	0.218036
ENSG00000264101	chr1	5922302	5924301	MIR4689	0.868544	0.808568	0.0599751	0.0130082	0.0795003
ENSG00000131697	chr1	6052034	6054033	NPHP4	0.0746559	0.0626732	0.0119828	0.169102	0.270984
ENSG00000069424	chr1	6050026	6052025	KCNAB2	0.311721	0.297043	0.0146781	0.371253	0.422867
ENSG00000268332	chr1	6100900	6102899	NA	0.85113	0.674808	0.176322	0.00090876	0.0291114
ENSG00000116254	chr1	6239684	6241683	CHD5	0.119041	0.0890195	0.0300211	0.229881	0.313808
ENSG00000116251	chr1	6268950	6270949	RPL22	0.744659	0.63741	0.10725	0.0025551	0.0409805
ENSG00000226944	chr1	6265341	6267340	NA	0.0817902	0.0844476	-0.00265736	0.107823	0.222967
ENSG00000158286	chr1	6264035	6266034	RNF207	0.0997851	0.10676	-0.00697469	0.183552	0.281375
ENSG00000116237	chr1	6295533	6297532	ICMT	0.223863	0.183814	0.0400497	0.161327	0.265477
ENSG00000225077	chr1	6294800	6296799	LINC00337	0.161212	0.121423	0.0397893	0.140895	0.251152
ENSG00000173673	chr1	6302752	6304751	HES3	0.271827	0.216772	0.0550548	0.230392	0.314181
ENSG00000158292	chr1	6320536	6322535	GPR153	0.191966	0.175763	0.0162031	0.293906	0.361248
ENSG00000097021	chr1	6453952	6455951	ACOT7	0.200084	0.203739	-0.00365509	0.195306	0.289514
ENSG00000271746	chr1	6452115	6454114	NA	0.07754	0.0672219	0.010318	0.101536	0.217232
ENSG00000069812	chr1	6484231	6486230	HES2	0.101009	0.101109	-9.96927e-05	0.243525	0.323523
ENSG00000187017	chr1	6483348	6485347	ESPN	0.0901543	0.0878344	0.00231982	0.26093	0.336423
ENSG00000231868	chr1	6506567	6508566	NA	0.154277	0.129972	0.0243053	0.125588	0.23858
ENSG00000215788	chr1	6525756	6527755	TNFRSF25	0.784019	0.702316	0.0817024	0.00619704	0.0581201
ENSG00000171680	chr1	6579622	6581621	PLEKHG5	0.299768	0.299801	-3.29902e-05	0.0613216	0.170567
ENSG00000162408	chr1	6614096	6616095	NOL9	0.360558	0.319682	0.0408759	0.0662625	0.177444
ENSG00000253022	chr1	6599414	6601413	RNU6-731P	0.834013	0.755285	0.0787282	0.0185401	0.0939309
ENSG00000229519	chr1	6606465	6608464	NA	0.879504	0.868317	0.0111877	0.292374	0.360326
ENSG00000173662	chr1	6613741	6615740	TAS1R1	0.360558	0.319682	0.0408759	0.0662625	0.177444
ENSG00000204859	chr1	6638561	6640560	ZBTB48	0.154681	0.127883	0.0267972	0.201175	0.29321
ENSG00000162413	chr1	6674168	6676167	KLHL21	0.104433	0.109448	-0.00501511	0.711822	0.72573
ENSG00000116273	chr1	6672245	6674244	PHF13	0.0924712	0.0981086	-0.00563736	0.0837241	0.198862
ENSG00000041988	chr1	6683426	6685425	THAP3	0.242246	0.262796	-0.0205498	0.145539	0.254734
ENSG00000007923	chr1	6761485	6763484	DNAJC11	0.282616	0.290631	-0.00801469	0.200449	0.292942
ENSG00000228750	chr1	6783197	6785196	NA	0.695022	0.611902	0.0831202	0.132913	0.244786
ENSG00000239166	chr1	6811279	6813278	NA	0.573463	0.407576	0.165887	0.0167483	0.0891148
ENSG00000237436	chr1	6844404	6846403	NA	0.0763054	0.0679961	0.00830932	0.14219	0.25208
ENSG00000171735	chr1	6843884	6845883	CAMTA1	0.08639	0.073457	0.0129331	0.103498	0.218938
ENSG00000237365	chr1	7073840	7075839	NA	0.66121	0.49235	0.16886	0.00616069	0.0579671
ENSG00000207056	chr1	7277920	7279919	RNU1-8P	0.598127	0.400729	0.197398	0.000552818	0.0253841
ENSG00000237402	chr1	7427503	7429502	CAMTA1-IT1	0.731952	0.571242	0.160709	0.0786439	0.193081
ENSG00000237728	chr1	7449315	7451314	NA	0.413989	0.267724	0.146265	0.137191	0.248064
ENSG00000225126	chr1	7501115	7503114	NA	0.73391	0.584541	0.14937	0.0331106	0.124337
ENSG00000270035	chr1	7758433	7760432	NA	0.832563	0.711836	0.120726	0.0283912	0.11566
ENSG00000269978	chr1	7760531	7762530	NA	0.440823	0.311072	0.129751	0.0997062	0.215492
ENSG00000049245	chr1	7829829	7831828	VAMP3	0.269889	0.25764	0.0122489	0.273817	0.346171
ENSG00000049246	chr1	7842880	7844879	PER3	0.0551343	0.0579787	-0.00284438	0.100447	0.216248
ENSG00000236266	chr1	7886903	7888902	NA	0.834585	0.82174	0.012845	0.124451	0.237577
ENSG00000049247	chr1	7913073	7915072	UTS2	0.700021	0.53168	0.168341	0.0109076	0.0739035
ENSG00000049249	chr1	8000427	8002426	TNFRSF9	0.377925	0.325946	0.0519789	0.16226	0.266196
ENSG00000270330	chr1	8000932	8002931	NA	0.275777	0.238718	0.0370589	0.150326	0.257894
ENSG00000116288	chr1	8012851	8014850	PARK7	0.241693	0.269919	-0.0282256	0.699557	0.714383
ENSG00000200344	chr1	8042544	8044543	NA	0.515159	0.516767	-0.00160826	0.538942	0.567105
ENSG00000116285	chr1	8085869	8087868	ERRFI1	0.133947	0.168455	-0.0345079	0.208251	0.298449
ENSG00000238290	chr1	8085298	8087297	NA	0.0879061	0.0971077	-0.00920166	0.251307	0.329595
ENSG00000229305	chr1	8248384	8250383	NA	0.75899	0.672778	0.0862118	0.153451	0.259997
ENSG00000200975	chr1	8266158	8268157	RNU1-7P	0.855505	0.794654	0.0608517	0.0364042	0.130648
ENSG00000227634	chr1	8267232	8269231	NA	0.893204	0.872139	0.0210646	0.148272	0.256508
ENSG00000233645	chr1	8280090	8282089	NA	0.824878	0.777654	0.0472244	0.0632781	0.173273
ENSG00000265414	chr1	8334939	8336938	RN7SL729P	0.702173	0.533376	0.168797	0.0492132	0.152631
ENSG00000251977	chr1	8351824	8353823	RNU6-991P	0.464718	0.417224	0.0474931	0.511138	0.542449
ENSG00000162426	chr1	8376386	8378385	SLC45A1	0.445217	0.309909	0.135309	0.0096528	0.0702596
ENSG00000252254	chr1	8386627	8388626	NA	0.854618	0.780226	0.0743923	0.0387438	0.13481
ENSG00000142599	chr1	8877203	8879202	RERE	0.0615612	0.0539241	0.00763711	0.0727777	0.18556
ENSG00000232912	chr1	8483205	8485204	NA	0.0788453	0.0874477	-0.00860238	0.173418	0.274057
ENSG00000221083	chr1	8571479	8573478	NA	0.859564	0.842518	0.0170468	0.295898	0.362656
ENSG00000270282	chr1	8571212	8573211	NA	0.859564	0.842518	0.0170468	0.295898	0.362656
ENSG00000224315	chr1	8846473	8848472	RPL7P7	0.886159	0.895731	-0.00957202	0.195906	0.289868
ENSG00000222511	chr1	8856232	8858231	NA	0.243199	0.235233	0.00796632	0.8195	0.827179
ENSG00000226545	chr1	8857034	8859033	NA	0.243199	0.235233	0.00796632	0.8195	0.827179
ENSG00000229716	chr1	8889566	8891565	NA	0.116847	0.13316	-0.0163134	0.180184	0.278811
ENSG00000074800	chr1	8938809	8940808	ENO1	0.0882419	0.101337	-0.0130953	0.199292	0.292412
ENSG00000236269	chr1	8937567	8939566	ENO1-IT1	0.073053	0.057674	0.015379	0.174895	0.275125
ENSG00000230679	chr1	8937394	8939393	ENO1-AS1	0.104524	0.0656824	0.0388413	0.0883821	0.203967
ENSG00000201725	chr1	8943093	8945092	RNU6-304P	0.643269	0.438552	0.204717	0.00155664	0.0344987
ENSG00000238249	chr1	8951968	8953967	HMGN2P17	0.736529	0.610624	0.125905	0.00366784	0.0468753
ENSG00000232663	chr1	8968301	8970300	NA	0.817461	0.763215	0.0542458	0.0448261	0.14541
ENSG00000131686	chr1	9004426	9006425	CA6	0.780225	0.672893	0.107332	0.00259108	0.0412048
ENSG00000197241	chr1	9085905	9087904	SLC2A7	0.757349	0.669473	0.0878759	0.0184524	0.0936422
ENSG00000142583	chr1	9148038	9150037	SLC2A5	0.725671	0.606316	0.119355	0.0255533	0.109861
ENSG00000252404	chr1	9141255	9143254	NA	0.815513	0.734973	0.0805398	0.0895359	0.205283
ENSG00000180758	chr1	9188730	9190729	GPR157	0.137161	0.126589	0.0105721	0.207129	0.297551
ENSG00000207865	chr1	9211337	9213336	MIR34A	0.845243	0.779692	0.0655504	0.00609466	0.0575579
ENSG00000228526	chr1	9262179	9264178	NA	0.150071	0.140805	0.00926555	0.692688	0.707985
ENSG00000234546	chr1	9240763	9242762	NA	0.158332	0.143855	0.0144765	0.331892	0.39132
ENSG00000049239	chr1	9293334	9295333	H6PD	0.190132	0.177132	0.0129996	0.0343219	0.12664
ENSG00000252841	chr1	9336950	9338949	NA	0.828036	0.711268	0.116768	0.00301638	0.0435228
ENSG00000171621	chr1	9351439	9353438	SPSB1	0.142398	0.135247	0.0071504	0.167533	0.270011
ENSG00000252956	chr1	9497338	9499337	RNA5SP40	0.476089	0.422342	0.0537467	0.199683	0.29254
ENSG00000235263	chr1	9563031	9565030	NA	0.761666	0.622782	0.138884	0.0097034	0.0704283
ENSG00000171612	chr1	9598041	9600040	SLC25A33	0.21079	0.187444	0.0233462	0.129183	0.241437
ENSG00000231181	chr1	9634985	9636984	NA	0.824098	0.755947	0.0681508	0.0373418	0.132264
ENSG00000188807	chr1	9647432	9649431	TMEM201	0.219304	0.189916	0.0293888	0.185075	0.282549
ENSG00000171608	chr1	9710290	9712289	PIK3CD	0.361303	0.310252	0.051051	0.0834551	0.198584
ENSG00000179840	chr1	9714145	9716144	C1orf200	0.668452	0.511605	0.156847	0.00431503	0.0497062
ENSG00000231789	chr1	9747114	9749113	NA	0.0925155	0.0912083	0.00130719	0.136104	0.24723
ENSG00000171603	chr1	9884085	9886084	CLSTN1	0.0697548	0.0707132	-0.000958444	0.248997	0.327628
ENSG00000178585	chr1	9969895	9971894	CTNNBIP1	0.050564	0.0435523	0.0070117	0.125771	0.23867
ENSG00000223989	chr1	9906876	9908875	NA	0.826795	0.740812	0.0859831	0.000444299	0.0236811
ENSG00000162441	chr1	10002966	10004965	LZIC	0.0779447	0.0699861	0.00795865	0.0847771	0.199974
ENSG00000228150	chr1	10001481	10003480	NA	0.152037	0.133255	0.0187828	0.057215	0.164967
ENSG00000173614	chr1	10001986	10003985	NMNAT1	0.0887426	0.0743735	0.0143691	0.0919867	0.207853
ENSG00000202415	chr1	10005876	10007875	RN7SKP269	0.850205	0.790365	0.0598393	0.0235501	0.105726
ENSG00000241326	chr1	10041699	10043698	NA	0.753988	0.720725	0.0332636	0.0327276	0.123697
ENSG00000162444	chr1	10055764	10057763	RBP7	0.138111	0.116315	0.0217954	0.284128	0.354071
ENSG00000225786	chr1	10078093	10080092	NA	0.764624	0.639599	0.125025	0.00169626	0.0354557
ENSG00000130939	chr1	10091390	10093389	UBE4B	0.0883918	0.0881083	0.000283457	0.323732	0.384928
ENSG00000233623	chr1	10117229	10119228	PGAM1P11	0.804067	0.778215	0.0258518	0.429823	0.471649
ENSG00000201746	chr1	10221826	10223825	RNU6-828P	0.845845	0.834199	0.0116452	0.0643564	0.174765
ENSG00000054523	chr1	10269363	10271362	KIF1B	0.0470487	0.0435505	0.00349825	0.155804	0.261807
ENSG00000199562	chr1	10357524	10359523	RNU6-37P	0.776566	0.769361	0.00720445	0.0535557	0.159382
ENSG00000142657	chr1	10457149	10459148	PGD	0.0658381	0.0612481	0.00459002	0.14575	0.254928
ENSG00000271989	chr1	10490235	10492234	NA	0.0597909	0.0543227	0.00546823	0.105487	0.220697
ENSG00000175279	chr1	10488659	10490658	APITD1	0.297656	0.274917	0.0227394	0.0309361	0.120377
ENSG00000251503	chr1	10488659	10490658	APITD1-CORT	0.297656	0.274917	0.0227394	0.0309361	0.120377
ENSG00000241563	chr1	10508276	10510275	CORT	0.832992	0.779815	0.053177	0.0241457	0.107017
ENSG00000160049	chr1	10532084	10534083	DFFA	0.0889033	0.0855011	0.00340218	0.453878	0.491804
ENSG00000203469	chr1	10517112	10519111	NA	0.790031	0.710707	0.0793234	0.00165434	0.0351378
ENSG00000142655	chr1	10530845	10532844	PEX14	0.17965	0.150668	0.028982	0.162545	0.266412
ENSG00000243267	chr1	10675393	10677392	RN7SL614P	0.861867	0.845526	0.016341	0.0994446	0.215251
ENSG00000130940	chr1	10856208	10858207	CASZ1	0.298092	0.298116	-2.36034e-05	0.533429	0.562353
ENSG00000272078	chr1	10697798	10699797	NA	0.865987	0.77529	0.0906968	0.00156092	0.0344987
ENSG00000175262	chr1	11041595	11043594	C1orf127	0.622964	0.48108	0.141885	0.00544049	0.0547697
ENSG00000207213	chr1	11059503	11061502	NA	0.865691	0.677978	0.187713	0.00218503	0.0385613
ENSG00000120948	chr1	11070914	11072913	TARDBP	0.163635	0.12941	0.0342242	0.159581	0.264217
ENSG00000009724	chr1	11106791	11108790	MASP2	0.772143	0.681731	0.0904119	0.0535417	0.15938
ENSG00000116649	chr1	11119582	11121581	SRM	0.0635749	0.0555204	0.0080545	0.240171	0.321138
ENSG00000171824	chr1	11159439	11161438	EXOSC10	0.0516392	0.0447129	0.00692628	0.0621793	0.171673
ENSG00000226849	chr1	11127028	11129027	NA	0.866157	0.84549	0.0206663	0.100738	0.216425
ENSG00000230337	chr1	11158232	11160231	NA	0.103522	0.0845868	0.0189353	0.0620133	0.171557
ENSG00000198793	chr1	11322065	11324064	MTOR	0.094787	0.0901547	0.00463234	0.294271	0.361512
ENSG00000225602	chr1	11202455	11204454	MTOR-AS1	0.871132	0.831662	0.03947	0.0137792	0.0814226
ENSG00000253086	chr1	11210907	11212906	RNU6-537P	0.85293	0.811213	0.0417174	0.0280584	0.114972
ENSG00000271794	chr1	11229171	11231170	NA	0.843804	0.796572	0.0472314	0.0758489	0.189498
ENSG00000171819	chr1	11247898	11249897	ANGPTL7	0.882792	0.824091	0.0587007	0.0228927	0.104189
ENSG00000207451	chr1	11284811	11286810	RNU6-291P	0.857361	0.823375	0.0339866	0.0103663	0.0723731
ENSG00000120942	chr1	11331763	11333762	UBIAD1	0.155132	0.137472	0.0176598	0.131843	0.243628
ENSG00000238199	chr1	11338909	11340908	UBE2V2P3	0.89263	0.789143	0.103486	0.000109584	0.0153935
ENSG00000204624	chr1	11537723	11539722	PTCHD2	0.0581974	0.0518772	0.00632022	0.215121	0.303428
ENSG00000235643	chr1	11668088	11670087	NA	0.506188	0.336937	0.169251	0.00243797	0.0401514
ENSG00000116661	chr1	11715343	11717342	FBXO2	0.811044	0.651615	0.159429	0.000170718	0.017668
ENSG00000132879	chr1	11712932	11714931	FBXO44	0.322042	0.264694	0.0573488	0.149188	0.257243
ENSG00000116663	chr1	11722681	11724680	FBXO6	0.200744	0.182071	0.0186729	0.0968543	0.212817
ENSG00000116670	chr1	11751208	11753207	MAD2L2	0.136827	0.109506	0.0273204	0.144899	0.254338
ENSG00000162490	chr1	11750286	11752285	DRAXIN	0.0853555	0.0706842	0.0146714	0.157374	0.262809
ENSG00000177674	chr1	11794641	11796640	AGTRAP	0.164913	0.144356	0.0205571	0.139492	0.24997
ENSG00000215910	chr1	11820344	11822343	C1orf167	0.423431	0.365553	0.0578776	0.105153	0.220399
ENSG00000177553	chr1	11839177	11841176	NA	0.771724	0.63611	0.135613	0.0281647	0.1152
ENSG00000177000	chr1	11866478	11868477	MTHFR	0.256944	0.236509	0.020435	0.149111	0.257202
ENSG00000011021	chr1	11864707	11866706	CLCN6	0.0693234	0.0655398	0.00378359	0.232681	0.315708
ENSG00000242349	chr1	11899574	11901573	NPPA-AS1	0.837913	0.771197	0.0667156	0.00728869	0.0626103
ENSG00000175206	chr1	11907903	11909902	NPPA	0.620048	0.503439	0.116609	0.0605807	0.16955
ENSG00000120937	chr1	11918489	11920488	NPPB	0.163852	0.13678	0.0270711	0.145339	0.254671
ENSG00000224904	chr1	11936327	11938326	NA	0.489209	0.329375	0.159834	0.0872049	0.20264
ENSG00000199347	chr1	11966709	11968708	RNU5E-1	0.0896371	0.0842699	0.00536725	0.347961	0.404098
ENSG00000201801	chr1	11969485	11971484	RNU5E-4P	0.255756	0.222535	0.033221	0.326264	0.387043
ENSG00000116685	chr1	11985986	11987985	KIAA2013	0.291107	0.276946	0.0141615	0.129013	0.241338
ENSG00000083444	chr1	11992762	11994761	PLOD1	0.0898035	0.0773608	0.0124427	0.249838	0.328362
ENSG00000116688	chr1	12038738	12040737	MFN2	0.131787	0.130763	0.00102423	0.133333	0.245158
ENSG00000270914	chr1	12076866	12078865	NA	0.677549	0.590713	0.0868357	0.0659844	0.176985
ENSG00000116691	chr1	12078023	12080022	MIIP	0.201997	0.180139	0.0218576	0.132077	0.243886
ENSG00000202461	chr1	12083682	12085681	NA	0.846805	0.816484	0.0303213	0.0692973	0.181237
ENSG00000120949	chr1	12121934	12123933	TNFRSF8	0.350443	0.233678	0.116765	0.0120785	0.0772191
ENSG00000201135	chr1	12137542	12139541	RNU6-777P	0.383833	0.276791	0.107042	0.071019	0.183241
ENSG00000028137	chr1	12225560	12227559	TNFRSF1B	0.303549	0.268514	0.0350346	0.0709141	0.183167
ENSG00000263676	chr1	12250270	12252269	MIR4632	0.808182	0.520592	0.28759	2.38957e-05	0.00926256
ENSG00000225196	chr1	12280667	12282666	NA	0.736359	0.614193	0.122165	0.00764566	0.0636919
ENSG00000252969	chr1	12280829	12282828	NA	0.736359	0.614193	0.122165	0.00764566	0.0636919
ENSG00000048707	chr1	12288624	12290623	VPS13D	0.395434	0.314578	0.0808563	0.038147	0.13373
ENSG00000239149	chr1	12565800	12567799	SNORA59A	0.811969	0.765547	0.0464217	0.0259063	0.110521
ENSG00000229484	chr1	12586266	12588265	NA	0.654714	0.770717	-0.116003	0.0907527	0.206575
ENSG00000162496	chr1	12677238	12679237	DHRS3	0.0720149	0.069937	0.00207784	0.453181	0.49121
ENSG00000221340	chr1	12629601	12631600	RNU6ATAC18P	0.808123	0.762646	0.0454767	0.021528	0.101123
ENSG00000272482	chr1	12678751	12680750	NA	0.098748	0.101814	-0.00306568	0.671768	0.688726
ENSG00000204518	chr1	12703066	12705065	AADACL4	0.706948	0.54295	0.163997	0.00205016	0.0376753
ENSG00000188984	chr1	12774618	12776617	AADACL3	0.617393	0.385888	0.231505	0.000383622	0.0227739
ENSG00000238771	chr1	12798193	12800192	NA	0.766028	0.569221	0.196808	0.0101424	0.0716601
ENSG00000157330	chr1	12804663	12806662	C1orf158	0.531685	0.376477	0.155208	0.0780622	0.192369
ENSG00000116726	chr1	12833484	12835483	PRAMEF12	0.540832	0.418864	0.121968	0.0643511	0.174762
ENSG00000116721	chr1	12850046	12852045	PRAMEF1	0.757196	0.516759	0.240437	0.00382555	0.0476974
ENSG00000228338	chr1	12882523	12884522	NA	0.677892	0.545296	0.132596	0.00771138	0.0639507
ENSG00000204513	chr1	12890765	12892764	PRAMEF11	0.416984	0.256772	0.160212	0.00253142	0.0408699
ENSG00000179172	chr1	12908079	12910078	HNRNPCL1	0.705517	0.581612	0.123905	0.0464942	0.148234
ENSG00000120952	chr1	12915441	12917440	PRAMEF2	0.750082	0.669074	0.0810081	0.106424	0.221447
ENSG00000243073	chr1	12945526	12947525	PRAMEF4	0.618549	0.462124	0.156425	0.0119324	0.076848
ENSG00000207434	chr1	12980874	12982873	RNU6-1072P	0.39429	0.259068	0.135222	0.164758	0.268111
ENSG00000232423	chr1	13117252	13119251	PRAMEF6	0.440723	0.358161	0.0825617	0.0577028	0.16566
ENSG00000204508	chr1	13034043	13036042	PRAMEF22	0.574523	0.540146	0.034378	0.325414	0.386315
ENSG00000233336	chr1	13145277	13147276	NA	0.418772	0.270077	0.148695	0.0195033	0.0960214
ENSG00000179412	chr1	13183827	13185826	HNRNPCP5	0.673271	0.564013	0.109258	0.0538744	0.159892
ENSG00000207511	chr1	13384342	13386341	RNU6-771P	0.586269	0.181724	0.404545	0.00023395	0.0196203
ENSG00000204486	chr1	13514566	13516565	PRAMEF21	0.57336	0.402854	0.170505	0.0128435	0.0791237
ENSG00000204478	chr1	13735407	13737406	PRAMEF20	0.630293	0.497105	0.133188	0.0310243	0.120506
ENSG00000162494	chr1	13840044	13842043	LRRC38	0.139489	0.12744	0.0120492	0.359796	0.413476
ENSG00000259961	chr1	13838215	13840214	NA	0.244001	0.2823	-0.0382984	0.388236	0.436962
ENSG00000215909	chr1	13879996	13881995	NA	0.814958	0.760902	0.0540552	0.0976761	0.213605
ENSG00000162493	chr1	13908460	13910459	PDPN	0.35428	0.282644	0.0716351	0.0608954	0.169977
ENSG00000222952	chr1	13949280	13951279	RNA5SP41	0.844651	0.633056	0.211595	3.9246e-05	0.0112094
ENSG00000266358	chr1	13949998	13951997	NA	0.800023	0.49045	0.309573	2.05808e-05	0.0086683
ENSG00000237445	chr1	13985906	13987905	NA	0.546845	0.493102	0.0537435	0.0375423	0.132736
ENSG00000253085	chr1	14022195	14024194	NA	0.819251	0.622059	0.197193	0.00175789	0.0359965
ENSG00000116731	chr1	14025193	14027192	PRDM2	0.195686	0.138359	0.0573272	0.0589964	0.167294
ENSG00000252151	chr1	14450331	14452330	RNU6-1265P	0.800246	0.616771	0.183475	0.000825157	0.0281316
ENSG00000231606	chr1	14549114	14551113	NA	0.893826	0.691431	0.202395	0.00670264	0.0603084
ENSG00000234593	chr1	14677019	14679018	NA	0.84196	0.738062	0.103898	0.0768702	0.190894
ENSG00000189337	chr1	14923700	14925699	KAZN	0.227085	0.21111	0.0159749	0.260231	0.33595
ENSG00000175147	chr1	15478461	15480460	TMEM51-AS1	0.100384	0.0996323	0.000751657	0.155337	0.26154
ENSG00000171729	chr1	15477528	15479527	TMEM51	0.132984	0.147415	-0.0144311	0.172776	0.273565
ENSG00000204464	chr1	15497314	15499313	C1orf195	0.461769	0.530317	-0.0685473	0.281506	0.352108
ENSG00000215720	chr1	15518842	15520841	NA	0.63031	0.589279	0.041031	0.322355	0.383888
ENSG00000142621	chr1	15572268	15574267	FHAD1	0.253097	0.257031	-0.00393366	0.352479	0.407709
ENSG00000233485	chr1	15669873	15671872	NA	0.61612	0.699116	-0.0829962	0.237172	0.318921
ENSG00000236045	chr1	15661461	15663460	NA	0.809641	0.784365	0.0252763	0.271734	0.34444
ENSG00000228140	chr1	15735430	15737429	NA	0.0757133	0.0693388	0.00637452	0.210902	0.300528
ENSG00000142634	chr1	15734891	15736890	EFHD2	0.102357	0.0916981	0.0106587	0.34222	0.399633
ENSG00000162438	chr1	15763435	15765434	CTRC	0.70436	0.567796	0.136565	0.0169059	0.089455
ENSG00000142615	chr1	15781723	15783722	CELA2A	0.764722	0.710924	0.0537977	0.124326	0.237451
ENSG00000215704	chr1	15790904	15792903	CELA2B	0.766657	0.680884	0.0857727	0.0587872	0.167006
ENSG00000132906	chr1	15852530	15854529	CASP9	0.0580884	0.0514411	0.00664728	0.0797172	0.194451
ENSG00000116138	chr1	15851808	15853807	DNAJC16	0.062972	0.0579411	0.00503082	0.128754	0.241113
ENSG00000251866	chr1	15867160	15869159	NA	0.896521	0.880223	0.0162973	0.297228	0.363684
ENSG00000272510	chr1	15891952	15893951	NA	0.8765	0.865318	0.0111825	0.20465	0.295782
ENSG00000116771	chr1	15911106	15913105	AGMAT	0.544781	0.549023	-0.00424223	0.355833	0.410222
ENSG00000237301	chr1	15929622	15931621	NA	0.420754	0.407598	0.0131553	0.304083	0.368993
ENSG00000235084	chr1	15929577	15931576	CHCHD2P6	0.420754	0.407598	0.0131553	0.304083	0.368993
ENSG00000252417	chr1	15934141	15936140	RNU7-179P	0.843544	0.829263	0.0142808	0.816394	0.824235
ENSG00000236500	chr1	15940863	15942862	NA	0.707408	0.873904	-0.166496	0.0807497	0.195599
ENSG00000197312	chr1	15942495	15944494	DDI2	0.103231	0.10418	-0.000949213	0.430184	0.471926
ENSG00000215695	chr1	15984864	15986863	RSC1A1	0.834758	0.793598	0.0411604	0.046876	0.148893
ENSG00000271742	chr1	16009124	16011123	NA	0.229457	0.200523	0.0289335	0.0877634	0.203409
ENSG00000116786	chr1	16009327	16011326	PLEKHM2	0.211266	0.185231	0.0260347	0.107742	0.222919
ENSG00000264048	chr1	16009467	16011466	NA	0.186206	0.165869	0.0203369	0.167231	0.269939
ENSG00000237938	chr1	16062892	16064891	NA	0.657094	0.579717	0.0773773	0.0140651	0.0823609
ENSG00000162461	chr1	16061400	16063399	SLC25A34	0.446219	0.468221	-0.022002	0.29531	0.362266
ENSG00000224459	chr1	16075892	16077891	NA	0.802769	0.669924	0.132845	0.000299378	0.0214502
ENSG00000162460	chr1	16067417	16069416	TMEM82	0.24872	0.198451	0.0502691	0.0775274	0.191632
ENSG00000162458	chr1	16081602	16083601	FBLIM1	0.353619	0.370653	-0.0170346	0.0321235	0.122643
ENSG00000224321	chr1	16117791	16119790	NA	0.0800596	0.0763216	0.00373797	0.466342	0.502599
ENSG00000233954	chr1	16133695	16135694	NA	0.55161	0.558815	-0.00720512	0.106047	0.221121
ENSG00000178715	chr1	16153224	16155223	NA	0.644742	0.653267	-0.00852462	0.401176	0.447558
ENSG00000179743	chr1	16174143	16176142	NA	0.0458868	0.0424131	0.00347372	0.177993	0.277255
ENSG00000065526	chr1	16172859	16174858	SPEN	0.0762718	0.0699874	0.00628438	0.275944	0.347969
ENSG00000238818	chr1	16235892	16237891	NA	0.833478	0.80467	0.028808	0.392656	0.440668
ENSG00000116809	chr1	16302128	16304127	ZBTB17	0.194739	0.191981	0.00275814	0.294347	0.361565
ENSG00000183888	chr1	16329231	16331230	C1orf64	0.693913	0.576524	0.117389	0.00801046	0.0647694
ENSG00000233078	chr1	16332667	16334666	NA	0.675477	0.548378	0.1271	0.00245952	0.0402782
ENSG00000173641	chr1	16345590	16347589	HSPB7	0.414506	0.415789	-0.0012833	0.19051	0.286246
ENSG00000186510	chr1	16343870	16345869	CLCNKA	0.558217	0.452355	0.105862	0.0251075	0.108991
ENSG00000232456	chr1	16366025	16368024	NA	0.767852	0.590966	0.176885	0.00888308	0.0675417
ENSG00000184908	chr1	16368772	16370771	CLCNKB	0.6564	0.462661	0.193739	0.0059138	0.0567349
ENSG00000185519	chr1	16399628	16401627	FAM131C	0.25161	0.215807	0.0358029	0.0951235	0.211082
ENSG00000142627	chr1	16482083	16484082	EPHA2	0.230755	0.219333	0.0114217	0.254194	0.331598
ENSG00000227959	chr1	16480206	16482205	NA	0.107467	0.109564	-0.00209657	0.27838	0.349709
ENSG00000224621	chr1	16484261	16486260	NA	0.509104	0.376468	0.132636	0.0403511	0.13759
ENSG00000234166	chr1	16522849	16524848	ARHGEF19-AS1	0.785557	0.735019	0.0505384	0.103899	0.219381
ENSG00000142632	chr1	16538605	16540604	ARHGEF19	0.243724	0.26659	-0.0228652	0.0915755	0.207544
ENSG00000237276	chr1	16554023	16556022	ANO7P1	0.660989	0.718052	-0.0570628	0.44033	0.480422
ENSG00000204377	chr1	16555539	16557538	C1orf134	0.766362	0.731889	0.0344731	0.135414	0.246711
ENSG00000132881	chr1	16563158	16565157	RSG1	0.342118	0.292815	0.0493029	0.0205182	0.098756
ENSG00000037637	chr1	16678450	16680449	FBXO42	0.0834069	0.0852294	-0.00182247	0.196301	0.290251
ENSG00000055070	chr1	16677570	16679569	SZRD1	0.0701732	0.0687099	0.00146333	0.202223	0.293966
ENSG00000226457	chr1	16695526	16697525	NA	0.745767	0.616639	0.129128	0.00796364	0.0646633
ENSG00000187144	chr1	16763420	16765419	SPATA21	0.626106	0.523674	0.102433	0.0316275	0.121789
ENSG00000157191	chr1	16765667	16767666	NECAP2	0.196436	0.166502	0.0299339	0.116777	0.230979
ENSG00000226029	chr1	16785943	16787942	NA	0.832146	0.79697	0.0351762	0.123417	0.236602
ENSG00000080947	chr1	16825253	16827252	CROCCP3	0.106054	0.0964063	0.00964746	0.118423	0.232497
ENSG00000206652	chr1	16840281	16842280	RNU1-1	0.130434	0.11393	0.0165041	0.248468	0.327255
ENSG00000261135	chr1	16839640	16841639	NA	0.147205	0.132884	0.0143203	0.308722	0.372871
ENSG00000224174	chr1	16845689	16847688	NA	0.500434	0.465599	0.0348351	0.106821	0.221838
ENSG00000233421	chr1	16861645	16863644	NA	0.537263	0.532707	0.00455624	0.342581	0.399883
ENSG00000268674	chr1	16864061	16866060	FAM231B	0.740563	0.630598	0.109965	0.00265444	0.0414831
ENSG00000266584	chr1	16873909	16875908	NA	0.61983	0.526812	0.0930185	0.0170498	0.0898718
ENSG00000219481	chr1	16939558	16941557	NBPF1	0.149386	0.149162	0.000223957	0.206386	0.297083
ENSG00000271732	chr1	16942386	16944385	NA	0.686136	0.619128	0.0670078	0.0751482	0.18867
ENSG00000215908	chr1	16970679	16972678	CROCCP2	0.141088	0.141581	-0.000492885	0.270593	0.343571
ENSG00000186301	chr1	16970569	16972568	MST1P2	0.141088	0.141581	-0.000492885	0.270593	0.343571
ENSG00000264742	chr1	17006250	17008249	NA	0.510762	0.419102	0.0916596	0.0867169	0.202155
ENSG00000236698	chr1	17012051	17014050	EIF1AXP1	0.412337	0.313723	0.0986141	0.269547	0.342823
ENSG00000268869	chr1	17046153	17048152	ESPNP	0.557014	0.493859	0.0631554	0.0821275	0.197173
ENSG00000227684	chr1	17075228	17077227	CROCCP4	0.227856	0.248673	-0.0208164	0.491724	0.525043
ENSG00000186715	chr1	17096233	17098232	MST1L	0.64757	0.472201	0.175369	0.00227058	0.0392261
ENSG00000223643	chr1	17179125	17181124	NA	0.720934	0.687969	0.0329648	0.369707	0.421582
ENSG00000230239	chr1	17180402	17182401	NA	0.687377	0.64599	0.0413864	0.239236	0.320463
ENSG00000263811	chr1	17185017	17187016	MIR3675	0.632262	0.568161	0.0641014	0.0737467	0.186944
ENSG00000228549	chr1	17195940	17197939	NA	0.667154	0.590681	0.0764735	0.0434528	0.143044
ENSG00000238142	chr1	17215645	17217644	NA	0.377303	0.38335	-0.00604652	0.43282	0.474148
ENSG00000235241	chr1	17214090	17216089	NA	0.245421	0.285947	-0.0405264	0.635904	0.654958
ENSG00000207005	chr1	17220975	17222974	RNU1-2	0.150201	0.144493	0.0057076	0.375994	0.426831
ENSG00000272426	chr1	17230772	17232771	NA	0.131817	0.112256	0.019561	0.180841	0.279307
ENSG00000117122	chr1	17306831	17308830	MFAP2	0.461623	0.387009	0.0746139	0.0135346	0.0808463
ENSG00000226526	chr1	17303921	17305920	NA	0.645157	0.561043	0.0841145	0.0153258	0.0854879
ENSG00000159363	chr1	17337924	17339923	ATP13A2	0.158814	0.154107	0.00470754	0.136694	0.247609
ENSG00000117118	chr1	17380166	17382165	SDHB	0.243567	0.16272	0.080847	0.0585938	0.166868
ENSG00000117115	chr1	17445449	17447448	PADI2	0.19743	0.145508	0.0519219	0.0672185	0.178663
ENSG00000252180	chr1	17483192	17485191	NA	0.788307	0.665331	0.122976	0.0150177	0.0847165
ENSG00000204362	chr1	17514778	17516777	NA	0.689816	0.601163	0.0886536	0.0423835	0.14101
ENSG00000142623	chr1	17530121	17532120	PADI1	0.72605	0.53062	0.195429	0.000155752	0.0168955
ENSG00000142619	chr1	17574093	17576092	PADI3	0.397888	0.396079	0.00180911	0.101622	0.217259
ENSG00000266634	chr1	17602884	17604883	MIR3972	0.753761	0.536567	0.217194	0.0514854	0.156088
ENSG00000159339	chr1	17633190	17635189	PADI4	0.424657	0.326412	0.0982444	0.0742573	0.187671
ENSG00000256049	chr1	17697191	17699190	PADI6	0.55009	0.447897	0.102193	0.0483725	0.151409
ENSG00000227751	chr1	17731756	17733755	NA	0.603464	0.569113	0.0343508	0.134566	0.245957
ENSG00000179051	chr1	17765721	17767720	RCC2	0.110098	0.116805	-0.00670649	0.364517	0.417242
ENSG00000239020	chr1	17774759	17776758	NA	0.855021	0.766273	0.0887485	0.0259736	0.110722
ENSG00000074964	chr1	17864830	17866829	ARHGEF10L	0.182353	0.174565	0.00778771	0.207217	0.297591
ENSG00000236648	chr1	18042682	18044681	NA	0.586408	0.497127	0.0892809	0.033673	0.125483
ENSG00000117148	chr1	18080308	18082307	ACTL8	0.606259	0.525527	0.0807323	0.0333679	0.124785
ENSG00000261781	chr1	18390651	18392650	NA	0.326532	0.237988	0.0885436	0.0919159	0.207803
ENSG00000117154	chr1	18432740	18434739	IGSF21	0.362265	0.289391	0.0728739	0.119359	0.233301
ENSG00000230035	chr1	18505341	18507340	NA	0.816099	0.720886	0.0952134	0.0734886	0.186543
ENSG00000225387	chr1	18710823	18712822	NA	0.709412	0.552655	0.156757	0.00456535	0.0508164
ENSG00000179023	chr1	18805924	18807923	KLHDC7A	0.147249	0.193595	-0.0463459	0.0345165	0.127056
ENSG00000235282	chr1	18838112	18840111	NA	0.188201	0.246869	-0.0586682	0.054247	0.16038
ENSG00000009709	chr1	18956000	18957999	PAX7	0.49482	0.394128	0.100692	0.291649	0.359723
ENSG00000179002	chr1	19185677	19187676	TAS1R2	0.690864	0.552682	0.138182	0.00371402	0.0471464
ENSG00000255275	chr1	19247116	19249115	NA	0.519934	0.489169	0.0307643	0.387941	0.436754
ENSG00000159423	chr1	19228776	19230775	ALDH4A1	0.0825971	0.079696	0.0029011	0.16094	0.265123
ENSG00000265606	chr1	19209270	19211269	MIR4695	0.903366	0.894347	0.00901881	0.0543221	0.160501
ENSG00000221662	chr1	19223143	19225142	MIR1290	0.818391	0.761411	0.0569806	0.0400259	0.137024
ENSG00000169991	chr1	19282681	19284680	IFFO2	0.1805	0.16436	0.0161406	0.141231	0.251421
ENSG00000272084	chr1	19401506	19403505	NA	0.902086	0.902586	-0.000499762	0.34537	0.401993
ENSG00000127481	chr1	19536271	19538270	UBR4	0.0489033	0.0443884	0.00451491	0.177622	0.277087
ENSG00000266098	chr1	19409646	19411645	NA	0.658	0.671667	-0.0136667	0.222887	0.308923
ENSG00000230424	chr1	19535495	19537494	NA	0.053259	0.0488647	0.00439431	0.207584	0.29792
ENSG00000127463	chr1	19577547	19579546	EMC1	0.0680016	0.0643838	0.00361779	0.282586	0.352939
ENSG00000053372	chr1	19576533	19578532	MRTO4	0.155713	0.133169	0.0225445	0.169711	0.271429
ENSG00000211454	chr1	19600189	19602188	AKR7L	0.245204	0.17085	0.0743542	0.420009	0.463451
ENSG00000162482	chr1	19615245	19617244	AKR7A3	0.26701	0.218846	0.0481642	0.247023	0.325968
ENSG00000270728	chr1	19622074	19624073	NA	0.76824	0.498131	0.270109	9.44472e-05	0.0149647
ENSG00000053371	chr1	19638141	19640140	AKR7A2	0.117462	0.105908	0.0115537	0.162193	0.266124
ENSG00000200403	chr1	19631177	19633176	RNU6-1099P	0.841622	0.797979	0.0436427	0.0192438	0.0955842
ENSG00000040487	chr1	19637320	19639319	PQLC2	0.0852025	0.0737555	0.0114471	0.129608	0.24179
ENSG00000077549	chr1	19811567	19813566	CAPZB	0.254523	0.251793	0.00272988	0.243791	0.323752
ENSG00000240490	chr1	19749378	19751377	RN7SL277P	0.771766	0.725341	0.0464249	0.197133	0.290862
ENSG00000201609	chr1	19835587	19837586	RNU4-28P	0.590614	0.456733	0.133882	0.00262824	0.0413245
ENSG00000239027	chr1	19858269	19860268	NA	0.874721	0.862572	0.0121489	0.349377	0.405289
ENSG00000235185	chr1	19922827	19924826	NA	0.0655046	0.0630288	0.00247576	0.106249	0.221286
ENSG00000270136	chr1	19921973	19923972	MINOS1-NBL1	0.165869	0.161674	0.00419486	0.123357	0.236537
ENSG00000173436	chr1	19921977	19923976	MINOS1	0.165869	0.161674	0.00419486	0.123357	0.236537
ENSG00000158747	chr1	19965548	19967547	NBL1	0.353368	0.28282	0.0705477	0.0717581	0.18412
ENSG00000158748	chr1	19990280	19992279	HTR6	0.385331	0.242279	0.143052	0.0044612	0.0502521
ENSG00000162542	chr1	20125939	20127938	TMCO4	0.129212	0.123608	0.00560449	0.122294	0.235778
ENSG00000178828	chr1	20141272	20143271	RNF186	0.316241	0.360424	-0.0441829	0.114972	0.229194
ENSG00000235434	chr1	20139360	20141359	NA	0.459038	0.510404	-0.051366	0.0102746	0.0720265
ENSG00000169914	chr1	20207506	20209505	OTUD3	0.163811	0.152749	0.0110626	0.124938	0.237924
ENSG00000188784	chr1	20249611	20251610	PLA2G2E	0.608057	0.592255	0.0158027	0.331257	0.390776
ENSG00000188257	chr1	20306433	20308432	PLA2G2A	0.303735	0.339476	-0.0357414	0.110313	0.225424
ENSG00000127472	chr1	20353172	20355171	PLA2G5	0.844175	0.806365	0.0378094	0.15433	0.260785
ENSG00000117215	chr1	20445551	20447550	PLA2G2D	0.8719	0.783708	0.0881928	0.00134815	0.0328997
ENSG00000158786	chr1	20464319	20466318	PLA2G2F	0.503363	0.548064	-0.044701	0.072646	0.185455
ENSG00000227066	chr1	20479331	20481330	NA	0.505315	0.538758	-0.0334422	0.142882	0.252588
ENSG00000187980	chr1	20503418	20505417	PLA2G2C	0.794005	0.677475	0.11653	0.00898896	0.0679635
ENSG00000225986	chr1	20512480	20514479	UBXN10-AS1	0.123558	0.129679	-0.00612151	0.260884	0.336383
ENSG00000162543	chr1	20511078	20513077	UBXN10	0.18337	0.183323	4.69752e-05	0.33706	0.395393
ENSG00000228105	chr1	20568088	20570087	NA	0.644421	0.604277	0.0401443	0.095809	0.211732
ENSG00000158816	chr1	20615912	20617911	VWA5B1	0.590781	0.555881	0.0348998	0.314889	0.377809
ENSG00000226664	chr1	20649181	20651180	NA	0.826821	0.641747	0.185074	0.000143389	0.016425
ENSG00000236963	chr1	20757228	20759227	LINC01141	0.604613	0.451623	0.152991	0.0101271	0.0716173
ENSG00000226487	chr1	20739247	20741246	NA	0.715137	0.561997	0.15314	0.00754147	0.0634188
ENSG00000162545	chr1	20812214	20814213	CAMK2N1	0.10355	0.104006	-0.000455694	0.282941	0.35321
ENSG00000090432	chr1	20834155	20836154	MUL1	0.270427	0.26705	0.00337635	0.262358	0.337481
ENSG00000183114	chr1	20877432	20879431	FAM43B	0.375763	0.264582	0.111181	0.0167989	0.0892336
ENSG00000158825	chr1	20913941	20915940	CDA	0.332033	0.305387	0.0266455	0.464349	0.500913
ENSG00000158828	chr1	20958448	20960447	PINK1	0.222392	0.207382	0.0150094	0.150534	0.257931
ENSG00000117242	chr1	20978187	20980186	PINK1-AS	0.849565	0.818593	0.0309719	0.0257743	0.110199
ENSG00000257033	chr1	20976708	20978707	NA	0.56476	0.53641	0.02835	0.131963	0.243757
ENSG00000244038	chr1	20987501	20989500	DDOST	0.181592	0.165258	0.0163331	0.15014	0.257837
ENSG00000117245	chr1	21044011	21046010	KIF17	0.146455	0.111003	0.0354517	0.0371426	0.131946
ENSG00000235432	chr1	21020007	21022006	NA	0.857208	0.742458	0.114751	0.00377001	0.0475196
ENSG00000189410	chr1	21058831	21060830	SH2D5	0.102259	0.0985559	0.00370279	0.318827	0.380953
ENSG00000233069	chr1	21057873	21059872	NA	0.0902332	0.0839573	0.0062759	0.242375	0.322706
ENSG00000127483	chr1	21113317	21115316	HP1BP3	0.0450536	0.039001	0.0060526	0.165883	0.26899
ENSG00000203394	chr1	21067980	21069979	NA	0.746161	0.733707	0.0124539	0.778771	0.788782
ENSG00000075151	chr1	21502878	21504877	EIF4G3	0.114674	0.110968	0.00370507	0.218771	0.306092
ENSG00000251914	chr1	21166234	21168233	RNU7-200P	0.881013	0.885134	-0.00412106	0.690874	0.706281
ENSG00000221808	chr1	21314426	21316425	MIR1256	0.612949	0.604295	0.00865359	0.182537	0.280855
ENSG00000266867	chr1	21502623	21504622	NA	0.114674	0.110968	0.00370507	0.218771	0.306092
ENSG00000117298	chr1	21671498	21673497	ECE1	0.117217	0.0988193	0.0183973	0.165988	0.269059
ENSG00000236936	chr1	21591075	21593074	NA	0.866303	0.837581	0.0287221	0.0309857	0.120416
ENSG00000231105	chr1	21618283	21620282	NA	0.729584	0.597295	0.13229	5.13067e-05	0.0123331
ENSG00000236216	chr1	21722980	21724979	PPP1R11P1	0.662889	0.547213	0.115675	0.0169084	0.089455
ENSG00000236009	chr1	21740891	21742890	NA	0.754739	0.60738	0.147359	0.0108537	0.073706
ENSG00000227001	chr1	21753961	21755960	NBPF2P	0.601053	0.53016	0.0708935	0.195486	0.289588
ENSG00000187952	chr1	21753296	21755295	HS6ST1P1	0.426517	0.330755	0.0957624	0.172488	0.273367
ENSG00000142794	chr1	21765121	21767120	NBPF3	0.192158	0.167263	0.0248954	0.113923	0.228387
ENSG00000176378	chr1	21786076	21788075	PFN1P10	0.714351	0.691277	0.0230739	0.140146	0.250527
ENSG00000162551	chr1	21834358	21836357	ALPL	0.192407	0.164759	0.0276478	0.0464051	0.148102
ENSG00000233431	chr1	21911465	21913464	NA	0.290696	0.266525	0.0241709	0.269872	0.343111
ENSG00000221781	chr1	21918542	21920541	NA	0.415777	0.407923	0.00785334	0.0281265	0.11511
ENSG00000076864	chr1	21995302	21997301	RAP1GAP	0.09537	0.102829	-0.00745869	0.194539	0.28896
ENSG00000090686	chr1	22109600	22111599	USP48	0.150606	0.135346	0.0152598	0.348742	0.40483
ENSG00000231978	chr1	22093262	22095261	NA	0.731901	0.637833	0.0940686	0.00400636	0.0484461
ENSG00000187942	chr1	22137258	22139257	LDLRAD2	0.667663	0.630809	0.036854	0.0298466	0.118421
ENSG00000142798	chr1	22263291	22265290	HSPG2	0.182574	0.175971	0.00660333	0.574563	0.599314
ENSG00000232037	chr1	22233091	22235090	NA	0.850011	0.810755	0.0392557	0.0896305	0.205335
ENSG00000219073	chr1	22302014	22304013	CELA3B	0.68632	0.608349	0.0779716	0.0118024	0.0765734
ENSG00000263991	chr1	22312474	22314473	RN7SL386P	0.721017	0.617776	0.103241	0.0233666	0.105342
ENSG00000201919	chr1	22312809	22314808	RNU6-1022P	0.721017	0.617776	0.103241	0.0233666	0.105342
ENSG00000142789	chr1	22326649	22328648	CELA3A	0.781085	0.673876	0.107209	0.0210824	0.100008
ENSG00000263582	chr1	22329862	22331861	RN7SL768P	0.165894	0.145887	0.0200074	0.460314	0.497191
ENSG00000263929	chr1	22335643	22337642	RN7SL186P	0.798315	0.703918	0.0943971	0.0928839	0.208763
ENSG00000201273	chr1	22335978	22337977	RNU6-776P	0.798315	0.703918	0.0943971	0.0928839	0.208763
ENSG00000228397	chr1	22350962	22352961	NA	0.154702	0.107393	0.0473092	0.14969	0.257473
ENSG00000218510	chr1	22350181	22352180	LINC00339	0.159246	0.108415	0.0508311	0.129406	0.24161
ENSG00000070831	chr1	22377620	22379619	CDC42	0.279897	0.215996	0.063901	0.027206	0.11304
ENSG00000230068	chr1	22384190	22386189	CDC42-IT1	0.601695	0.650869	-0.0491738	0.167718	0.270129
ENSG00000271840	chr1	22425606	22427605	NA	0.83849	0.73589	0.102601	0.119133	0.233227
ENSG00000162552	chr1	22469963	22471962	WNT4	0.369615	0.307682	0.0619327	0.0225648	0.103449
ENSG00000266564	chr1	22591232	22593231	MIR4418	0.401026	0.288982	0.112044	0.030816	0.120162
ENSG00000184677	chr1	22776844	22778843	ZBTB40	0.353699	0.348158	0.00554086	0.435433	0.476336
ENSG00000237200	chr1	22842467	22844466	ZBTB40-IT1	0.86468	0.812992	0.0516883	0.0170045	0.0897003
ENSG00000070886	chr1	22888557	22890556	EPHA8	0.226641	0.141453	0.0851879	0.0651893	0.175784
ENSG00000173372	chr1	22961499	22963498	C1QA	0.60951	0.3293	0.28021	8.91468e-05	0.0148577
ENSG00000159189	chr1	22968623	22970622	C1QC	0.330836	0.224046	0.10679	0.0435266	0.143189
ENSG00000173369	chr1	22977755	22979754	C1QB	0.685727	0.520379	0.165349	0.00260236	0.0412361
ENSG00000133216	chr1	23035832	23037831	EPHB2	0.0493743	0.0431447	0.00622958	0.088399	0.203995
ENSG00000225952	chr1	23162843	23164842	NA	0.744812	0.639057	0.105755	0.00309951	0.0441187
ENSG00000272796	chr1	23241675	23243674	NA	0.266331	0.219175	0.047156	0.170738	0.272146
ENSG00000215906	chr1	23291332	23293331	LACTBL1	0.749805	0.610642	0.139163	0.00233188	0.0396274
ENSG00000227868	chr1	23341844	23343843	C1orf234	0.764226	0.688369	0.0758578	0.0220961	0.102501
ENSG00000004487	chr1	23344441	23346440	KDM1A	0.0659881	0.0613153	0.00467278	0.17475	0.275066
ENSG00000240553	chr1	23414052	23416051	NA	0.820229	0.754495	0.0657341	0.00328389	0.0451303
ENSG00000263793	chr1	23369298	23371297	MIR3115	0.586257	0.719249	-0.132992	0.0371884	0.132054
ENSG00000169641	chr1	23503802	23505801	LUZP1	0.16202	0.142442	0.0195789	0.1359	0.247042
ENSG00000229010	chr1	23465318	23467317	NA	0.75523	0.729641	0.025589	0.0671254	0.178602
ENSG00000206935	chr1	23487697	23489696	RNU6-514P	0.880403	0.846196	0.034207	0.122542	0.235906
ENSG00000252578	chr1	23488946	23490945	RNU6-135P	0.784767	0.734727	0.0500401	0.106181	0.221196
ENSG00000179546	chr1	23520723	23522722	HTR1D	0.637177	0.446512	0.190665	0.00434873	0.0498513
ENSG00000215381	chr1	23569758	23571757	NA	0.779376	0.508165	0.271211	0.000131211	0.0162647
ENSG00000261326	chr1	23612746	23614745	NA	0.786514	0.739253	0.0472607	0.0612046	0.170397
ENSG00000125944	chr1	23670330	23672329	HNRNPR	0.0615362	0.0582621	0.00327407	0.317955	0.380309
ENSG00000125945	chr1	23695436	23697435	ZNF436	0.0840935	0.0904655	-0.00637199	0.192785	0.287801
ENSG00000249087	chr1	23693990	23695989	C1orf213	0.0603847	0.0542554	0.00612932	0.171867	0.272951
ENSG00000201405	chr1	23695247	23697246	NA	0.0706306	0.0681493	0.00248134	0.262308	0.33746
ENSG00000204219	chr1	23750734	23752733	TCEA3	0.239588	0.221615	0.0179731	0.256307	0.333262
ENSG00000088280	chr1	23810562	23812561	ASAP3	0.202363	0.159963	0.0423999	0.180636	0.279162
ENSG00000007968	chr1	23857213	23859212	E2F2	0.124978	0.11229	0.0126884	0.118448	0.232534
ENSG00000235052	chr1	23876907	23878906	NA	0.751726	0.641733	0.109993	0.00606711	0.0573851
ENSG00000117318	chr1	23885786	23887785	ID3	0.136216	0.155714	-0.0194971	0.175893	0.275755
ENSG00000197880	chr1	23906485	23908484	MDS2	0.635616	0.559928	0.0756884	0.0709927	0.183222
ENSG00000229239	chr1	23995284	23997283	NA	0.675871	0.529562	0.146309	0.116535	0.230685
ENSG00000142676	chr1	24016769	24018768	RPL11	0.212784	0.20237	0.0104135	0.318922	0.381003
ENSG00000244609	chr1	24062881	24064880	RN7SL532P	0.87447	0.851776	0.0226946	0.132221	0.244028
ENSG00000011007	chr1	24068145	24070144	TCEB3	0.164673	0.163685	0.000988607	0.175478	0.275483
ENSG00000236810	chr1	24104278	24106277	NA	0.0676836	0.0632046	0.00447891	0.135164	0.246514
ENSG00000057757	chr1	24103395	24105394	PITHD1	0.126677	0.11535	0.0113275	0.0920832	0.207921
ENSG00000011009	chr1	24115960	24117959	LYPLA2	0.0954246	0.101204	-0.0057791	0.215728	0.303962
ENSG00000117308	chr1	24126772	24128771	GALE	0.140922	0.118635	0.0222867	0.242887	0.323024
ENSG00000117305	chr1	24164611	24166610	HMGCL	0.245323	0.233924	0.0113988	0.194117	0.288757
ENSG00000179163	chr1	24194285	24196284	FUCA1	0.164317	0.120273	0.0440441	0.195763	0.289773
ENSG00000188822	chr1	24285050	24287049	CNR2	0.0790438	0.0728694	0.00617437	0.196982	0.290783
ENSG00000264347	chr1	24208076	24210075	RN7SL24P	0.894697	0.903214	-0.00851663	0.344654	0.401416
ENSG00000238538	chr1	24207245	24209244	NA	0.894697	0.903214	-0.00851663	0.344654	0.401416
ENSG00000229106	chr1	24228728	24230727	NA	0.393258	0.325192	0.0680661	0.106032	0.221121
ENSG00000232557	chr1	24232101	24234100	NA	0.845344	0.831264	0.0140804	0.457797	0.495097
ENSG00000230228	chr1	24275374	24277373	NA	0.582635	0.511369	0.0712665	0.0476775	0.150091
ENSG00000189266	chr1	24284099	24286098	PNRC2	0.137222	0.1463	-0.00907815	0.288936	0.357721
ENSG00000188529	chr1	24306918	24308917	SRSF10	0.222304	0.221049	0.00125555	0.496929	0.529675
ENSG00000215905	chr1	24334510	24336509	NA	0.291355	0.478218	-0.186863	0.021827	0.101833
ENSG00000225315	chr1	24365825	24367824	NA	0.666033	0.549058	0.116976	0.094842	0.210828
ENSG00000142661	chr1	24438166	24440165	MYOM3	0.330356	0.304144	0.0262128	0.333324	0.392411
ENSG00000230703	chr1	24391764	24393763	NA	0.685719	0.513421	0.172298	0.0013496	0.0329166
ENSG00000142677	chr1	24469112	24471111	IL22RA1	0.324224	0.322356	0.00186743	0.0871555	0.202607
ENSG00000185436	chr1	24513950	24515949	IFNLR1	0.177535	0.19311	-0.0155749	0.167119	0.269855
ENSG00000230023	chr1	24525230	24527229	NA	0.171136	0.140751	0.0303847	0.187831	0.28455
ENSG00000221032	chr1	24552907	24554906	NA	0.750138	0.728494	0.0216442	0.252583	0.330456
ENSG00000232298	chr1	24647892	24649891	NA	0.122377	0.144944	-0.0225674	0.0769675	0.190985
ENSG00000158055	chr1	24644312	24646311	GRHL3	0.131641	0.144093	-0.0124521	0.137447	0.248257
ENSG00000001460	chr1	24742925	24744924	STPG1	0.20724	0.278222	-0.0709825	0.167473	0.269995
ENSG00000001461	chr1	24740784	24742783	NIPAL3	0.217688	0.171805	0.0458832	0.158039	0.26323
ENSG00000117602	chr1	24827887	24829886	RCAN3	0.102717	0.100968	0.00174898	0.299574	0.365555
ENSG00000264443	chr1	24882016	24884015	NA	0.213771	0.20104	0.012731	0.32853	0.388746
ENSG00000184454	chr1	24881102	24883101	NCMAP	0.156538	0.148827	0.00771098	0.370838	0.422516
ENSG00000227312	chr1	24888618	24890617	NA	0.856426	0.707736	0.14869	0.000237805	0.0196203
ENSG00000239106	chr1	24951505	24953504	NA	0.611522	0.551174	0.0603473	0.107982	0.223062
ENSG00000238986	chr1	24993079	24995078	NA	0.598251	0.516361	0.0818899	0.0304176	0.119438
ENSG00000169504	chr1	25070348	25072347	CLIC4	0.0959411	0.0789149	0.0170262	0.117343	0.23149
ENSG00000238482	chr1	25103971	25105970	RNU6-1208P	0.496866	0.404952	0.0919139	0.131402	0.243321
ENSG00000020633	chr1	25291113	25293112	RUNX3	0.787381	0.650625	0.136756	0.00270105	0.0417516
ENSG00000229162	chr1	25286336	25288335	NA	0.551684	0.416811	0.134873	0.09174	0.207686
ENSG00000261025	chr1	25296857	25298856	NA	0.562452	0.401077	0.161375	0.0303317	0.119299
ENSG00000264371	chr1	25348494	25350493	MIR4425	0.46477	0.272651	0.192118	0.05257	0.157877
ENSG00000233755	chr1	25439112	25441111	NA	0.643741	0.443602	0.200139	0.00552488	0.0551735
ENSG00000233419	chr1	25451446	25453445	NA	0.742045	0.555906	0.186139	0.000924985	0.0293026
ENSG00000231953	chr1	25533130	25535129	NA	0.685472	0.548939	0.136533	0.0612179	0.170399
ENSG00000117614	chr1	25558494	25560493	SYF2	0.0670562	0.0618177	0.00523853	0.151214	0.258538
ENSG00000117616	chr1	25664205	25666204	C1orf63	0.0681368	0.0600345	0.00810233	0.182364	0.28069
ENSG00000272432	chr1	25572828	25574827	NA	0.0501276	0.0456242	0.00450343	0.180759	0.279254
ENSG00000261349	chr1	25593128	25595127	NA	0.0951417	0.0844837	0.010658	0.365136	0.417831
ENSG00000187010	chr1	25597384	25599383	RHD	0.663178	0.557777	0.105401	0.0238873	0.106523
ENSG00000224183	chr1	25620635	25622634	SDHDP6	0.76688	0.562857	0.204023	0.00379762	0.0475815
ENSG00000259984	chr1	25663457	25665456	NA	0.0697693	0.0599146	0.00985476	0.120459	0.234294
ENSG00000183726	chr1	25662908	25664907	TMEM50A	0.0708569	0.061502	0.00935486	0.123062	0.236387
ENSG00000252515	chr1	25665962	25667961	RNU6-1171P	0.801437	0.728727	0.07271	0.154251	0.260772
ENSG00000238889	chr1	25672369	25674368	NA	0.865947	0.824972	0.0409752	0.0540716	0.160204
ENSG00000188672	chr1	25756184	25758183	RHCE	0.0623142	0.0539566	0.00835759	0.0804697	0.195299
ENSG00000238084	chr1	25723703	25725702	NA	0.693125	0.59573	0.0973949	0.0119133	0.0768277
ENSG00000204178	chr1	25755888	25757887	TMEM57	0.11273	0.101701	0.0110291	0.0762063	0.19006
ENSG00000157978	chr1	25868571	25870570	LDLRAP1	0.366467	0.334024	0.0324427	0.101588	0.217256
ENSG00000225643	chr1	25906469	25908468	NA	0.669876	0.51598	0.153896	0.0162678	0.0878638
ENSG00000117643	chr1	25942459	25944458	MAN1C1	0.0752368	0.0605631	0.0146737	0.071825	0.184204
ENSG00000233478	chr1	25985103	25987102	NA	0.726025	0.622553	0.103472	0.0178955	0.0921828
ENSG00000162430	chr1	26125167	26127166	SEPN1	0.118058	0.109505	0.00855361	0.225725	0.310957
ENSG00000255054	chr1	26136461	26138460	NA	0.687529	0.677625	0.00990372	0.170761	0.272158
ENSG00000228172	chr1	26145764	26147763	NA	0.0624636	0.0581512	0.00431237	0.0549553	0.161405
ENSG00000117640	chr1	26143631	26145630	MTFR1L	0.16612	0.206948	-0.0408276	0.167395	0.269995
ENSG00000223474	chr1	26146789	26148788	NA	0.308689	0.263192	0.0454972	0.0244306	0.107667
ENSG00000272478	chr1	26158126	26160125	NA	0.80828	0.72082	0.08746	0.0590701	0.167458
ENSG00000127423	chr1	26185404	26187403	AUNIP	0.198198	0.19278	0.00541828	0.142742	0.252414
ENSG00000236528	chr1	26184604	26186603	NA	0.202384	0.166156	0.0362285	0.0755379	0.189113
ENSG00000182749	chr1	26197245	26199244	PAQR7	0.316038	0.431897	-0.115859	0.0102563	0.072024
ENSG00000207302	chr1	26202487	26204486	NA	0.407936	0.426956	-0.0190202	0.102887	0.218369
ENSG00000117632	chr1	26232983	26234982	STMN1	0.161335	0.162304	-0.000969079	0.328493	0.388744
ENSG00000264021	chr1	26232446	26234445	MIR3917	0.105192	0.1092	-0.00400744	0.338845	0.396898
ENSG00000158006	chr1	26324149	26326148	PAFAH2	0.157422	0.137537	0.0198851	0.281322	0.352038
ENSG00000207237	chr1	26289188	26291187	RNU6-110P	0.804052	0.773437	0.030615	0.061928	0.171463
ENSG00000252190	chr1	26330997	26332996	NA	0.525701	0.373369	0.152332	0.0160034	0.0873471
ENSG00000252691	chr1	26331207	26333206	NA	0.525701	0.373369	0.152332	0.0160034	0.0873471
ENSG00000158008	chr1	26344875	26346874	EXTL1	0.673586	0.541849	0.131738	0.0166791	0.0889047
ENSG00000158014	chr1	26372125	26374124	SLC30A2	0.085567	0.0986007	-0.0130337	0.367695	0.419961
ENSG00000158022	chr1	26394428	26396427	TRIM63	0.508106	0.380158	0.127948	0.0237569	0.106197
ENSG00000265320	chr1	26396569	26398568	NA	0.89208	0.86219	0.0298892	0.15436	0.260816
ENSG00000175087	chr1	26436164	26438163	PDIK1L	0.0957874	0.0826836	0.0131038	0.106274	0.221308
ENSG00000197245	chr1	26484011	26486010	FAM110D	0.683542	0.633058	0.0504837	0.069303	0.181237
ENSG00000142684	chr1	26494862	26496861	ZNF593	0.110244	0.10796	0.00228362	0.182458	0.280778
ENSG00000236782	chr1	26497813	26499812	NA	0.809808	0.728518	0.0812909	0.00759366	0.0635219
ENSG00000142675	chr1	26502394	26504393	CNKSR1	0.394387	0.418861	-0.0244738	0.103913	0.219384
ENSG00000188782	chr1	26515552	26517551	CATSPER4	0.613349	0.566683	0.0466659	0.0497637	0.15347
ENSG00000236155	chr1	26534732	26536731	NA	0.762674	0.55457	0.208105	0.000589604	0.0260405
ENSG00000130695	chr1	26559191	26561190	CEP85	0.11378	0.107423	0.00635753	0.169051	0.270965
ENSG00000142669	chr1	26604167	26606166	SH3BGRL3	0.142433	0.147021	-0.00458782	0.540579	0.568566
ENSG00000158062	chr1	26644355	26646354	UBXN11	0.673457	0.628231	0.0452264	0.0532398	0.158867
ENSG00000169442	chr1	26642948	26644947	CD52	0.565147	0.579033	-0.0138854	0.604763	0.626645
ENSG00000176092	chr1	26680122	26682121	AIM1L	0.33146	0.370033	-0.0385736	0.0496296	0.153328
ENSG00000225854	chr1	26651679	26653678	NA	0.895736	0.892886	0.00285081	0.71355	0.727348
ENSG00000265143	chr1	26674711	26676710	RN7SL490P	0.856176	0.774211	0.0819654	0.0059365	0.0568362
ENSG00000176083	chr1	26700514	26702513	ZNF683	0.783519	0.742294	0.0412248	0.0313769	0.121255
ENSG00000131914	chr1	26735769	26737768	LIN28A	0.195444	0.184253	0.0111916	0.341923	0.399458
ENSG00000117682	chr1	26757273	26759272	DHDDS	0.0467774	0.0527885	-0.00601108	0.126808	0.239555
ENSG00000225891	chr1	26793274	26795273	NA	0.886327	0.876856	0.00947094	0.274949	0.347126
ENSG00000198830	chr1	26797441	26799440	HMGN2	0.120074	0.111136	0.00893743	0.300593	0.366273
ENSG00000224129	chr1	26846242	26848241	DPPA2P2	0.421768	0.294057	0.127711	0.0240269	0.10681
ENSG00000117676	chr1	26854752	26856751	RPS6KA1	0.186545	0.178587	0.0079572	0.0898782	0.205594
ENSG00000238705	chr1	26879533	26881532	MIR1976	0.804181	0.705777	0.0984046	0.00232448	0.0396056
ENSG00000238316	chr1	26968381	26970380	NA	0.704422	0.53805	0.166372	0.0057472	0.0562452
ENSG00000260063	chr1	27020123	27022122	NA	0.291954	0.279229	0.012725	0.324752	0.385781
ENSG00000117713	chr1	27021024	27023023	ARID1A	0.207167	0.198281	0.00888602	0.343925	0.400819
ENSG00000060642	chr1	27112463	27114462	PIGV	0.0907433	0.101857	-0.0111139	0.257155	0.333824
ENSG00000204160	chr1	27151701	27153700	ZDHHC18	0.127836	0.143624	-0.0157877	0.175437	0.275458
ENSG00000175793	chr1	27188133	27190132	SFN	0.223648	0.287014	-0.063366	0.030737	0.120101
ENSG00000226698	chr1	27201124	27203123	NA	0.681694	0.608949	0.0727452	0.00117192	0.0314128
ENSG00000142751	chr1	27216289	27218288	GPN2	0.194197	0.178839	0.0153577	0.0713835	0.18364
ENSG00000198746	chr1	27226458	27228457	GPATCH3	0.161502	0.140755	0.0207469	0.17508	0.275245
ENSG00000090273	chr1	27225229	27227228	NUDC	0.0844092	0.0834646	0.000944684	0.372095	0.423548
ENSG00000131910	chr1	27239958	27241957	NR0B2	0.502069	0.492745	0.00932414	0.0332201	0.124501
ENSG00000175707	chr1	27286398	27288397	C1orf172	0.166352	0.162259	0.00409383	0.0724038	0.185128
ENSG00000253368	chr1	27318698	27320697	TRNP1	0.0915169	0.0893033	0.00221361	0.260336	0.336001
ENSG00000158246	chr1	27338828	27340827	FAM46B	0.136095	0.122023	0.0140722	0.253225	0.33085
ENSG00000229985	chr1	27501742	27503741	NA	0.844958	0.760651	0.0843072	0.00863896	0.0666551
ENSG00000214973	chr1	27527465	27529464	CHCHD3P3	0.658242	0.556254	0.101987	0.0344513	0.126924
ENSG00000225159	chr1	27531921	27533920	NPM1P39	0.829073	0.758688	0.0703853	0.00638249	0.0589497
ENSG00000224311	chr1	27560344	27562343	NA	0.0711673	0.0667972	0.00437013	0.235617	0.317703
ENSG00000142784	chr1	27559507	27561506	WDTC1	0.135331	0.117503	0.0178286	0.146698	0.255474
ENSG00000252098	chr1	27581559	27583558	NA	0.740627	0.703732	0.0368949	0.171009	0.272327
ENSG00000186501	chr1	27647151	27649150	TMEM222	0.182009	0.148451	0.0335575	0.073832	0.18705
ENSG00000206888	chr1	27650210	27652209	RNU6-48P	0.788426	0.757799	0.0306269	0.0955092	0.211553
ENSG00000241547	chr1	27650320	27652319	NA	0.788426	0.757799	0.0306269	0.0955092	0.211553
ENSG00000142765	chr1	27667013	27669012	SYTL1	0.168889	0.207715	-0.0388268	0.0572888	0.165044
ENSG00000142733	chr1	27692884	27694883	MAP3K6	0.149845	0.138568	0.0112773	0.329407	0.389415
ENSG00000142748	chr1	27700816	27702815	FCN3	0.765143	0.678574	0.0865688	0.0756503	0.189274
ENSG00000174950	chr1	27709371	27711370	CD164L2	0.238349	0.202661	0.0356887	0.158076	0.263253
ENSG00000181773	chr1	27717648	27719647	GPR3	0.0902543	0.0729317	0.0173226	0.0737632	0.186944
ENSG00000158195	chr1	27816170	27818169	WASF2	0.0806327	0.074021	0.00661168	0.226839	0.311668
ENSG00000241169	chr1	27782209	27784208	NA	0.531909	0.584611	-0.0527013	0.00130515	0.0326017
ENSG00000237429	chr1	27850816	27852815	NA	0.408098	0.374822	0.0332754	0.0879542	0.203533
ENSG00000126705	chr1	27930443	27932442	AHDC1	0.272991	0.245642	0.0273494	0.0651528	0.17573
ENSG00000000938	chr1	27961289	27963288	FGR	0.528525	0.373328	0.155197	0.0488979	0.152202
ENSG00000235912	chr1	27974430	27976429	NA	0.679168	0.537363	0.141805	0.000761915	0.0276045
ENSG00000233975	chr1	27988734	27990733	NA	0.518699	0.455403	0.0632958	0.0837651	0.198862
ENSG00000126709	chr1	27998230	28000229	IFI6	0.17789	0.162613	0.0152769	0.222511	0.308629
ENSG00000225886	chr1	27994479	27996478	NA	0.412409	0.371751	0.0406583	0.120065	0.233987
ENSG00000206767	chr1	28001721	28003720	RNU6-949P	0.784131	0.759637	0.0244941	0.714426	0.728162
ENSG00000207095	chr1	28018742	28020741	RNU6-424P	0.699706	0.580723	0.118983	0.0297946	0.118314
ENSG00000009780	chr1	28050990	28052989	FAM76A	0.124135	0.11092	0.0132158	0.0497646	0.15347
ENSG00000117758	chr1	28098194	28100193	STX12	0.177287	0.11483	0.0624562	0.0930553	0.208964
ENSG00000269971	chr1	28098869	28100868	NA	0.168698	0.113969	0.0547292	0.0994236	0.215238
ENSG00000223062	chr1	28149549	28151548	RNU6-1245P	0.596905	0.356628	0.240277	0.00471053	0.051268
ENSG00000117751	chr1	28155789	28157788	PPP1R8	0.144497	0.13882	0.00567697	0.155257	0.261477
ENSG00000252947	chr1	28159412	28161411	SCARNA1	0.544404	0.554457	-0.0100537	0.174593	0.274983
ENSG00000268552	chr1	28176756	28178755	NA	0.723891	0.706405	0.0174868	0.280001	0.351044
ENSG00000130775	chr1	28197555	28199554	THEMIS2	0.278908	0.217715	0.0611923	0.0386703	0.134695
ENSG00000117748	chr1	28240758	28242757	RPA2	0.192504	0.149371	0.0431331	0.096819	0.212765
ENSG00000130768	chr1	28260004	28262003	SMPDL3B	0.199976	0.181099	0.018878	0.337317	0.395577
ENSG00000227050	chr1	28286205	28288204	NA	0.124181	0.122799	0.00138219	0.616277	0.636858
ENSG00000158156	chr1	28284473	28286472	XKR8	0.296145	0.292606	0.00353949	0.563309	0.589261
ENSG00000158161	chr1	28414708	28416707	EYA3	0.172628	0.165711	0.00691674	0.290461	0.358904
ENSG00000228589	chr1	28422434	28424433	SPCS2P4	0.405573	0.443418	-0.0378456	0.173698	0.274275
ENSG00000214812	chr1	28447333	28449332	NA	0.580754	0.41572	0.165033	0.00777833	0.0641627
ENSG00000253005	chr1	28468853	28470852	RNU6-176P	0.743218	0.659871	0.0833467	0.00801323	0.0647694
ENSG00000252429	chr1	28470229	28472228	RNU7-29P	0.352127	0.261033	0.0910947	0.157894	0.263191
ENSG00000169403	chr1	28519948	28521947	PTAFR	0.474073	0.458324	0.0157493	0.0779831	0.192241
ENSG00000126698	chr1	28559037	28561036	DNAJC8	0.261172	0.222182	0.0389901	0.158543	0.263662
ENSG00000215902	chr1	28526653	28528652	NA	0.815396	0.78988	0.0255164	0.135599	0.246892
ENSG00000269804	chr1	28525570	28527569	NA	0.757086	0.751488	0.00559733	0.259081	0.335193
ENSG00000130770	chr1	28561120	28563119	ATPIF1	0.0733662	0.0665416	0.00682461	0.121673	0.235212
ENSG00000270605	chr1	28567465	28569464	NA	0.154001	0.208296	-0.0542948	0.0614805	0.170769
ENSG00000271398	chr1	28572155	28574154	NA	0.148864	0.15799	-0.00912662	0.528143	0.557539
ENSG00000130766	chr1	28584538	28586537	SESN2	0.0870058	0.0898355	-0.00282972	0.195787	0.289773
ENSG00000130772	chr1	28654013	28656012	MED18	0.134921	0.129884	0.00503754	0.254568	0.331936
ENSG00000204138	chr1	28694614	28696613	PHACTR4	0.259183	0.241237	0.0179461	0.175356	0.275361
ENSG00000206779	chr1	28748667	28750666	NA	0.85543	0.834839	0.0205907	0.144872	0.254338
ENSG00000221216	chr1	28806374	28808373	RNU6ATAC27P	0.850066	0.778164	0.0719028	0.0535341	0.15938
ENSG00000180198	chr1	28830955	28832954	RCC1	0.114957	0.101789	0.0131686	0.311717	0.375256
ENSG00000242125	chr1	28830992	28832991	SNHG3	0.115617	0.102476	0.0131403	0.306199	0.370753
ENSG00000200087	chr1	28833571	28835570	SNORA73B	0.0680994	0.0617458	0.00635368	0.243848	0.323803
ENSG00000238821	chr1	28842488	28844487	NA	0.116532	0.129946	-0.0134141	0.259954	0.335762
ENSG00000231468	chr1	28853240	28855239	PRDX3P2	0.271807	0.435376	-0.163569	0.00405425	0.0486778
ENSG00000180098	chr1	28878097	28880096	TRNAU1AP	0.191991	0.17562	0.0163709	0.305196	0.369868
ENSG00000197989	chr1	28908996	28910995	SNHG12	0.077617	0.0746553	0.00296172	0.729025	0.741841
ENSG00000221539	chr1	28904835	28906834	SNORD99	0.573757	0.474345	0.0994116	0.0267579	0.112174
ENSG00000120656	chr1	28969098	28971097	TAF12	0.115715	0.0980732	0.0176423	0.0619149	0.171463
ENSG00000188060	chr1	28917212	28919211	RAB42	0.506944	0.448063	0.0588807	0.0727774	0.18556
ENSG00000229388	chr1	28968240	28970239	NA	0.152168	0.135589	0.0165785	0.0636026	0.173761
ENSG00000270103	chr1	28973612	28975611	RNU11	0.165498	0.160373	0.00512431	0.208766	0.298805
ENSG00000162419	chr1	28993744	28995743	GMEB1	0.0854818	0.0927067	-0.00722487	0.109757	0.224785
ENSG00000252777	chr1	29014677	29016676	NA	0.823044	0.790824	0.0322199	0.161867	0.265792
ENSG00000198492	chr1	29061633	29063632	YTHDF2	0.170622	0.179784	-0.00916179	0.135145	0.24651
ENSG00000116329	chr1	29137154	29139153	OPRD1	0.314288	0.232752	0.0815363	0.146848	0.255627
ENSG00000226852	chr1	29192587	29194586	NA	0.487172	0.336171	0.151001	0.00123673	0.0320164
ENSG00000233427	chr1	29203349	29205348	NA	0.241097	0.17265	0.0684468	0.0221398	0.102515
ENSG00000199756	chr1	29207848	29209847	NA	0.318529	0.308387	0.010142	0.321284	0.38304
ENSG00000159023	chr1	29212103	29214102	EPB41	0.118346	0.134253	-0.0159077	0.0979872	0.213935
ENSG00000206704	chr1	29310722	29312721	NA	0.612664	0.633727	-0.0210629	0.753347	0.764565
ENSG00000253304	chr1	29449948	29451947	TMEM200B	0.127232	0.10789	0.019342	0.131231	0.24322
ENSG00000225750	chr1	29473007	29475006	NA	0.868556	0.839728	0.0288274	0.105911	0.22107
ENSG00000116350	chr1	29508000	29509999	SRSF4	0.0913697	0.0820097	0.00935997	0.0504131	0.15439
ENSG00000227637	chr1	29477501	29479500	NA	0.854129	0.847912	0.0062174	0.835526	0.842454
ENSG00000116353	chr1	29556955	29558954	MECR	0.159024	0.143252	0.0157722	0.280358	0.351289
ENSG00000237934	chr1	29548945	29550944	NA	0.839309	0.767757	0.0715517	0.00121387	0.0318422
ENSG00000060656	chr1	29561528	29563527	PTPRU	0.20711	0.189165	0.0179452	0.200956	0.293149
ENSG00000221550	chr1	29579696	29581695	NA	0.824226	0.795446	0.0287796	0.143659	0.25336
ENSG00000230523	chr1	29676127	29678126	NA	0.726053	0.544703	0.18135	0.000800783	0.0278645
ENSG00000225011	chr1	29822906	29824905	NA	0.775772	0.630993	0.144778	0.0379046	0.133374
ENSG00000221126	chr1	30117026	30119025	NA	0.72442	0.613204	0.111216	0.145005	0.254446
ENSG00000228176	chr1	30181895	30183894	NA	0.161958	0.162398	-0.000440313	0.252188	0.330271
ENSG00000222787	chr1	30356249	30358248	NA	0.52189	0.400477	0.121413	0.0210336	0.099966
ENSG00000233399	chr1	30509960	30511959	NA	0.678345	0.49433	0.184015	0.00148364	0.0340258
ENSG00000233372	chr1	30611610	30613609	NA	0.81069	0.656428	0.154262	0.0389306	0.135124
ENSG00000236335	chr1	30883986	30885985	NA	0.741222	0.534993	0.206229	0.0499316	0.153751
ENSG00000231949	chr1	30887172	30889171	NA	0.6737	0.57162	0.10208	0.125376	0.238372
ENSG00000162510	chr1	31195935	31197934	MATN1	0.796969	0.695029	0.10194	0.0111024	0.0744631
ENSG00000186056	chr1	31189851	31191850	MATN1-AS1	0.0993164	0.0891221	0.0101943	0.0672363	0.178663
ENSG00000162511	chr1	31230168	31232167	LAPTM5	0.691345	0.665375	0.02597	0.229679	0.313651
ENSG00000229607	chr1	31287901	31289900	NA	0.401686	0.284814	0.116873	0.0230904	0.104678
ENSG00000223382	chr1	31295575	31297574	NA	0.188739	0.167618	0.0211211	0.417174	0.46095
ENSG00000222784	chr1	31315170	31317169	RN7SKP91	0.75606	0.532164	0.223895	6.87967e-05	0.0133206
ENSG00000235143	chr1	31329505	31331504	NA	0.713371	0.583431	0.12994	0.0152747	0.0854114
ENSG00000162512	chr1	31381109	31383108	SDC3	0.1688	0.162076	0.00672383	0.396942	0.444168
ENSG00000134644	chr1	31538339	31540338	PUM1	0.127607	0.112688	0.0149185	0.177985	0.277255
ENSG00000200154	chr1	31408121	31410120	SNORD103A	0.89289	0.864496	0.0283935	0.0120073	0.0770114
ENSG00000202107	chr1	31421550	31423549	SNORD103B	0.847719	0.757951	0.0897686	0.0104399	0.0726345
ENSG00000200181	chr1	31440584	31442583	SNORD85	0.676548	0.66306	0.0134877	0.00209356	0.0377959
ENSG00000215900	chr1	31567906	31569905	SEPW1P	0.747178	0.504831	0.242347	0.00043296	0.0234774
ENSG00000084628	chr1	31711902	31713901	NKAIN1	0.225225	0.16708	0.0581448	0.0936298	0.209593
ENSG00000060688	chr1	31769163	31771162	SNRNP40	0.0885703	0.0851002	0.00347006	0.211315	0.300807
ENSG00000121766	chr1	31768342	31770341	ZCCHC17	0.0885703	0.0851002	0.00347006	0.211315	0.300807
ENSG00000229044	chr1	31819147	31821146	NA	0.748396	0.613397	0.134999	0.0101849	0.0717336
ENSG00000121769	chr1	31849198	31851197	FABP3	0.651778	0.54687	0.104908	0.0208288	0.0995112
ENSG00000168528	chr1	31880912	31882911	SERINC2	0.62358	0.596255	0.0273253	0.148212	0.256463
ENSG00000206981	chr1	31970026	31972025	RNU6-40P	0.418818	0.430808	-0.0119899	0.144543	0.254128
ENSG00000228682	chr1	31970341	31972340	NA	0.418818	0.430808	-0.0119899	0.144543	0.254128
ENSG00000223907	chr1	31982536	31984535	NA	0.77095	0.727825	0.0431243	0.105021	0.220303
ENSG00000229167	chr1	32040675	32042674	NA	0.136551	0.172856	-0.0363054	0.119074	0.233163
ENSG00000142910	chr1	32040616	32042615	TINAGL1	0.13694	0.172335	-0.0353951	0.121999	0.235523
ENSG00000121764	chr1	32081787	32083786	HCRTR1	0.285507	0.226982	0.0585243	0.0717169	0.184079
ENSG00000162517	chr1	32109998	32111997	PEF1	0.174727	0.157726	0.0170015	0.221749	0.308023
ENSG00000235790	chr1	32108150	32110149	NA	0.281519	0.19462	0.0868992	0.0507263	0.154841
ENSG00000264078	chr1	32108795	32110794	NA	0.0977733	0.0798656	0.0179077	0.16457	0.268
ENSG00000084636	chr1	32169421	32171420	COL16A1	0.145248	0.13782	0.00742853	0.248313	0.32715
ENSG00000121753	chr1	32229995	32231994	BAI2	0.176043	0.175455	0.000587157	0.293535	0.361047
ENSG00000266580	chr1	32223837	32225836	MIR4254	0.721524	0.646663	0.0748614	0.0884537	0.204023
ENSG00000254545	chr1	32253231	32255230	NA	0.0691686	0.0651986	0.00396996	0.300974	0.366584
ENSG00000134668	chr1	32281153	32283152	SPOCD1	0.560231	0.381831	0.1784	0.000376529	0.0226901
ENSG00000203620	chr1	32320670	32322669	NA	0.558482	0.492185	0.066297	0.070279	0.182324
ENSG00000184007	chr1	32409958	32411957	PTP4A2	0.37843	0.380349	-0.00191862	0.33717	0.395512
ENSG00000212673	chr1	32377674	32379673	NA	0.689618	0.626366	0.0632518	0.104043	0.219562
ENSG00000228634	chr1	32397121	32399120	NA	0.121611	0.118778	0.00283309	0.514103	0.54509
ENSG00000121774	chr1	32477930	32479929	KHDRBS1	0.27831	0.259488	0.0188217	0.127183	0.239815
ENSG00000203325	chr1	32538576	32540575	NA	0.393408	0.324839	0.0685693	0.0256683	0.109997
ENSG00000121775	chr1	32536132	32538131	TMEM39B	0.224079	0.204634	0.0194443	0.229224	0.313276
ENSG00000025800	chr1	32572139	32574138	KPNA6	0.212054	0.198107	0.0139471	0.15627	0.262003
ENSG00000250135	chr1	32634834	32636833	NA	0.888109	0.884939	0.0031706	0.347468	0.403709
ENSG00000084652	chr1	32643787	32645786	TXLNA	0.174494	0.195658	-0.0211645	0.158037	0.26323
ENSG00000160050	chr1	32664487	32666486	CCDC28B	0.270012	0.241031	0.0289808	0.0553675	0.162034
ENSG00000224066	chr1	32671916	32673915	NA	0.821884	0.778845	0.0430393	0.0256568	0.109997
ENSG00000160051	chr1	32669736	32671735	IQCC	0.128876	0.121182	0.00769438	0.10775	0.222919
ENSG00000222046	chr1	32673195	32675194	DCDC2B	0.58449	0.563946	0.0205443	0.0543812	0.160551
ENSG00000160055	chr1	32687473	32689472	TMEM234	0.0561686	0.0509366	0.00523198	0.13129	0.243262
ENSG00000084623	chr1	32686029	32688028	EIF3I	0.0966823	0.0732195	0.0234627	0.124621	0.237773
ENSG00000220785	chr1	32706722	32708721	MTMR9LP	0.237642	0.18557	0.0520725	0.100045	0.215808
ENSG00000183615	chr1	32711334	32713333	FAM167B	0.632654	0.484099	0.148555	0.00211891	0.0380071
ENSG00000182866	chr1	32715340	32717339	LCK	0.708509	0.584694	0.123815	0.0131115	0.0797341
ENSG00000252450	chr1	32751663	32753662	NA	0.78242	0.769483	0.0129368	0.253807	0.331232
ENSG00000116478	chr1	32756187	32758186	HDAC1	0.0983508	0.103448	-0.00509705	0.0757512	0.189382
ENSG00000175130	chr1	32801481	32803480	MARCKSL1	0.111346	0.0981128	0.013233	0.114989	0.229208
ENSG00000233775	chr1	32815765	32817764	NA	0.292996	0.278195	0.0148006	0.188081	0.284774
ENSG00000162526	chr1	32815622	32817621	TSSK3	0.339439	0.320669	0.0187695	0.15272	0.259597
ENSG00000225828	chr1	32829380	32831379	FAM229A	0.861302	0.80206	0.0592415	0.0186458	0.0942364
ENSG00000160058	chr1	32859833	32861832	BSDC1	0.168006	0.161747	0.00625868	0.331911	0.39132
ENSG00000229259	chr1	32891891	32893890	LRRC37A12P	0.385644	0.343503	0.0421407	0.283417	0.353625
ENSG00000254553	chr1	32929158	32931157	NA	0.0936786	0.0846459	0.00903272	0.454602	0.492369
ENSG00000273274	chr1	32929170	32931169	ZBTB8B	0.0936786	0.0846459	0.00903272	0.454602	0.492369
ENSG00000160062	chr1	33003528	33005527	ZBTB8A	0.375938	0.320673	0.0552646	0.123603	0.236799
ENSG00000176261	chr1	33116005	33118004	ZBTB8OS	0.101113	0.087582	0.0135315	0.0551823	0.16175
ENSG00000200591	chr1	33104052	33106051	NA	0.837393	0.825611	0.011782	0.26724	0.341033
ENSG00000162521	chr1	33115243	33117242	RBBP4	0.0689976	0.0592696	0.00972799	0.0569913	0.164666
ENSG00000162520	chr1	33168698	33170697	SYNC	0.325038	0.282323	0.0427158	0.0720997	0.184625
ENSG00000224409	chr1	33190339	33192338	NA	0.508276	0.49552	0.0127555	0.325795	0.386672
ENSG00000162522	chr1	33205986	33207985	KIAA1522	0.475286	0.487804	-0.0125179	0.451764	0.490041
ENSG00000134684	chr1	33283255	33285254	YARS	0.0804967	0.0707409	0.00975578	0.0881	0.20364
ENSG00000116497	chr1	33280868	33282867	S100PBP	0.103695	0.101346	0.00234881	0.208571	0.298654
ENSG00000160097	chr1	33337584	33339583	FNDC5	0.500652	0.412676	0.0879765	0.0253804	0.109562
ENSG00000121905	chr1	33350095	33352094	HPCA	0.276069	0.14737	0.128699	0.00708945	0.0618045
ENSG00000121900	chr1	33366540	33368539	TMEM54	0.168579	0.174753	-0.00617477	0.594388	0.617265
ENSG00000221423	chr1	33390395	33392394	NA	0.31622	0.348167	-0.0319475	0.1115	0.226369
ENSG00000116514	chr1	33429787	33431786	RNF19B	0.0802622	0.0840474	-0.00378522	0.1634	0.267088
ENSG00000267885	chr1	33437768	33439767	NA	0.109788	0.111846	-0.00205834	0.379119	0.429516
ENSG00000239670	chr1	33451053	33453052	NA	0.835291	0.810363	0.024928	0.201886	0.293742
ENSG00000236065	chr1	33451176	33453175	NA	0.835291	0.810363	0.024928	0.201886	0.293742
ENSG00000004455	chr1	33546098	33548097	AK2	0.0981114	0.0933886	0.00472279	0.162694	0.266576
ENSG00000142920	chr1	33545205	33547204	ADC	0.16341	0.154937	0.00847306	0.169561	0.271299
ENSG00000116525	chr1	33647161	33649160	TRIM62	0.185955	0.146384	0.0395707	0.297538	0.36392
ENSG00000160094	chr1	33720646	33722645	ZNF362	0.0750559	0.0621709	0.012885	0.0234285	0.105438
ENSG00000256142	chr1	33763475	33765474	NA	0.84678	0.847096	-0.000315824	0.973332	0.974589
ENSG00000184389	chr1	33786200	33788199	A3GALT2	0.590228	0.558818	0.0314097	0.472736	0.508117
ENSG00000225313	chr1	33771467	33773466	NA	0.401768	0.335834	0.0659341	0.289776	0.358425
ENSG00000134686	chr1	33896154	33898153	PHC2	0.075654	0.0700355	0.00561845	0.247627	0.326525
ENSG00000266239	chr1	33797594	33799593	MIR3605	0.92806	0.878184	0.049876	6.248e-05	0.0129204
ENSG00000222112	chr1	33801966	33803965	RN7SKP16	0.706015	0.670083	0.0359319	0.164536	0.267988
ENSG00000233246	chr1	33814453	33816452	NA	0.0443555	0.0370783	0.00727716	0.117986	0.232154
ENSG00000221225	chr1	33907213	33909212	NA	0.604865	0.535747	0.0691184	0.0966818	0.212578
ENSG00000121903	chr1	33936746	33938745	ZSCAN20	0.204263	0.190801	0.0134628	0.479092	0.513843
ENSG00000235907	chr1	33977844	33979843	NA	0.430005	0.274549	0.155456	0.0245948	0.107936
ENSG00000121904	chr1	34630944	34632943	CSMD2	0.177217	0.172682	0.00453524	0.588079	0.611551
ENSG00000176256	chr1	34324576	34326575	HMGB4	0.689856	0.432739	0.257117	0.0155499	0.0861684
ENSG00000231163	chr1	34333054	34335053	NA	0.581163	0.413299	0.167864	0.0258604	0.110372
ENSG00000201148	chr1	34577050	34579049	RNA5SP42	0.559384	0.395403	0.163981	0.0186845	0.094344
ENSG00000142698	chr1	34630984	34632983	C1orf94	0.193466	0.181118	0.0123482	0.583865	0.607645
ENSG00000221053	chr1	34641051	34643050	NA	0.497367	0.490631	0.00673636	0.433312	0.474571
ENSG00000207941	chr1	35134796	35136795	MIR552	0.115884	0.111017	0.00486765	0.760746	0.77166
ENSG00000163866	chr1	35324918	35326917	SMIM12	0.111012	0.0982322	0.0127801	0.0817482	0.196669
ENSG00000189280	chr1	35219148	35221147	GJB5	0.301306	0.326572	-0.0252663	0.194084	0.288739
ENSG00000189433	chr1	35223842	35225841	GJB4	0.429488	0.434457	-0.00496926	0.176665	0.276386
ENSG00000255811	chr1	35253199	35255198	NA	0.667003	0.664123	0.0028796	0.89371	0.898221
ENSG00000216162	chr1	35243746	35245745	NA	0.584194	0.559608	0.0245857	0.592231	0.615348
ENSG00000188910	chr1	35245290	35247289	GJB3	0.350607	0.343659	0.0069476	0.354785	0.409471
ENSG00000187513	chr1	35257099	35259098	GJA4	0.453807	0.351473	0.102334	0.0446308	0.145106
ENSG00000230163	chr1	35314795	35316794	NA	0.859077	0.844046	0.0150316	0.550832	0.577908
ENSG00000116544	chr1	35394687	35396686	DLGAP3	0.177211	0.123882	0.0533282	0.0431766	0.142442
ENSG00000252728	chr1	35407857	35409856	NA	0.437296	0.409533	0.0277628	0.227053	0.311793
ENSG00000241014	chr1	35450415	35452414	NA	0.203726	0.1897	0.0140257	0.241165	0.321815
ENSG00000271741	chr1	35496843	35498842	NA	0.245781	0.233158	0.012623	0.241388	0.321976
ENSG00000243749	chr1	35450455	35452454	ZMYM6NB	0.203726	0.1897	0.0140257	0.241165	0.321815
ENSG00000163867	chr1	35497070	35499069	ZMYM6	0.261266	0.247728	0.0135374	0.218455	0.305942
ENSG00000197056	chr1	35523887	35525886	ZMYM1	0.64981	0.459096	0.190715	0.000639268	0.0264726
ENSG00000228348	chr1	35586123	35588122	EFCAB14P1	0.127204	0.155104	-0.0279009	0.819579	0.827239
ENSG00000116560	chr1	35658250	35660249	SFPQ	0.0952731	0.0884109	0.00686226	0.144538	0.254128
ENSG00000201868	chr1	35660070	35662069	NA	0.403208	0.314178	0.0890306	0.20388	0.295317
ENSG00000263591	chr1	35729584	35731583	RN7SL136P	0.378208	0.394332	-0.016124	0.219044	0.306256
ENSG00000146463	chr1	35733068	35735067	ZMYM4	0.0706511	0.0655884	0.00506268	0.197775	0.291315
ENSG00000201542	chr1	35774375	35776374	NA	0.756094	0.720489	0.0356051	0.011262	0.0749765
ENSG00000227409	chr1	35831179	35833178	ZMYM4-AS1	0.766072	0.698925	0.0671469	0.00248946	0.0405849
ENSG00000202129	chr1	35892995	35894994	RNY5P1	0.872613	0.857177	0.0154358	0.127162	0.239815
ENSG00000142687	chr1	36023052	36025051	KIAA0319L	0.186783	0.159795	0.0269885	0.073558	0.186667
ENSG00000020129	chr1	36021574	36023573	NCDN	0.079806	0.0817128	-0.00190674	0.202996	0.294607
ENSG00000239636	chr1	36042831	36044830	NA	0.630512	0.606587	0.0239254	0.402303	0.448525
ENSG00000116819	chr1	36037471	36039470	TFAP2E	0.276779	0.21465	0.0621288	0.156214	0.261979
ENSG00000126067	chr1	36106946	36108945	PSMB2	0.163651	0.108178	0.055473	0.0745919	0.188003
ENSG00000239859	chr1	36171376	36173375	RN7SL281P	0.907253	0.842413	0.06484	0.0137945	0.0814657
ENSG00000142686	chr1	36184574	36186573	C1orf216	0.413763	0.384551	0.0292111	0.100423	0.216237
ENSG00000092853	chr1	36235069	36237068	CLSPN	0.0654886	0.0603419	0.00514667	0.229619	0.313619
ENSG00000232335	chr1	36203490	36205489	NA	0.79553	0.729343	0.0661868	0.0537361	0.1597
ENSG00000134698	chr1	36272273	36274272	AGO4	0.170803	0.181307	-0.010504	0.0909821	0.20686
ENSG00000092847	chr1	36333909	36335908	AGO1	0.725953	0.597557	0.128396	0.0457308	0.146965
ENSG00000271164	chr1	36338854	36340853	NA	0.729838	0.357754	0.372084	0.000308353	0.0215917
ENSG00000271914	chr1	36395217	36397216	NA	0.0564918	0.0515902	0.00490161	0.231698	0.31507
ENSG00000126070	chr1	36394819	36396818	AGO3	0.0522284	0.0460935	0.00613492	0.156517	0.26221
ENSG00000232862	chr1	36547424	36549423	NA	0.574958	0.496809	0.0781488	0.142683	0.252385
ENSG00000092850	chr1	36548176	36550175	TEKT2	0.44227	0.369139	0.0731311	0.0903002	0.20613
ENSG00000116863	chr1	36552976	36554975	ADPRHL2	0.274058	0.221279	0.0527793	0.0491872	0.152631
ENSG00000171812	chr1	36590322	36592321	COL8A2	0.228687	0.215955	0.0127325	0.365294	0.417932
ENSG00000054116	chr1	36614599	36616598	TRAPPC3	0.104623	0.153023	-0.0484004	0.0429065	0.141912
ENSG00000116871	chr1	36619680	36621679	MAP7D1	0.433757	0.39045	0.0433079	0.0247676	0.108306
ENSG00000054118	chr1	36688517	36690516	THRAP3	0.0692347	0.0677454	0.00148926	0.0486161	0.151778
ENSG00000214193	chr1	36770488	36772487	SH3D21	0.368751	0.336963	0.0317879	0.101979	0.217537
ENSG00000142694	chr1	36789256	36791255	EVA1B	0.233364	0.224451	0.00891281	0.34059	0.398306
ENSG00000116883	chr1	36787835	36789834	NA	0.385408	0.229276	0.156133	0.00309421	0.0440617
ENSG00000196182	chr1	36850998	36852997	STK40	0.128244	0.12363	0.00461374	0.502545	0.534466
ENSG00000181817	chr1	36862994	36864993	LSM10	0.248671	0.22463	0.0240408	0.123623	0.236805
ENSG00000222821	chr1	36867961	36869960	RNU4-27P	0.649473	0.604916	0.0445569	0.0142586	0.0829046
ENSG00000116885	chr1	36915587	36917586	OSCP1	0.149027	0.142692	0.00633464	0.149823	0.2576
ENSG00000201448	chr1	36883680	36885679	NA	0.810309	0.669472	0.140837	0.000268518	0.0205599
ENSG00000116898	chr1	36929539	36931538	MRPS15	0.160179	0.148021	0.0121582	0.318768	0.380953
ENSG00000119535	chr1	36948380	36950379	CSF3R	0.75009	0.658519	0.0915717	0.0370258	0.13166
ENSG00000234481	chr1	37237241	37239240	NA	0.288557	0.223899	0.0646578	0.417638	0.461334
ENSG00000163873	chr1	37499231	37501230	GRIK3	0.159256	0.217695	-0.0584389	0.271328	0.344106
ENSG00000207328	chr1	37667711	37669710	RNU6-636P	0.734556	0.414743	0.319813	0.00073759	0.0272758
ENSG00000223944	chr1	37790202	37792201	NA	0.451829	0.350302	0.101527	0.235954	0.318005
ENSG00000252368	chr1	37729888	37731887	RNA5SP43	0.78311	0.504549	0.278561	0.00626897	0.0584287
ENSG00000233621	chr1	37939513	37941512	LINC01137	0.0778894	0.0824582	-0.00456883	0.0870827	0.20254
ENSG00000163874	chr1	37938653	37940652	ZC3H12A	0.0745626	0.0888529	-0.0142903	0.0749289	0.188425
ENSG00000163875	chr1	37979876	37981875	MEAF6	0.0923768	0.0874709	0.00490589	0.138082	0.248857
ENSG00000163877	chr1	38019404	38021403	SNIP1	0.255036	0.246495	0.00854095	0.466704	0.502916
ENSG00000232273	chr1	38008864	38010863	FTH1P1	0.82475	0.819786	0.00496417	0.325225	0.386196
ENSG00000237749	chr1	38020343	38022342	NA	0.513252	0.479993	0.0332593	0.367457	0.419743
ENSG00000163879	chr1	38021020	38023019	DNALI1	0.369868	0.342719	0.0271485	0.394701	0.442254
ENSG00000134697	chr1	38061037	38063036	GNL2	0.146446	0.100904	0.0455425	0.0307492	0.120101
ENSG00000169218	chr1	38100096	38102095	RSPO1	0.207014	0.181588	0.0254265	0.440791	0.480841
ENSG00000116922	chr1	38157415	38159414	C1orf109	0.0832792	0.0742534	0.00902577	0.245894	0.32516
ENSG00000134690	chr1	38156590	38158589	CDCA8	0.0998545	0.0975338	0.0023207	0.266209	0.340298
ENSG00000183317	chr1	38230306	38232305	EPHA10	0.235333	0.209472	0.0258602	0.194685	0.289117
ENSG00000200421	chr1	38203227	38205226	NA	0.649457	0.634669	0.0147871	0.0849337	0.200093
ENSG00000238871	chr1	38214374	38216373	NA	0.863567	0.701529	0.162038	0.00340767	0.0456673
ENSG00000227416	chr1	38248058	38250057	NA	0.75751	0.755641	0.00186876	0.92712	0.930292
ENSG00000185090	chr1	38257974	38259973	MANEAL	0.263802	0.237776	0.0260265	0.14885	0.25697
ENSG00000233728	chr1	38266052	38268051	NA	0.868568	0.808234	0.0603337	0.00137034	0.03318
ENSG00000196449	chr1	38273358	38275357	YRDC	0.0893446	0.06999	0.0193545	0.103994	0.219488
ENSG00000197982	chr1	38271151	38273150	C1orf122	0.44927	0.405617	0.043653	0.0988234	0.214729
ENSG00000188786	chr1	38324793	38326792	MTF1	0.128918	0.123067	0.00585062	0.213608	0.302375
ENSG00000230610	chr1	38293387	38295386	NA	0.67914	0.484554	0.194586	0.00119094	0.0316036
ENSG00000235673	chr1	38305158	38307157	NA	0.782549	0.680891	0.101658	0.00298434	0.0434664
ENSG00000230955	chr1	38324869	38326868	NA	0.138217	0.132238	0.00597919	0.199491	0.292496
ENSG00000204084	chr1	38412230	38414229	INPP5B	0.298137	0.230058	0.0680783	0.174712	0.275056
ENSG00000252448	chr1	38348409	38350408	NA	0.828956	0.787872	0.0410838	0.0930883	0.209006
ENSG00000222282	chr1	38349195	38351194	RNU6-584P	0.828956	0.787872	0.0410838	0.0930883	0.209006
ENSG00000183431	chr1	38456094	38458093	SF3A3	0.608433	0.505649	0.102784	0.0602271	0.169138
ENSG00000212541	chr1	38455634	38457633	RNU6-510P	0.248787	0.208114	0.0406729	0.064193	0.174575
ENSG00000183386	chr1	38470779	38472778	FHL3	0.250824	0.223774	0.0270497	0.100307	0.216106
ENSG00000183520	chr1	38473430	38475429	UTP11L	0.851424	0.844471	0.00695353	0.523911	0.553731
ENSG00000185668	chr1	38511951	38513950	POU3F1	0.0739931	0.0765803	-0.00258725	0.187345	0.284243
ENSG00000224592	chr1	38511486	38513485	NA	0.0550194	0.0505564	0.00446297	0.226728	0.311601
ENSG00000265596	chr1	38553403	38555402	MIR3659	0.24099	0.212611	0.0283793	0.381184	0.431305
ENSG00000237290	chr1	38679940	38681939	NA	0.838196	0.730012	0.108184	0.0425174	0.141217
ENSG00000200796	chr1	38860831	38862830	RNU6-753P	0.844598	0.620259	0.22434	0.0129621	0.079415
ENSG00000238063	chr1	38939368	38941367	NA	0.538576	0.440275	0.0983008	0.134306	0.24579
ENSG00000215895	chr1	39173103	39175102	NA	0.766796	0.73182	0.0349757	0.200933	0.293149
ENSG00000116954	chr1	39324996	39326995	RRAGC	0.130488	0.12066	0.00982835	0.124481	0.237611
ENSG00000228436	chr1	39324172	39326171	NA	0.0764286	0.0735226	0.002906	0.142691	0.252385
ENSG00000214114	chr1	39346790	39348789	MYCBP	0.800486	0.67268	0.127806	0.0337021	0.125548
ENSG00000131233	chr1	39346790	39348789	GJA9	0.800486	0.67268	0.127806	0.0337021	0.125548
ENSG00000158315	chr1	39406972	39408971	RHBDL2	0.438198	0.423029	0.0151691	0.118935	0.233008
ENSG00000199963	chr1	39391042	39393041	RNU6-605P	0.830737	0.728784	0.101953	0.0143997	0.083301
ENSG00000207466	chr1	39416098	39418097	NA	0.200331	0.264095	-0.0637636	0.08969	0.205413
ENSG00000235549	chr1	39424098	39426097	NA	0.255898	0.362402	-0.106504	0.0919672	0.207841
ENSG00000174574	chr1	39455395	39457394	AKIRIN1	0.0949156	0.094476	0.000439576	0.233402	0.31615
ENSG00000168653	chr1	39490490	39492489	NDUFS5	0.318299	0.295477	0.0228217	0.205661	0.29655
ENSG00000127603	chr1	39545488	39547487	MACF1	0.181928	0.0972118	0.0847157	0.010251	0.072024
ENSG00000206654	chr1	39586216	39588215	RNU6-608P	0.761969	0.754666	0.00730231	0.0213874	0.100805
ENSG00000222378	chr1	39619469	39621468	RNA5SP44	0.642741	0.634018	0.00872282	0.305911	0.370486
ENSG00000226438	chr1	39722822	39724821	NA	0.577322	0.525927	0.0513946	0.204637	0.295782
ENSG00000255103	chr1	39874651	39876650	KIAA0754	0.13595	0.124785	0.0111653	0.17187	0.272951
ENSG00000183682	chr1	39955818	39957817	BMP8A	0.16775	0.113939	0.053811	0.0996616	0.215441
ENSG00000237624	chr1	39979128	39981127	OXCT2P1	0.759488	0.638845	0.120643	0.0121472	0.0774619
ENSG00000182109	chr1	40011360	40013359	NA	0.864434	0.83279	0.0316443	0.0778372	0.1921
ENSG00000243970	chr1	40023880	40025879	PPIEL	0.77286	0.60595	0.16691	0.0118411	0.0766811
ENSG00000090621	chr1	40041963	40043962	PABPC4	0.32916	0.307737	0.0214224	0.098293	0.214209
ENSG00000228060	chr1	40029332	40031331	NA	0.840464	0.797244	0.0432201	0.0600379	0.168858
ENSG00000201457	chr1	40032681	40034680	SNORA55	0.846254	0.766418	0.0798356	0.00134461	0.0328502
ENSG00000163909	chr1	40105118	40107117	HEYL	0.513783	0.370559	0.143224	0.0610107	0.170204
ENSG00000225903	chr1	40097588	40099587	NA	0.260136	0.28025	-0.0201141	0.0843283	0.199479
ENSG00000116981	chr1	40137211	40139210	NT5C1A	0.189938	0.147862	0.0420765	0.127179	0.239815
ENSG00000116983	chr1	40156862	40158861	HPCAL4	0.121598	0.0853011	0.0362973	0.095031	0.21096
ENSG00000084072	chr1	40156354	40158353	PPIE	0.0920971	0.0718357	0.0202614	0.155921	0.261846
ENSG00000225333	chr1	40182200	40184199	NA	0.430238	0.335909	0.0943295	0.141183	0.251377
ENSG00000252413	chr1	40188800	40190799	RNU7-121P	0.612662	0.459005	0.153657	0.00896425	0.0678594
ENSG00000116985	chr1	40254034	40256033	BMP8B	0.19564	0.1294	0.0662403	0.080024	0.194787
ENSG00000198754	chr1	40236521	40238520	OXCT2	0.764184	0.655082	0.109102	0.00724627	0.0625126
ENSG00000261798	chr1	40253148	40255147	NA	0.120626	0.0921181	0.0285081	0.223064	0.309069
ENSG00000043514	chr1	40348684	40350683	TRIT1	0.192019	0.211748	-0.0197289	0.270231	0.343307
ENSG00000202222	chr1	40346851	40348850	NA	0.291293	0.237887	0.0534064	0.124772	0.237856
ENSG00000116990	chr1	40367429	40369428	MYCL	0.0862694	0.0716783	0.014591	0.0651515	0.17573
ENSG00000236546	chr1	40361917	40363916	NA	0.575932	0.630912	-0.0549801	0.32654	0.38727
ENSG00000207356	chr1	40410171	40412170	NA	0.637373	0.542963	0.0944097	0.0415942	0.139593
ENSG00000168389	chr1	40419302	40421301	MFSD2A	0.243029	0.220683	0.0223465	0.157005	0.262581
ENSG00000228477	chr1	40426852	40428851	NA	0.705125	0.667663	0.0374618	0.0337533	0.125606
ENSG00000131236	chr1	40504405	40506404	CAP1	0.101008	0.0932702	0.00773794	0.105435	0.220656
ENSG00000131238	chr1	40562876	40564875	PPT1	0.283907	0.256526	0.0273806	0.242143	0.322508
ENSG00000226745	chr1	40596936	40598935	NA	0.626019	0.530615	0.0954039	0.351877	0.407264
ENSG00000117000	chr1	40625545	40627544	RLF	0.227781	0.220891	0.00688963	0.168298	0.270443
ENSG00000207508	chr1	40642015	40644014	RNU6-1237P	0.775974	0.708586	0.0673874	0.0636337	0.173814
ENSG00000188800	chr1	40710119	40712118	TMCO2	0.365304	0.35649	0.00881414	0.175799	0.275728
ENSG00000259943	chr1	40723140	40725139	NA	0.0567535	0.0527467	0.00400682	0.356659	0.410847
ENSG00000084073	chr1	40722279	40724278	ZMPSTE24	0.0567535	0.0527467	0.00400682	0.356659	0.410847
ENSG00000049089	chr1	40782989	40784988	COL9A2	0.328524	0.261788	0.0667354	0.100346	0.216136
ENSG00000084070	chr1	40809022	40811021	SMAP2	0.438818	0.289551	0.149267	0.0970065	0.21303
ENSG00000213172	chr1	40828938	40830937	NA	0.265436	0.157665	0.107772	0.0647559	0.175203
ENSG00000187801	chr1	40914274	40916273	ZFP69B	0.185328	0.169162	0.0161664	0.173431	0.274063
ENSG00000260920	chr1	40928491	40930490	NA	0.846195	0.771083	0.0751119	0.0966735	0.212573
ENSG00000187815	chr1	40941387	40943386	ZFP69	0.137288	0.134941	0.00234661	0.151698	0.258906
ENSG00000238287	chr1	40973834	40975833	NA	0.0660901	0.0641841	0.001906	0.370782	0.422476
ENSG00000164002	chr1	40972913	40974912	EXO5	0.101229	0.0974674	0.00376164	0.350232	0.405942
ENSG00000227278	chr1	40980230	40982229	NA	0.883214	0.887862	-0.00464776	0.211099	0.300742
ENSG00000238186	chr1	40982347	40984346	NA	0.876089	0.854966	0.0211227	0.0939799	0.209952
ENSG00000117010	chr1	40995733	40997732	ZNF684	0.19104	0.187071	0.00396877	0.183007	0.281103
ENSG00000233910	chr1	41059526	41061525	GTF2F2P2	0.813072	0.639674	0.173398	0.00027913	0.021075
ENSG00000117016	chr1	41130830	41132829	RIMS3	0.22612	0.222789	0.00333057	0.345598	0.402171
ENSG00000237899	chr1	41152761	41154760	NA	0.792214	0.741495	0.0507191	0.142464	0.252244
ENSG00000272145	chr1	41157239	41159238	NFYC-AS1	0.0815176	0.0799175	0.00160011	0.162932	0.266734
ENSG00000066136	chr1	41155820	41157819	NFYC	0.198275	0.139379	0.0588964	0.0416559	0.139692
ENSG00000198974	chr1	41218527	41220526	MIR30E	0.820806	0.716571	0.104235	0.00155953	0.0344987
ENSG00000207962	chr1	41221456	41223455	MIR30C1	0.837555	0.764916	0.0726383	0.0152444	0.0852971
ENSG00000117013	chr1	41248184	41250183	KCNQ4	0.0918601	0.0827516	0.00910851	0.194974	0.289239
ENSG00000179862	chr1	41327519	41329518	CITED4	0.133775	0.124179	0.00959637	0.354078	0.408916
ENSG00000229528	chr1	41328086	41330085	NA	0.154776	0.145017	0.00975836	0.328117	0.388419
ENSG00000228940	chr1	41404936	41406935	NA	0.131985	0.127388	0.00459773	0.734988	0.747348
ENSG00000171793	chr1	41443507	41445506	CTPS1	0.49363	0.476393	0.0172368	0.156952	0.262548
ENSG00000171790	chr1	41488410	41490409	SLFNL1	0.743455	0.669245	0.0742101	0.0184289	0.0935755
ENSG00000010803	chr1	41707327	41709326	SCMH1	0.119815	0.114477	0.00533824	0.127533	0.24008
ENSG00000215893	chr1	41562810	41564809	NA	0.838006	0.651899	0.186107	0.000956526	0.0296324
ENSG00000235358	chr1	41706545	41708544	NA	0.146435	0.13947	0.00696555	0.151276	0.258593
ENSG00000204060	chr1	41826094	41828093	FOXO6	0.102371	0.120905	-0.018534	0.131305	0.243262
ENSG00000229901	chr1	41840842	41842841	NA	0.823518	0.755228	0.0682894	0.0126816	0.0787413
ENSG00000252563	chr1	41932200	41934199	RNA5SP45	0.364136	0.39397	-0.0298345	0.0903651	0.206138
ENSG00000127129	chr1	41949845	41951844	EDN2	0.309166	0.345277	-0.0361109	0.0501449	0.154036
ENSG00000127124	chr1	42501097	42503096	HIVEP3	0.0525682	0.0510097	0.00155855	0.525605	0.555306
ENSG00000230881	chr1	41999614	42001613	NA	0.763594	0.555502	0.208091	0.0007885	0.0278082
ENSG00000230638	chr1	42006240	42008239	NA	0.811664	0.663332	0.148332	0.0226634	0.103667
ENSG00000264896	chr1	42223312	42225311	NA	0.718292	0.604316	0.113976	0.12301	0.236355
ENSG00000227538	chr1	42504768	42506767	HNRNPFP1	0.782529	0.674931	0.107598	0.0232853	0.105138
ENSG00000044012	chr1	42617592	42619591	GUCA2B	0.452545	0.411394	0.041151	0.141319	0.251454
ENSG00000197273	chr1	42629890	42631889	GUCA2A	0.321179	0.330803	-0.00962466	0.271007	0.343829
ENSG00000198815	chr1	42801049	42803048	FOXJ3	0.159267	0.159266	3.96092e-07	0.135192	0.246514
ENSG00000227527	chr1	42803548	42805547	NA	0.758368	0.647836	0.110532	0.0314258	0.121359
ENSG00000177181	chr1	42844966	42846965	RIMKLA	0.150366	0.121366	0.029	0.147359	0.255945
ENSG00000066185	chr1	42921439	42923438	ZMYND12	0.0952035	0.105437	-0.0102334	0.250733	0.329121
ENSG00000127125	chr1	42920288	42922287	PPCS	0.134737	0.149551	-0.0148143	0.309928	0.373745
ENSG00000186409	chr1	42927501	42929500	CCDC30	0.184954	0.176977	0.00797637	0.322412	0.383888
ENSG00000236876	chr1	42965568	42967567	TMSB4XP1	0.897035	0.859715	0.0373198	0.104966	0.220303
ENSG00000171960	chr1	43122596	43124595	PPIH	0.136974	0.126204	0.0107699	0.189566	0.285663
ENSG00000234917	chr1	43142906	43144905	NA	0.568788	0.457727	0.11106	0.00967704	0.0703363
ENSG00000065978	chr1	43146598	43148597	YBX1	0.116793	0.100864	0.015929	0.152301	0.259304
ENSG00000164007	chr1	43205426	43207425	CLDN19	0.716713	0.590121	0.126592	0.000870076	0.0286879
ENSG00000117385	chr1	43232256	43234255	LEPRE1	0.0578563	0.0547245	0.00313181	0.27035	0.343421
ENSG00000164008	chr1	43231440	43233439	C1orf50	0.0687889	0.0673113	0.00147758	0.310679	0.374371
ENSG00000228452	chr1	43241962	43243961	NA	0.812699	0.760235	0.0524643	0.016786	0.0891982
ENSG00000177868	chr1	43282455	43284454	CCDC23	0.191452	0.175629	0.0158227	0.0912013	0.207104
ENSG00000164010	chr1	43281295	43283294	ERMAP	0.124874	0.10375	0.021124	0.0996711	0.215445
ENSG00000228192	chr1	43311594	43313593	NA	0.0750719	0.0648929	0.0101789	0.0988841	0.214776
ENSG00000164011	chr1	43310780	43312779	ZNF691	0.0750719	0.0648929	0.0101789	0.0988841	0.214776
ENSG00000233708	chr1	43353939	43355938	NA	0.774041	0.699499	0.0745417	0.0112636	0.0749765
ENSG00000117394	chr1	43424031	43426030	SLC2A1	0.0734412	0.0679259	0.00551532	0.259893	0.335714
ENSG00000227533	chr1	43423220	43425219	SLC2A1-AS1	0.0558307	0.0529628	0.00286783	0.204006	0.295396
ENSG00000207256	chr1	43455609	43457608	RNU6-880P	0.814724	0.783159	0.0315648	0.0978678	0.213875
ENSG00000252803	chr1	43488809	43490808	RNU6-870P	0.83739	0.781566	0.0558247	0.0572947	0.165045
ENSG00000186973	chr1	43609324	43611323	FAM183A	0.749932	0.71882	0.0311121	0.0245986	0.107936
ENSG00000117395	chr1	43736108	43738107	EBNA1BP2	0.0985733	0.103279	-0.00470524	0.650716	0.66877
ENSG00000243710	chr1	43636320	43638319	WDR65	0.139462	0.0969381	0.0425243	0.0604588	0.169316
ENSG00000199240	chr1	43660588	43662587	RNA5SP46	0.701248	0.628481	0.0727677	0.0624744	0.172076
ENSG00000179178	chr1	43734165	43736164	TMEM125	0.292488	0.343767	-0.0512794	0.227133	0.311818
ENSG00000253313	chr1	43750789	43752788	C1orf210	0.307542	0.312898	-0.00535513	0.0410473	0.138852
ENSG00000066056	chr1	43765164	43767163	TIE1	0.799314	0.677535	0.121779	0.00118472	0.0315349
ENSG00000117400	chr1	43801978	43803977	MPL	0.681117	0.620458	0.0606591	0.0655253	0.176265
ENSG00000234694	chr1	43823830	43825829	NA	0.122894	0.0900649	0.0328294	0.0697393	0.18171
ENSG00000117399	chr1	43823126	43825125	CDC20	0.118824	0.112356	0.00646746	0.163325	0.267074
ENSG00000066322	chr1	43833197	43835196	ELOVL1	0.0828192	0.0778127	0.00500649	0.365903	0.418392
ENSG00000159479	chr1	43854980	43856979	MED8	0.078764	0.0763301	0.00243396	0.363136	0.416132
ENSG00000229431	chr1	43849284	43851283	NA	0.83499	0.797916	0.0370734	0.0641532	0.174519
ENSG00000198198	chr1	43854053	43856052	SZT2	0.0851168	0.0820721	0.00304471	0.269021	0.3424
ENSG00000229372	chr1	43913816	43915815	SZT2-AS1	0.844151	0.806583	0.0375677	0.0360773	0.130056
ENSG00000178922	chr1	43919161	43921160	HYI	0.0806688	0.0714285	0.00924036	0.154526	0.260964
ENSG00000229348	chr1	43918098	43920097	HYI-AS1	0.152507	0.143336	0.00917142	0.114803	0.22906
ENSG00000142949	chr1	43989358	43991357	PTPRF	0.3384	0.35328	-0.0148798	0.263927	0.338567
ENSG00000066135	chr1	44114329	44116328	KDM4A	0.114778	0.116985	-0.00220754	0.423949	0.46669
ENSG00000236200	chr1	44173310	44175309	KDM4A-AS1	0.221235	0.199963	0.0212725	0.10736	0.222405
ENSG00000126091	chr1	44169995	44171994	ST3GAL3	0.731245	0.677046	0.0541989	0.0183968	0.0934994
ENSG00000229444	chr1	44192515	44194514	NA	0.800224	0.710255	0.0899696	0.0279822	0.114715
ENSG00000252201	chr1	44180638	44182637	RNU6-1058P	0.846103	0.773443	0.0726605	0.0333555	0.124761
ENSG00000117407	chr1	44397492	44399491	ARTN	0.366453	0.34984	0.0166129	0.225257	0.310572
ENSG00000237950	chr1	44411724	44413723	NA	0.0548292	0.049843	0.00498615	0.146591	0.255418
ENSG00000117408	chr1	44411111	44413110	IPO13	0.0589234	0.0549524	0.00397097	0.154841	0.26116
ENSG00000132768	chr1	44434172	44436171	DPH2	0.197565	0.176508	0.0210575	0.131499	0.243325
ENSG00000117410	chr1	44438659	44440658	ATP6V0B	0.148365	0.145245	0.00312005	0.114694	0.228983
ENSG00000117411	chr1	44443115	44445114	B4GALT2	0.403833	0.337368	0.0664657	0.0190819	0.0952374
ENSG00000159214	chr1	44455531	44457530	CCDC24	0.0916493	0.0851886	0.0064607	0.283479	0.353648
ENSG00000196517	chr1	44496640	44498639	SLC6A9	0.326766	0.35907	-0.0323036	0.264883	0.339263
ENSG00000230615	chr1	44500298	44502297	NA	0.60564	0.524669	0.0809717	0.0243987	0.107581
ENSG00000227163	chr1	44553650	44555649	NA	0.847617	0.797173	0.050444	0.0253633	0.109543
ENSG00000239560	chr1	44582570	44584569	RN7SL479P	0.815508	0.465169	0.350339	9.23773e-07	0.00428825
ENSG00000171872	chr1	44583022	44585021	KLF17	0.817726	0.48158	0.336146	1.24568e-06	0.00434254
ENSG00000226804	chr1	44616926	44618925	NA	0.638062	0.531507	0.106556	0.38141	0.431492
ENSG00000200171	chr1	44618653	44620652	NA	0.665393	0.566603	0.0987904	0.0997236	0.215499
ENSG00000238037	chr1	44620474	44622473	OOSP1P1	0.450112	0.306395	0.143717	0.0848861	0.200002
ENSG00000227994	chr1	44637892	44639891	NA	0.751808	0.699105	0.0527029	0.258832	0.335128
ENSG00000178028	chr1	44677627	44679626	DMAP1	0.169812	0.16851	0.00130177	0.208786	0.298815
ENSG00000117419	chr1	44820433	44822432	ERI3	0.215603	0.197262	0.0183412	0.121433	0.23499
ENSG00000233602	chr1	44709446	44711445	ERI3-IT1	0.868372	0.852571	0.0158007	0.213476	0.302266
ENSG00000252146	chr1	44798351	44800350	NA	0.865827	0.798468	0.0673588	0.0175505	0.0911711
ENSG00000199385	chr1	44854894	44856893	RNU6-369P	0.543316	0.426705	0.116611	0.049184	0.152631
ENSG00000187147	chr1	44869366	44871365	RNF220	0.192116	0.192691	-0.000575565	0.344744	0.401457
ENSG00000263381	chr1	45009665	45011664	MIR5584	0.545714	0.403012	0.142701	0.0363219	0.130489
ENSG00000126106	chr1	45139728	45141727	TMEM53	0.101463	0.0931257	0.00833683	0.278577	0.349876
ENSG00000198520	chr1	45138864	45140863	C1orf228	0.0921867	0.0852396	0.00694707	0.240968	0.321691
ENSG00000199377	chr1	45187075	45189074	RNU5F-1	0.354269	0.194613	0.159656	0.00631339	0.0586173
ENSG00000200169	chr1	45196343	45198342	RNU5D-1	0.0907849	0.0716313	0.0191536	0.0197414	0.0966286
ENSG00000142945	chr1	45203990	45205989	KIF2C	0.113148	0.102136	0.0110114	0.143202	0.252848
ENSG00000225721	chr1	45240983	45242982	NA	0.0781959	0.0630525	0.0151434	0.150405	0.257894
ENSG00000142937	chr1	45239423	45241422	RPS8	0.138557	0.102831	0.0357259	0.124122	0.237354
ENSG00000264294	chr1	45240036	45242035	SNORD55	0.112021	0.0839126	0.028108	0.0929906	0.208916
ENSG00000200913	chr1	45240662	45242661	SNORD46	0.0811223	0.0664711	0.0146513	0.157256	0.262736
ENSG00000202031	chr1	45242015	45244014	SNORD38A	0.43275	0.296789	0.135961	0.00286507	0.0426411
ENSG00000207421	chr1	45242562	45244561	SNORD38B	0.592955	0.403042	0.189912	0.000363114	0.0226776
ENSG00000234093	chr1	45245888	45247887	RPS15AP11	0.567799	0.543682	0.0241167	0.216412	0.304519
ENSG00000142959	chr1	45252878	45254877	BEST4	0.704013	0.654888	0.0491247	0.182685	0.280895
ENSG00000173846	chr1	45264397	45266396	PLK3	0.0746383	0.0707537	0.0038846	0.233324	0.316113
ENSG00000188396	chr1	45272458	45274457	TCTEX1D4	0.250135	0.23332	0.0168143	0.32074	0.382671
ENSG00000222009	chr1	45272654	45274653	BTBD19	0.221598	0.200408	0.0211905	0.301891	0.367319
ENSG00000117425	chr1	45308236	45310235	PTCH2	0.138883	0.123042	0.0158413	0.163006	0.266765
ENSG00000202444	chr1	45285170	45287169	RNU5E-6P	0.184934	0.178848	0.00608594	0.104665	0.220152
ENSG00000226499	chr1	45309255	45311254	NA	0.565824	0.407066	0.158758	0.00183135	0.0364373
ENSG00000070785	chr1	45451783	45453782	EIF2B3	0.294285	0.282656	0.0116292	0.151251	0.258582
ENSG00000253039	chr1	45396495	45398494	RNA5SP47	0.728164	0.680247	0.0479173	0.054207	0.160369
ENSG00000232369	chr1	45453898	45455897	NA	0.872005	0.857338	0.0146665	0.575659	0.600241
ENSG00000126107	chr1	45476502	45478501	HECTD3	0.0666334	0.0610853	0.00554811	0.232694	0.315712
ENSG00000126088	chr1	45476319	45478318	UROD	0.0684323	0.0636516	0.00478069	0.270413	0.343446
ENSG00000162415	chr1	45771382	45773381	ZSWIM5	0.745098	0.648063	0.0970356	0.00932859	0.0690194
ENSG00000264650	chr1	45499193	45501192	NA	0.678681	0.670979	0.00770149	0.731753	0.74432
ENSG00000234315	chr1	45535602	45537601	OSTCP5	0.847211	0.736018	0.111193	0.0147929	0.0842036
ENSG00000186603	chr1	45791045	45793044	HPDL	0.310113	0.223663	0.0864495	0.0243589	0.10753
ENSG00000132781	chr1	45805643	45807642	MUTYH	0.168252	0.125958	0.0422945	0.0282464	0.115342
ENSG00000132773	chr1	45803842	45805841	TOE1	0.268622	0.256718	0.0119041	0.0657958	0.176739
ENSG00000070759	chr1	45956373	45958372	TESK2	0.0693866	0.0663235	0.00306306	0.391862	0.440026
ENSG00000238945	chr1	45823921	45825920	NA	0.517223	0.450289	0.0669341	0.00732288	0.062662
ENSG00000236624	chr1	45965252	45967251	CCDC163P	0.0942305	0.0751385	0.0190919	0.136127	0.24723
ENSG00000132763	chr1	45964225	45966224	MMACHC	0.0810721	0.0731071	0.00796501	0.224444	0.310048
ENSG00000117450	chr1	45988220	45990219	PRDX1	0.655635	0.61621	0.0394254	0.153379	0.259932
ENSG00000234379	chr1	45995099	45997098	HMGB1P48	0.825328	0.680224	0.145104	0.0104607	0.0727092
ENSG00000117448	chr1	46014715	46016714	AKR1A1	0.148468	0.165529	-0.0170607	0.26153	0.336833
ENSG00000132780	chr1	46048018	46050017	NASP	0.0646625	0.0600655	0.00459697	0.194073	0.288731
ENSG00000159588	chr1	46089230	46091229	CCDC17	0.576067	0.505264	0.0708029	0.0492787	0.152704
ENSG00000159592	chr1	46153286	46155285	GPBP1L1	0.0751357	0.0695393	0.00559645	0.173809	0.274361
ENSG00000225447	chr1	46111370	46113369	RPS15AP10	0.859015	0.823958	0.0350574	0.0826918	0.197796
ENSG00000159596	chr1	46151386	46153385	TMEM69	0.0625939	0.0558906	0.00670325	0.124259	0.237414
ENSG00000197429	chr1	46215823	46217822	IPP	0.239005	0.234103	0.00490164	0.229853	0.313791
ENSG00000230896	chr1	46162248	46164247	NA	0.860841	0.860828	1.36427e-05	0.142033	0.251971
ENSG00000086015	chr1	46251159	46253158	MAST2	0.727249	0.60822	0.119029	0.118235	0.232344
ENSG00000117461	chr1	46641661	46643660	PIK3R3	0.644243	0.489901	0.154342	0.00104962	0.0303241
ENSG00000226957	chr1	46510990	46512989	NA	0.857296	0.812387	0.0449085	0.0176757	0.0914955
ENSG00000227857	chr1	46598703	46600702	NA	0.158649	0.144092	0.0145572	0.128187	0.24059
ENSG00000117472	chr1	46639245	46641244	TSPAN1	0.62177	0.551295	0.0704757	0.0982878	0.214209
ENSG00000250719	chr1	46641651	46643650	NA	0.644243	0.489901	0.154342	0.00104962	0.0303241
ENSG00000085998	chr1	46685478	46687477	POMGNT1	0.770134	0.654621	0.115513	0.00241981	0.040096
ENSG00000171357	chr1	46667506	46669505	LURAP1	0.183421	0.149261	0.0341603	0.430708	0.472334
ENSG00000085999	chr1	46711860	46713859	RAD54L	0.0639092	0.0600971	0.00381206	0.182577	0.280855
ENSG00000132128	chr1	46768781	46770780	LRRC41	0.0821839	0.0788031	0.00338085	0.259935	0.335748
ENSG00000173660	chr1	46767803	46769802	UQCRH	0.065417	0.0611081	0.00430893	0.248567	0.327316
ENSG00000117481	chr1	46804349	46806348	NSUN4	0.230895	0.247466	-0.0165712	0.446414	0.485438
ENSG00000225779	chr1	46834758	46836757	NA	0.296706	0.390329	-0.0936226	0.0675304	0.17912
ENSG00000117480	chr1	46858437	46860436	FAAH	0.143902	0.120646	0.0232558	0.379385	0.429767
ENSG00000232022	chr1	46896301	46898300	NA	0.730304	0.622187	0.108118	0.0357698	0.129539
ENSG00000224863	chr1	46914877	46916876	NA	0.573369	0.476972	0.096397	0.0262767	0.111306
ENSG00000225667	chr1	46919995	46921994	LINC00505	0.737834	0.589311	0.148522	0.00276333	0.041974
ENSG00000197587	chr1	46971168	46973167	DMBX1	0.811711	0.713909	0.0978019	0.016264	0.0878638
ENSG00000269956	chr1	47002868	47004867	MKNK1-AS1	0.832957	0.614472	0.218486	0.00179225	0.0361058
ENSG00000162456	chr1	47016700	47018699	KNCN	0.63211	0.480358	0.151753	0.00189834	0.0369701
ENSG00000079277	chr1	47082016	47084015	MKNK1	0.171384	0.163058	0.00832565	0.147197	0.255814
ENSG00000142961	chr1	47082064	47084063	MOB3C	0.187887	0.178822	0.0090649	0.165222	0.268438
ENSG00000123472	chr1	47139040	47141039	ATPAF1	0.572757	0.558006	0.0147502	0.410033	0.455133
ENSG00000159658	chr1	47184325	47186324	EFCAB14	0.0652704	0.0592388	0.00603162	0.12844	0.24087
ENSG00000233647	chr1	47131548	47133547	NA	0.515909	0.389986	0.125923	0.0130039	0.0795003
ENSG00000186118	chr1	47133027	47135026	TEX38	0.154442	0.13577	0.0186722	0.289974	0.358587
ENSG00000228237	chr1	47138208	47140207	EFCAB14-AS1	0.629293	0.573445	0.0558484	0.0539152	0.159959
ENSG00000142973	chr1	47222010	47224009	CYP4B1	0.235105	0.278482	-0.0433772	0.0807507	0.195599
ENSG00000154198	chr1	47365610	47367609	CYP4Z2P	0.438106	0.491883	-0.0537763	0.0110863	0.0744294
ENSG00000187048	chr1	47406657	47408656	CYP4A11	0.796597	0.687414	0.109183	0.00264145	0.0413468
ENSG00000186377	chr1	47425536	47427535	CYP4X1	0.493227	0.356748	0.136479	0.0194647	0.0959477
ENSG00000261593	chr1	47466260	47468259	CYP4A27P	0.772094	0.581652	0.190442	0.000242521	0.0196203
ENSG00000261290	chr1	47468321	47470320	CYP4A44P	0.89002	0.805664	0.0843557	0.00120799	0.0318033
ENSG00000186160	chr1	47531660	47533659	CYP4Z1	0.646009	0.463423	0.182585	0.00262792	0.0413245
ENSG00000225506	chr1	47644444	47646443	CYP4A22-AS1	0.249743	0.186296	0.0634478	0.072411	0.185128
ENSG00000162365	chr1	47601607	47603606	CYP4A22	0.733306	0.639207	0.0940985	0.00718702	0.0622292
ENSG00000224805	chr1	47643422	47645421	LINC00853	0.285787	0.211406	0.0743815	0.0513406	0.155843
ENSG00000162366	chr1	47656217	47658216	PDZK1IP1	0.734095	0.686801	0.0472945	0.290154	0.358687
ENSG00000162367	chr1	47697393	47699392	TAL1	0.442339	0.307051	0.135287	0.045767	0.14703
ENSG00000226252	chr1	47689969	47691968	NA	0.16206	0.128307	0.0337531	0.259033	0.335162
ENSG00000123473	chr1	47779320	47781319	STIL	0.0712546	0.0686922	0.00256233	0.198653	0.292013
ENSG00000162368	chr1	47797969	47799968	CMPK1	0.165464	0.148362	0.0171018	0.308751	0.372885
ENSG00000225762	chr1	47873650	47875649	NA	0.703836	0.579332	0.124504	0.0287611	0.116365
ENSG00000186790	chr1	47880244	47882243	FOXE3	0.59415	0.548644	0.0455067	0.132727	0.244607
ENSG00000237424	chr1	47899814	47901813	FOXD2-AS1	0.370224	0.476344	-0.10612	0.191342	0.286792
ENSG00000186564	chr1	47900189	47902188	FOXD2	0.402914	0.504277	-0.101363	0.215881	0.304126
ENSG00000221346	chr1	47966676	47968675	NA	0.85389	0.773115	0.0807752	0.0909822	0.20686
ENSG00000227883	chr1	48014368	48016367	ATP6V0E1P4	0.316232	0.313798	0.00243339	0.9342	0.936962
ENSG00000221447	chr1	48086350	48088349	NA	0.581334	0.423459	0.157875	0.00676767	0.0606424
ENSG00000227947	chr1	48152635	48154634	NA	0.583994	0.492853	0.09114	0.0963575	0.212338
ENSG00000269113	chr1	48462068	48464067	TRABD2B	0.112866	0.101019	0.0118476	0.286192	0.355623
ENSG00000223814	chr1	48230720	48232719	NA	0.7756	0.684831	0.0907695	0.0193003	0.0956625
ENSG00000273395	chr1	48226791	48228790	NA	0.739611	0.607886	0.131725	0.0313629	0.121213
ENSG00000225028	chr1	48282238	48284237	NA	0.75677	0.643501	0.113269	0.0253973	0.10957
ENSG00000226133	chr1	48517717	48519716	NA	0.716652	0.65021	0.0664415	0.116538	0.230685
ENSG00000231413	chr1	48547369	48549368	NA	0.496629	0.445611	0.0510178	0.196636	0.290515
ENSG00000237180	chr1	48553540	48555539	CYP46A4P	0.885298	0.800892	0.084406	0.00396665	0.0483565
ENSG00000242267	chr1	48647601	48649600	SKINTL	0.619113	0.568784	0.0503298	0.0976732	0.213605
ENSG00000223720	chr1	48670137	48672136	NA	0.812054	0.655112	0.156942	0.00985159	0.0708083
ENSG00000117834	chr1	48686857	48688856	SLC5A9	0.720729	0.63675	0.0839792	0.07005	0.182083
ENSG00000132122	chr1	48937346	48939345	SPATA6	0.165039	0.144838	0.0202011	0.118336	0.232399
ENSG00000206700	chr1	48808381	48810380	RNU6-723P	0.876706	0.824443	0.0522627	0.151903	0.259051
ENSG00000223175	chr1	48912108	48914107	RNU4-61P	0.681742	0.593858	0.0878839	0.0230264	0.104524
ENSG00000232514	chr1	48962909	48964908	NA	0.0958551	0.095053	0.000802191	0.805612	0.81405
ENSG00000186094	chr1	50489086	50491085	AGBL4	0.222515	0.237713	-0.0151979	0.53607	0.564603
ENSG00000162373	chr1	49242142	49244141	BEND5	0.0745347	0.063354	0.0111808	0.0830522	0.198188
ENSG00000229846	chr1	49512488	49514487	NA	0.658527	0.390887	0.26764	0.0014814	0.0340255
ENSG00000239144	chr1	49615564	49617563	NA	0.772433	0.612932	0.159501	0.0403882	0.137642
ENSG00000230114	chr1	49721583	49723582	NA	0.614345	0.429836	0.184509	0.0665521	0.177835
ENSG00000225623	chr1	49937258	49939257	AGBL4-IT1	0.759231	0.468794	0.290437	0.00203484	0.037655
ENSG00000221746	chr1	50446387	50448386	NA	0.696624	0.377639	0.318985	0.000194492	0.0185985
ENSG00000227839	chr1	50458490	50460489	NA	0.428358	0.214773	0.213586	0.0854807	0.200786
ENSG00000162374	chr1	50512186	50514185	ELAVL4	0.517923	0.409048	0.108875	0.189028	0.285309
ENSG00000237337	chr1	50641041	50643040	NA	0.382906	0.220947	0.16196	0.0298951	0.118514
ENSG00000233407	chr1	50688300	50690299	NA	0.484988	0.389538	0.0954499	0.279421	0.350586
ENSG00000234080	chr1	50790303	50792302	NA	0.698124	0.564684	0.13344	0.0195608	0.0962172
ENSG00000142700	chr1	50888673	50890672	DMRTA2	0.453898	0.343299	0.110599	0.163104	0.266836
ENSG00000185104	chr1	51425436	51427435	FAF1	0.127687	0.115048	0.012639	0.102124	0.217665
ENSG00000225767	chr1	50925641	50927640	NA	0.86124	0.797205	0.0640352	0.00703087	0.0615827
ENSG00000202140	chr1	50965030	50967029	NA	0.841864	0.851991	-0.0101265	0.6851	0.700889
ENSG00000207194	chr1	51046576	51048575	RNU6-1026P	0.790251	0.75962	0.0306311	0.0942747	0.210299
ENSG00000252825	chr1	51214468	51216467	RNU6-1253P	0.627082	0.578858	0.0482236	0.315812	0.378601
ENSG00000230585	chr1	51244512	51246511	PHBP12	0.812838	0.808784	0.00405393	0.816807	0.824594
ENSG00000237130	chr1	51310640	51312639	MRPS6P2	0.952168	0.957329	-0.00516141	0.184152	0.281794
ENSG00000123080	chr1	51424917	51426916	CDKN2C	0.0933598	0.0831414	0.0102184	0.0949301	0.21088
ENSG00000265538	chr1	51524009	51526008	MIR4421	0.625419	0.545456	0.0799637	0.0480828	0.150872
ENSG00000204006	chr1	51566406	51568405	C1orf185	0.585113	0.452234	0.132879	0.0398	0.136625
ENSG00000200262	chr1	51571394	51573393	NA	0.78177	0.621985	0.159785	0.000660155	0.0264726
ENSG00000221492	chr1	51655055	51657054	NA	0.627439	0.478286	0.149153	0.061083	0.17029
ENSG00000203356	chr1	51700269	51702268	NA	0.102484	0.121852	-0.019368	0.193661	0.288489
ENSG00000238618	chr1	51696529	51698528	NA	0.76244	0.65568	0.106761	0.0131956	0.0799449
ENSG00000123091	chr1	51700443	51702442	RNF11	0.0997052	0.117422	-0.0177172	0.226989	0.311787
ENSG00000233406	chr1	51716645	51718644	NA	0.761937	0.742996	0.0189408	0.153071	0.259787
ENSG00000236434	chr1	51731247	51733246	NA	0.336757	0.325709	0.0110477	0.797937	0.806764
ENSG00000085831	chr1	51810289	51812288	TTC39A	0.247527	0.237805	0.00972286	0.367473	0.419751
ENSG00000261664	chr1	51793826	51795825	NA	0.417772	0.425314	-0.00754257	0.12234	0.235786
ENSG00000085832	chr1	51984501	51986500	EPS15	0.100986	0.0976299	0.00335647	0.27849	0.349797
ENSG00000206595	chr1	51846480	51848479	RNU6-877P	0.914188	0.919031	-0.00484366	0.68778	0.703432
ENSG00000238140	chr1	51925893	51927892	NA	0.797876	0.735706	0.0621698	0.0756131	0.189224
ENSG00000227070	chr1	51982481	51984480	NA	0.109775	0.103715	0.00605989	0.267754	0.341439
ENSG00000252032	chr1	52003902	52005901	RNU6-1281P	0.838776	0.762103	0.0766731	0.0406884	0.13822
ENSG00000227742	chr1	52060070	52062069	CALR4P	0.773602	0.44004	0.333562	1.24671e-05	0.00792617
ENSG00000117859	chr1	52041351	52043350	OSBPL9	0.566155	0.479576	0.0865789	0.0179452	0.0922962
ENSG00000212624	chr1	52190069	52192068	NA	0.807325	0.741306	0.0660193	0.0560921	0.163172
ENSG00000078618	chr1	52343978	52345977	NRD1	0.0982254	0.0955495	0.00267585	0.148476	0.256677
ENSG00000266993	chr1	52258137	52260136	NA	0.839217	0.775251	0.0639655	0.000404941	0.0230531
ENSG00000272175	chr1	52265200	52267199	NA	0.888964	0.875538	0.0134267	0.250416	0.328848
ENSG00000212076	chr1	52301583	52303582	MIR761	0.82718	0.799224	0.0279554	0.0558543	0.162756
ENSG00000212174	chr1	52329805	52331804	NA	0.81981	0.827171	-0.00736155	0.65759	0.675339
ENSG00000169213	chr1	52455937	52457936	RAB3B	0.161682	0.13179	0.0298922	0.141107	0.251349
ENSG00000200839	chr1	52437582	52439581	RNA5SP48	0.718386	0.647493	0.0708935	0.0827235	0.197796
ENSG00000117862	chr1	52521344	52523343	TXNDC12	0.120471	0.10401	0.0164612	0.115268	0.229459
ENSG00000198841	chr1	52498989	52500988	KTI12	0.401313	0.374536	0.0267773	0.420614	0.46389
ENSG00000223390	chr1	52497563	52499562	NA	0.146162	0.116527	0.0296347	0.118907	0.232981
ENSG00000228369	chr1	52515090	52517089	TXNDC12-AS1	0.793062	0.617387	0.175674	0.00294909	0.0432059
ENSG00000134717	chr1	52520297	52522296	BTF3L4	0.0682627	0.0602454	0.00801727	0.0785102	0.192873
ENSG00000157077	chr1	52606546	52608545	ZFYVE9	0.0682685	0.0619909	0.00627761	0.150511	0.257931
ENSG00000236004	chr1	52655482	52657481	NA	0.558876	0.586753	-0.0278766	0.688189	0.703784
ENSG00000237663	chr1	52717946	52719945	DNAJC19P7	0.62403	0.650426	-0.0263962	0.483044	0.517416
ENSG00000213735	chr1	52717793	52719792	ANAPC10P1	0.62403	0.650426	-0.0263962	0.483044	0.517416
ENSG00000154222	chr1	52831366	52833365	CC2D1B	0.205458	0.190434	0.0150241	0.175264	0.275335
ENSG00000224680	chr1	52832849	52834848	PLA2G12AP1	0.389845	0.366102	0.0237424	0.319402	0.381461
ENSG00000085840	chr1	52869632	52871631	ORC1	0.0933102	0.0897913	0.00351891	0.231855	0.315158
ENSG00000134748	chr1	52868736	52870735	PRPF38A	0.0900535	0.0861054	0.00394812	0.199897	0.292721
ENSG00000134744	chr1	53018660	53020659	ZCCHC11	0.29648	0.254034	0.0424458	0.166782	0.269543
ENSG00000239063	chr1	52875614	52877613	NA	0.792674	0.702626	0.0900476	0.00260679	0.0412361
ENSG00000272371	chr1	53018990	53020989	NA	0.362647	0.30949	0.053157	0.138663	0.249177
ENSG00000116157	chr1	53066544	53068543	GPX7	0.259936	0.23839	0.0215455	0.348958	0.404982
ENSG00000182183	chr1	53097516	53099515	FAM159A	0.24228	0.211561	0.030719	0.201301	0.293286
ENSG00000162377	chr1	53163539	53165538	COA7	0.191491	0.191124	0.000366611	0.0911287	0.20701
ENSG00000162378	chr1	53190626	53192625	ZYG11B	0.257	0.206221	0.050779	0.0527608	0.15822
ENSG00000252018	chr1	53218494	53220493	RNU2-30P	0.247958	0.298339	-0.0503814	0.106057	0.221121
ENSG00000228929	chr1	53237821	53239820	NA	0.920487	0.919676	0.000810859	0.916048	0.91967
ENSG00000206627	chr1	53270385	53272384	RNU6-969P	0.830937	0.795974	0.0349634	0.120532	0.234306
ENSG00000203995	chr1	53306683	53308682	ZYG11A	0.497704	0.413158	0.0845451	0.0955913	0.211566
ENSG00000121310	chr1	53392385	53394384	ECHDC2	0.13262	0.133804	-0.00118393	0.311672	0.375223
ENSG00000230953	chr1	53384594	53386593	NA	0.581049	0.382111	0.198938	0.00439194	0.049928
ENSG00000231866	chr1	53390596	53392595	NA	0.633794	0.594506	0.0392876	0.28769	0.356678
ENSG00000116171	chr1	53391401	53393400	SCP2	0.206532	0.203049	0.00348267	0.360456	0.414001
ENSG00000264834	chr1	53392846	53394845	MIR1273F	0.0652215	0.0642959	0.000925593	0.320312	0.382286
ENSG00000265815	chr1	53404486	53406485	MIR1273G	0.793964	0.696245	0.0977191	0.0678706	0.179592
ENSG00000237279	chr1	53409103	53411102	NA	0.639485	0.573168	0.0663171	0.0546207	0.16088
ENSG00000236360	chr1	53458875	53460874	NA	0.854263	0.819089	0.0351739	0.0683105	0.180128
ENSG00000226147	chr1	53458898	53460897	TUBBP10	0.854263	0.819089	0.0351739	0.0683105	0.180128
ENSG00000174348	chr1	53526354	53528353	PODN	0.232167	0.180916	0.0512507	0.144731	0.254263
ENSG00000232993	chr1	53550675	53552674	NA	0.726267	0.677112	0.0491546	0.0716092	0.183923
ENSG00000227644	chr1	53538562	53540561	HIGD1AP11	0.878511	0.876272	0.00223912	0.836465	0.843361
ENSG00000162383	chr1	53607790	53609789	SLC1A7	0.765178	0.669203	0.0959756	0.0284435	0.115743
ENSG00000235563	chr1	53578748	53580747	NA	0.732713	0.64946	0.0832535	0.00258255	0.0411333
ENSG00000157184	chr1	53660601	53662600	CPT2	0.35921	0.332998	0.026212	0.276578	0.348402
ENSG00000236723	chr1	53678948	53680947	NA	0.847502	0.803921	0.0435818	0.0378703	0.133329
ENSG00000162384	chr1	53685790	53687789	C1orf123	0.0970444	0.0923881	0.00465629	0.5035	0.535365
ENSG00000259818	chr1	53684835	53686834	NA	0.19189	0.190729	0.00116082	0.563196	0.589157
ENSG00000162385	chr1	53703783	53705782	MAGOH	0.186476	0.181215	0.00526034	0.261785	0.337064
ENSG00000226754	chr1	53702782	53704781	NA	0.0992895	0.1069	-0.00761053	0.336069	0.394585
ENSG00000270172	chr1	53709713	53711712	NA	0.56329	0.551515	0.0117751	0.868599	0.874197
ENSG00000157193	chr1	53793243	53795242	LRP8	0.256864	0.21054	0.0463238	0.0250904	0.108961
ENSG00000234578	chr1	53732107	53734106	NA	0.763019	0.820568	-0.0575493	0.21128	0.300791
ENSG00000228838	chr1	53752196	53754195	NA	0.606767	0.59651	0.0102574	0.569626	0.59478
ENSG00000225030	chr1	53757311	53759310	NA	0.79948	0.77909	0.0203898	0.152937	0.259766
ENSG00000232762	chr1	53768708	53770707	NA	0.832892	0.804299	0.0285933	0.193517	0.28837
ENSG00000225675	chr1	53792405	53794404	NA	0.0922362	0.0646609	0.0275753	0.0339017	0.125895
ENSG00000226938	chr1	53814406	53816405	NA	0.765726	0.691065	0.0746603	0.0890319	0.204737
ENSG00000230138	chr1	53833418	53835417	NA	0.32802	0.277881	0.0501395	0.448551	0.487273
ENSG00000236253	chr1	53905194	53907193	SLC25A3P1	0.852668	0.809362	0.0433055	0.100195	0.215961
ENSG00000143006	chr1	53923572	53925571	DMRTB1	0.826167	0.733858	0.0923095	0.0324776	0.12337
ENSG00000174332	chr1	54199378	54201377	GLIS1	0.460708	0.359275	0.101432	0.0653333	0.176052
ENSG00000239007	chr1	54153986	54155985	RNU7-95P	0.341592	0.285658	0.0559337	0.368144	0.420307
ENSG00000058804	chr1	54304034	54306033	NDC1	0.185665	0.167414	0.0182509	0.221355	0.307806
ENSG00000201003	chr1	54236327	54238326	NA	0.83731	0.809313	0.0279974	0.29629	0.362971
ENSG00000058799	chr1	54355908	54357907	YIPF1	0.622064	0.587074	0.0349894	0.10568	0.220885
ENSG00000211452	chr1	54355412	54357411	DIO1	0.264564	0.249673	0.0148909	0.215138	0.303428
ENSG00000081870	chr1	54411103	54413102	HSPB11	0.0794941	0.0730511	0.00644303	0.138533	0.249166
ENSG00000116212	chr1	54410250	54412249	LRRC42	0.0562067	0.0502942	0.00591248	0.134485	0.2459
ENSG00000203985	chr1	54483357	54485356	LDLRAD1	0.381926	0.339296	0.0426294	0.0586863	0.16697
ENSG00000197015	chr1	54479827	54481826	NA	0.64191	0.559468	0.0824417	0.0448413	0.145431
ENSG00000116209	chr1	54518678	54520677	TMEM59	0.0881467	0.0787549	0.00939188	0.233978	0.316534
ENSG00000116205	chr1	54517760	54519759	TCEANC2	0.0648709	0.0602654	0.00460543	0.269326	0.342607
ENSG00000264208	chr1	54518252	54520251	MIR4781	0.0685673	0.0654074	0.00315988	0.244033	0.323909
ENSG00000212670	chr1	54568468	54570467	NA	0.818875	0.788151	0.0307231	0.191103	0.286666
ENSG00000157211	chr1	54618944	54620943	CDCP2	0.460375	0.415635	0.0447395	0.228679	0.312928
ENSG00000256407	chr1	54665247	54667246	NA	0.0881641	0.0827812	0.00538299	0.134979	0.246326
ENSG00000248835	chr1	54637498	54639497	NA	0.770753	0.661168	0.109585	0.00776363	0.0641057
ENSG00000215883	chr1	54665210	54667209	CYB5RL	0.0876562	0.0824289	0.00522737	0.148922	0.25699
ENSG00000116221	chr1	54648214	54650213	MRPL37	0.871138	0.847931	0.023207	0.279743	0.350833
ENSG00000157216	chr1	54878653	54880652	SSBP3	0.543756	0.514788	0.0289684	0.253782	0.331212
ENSG00000198711	chr1	54702210	54704209	SSBP3-AS1	0.861552	0.802355	0.0591964	0.00236099	0.0397613
ENSG00000225632	chr1	54749578	54751577	NA	0.815998	0.74751	0.068488	0.0201117	0.0976763
ENSG00000232245	chr1	54880429	54882428	NA	0.586373	0.384015	0.202358	0.000307275	0.021551
ENSG00000265404	chr1	54968841	54970840	NA	0.719017	0.60231	0.116708	0.0275872	0.113999
ENSG00000235741	chr1	54982433	54984432	NA	0.707913	0.588093	0.11982	0.00367658	0.0469131
ENSG00000237173	chr1	54988997	54990996	NA	0.893721	0.870167	0.0235541	0.373578	0.424869
ENSG00000252646	chr1	54989559	54991558	NA	0.893721	0.870167	0.0235541	0.373578	0.424869
ENSG00000162390	chr1	55006430	55008429	ACOT11	0.148533	0.140938	0.00759576	0.0802021	0.194966
ENSG00000162391	chr1	55088730	55090729	FAM151A	0.467378	0.389298	0.0780794	0.0838129	0.198862
ENSG00000271723	chr1	55105959	55107958	MROH7-TTC4	0.567144	0.415656	0.151488	0.00446912	0.050286
ENSG00000184313	chr1	55105963	55107962	MROH7	0.567144	0.415656	0.151488	0.00446912	0.050286
ENSG00000243725	chr1	55179995	55181994	TTC4	0.132179	0.12729	0.0048889	0.178966	0.277899
ENSG00000162396	chr1	55229688	55231687	PARS2	0.0730721	0.0696449	0.00342716	0.263087	0.337924
ENSG00000006555	chr1	55266441	55268440	TTC22	0.0821205	0.0918894	-0.00976893	0.209381	0.29933
ENSG00000237453	chr1	55257058	55259057	NA	0.831015	0.740795	0.0902195	0.00187276	0.0368412
ENSG00000162398	chr1	55270236	55272235	C1orf177	0.799102	0.687084	0.112019	0.0169047	0.089455
ENSG00000116133	chr1	55352392	55354391	DHCR24	0.10459	0.100122	0.00446777	0.185472	0.282857
ENSG00000242396	chr1	55351048	55353047	NA	0.185584	0.168613	0.0169706	0.207521	0.297869
ENSG00000233203	chr1	55351736	55353735	NA	0.106542	0.0930827	0.0134594	0.210585	0.300258
ENSG00000143001	chr1	55444965	55446964	TMEM61	0.275868	0.237674	0.038194	0.111935	0.226646
ENSG00000233271	chr1	55457448	55459447	NA	0.696151	0.471321	0.22483	0.00150589	0.0341928
ENSG00000162399	chr1	55463106	55465105	BSND	0.609042	0.493933	0.115109	0.0229476	0.104374
ENSG00000169174	chr1	55503721	55505720	PCSK9	0.157944	0.163249	-0.00530499	0.390479	0.438871
ENSG00000162402	chr1	55680287	55682286	USP24	0.0864074	0.0932249	-0.00681749	0.281663	0.352234
ENSG00000231090	chr1	55682034	55684033	NA	0.489831	0.448362	0.0414695	0.25541	0.332583
ENSG00000265822	chr1	55689814	55691813	MIR4422	0.824864	0.612095	0.212768	2.4874e-05	0.00933067
ENSG00000199831	chr1	55842026	55844025	RN7SKP291	0.717614	0.535581	0.182033	0.0107478	0.073404
ENSG00000252162	chr1	55862687	55864686	RNU6-830P	0.597252	0.358111	0.239141	0.0111266	0.0745336
ENSG00000272051	chr1	55950146	55952145	NA	0.683719	0.548002	0.135717	0.0318214	0.122116
ENSG00000234810	chr1	56045210	56047209	NA	0.684063	0.616145	0.0679172	0.0871481	0.202607
ENSG00000233147	chr1	56287980	56289979	NA	0.605472	0.569713	0.0357585	0.102614	0.218067
ENSG00000230250	chr1	56410137	56412136	NA	0.425845	0.277335	0.14851	0.139909	0.25035
ENSG00000233079	chr1	56409260	56411259	NA	0.547688	0.392184	0.155504	0.0684703	0.180304
ENSG00000235612	chr1	56609893	56611892	NA	0.842818	0.69061	0.152207	0.0245287	0.107859
ENSG00000260971	chr1	56723744	56725743	NA	0.806795	0.665782	0.141013	0.0112989	0.0750542
ENSG00000223307	chr1	56842591	56844590	NA	0.500109	0.522632	-0.0225228	0.196747	0.290578
ENSG00000223956	chr1	56879135	56881134	NA	0.397593	0.450852	-0.0532595	0.0857257	0.201118
ENSG00000162407	chr1	57110475	57112474	PPAP2B	0.0467929	0.0458789	0.000913994	0.262464	0.337548
ENSG00000236776	chr1	57002624	57004623	RPL21P23	0.876976	0.883113	-0.00613662	0.51504	0.545924
ENSG00000162409	chr1	57109495	57111494	PRKAA2	0.067198	0.0599309	0.00726708	0.313252	0.376454
ENSG00000187889	chr1	57284870	57286869	C1orf168	0.28162	0.30384	-0.0222198	0.180288	0.27888
ENSG00000229913	chr1	57292094	57294093	NA	0.656464	0.493004	0.163461	0.00466849	0.0510976
ENSG00000157131	chr1	57318979	57320978	C8A	0.580983	0.538404	0.0425786	0.0796349	0.194294
ENSG00000021852	chr1	57431314	57433313	C8B	0.652557	0.497812	0.154745	0.011672	0.0761246
ENSG00000236341	chr1	57428059	57430058	NA	0.743216	0.490046	0.25317	0.00205449	0.0376821
ENSG00000221591	chr1	57430453	57432452	NA	0.652439	0.54501	0.107429	0.0780183	0.192306
ENSG00000173406	chr1	59011907	59013906	DAB1	0.127859	0.111543	0.0163154	0.291502	0.359627
ENSG00000227935	chr1	57850748	57852747	NA	0.605379	0.600012	0.00536704	0.236834	0.318671
ENSG00000238773	chr1	58221256	58223255	NA	0.569065	0.382846	0.186219	0.0235872	0.105817
ENSG00000226759	chr1	58324704	58326703	DAB1-AS1	0.724247	0.524409	0.199838	0.00106421	0.030456
ENSG00000223416	chr1	58521653	58523652	RPS26P15	0.569247	0.587308	-0.0180616	0.322873	0.384245
ENSG00000235038	chr1	58524311	58526310	NA	0.501864	0.236333	0.265531	0.00187902	0.0368787
ENSG00000230546	chr1	58548591	58550590	NA	0.860873	0.720099	0.140774	0.011341	0.0752216
ENSG00000162600	chr1	59011975	59013974	OMA1	0.127859	0.111543	0.0163154	0.291502	0.359627
ENSG00000184292	chr1	59042667	59044666	TACSTD2	0.143034	0.150725	-0.00769115	0.267287	0.341073
ENSG00000185839	chr1	59096703	59098702	NA	0.68507	0.619801	0.0652699	0.0351007	0.128296
ENSG00000162601	chr1	59165265	59167264	MYSM1	0.377747	0.360159	0.0175876	0.315104	0.377961
ENSG00000222168	chr1	59186451	59188450	NA	0.837883	0.749446	0.0884368	0.00675997	0.0606108
ENSG00000177606	chr1	59249286	59251285	JUN	0.0692533	0.0621999	0.00705335	0.196311	0.290251
ENSG00000234807	chr1	59249323	59251322	LINC01135	0.0692533	0.0621999	0.00705335	0.196311	0.290251
ENSG00000272226	chr1	59278515	59280514	NA	0.214776	0.241743	-0.0269675	0.102639	0.218083
ENSG00000231740	chr1	59316427	59318426	NA	0.746398	0.671893	0.0745047	0.0422268	0.140787
ENSG00000232453	chr1	59361876	59363875	NA	0.275721	0.296058	-0.0203366	0.170989	0.272327
ENSG00000230812	chr1	59484559	59486558	NA	0.695073	0.672836	0.0222367	0.073478	0.186543
ENSG00000241042	chr1	59521222	59523221	NA	0.49507	0.417982	0.0770876	0.0991711	0.21504
ENSG00000235215	chr1	59543289	59545288	NA	0.583848	0.459402	0.124445	0.0221118	0.102505
ENSG00000237352	chr1	59520815	59522814	NA	0.743439	0.609755	0.133685	0.0179316	0.0922815
ENSG00000224609	chr1	59663794	59665793	NA	0.676956	0.540506	0.136451	0.0399938	0.136975
ENSG00000270457	chr1	59754813	59756812	NA	0.890456	0.860074	0.0303814	0.0272935	0.113216
ENSG00000172456	chr1	59760810	59762809	FGGY	0.0798214	0.0694475	0.0103738	0.170734	0.272146
ENSG00000226883	chr1	60254355	60256354	NA	0.707516	0.578817	0.128699	0.00778848	0.0641642
ENSG00000231816	chr1	60236967	60238966	NA	0.643181	0.544722	0.0984591	0.0129053	0.0792749
ENSG00000134709	chr1	60278958	60280957	HOOK1	0.149986	0.138474	0.0115115	0.276728	0.348531
ENSG00000134716	chr1	60391963	60393962	CYP2J2	0.148342	0.130008	0.0183347	0.0856517	0.200999
ENSG00000162598	chr1	60538943	60540942	C1orf87	0.542783	0.503949	0.0388342	0.612649	0.633638
ENSG00000229332	chr1	60561587	60563586	PGBD4P8	0.698826	0.497502	0.201324	0.00450789	0.0504689
ENSG00000238242	chr1	60579047	60581046	NA	0.459021	0.4603	-0.00127917	0.0956752	0.21164
ENSG00000231252	chr1	61290757	61292756	NA	0.783703	0.610478	0.173225	0.00388144	0.0479672
ENSG00000162599	chr1	61329431	61331430	NFIA	0.703569	0.584123	0.119446	0.0594818	0.168023
ENSG00000237928	chr1	61435949	61437948	NA	0.746849	0.614282	0.132568	0.00574135	0.0562452
ENSG00000263380	chr1	61548703	61550702	NA	0.133246	0.108874	0.0243712	0.245042	0.324578
ENSG00000237853	chr1	61718683	61720682	NA	0.661122	0.529258	0.131863	0.00866975	0.0667592
ENSG00000223920	chr1	62118366	62120365	NA	0.859382	0.839339	0.0200435	0.230126	0.313989
ENSG00000162604	chr1	62190596	62192595	TM2D1	0.346215	0.338131	0.00808416	0.402325	0.448533
ENSG00000271200	chr1	62207597	62209596	NA	0.0481882	0.0409604	0.00722784	0.126647	0.239461
ENSG00000132849	chr1	62206649	62208648	INADL	0.0723512	0.0735903	-0.00123918	0.132622	0.244518
ENSG00000200575	chr1	62280591	62282590	RNU6-414P	0.841521	0.804501	0.0370197	0.0110373	0.0742725
ENSG00000212360	chr1	62316671	62318670	RNU6-1177P	0.649529	0.603239	0.0462905	0.0408042	0.138398
ENSG00000236646	chr1	62503014	62505013	LAMTOR5P1	0.811353	0.715608	0.0957458	0.0166029	0.088723
ENSG00000240563	chr1	62659003	62661002	L1TD1	0.570786	0.614681	-0.0438943	0.286123	0.355598
ENSG00000237227	chr1	62673615	62675614	NA	0.645595	0.561249	0.0843453	0.176719	0.276421
ENSG00000200174	chr1	62675729	62677728	NA	0.733552	0.616897	0.116655	0.0769089	0.190925
ENSG00000132854	chr1	62784586	62786585	KANK4	0.506916	0.449045	0.0578712	0.166954	0.269718
ENSG00000201153	chr1	62763429	62765428	RNU6-371P	0.5465	0.425575	0.120925	0.177425	0.276968
ENSG00000162607	chr1	62900468	62902467	USP1	0.274947	0.258613	0.0163335	0.252835	0.330575
ENSG00000116641	chr1	63153470	63155469	DOCK7	0.0782093	0.0742706	0.00393871	0.304781	0.369499
ENSG00000270549	chr1	62994807	62996806	NA	0.473544	0.387217	0.0863274	0.449755	0.488227
ENSG00000132855	chr1	63061658	63063657	ANGPTL3	0.842166	0.843806	-0.00164008	0.24072	0.321458
ENSG00000235545	chr1	63152653	63154652	NA	0.0654133	0.065006	0.0004073	0.333575	0.392596
ENSG00000125703	chr1	63248306	63250305	ATG4C	0.096881	0.104183	-0.00730191	0.35776	0.41183
ENSG00000234318	chr1	63360180	63362179	NA	0.760577	0.527987	0.23259	0.00434531	0.0498454
ENSG00000229537	chr1	63477643	63479642	NA	0.631736	0.502202	0.129534	0.0450262	0.145748
ENSG00000227485	chr1	63488378	63490377	NA	0.610441	0.411296	0.199145	0.00565532	0.0558635
ENSG00000229225	chr1	63544203	63546202	NA	0.619441	0.447117	0.172324	0.0408251	0.138424
ENSG00000203605	chr1	63603421	63605420	NA	0.527566	0.358428	0.169138	0.0426078	0.141372
ENSG00000252259	chr1	63651622	63653621	RNA5SP49	0.668898	0.436084	0.232814	0.00589573	0.0566321
ENSG00000224209	chr1	63782403	63784402	LINC00466	0.214248	0.180916	0.0333326	0.16973	0.271429
ENSG00000228734	chr1	63714091	63716090	NA	0.734899	0.684254	0.0506448	0.547704	0.575127
ENSG00000223683	chr1	63726284	63728283	NA	0.517257	0.291108	0.22615	0.00777777	0.0641627
ENSG00000230798	chr1	63789613	63791612	NA	0.648819	0.615498	0.0333209	0.477781	0.512753
ENSG00000187140	chr1	63787230	63789229	FOXD3	0.377042	0.291226	0.0858156	0.191361	0.28681
ENSG00000252784	chr1	63802434	63804433	NA	0.768085	0.61855	0.149535	0.0290894	0.116979
ENSG00000088035	chr1	63831761	63833760	ALG6	0.193574	0.195105	-0.00153129	0.362734	0.415814
ENSG00000142856	chr1	64058893	64060892	ITGB3BP	0.071111	0.064609	0.00650205	0.283131	0.353387
ENSG00000203965	chr1	63987543	63989542	EFCAB7	0.0655145	0.060829	0.00468556	0.217121	0.305022
ENSG00000251720	chr1	64001942	64003941	RNU7-123P	0.785647	0.663853	0.121794	0.00455529	0.0507889
ENSG00000116652	chr1	64013088	64015087	DLEU2L	0.658466	0.652224	0.00624268	0.428423	0.470458
ENSG00000079739	chr1	64057447	64059446	PGM1	0.173932	0.140737	0.0331948	0.250144	0.328615
ENSG00000185483	chr1	64238193	64240192	ROR1	0.127415	0.111616	0.0157986	0.158095	0.263259
ENSG00000177452	chr1	64254476	64256475	NA	0.82822	0.565854	0.262366	0.000378395	0.0226901
ENSG00000228056	chr1	64308857	64310856	CFL1P3	0.597174	0.55541	0.0417644	0.194063	0.288731
ENSG00000207190	chr1	64494173	64496172	RNU6-809P	0.840937	0.707514	0.133423	0.0806878	0.195521
ENSG00000200508	chr1	64531914	64533913	NA	0.743646	0.677423	0.0662235	0.222042	0.308259
ENSG00000223949	chr1	64636481	64638480	NA	0.206697	0.225167	-0.0184699	0.478373	0.513185
ENSG00000177414	chr1	64667810	64669809	UBE2U	0.778929	0.657825	0.121104	0.0264292	0.111517
ENSG00000238653	chr1	64849643	64851642	RNU7-62P	0.732705	0.467748	0.264957	0.00460974	0.0509742
ENSG00000158966	chr1	64934928	64936927	CACHD1	0.0722923	0.0671888	0.00510353	0.371657	0.423214
ENSG00000264470	chr1	65044030	65046029	MIR4794	0.641559	0.520176	0.121383	0.0877597	0.203409
ENSG00000162437	chr1	65209278	65211277	RAVER2	0.236211	0.200953	0.0352579	0.245686	0.32504
ENSG00000162434	chr1	65431688	65433687	JAK1	0.0673291	0.0682414	-0.000912256	0.120678	0.234461
ENSG00000234784	chr1	65382626	65384625	NA	0.716852	0.726961	-0.0101083	0.873851	0.879142
ENSG00000226891	chr1	65467660	65469659	NA	0.149487	0.108941	0.0405468	0.146219	0.255183
ENSG00000212257	chr1	65488258	65490257	RNU6-1176P	0.873257	0.817348	0.0559086	0.205378	0.296331
ENSG00000265996	chr1	65523026	65525025	MIR3671	0.833063	0.775298	0.0577647	0.00662724	0.0599531
ENSG00000199135	chr1	65523692	65525691	MIR101-1	0.82329	0.754359	0.0689314	0.00766015	0.0636919
ENSG00000231485	chr1	65532921	65534920	NA	0.131817	0.127075	0.00474197	0.279212	0.35044
ENSG00000234496	chr1	65557798	65559797	MRPS21P1	0.862618	0.783881	0.0787371	0.126675	0.239478
ENSG00000162433	chr1	65611732	65613731	AK4	0.243549	0.203494	0.0400543	0.1377	0.248539
ENSG00000231622	chr1	65618663	65620662	NA	0.468449	0.401876	0.0665732	0.135611	0.246892
ENSG00000116675	chr1	65712402	65714401	DNAJC6	0.625336	0.560471	0.0648652	0.468795	0.504668
ENSG00000229294	chr1	65771705	65773704	NA	0.740059	0.574594	0.165464	0.0360139	0.129913
ENSG00000222624	chr1	65879999	65881998	RNU2-15P	0.708707	0.623556	0.085151	0.204949	0.296017
ENSG00000116678	chr1	65884748	65886747	LEPR	0.0593485	0.0529092	0.00643928	0.228936	0.31309
ENSG00000213625	chr1	65884770	65886769	LEPROT	0.0593485	0.0529092	0.00643928	0.228936	0.31309
ENSG00000237852	chr1	65950589	65952588	NA	0.808804	0.658485	0.150319	0.00584154	0.0564535
ENSG00000238931	chr1	66035732	66037731	NA	0.671766	0.559411	0.112354	0.068672	0.180551
ENSG00000184588	chr1	66256697	66258696	PDE4B	0.402046	0.335292	0.0667539	0.334705	0.393471
ENSG00000227466	chr1	66515902	66517901	NA	0.552392	0.365053	0.187339	0.027879	0.114475
ENSG00000223152	chr1	66559730	66561729	RNU4-88P	0.604307	0.409684	0.194623	0.0542021	0.160369
ENSG00000118473	chr1	66997566	66999565	SGIP1	0.231788	0.118413	0.113375	0.035386	0.12896
ENSG00000264720	chr1	67092623	67094622	MIR3117	0.761128	0.702705	0.0584235	0.501353	0.533448
ENSG00000248458	chr1	67142211	67144210	NA	0.49239	0.348929	0.143461	0.0838447	0.198887
ENSG00000152760	chr1	67216642	67218641	TCTEX1D1	0.327439	0.268671	0.0587684	0.453324	0.491302
ENSG00000172410	chr1	67266440	67268439	INSL5	0.709281	0.576746	0.132535	0.0915586	0.207524
ENSG00000152763	chr1	67390071	67392070	WDR78	0.141233	0.124294	0.0169396	0.223629	0.309457
ENSG00000231080	chr1	67291125	67293124	NA	0.822249	0.681091	0.141158	0.0221076	0.102504
ENSG00000198160	chr1	67389078	67391077	MIER1	0.159796	0.148448	0.0113486	0.203242	0.294796
ENSG00000116704	chr1	67519283	67521282	SLC35D1	0.156643	0.151707	0.00493569	0.39357	0.441353
ENSG00000252433	chr1	67567963	67569962	NA	0.73771	0.676198	0.0615123	0.37594	0.426784
ENSG00000162594	chr1	67630583	67632582	IL23R	0.860238	0.798044	0.0621937	0.137171	0.248064
ENSG00000253074	chr1	67660323	67662322	RNU6-586P	0.725143	0.597523	0.127619	0.0984528	0.214311
ENSG00000221733	chr1	67704711	67706710	NA	0.826369	0.689761	0.136608	0.0156489	0.0864257
ENSG00000252116	chr1	67732910	67734909	RNU4ATAC4P	0.677995	0.557729	0.120266	0.0848126	0.200001
ENSG00000081985	chr1	67771547	67773546	IL12RB2	0.35226	0.309201	0.0430598	0.143727	0.253402
ENSG00000142864	chr1	67895599	67897598	SERBP1	0.188014	0.180419	0.00759437	0.195734	0.289766
ENSG00000223263	chr1	67881397	67883396	RNU6-387P	0.697347	0.615111	0.0822358	0.0104914	0.0728268
ENSG00000235200	chr1	67993813	67995812	NA	0.124453	0.106981	0.0174717	0.281799	0.352336
ENSG00000207504	chr1	68005310	68007309	RNU6-1031P	0.798521	0.757756	0.040765	0.135534	0.246825
ENSG00000116717	chr1	68149244	68151243	GADD45A	0.0882803	0.0787404	0.00953989	0.369951	0.421767
ENSG00000172380	chr1	68298651	68300650	GNG12	0.270983	0.221967	0.0490151	0.160887	0.265086
ENSG00000238778	chr1	68237837	68239836	RNU7-80P	0.826277	0.743729	0.082548	0.0145188	0.08353
ENSG00000232284	chr1	68296486	68298485	GNG12-AS1	0.0913175	0.0990322	-0.00771468	0.105733	0.22092
ENSG00000235055	chr1	68507513	68509512	NA	0.68959	0.377037	0.312553	0.000171332	0.017668
ENSG00000162595	chr1	68516815	68518814	DIRAS3	0.772999	0.696382	0.0766166	0.174058	0.274553
ENSG00000228431	chr1	68514929	68516928	ARL5AP3	0.531338	0.46357	0.0677682	0.0958759	0.211772
ENSG00000263542	chr1	68522360	68524359	NA	0.842773	0.676068	0.166704	0.0135156	0.0807775
ENSG00000116729	chr1	68698304	68700303	WLS	0.179997	0.170585	0.00941171	0.194789	0.289165
ENSG00000234383	chr1	68628274	68630273	CTBP2P8	0.766928	0.719295	0.0476333	0.0489113	0.152229
ENSG00000221203	chr1	68648794	68650793	MIR1262	0.899239	0.831851	0.0673881	0.123171	0.236461
ENSG00000229133	chr1	68708239	68710238	RPS7P4	0.821277	0.75007	0.0712071	0.00730694	0.062662
ENSG00000225242	chr1	68746571	68748570	COX6B1P7	0.739662	0.657333	0.0823297	0.164812	0.268122
ENSG00000237622	chr1	68840847	68842846	TCEB1P18	0.620331	0.505633	0.114698	0.338114	0.396261
ENSG00000116745	chr1	68915143	68917142	RPE65	0.61537	0.407698	0.207672	0.0137633	0.0813779
ENSG00000024526	chr1	68962405	68964404	DEPDC1	0.131969	0.130602	0.00136638	0.138626	0.249177
ENSG00000233589	chr1	68943312	68945311	NA	0.875037	0.797424	0.0776129	0.0148884	0.0844479
ENSG00000234264	chr1	68960859	68962858	NA	0.130288	0.131502	-0.00121406	0.144678	0.254243
ENSG00000223883	chr1	69520081	69522080	NA	0.190967	0.212668	-0.0217016	0.300513	0.366232
ENSG00000235446	chr1	69714607	69716606	NA	0.649815	0.373994	0.275821	0.00329289	0.045152
ENSG00000229639	chr1	69897438	69899437	NA	0.801444	0.573815	0.22763	0.00412712	0.0488725
ENSG00000033122	chr1	70032581	70034580	LRRC7	0.0925011	0.156812	-0.0643112	0.37231	0.423749
ENSG00000229359	chr1	70383505	70385504	PIN1P1	0.733816	0.620799	0.113018	0.062672	0.172358
ENSG00000237919	chr1	70496406	70498405	NA	0.65504	0.45444	0.2006	0.0268739	0.11241
ENSG00000066557	chr1	70670804	70672803	LRRC40	0.0607336	0.0565851	0.00414851	0.185746	0.283066
ENSG00000116754	chr1	70669865	70671864	SRSF11	0.113615	0.104721	0.00889318	0.17297	0.273733
ENSG00000228988	chr1	70686207	70688206	NA	0.0776299	0.0714635	0.00616642	0.138314	0.249037
ENSG00000118454	chr1	70819918	70821917	ANKRD13C	0.106023	0.0912771	0.014746	0.135627	0.246892
ENSG00000197568	chr1	70818988	70820987	HHLA3	0.0743294	0.0686708	0.00565862	0.147259	0.255877
ENSG00000226088	chr1	70825621	70827620	NA	0.589433	0.435607	0.153826	0.0101234	0.0716173
ENSG00000116761	chr1	70875401	70877400	CTH	0.0631187	0.0570726	0.00604616	0.109549	0.224534
ENSG00000229051	chr1	71170636	71172635	NA	0.595171	0.484462	0.110709	0.0226053	0.103536
ENSG00000226208	chr1	71185473	71187472	NA	0.601019	0.374058	0.226962	0.00796622	0.0646633
ENSG00000050628	chr1	71512992	71514991	PTGER3	0.136093	0.107077	0.0290154	0.115056	0.229304
ENSG00000235782	chr1	71411562	71413561	NA	0.678975	0.46505	0.213925	0.00231101	0.039526
ENSG00000269933	chr1	71471686	71473685	NA	0.761395	0.46244	0.298954	0.00147315	0.0339835
ENSG00000235079	chr1	71513038	71515037	ZRANB2-AS1	0.136093	0.107077	0.0290154	0.115056	0.229304
ENSG00000132485	chr1	71546481	71548480	ZRANB2	0.212193	0.199971	0.0122216	0.244778	0.324423
ENSG00000207721	chr1	71532900	71534899	MIR186	0.781178	0.655653	0.125524	0.00250387	0.0406975
ENSG00000229956	chr1	71545507	71547506	ZRANB2-AS2	0.0756014	0.0685229	0.00707853	0.269942	0.343132
ENSG00000237726	chr1	71715182	71717181	NA	0.769994	0.564974	0.20502	0.00348847	0.0460044
ENSG00000172260	chr1	72747918	72749917	NEGR1	0.115417	0.108484	0.00693293	0.392649	0.440668
ENSG00000231985	chr1	72035139	72037138	NA	0.586028	0.385915	0.200113	0.0379455	0.133411
ENSG00000228853	chr1	72302196	72304195	NEGR1-IT1	0.670329	0.547302	0.123027	0.0249441	0.108662
ENSG00000212366	chr1	73182953	73184952	RNU6-1246P	0.649051	0.54734	0.10171	0.169206	0.271006
ENSG00000225087	chr1	73364324	73366323	NA	0.66741	0.563178	0.104232	0.391022	0.439311
ENSG00000251825	chr1	73657039	73659038	RN7SKP19	0.448167	0.293114	0.155053	0.0519409	0.156878
ENSG00000233973	chr1	73770353	73772352	NA	0.68332	0.445966	0.237354	0.0257823	0.110201
ENSG00000223479	chr1	74099399	74101398	NA	0.525968	0.414889	0.111079	0.0266185	0.111908
ENSG00000200601	chr1	74214807	74216806	RNA5SP50	0.800326	0.69384	0.106486	0.112816	0.227491
ENSG00000252005	chr1	74347896	74349895	RNU4ATAC8P	0.619783	0.425721	0.194062	0.0472796	0.149486
ENSG00000162620	chr1	74663372	74665371	LRRIQ3	0.146289	0.129077	0.0172119	0.167284	0.269961
ENSG00000254685	chr1	74662396	74664395	FPGT	0.186374	0.137216	0.0491584	0.0811505	0.19607
ENSG00000259030	chr1	74662419	74664418	FPGT-TNNI3K	0.186374	0.137216	0.0491584	0.0811505	0.19607
ENSG00000116783	chr1	74662447	74664446	TNNI3K	0.181586	0.134686	0.0468995	0.0867779	0.20221
ENSG00000237324	chr1	74843987	74845986	NA	0.736202	0.567731	0.16847	0.147524	0.256011
ENSG00000233894	chr1	74932379	74934378	NA	0.394162	0.27829	0.115871	0.180774	0.279254
ENSG00000162621	chr1	74977799	74979798	LRRC53	0.190842	0.162443	0.0283988	0.782972	0.792723
ENSG00000178965	chr1	75138923	75140922	C1orf173	0.262363	0.195315	0.0670484	0.131154	0.243164
ENSG00000234497	chr1	75053919	75055918	NA	0.784571	0.677755	0.106816	0.0709302	0.183174
ENSG00000116791	chr1	75198593	75200592	CRYZ	0.141714	0.119063	0.0226503	0.193316	0.288217
ENSG00000162623	chr1	75197336	75199335	TYW3	0.0783963	0.100826	-0.0224302	0.124104	0.23735
ENSG00000229943	chr1	75427498	75429497	NA	0.388454	0.300824	0.0876301	0.16003	0.264557
ENSG00000261213	chr1	75589113	75591112	NA	0.638123	0.669965	-0.031842	0.673674	0.690388
ENSG00000224127	chr1	75598244	75600243	NA	0.485599	0.409627	0.0759719	0.184694	0.2823
ENSG00000162624	chr1	75592619	75594618	LHX8	0.361824	0.417541	-0.0557177	0.387266	0.436189
ENSG00000224149	chr1	75597762	75599761	NA	0.538298	0.477571	0.0607263	0.273863	0.346209
ENSG00000137968	chr1	76076302	76078301	SLC44A5	0.75304	0.69143	0.0616096	0.0778174	0.192062
ENSG00000252338	chr1	76003305	76005304	RNU6-503P	0.697552	0.643408	0.054144	0.638769	0.657628
ENSG00000178193	chr1	76189197	76191196	NA	0.138318	0.118132	0.0201868	0.0987256	0.214583
ENSG00000117054	chr1	76188536	76190535	ACADM	0.258732	0.239197	0.0195352	0.115919	0.23011
ENSG00000137955	chr1	76250379	76252378	RABGGTB	0.194577	0.190512	0.00406472	0.178494	0.277607
ENSG00000206620	chr1	76251257	76253256	SNORD45C	0.0843879	0.084774	-0.000386057	0.177163	0.276755
ENSG00000207241	chr1	76252074	76254073	SNORD45A	0.149214	0.107949	0.0412646	0.050025	0.153861
ENSG00000201487	chr1	76253662	76255661	SNORD45B	0.362791	0.261879	0.100912	0.00422645	0.0493449
ENSG00000057468	chr1	76261067	76263066	MSH4	0.808088	0.663363	0.144725	0.00145582	0.0339706
ENSG00000154007	chr1	76397617	76399616	ASB17	0.759212	0.581608	0.177604	0.00108844	0.0305776
ENSG00000225605	chr1	76475509	76477508	NA	0.695899	0.560841	0.135058	0.0879345	0.20352
ENSG00000230027	chr1	76505876	76507875	NA	0.468624	0.288299	0.180325	0.0331989	0.124454
ENSG00000184005	chr1	76538904	76540903	ST6GALNAC3	0.17863	0.162009	0.0166211	0.59692	0.619657
ENSG00000226415	chr1	77163974	77165973	TPI1P1	0.881546	0.819554	0.0619919	0.10593	0.22107
ENSG00000199921	chr1	77217320	77219319	RNU6-161P	0.50886	0.229543	0.279318	0.00911585	0.068458
ENSG00000237552	chr1	77244453	77246452	NA	0.64239	0.4904	0.15199	0.0464225	0.148147
ENSG00000117069	chr1	77331626	77333625	ST6GALNAC5	0.361332	0.288101	0.0732318	0.275992	0.347995
ENSG00000230498	chr1	77532105	77534104	NA	0.495108	0.403822	0.0912861	0.205089	0.296109
ENSG00000142892	chr1	77684616	77686615	PIGK	0.0819156	0.0745358	0.00737977	0.149595	0.257473
ENSG00000154027	chr1	77746236	77748235	AK5	0.188194	0.16512	0.0230735	0.144122	0.253819
ENSG00000233099	chr1	77814771	77816770	NA	0.671525	0.571104	0.100422	0.0216564	0.101384
ENSG00000221664	chr1	77856714	77858713	NA	0.814337	0.710013	0.104324	0.0268201	0.112293
ENSG00000251767	chr1	77884510	77886509	RNU7-8P	0.831125	0.744169	0.0869559	0.116358	0.230465
ENSG00000036549	chr1	78148605	78150604	ZZZ3	0.0775927	0.0687667	0.00882595	0.289537	0.35819
ENSG00000251785	chr1	78079054	78081053	RNA5SP20	0.462503	0.4537	0.00880219	0.0604493	0.169316
ENSG00000077254	chr1	78225038	78227037	USP33	0.270509	0.250919	0.01959	0.09485	0.210828
ENSG00000180488	chr1	78243809	78245808	FAM73A	0.271982	0.257781	0.0142004	0.501809	0.533802
ENSG00000222849	chr1	78244089	78246088	RNA5SP21	0.271982	0.257781	0.0142004	0.501809	0.533802
ENSG00000219201	chr1	78277122	78279121	NA	0.862281	0.848743	0.0135375	0.166602	0.269447
ENSG00000235927	chr1	78354725	78356724	NEXN-AS1	0.250936	0.222107	0.02883	0.400758	0.447205
ENSG00000162614	chr1	78352698	78354697	NEXN	0.479592	0.447563	0.0320284	0.541942	0.569765
ENSG00000162613	chr1	78444295	78446294	FUBP1	0.0683985	0.0607389	0.00765958	0.346241	0.402724
ENSG00000162616	chr1	78443359	78445358	DNAJB4	0.0746338	0.0659659	0.00866793	0.221863	0.308094
ENSG00000137960	chr1	78443726	78445725	GIPC2	0.0746338	0.0659659	0.00866793	0.221863	0.308094
ENSG00000273338	chr1	78469739	78471738	NA	0.0801607	0.0678088	0.0123519	0.0897133	0.205444
ENSG00000213561	chr1	78509333	78511332	NA	0.606006	0.49145	0.114556	0.09076	0.206577
ENSG00000251958	chr1	78554268	78556267	RNU6-1102P	0.792996	0.678277	0.114719	0.0995537	0.215352
ENSG00000213560	chr1	78555683	78557682	NA	0.702296	0.607112	0.0951842	0.375183	0.42618
ENSG00000202263	chr1	78560100	78562099	RNA5SP22	0.693298	0.613287	0.0800113	0.174887	0.275125
ENSG00000233333	chr1	78636422	78638421	RNFT1P2	0.857958	0.759621	0.0983364	0.108826	0.223884
ENSG00000237413	chr1	78693783	78695782	NA	0.443872	0.327593	0.116279	0.133208	0.24513
ENSG00000122420	chr1	78768068	78770067	PTGFR	0.459008	0.359432	0.0995758	0.266598	0.340519
ENSG00000212308	chr1	78840454	78842453	RNA5SP23	0.589476	0.394738	0.194738	0.092916	0.208792
ENSG00000137959	chr1	79084107	79086106	IFI44L	0.254899	0.251719	0.00318053	0.408524	0.45376
ENSG00000137965	chr1	79113981	79115980	IFI44	0.64419	0.643409	0.000780288	0.889232	0.894051
ENSG00000238015	chr1	79130457	79132456	NA	0.816434	0.65803	0.158403	0.0866598	0.202119
ENSG00000221683	chr1	79151245	79153244	NA	0.66474	0.55406	0.110681	0.180243	0.278852
ENSG00000162618	chr1	79471904	79473903	ELTD1	0.703491	0.55817	0.14532	0.0481657	0.151029
ENSG00000235011	chr1	79787954	79789953	NA	0.715735	0.637246	0.0784893	0.295365	0.362293
ENSG00000260322	chr1	80579128	80581127	NA	0.440245	0.441874	-0.00162855	0.530839	0.560045
ENSG00000225598	chr1	80839807	80841806	NA	0.58846	0.537107	0.0513526	0.51508	0.545953
ENSG00000234108	chr1	80960088	80962087	NA	0.831781	0.82052	0.0112602	0.420056	0.463451
ENSG00000224326	chr1	81049549	81051548	NA	0.865334	0.707473	0.157861	0.00429724	0.0496859
ENSG00000234184	chr1	80999940	81001939	NA	0.704677	0.504844	0.199834	0.00979593	0.0706438
ENSG00000229752	chr1	81564191	81566190	RPL7P10	0.654128	0.595185	0.058943	0.0507234	0.154841
ENSG00000223026	chr1	81715974	81717973	RN7SKP247	0.616785	0.384893	0.231892	0.0089215	0.0677129
ENSG00000117114	chr1	81770345	81772344	LPHN2	0.203134	0.136389	0.0667457	0.0231904	0.104961
ENSG00000224494	chr1	81890641	81892640	HNRNPA3P14	0.855685	0.784555	0.07113	0.0446293	0.145106
ENSG00000227960	chr1	81969284	81971283	NA	0.852685	0.816937	0.0357481	0.0364153	0.13065
ENSG00000234953	chr1	82022888	82024887	NA	0.8322	0.649551	0.182649	0.000829776	0.0281316
ENSG00000242598	chr1	82023018	82025017	MED28P8	0.8322	0.649551	0.182649	0.000829776	0.0281316
ENSG00000236676	chr1	82090899	82092898	NA	0.770873	0.552168	0.218705	0.000474538	0.0239553
ENSG00000234683	chr1	82061692	82063691	NA	0.792519	0.670225	0.122294	0.0168267	0.0892897
ENSG00000233290	chr1	82726318	82728317	NA	0.489493	0.331818	0.157674	0.0512274	0.155654
ENSG00000230817	chr1	83367366	83369365	NA	0.666488	0.56387	0.102618	0.0220042	0.10229
ENSG00000236268	chr1	83451392	83453391	NA	0.882524	0.7825	0.100024	0.0611216	0.170295
ENSG00000231364	chr1	83910236	83912235	NA	0.890783	0.833484	0.0572994	0.0118497	0.0766959
ENSG00000233008	chr1	84326207	84328206	NA	0.300981	0.284272	0.016709	0.441247	0.481206
ENSG00000237076	chr1	84254463	84256462	NA	0.697563	0.594893	0.102671	0.161672	0.265663
ENSG00000223231	chr1	84258060	84260059	NA	0.805405	0.667894	0.137511	0.0251561	0.109029
ENSG00000137941	chr1	84464334	84466333	TTLL7	0.25615	0.237302	0.0188481	0.373073	0.424461
ENSG00000233061	chr1	84449484	84451483	TTLL7-IT1	0.699523	0.671374	0.0281497	0.617107	0.63764
ENSG00000271576	chr1	84543115	84545114	NA	0.0658718	0.0573411	0.00853067	0.0594267	0.167987
ENSG00000142875	chr1	84542245	84544244	PRKACB	0.0680483	0.0605227	0.00752566	0.0675565	0.179152
ENSG00000226970	chr1	84708517	84710516	NA	0.889667	0.899386	-0.00971832	0.187313	0.284228
ENSG00000199959	chr1	84741504	84743503	NA	0.821781	0.824004	-0.00222334	0.653662	0.671623
ENSG00000203943	chr1	84762549	84764548	SAMD13	0.184679	0.216424	-0.0317444	0.277375	0.349013
ENSG00000249237	chr1	84808861	84810860	NA	0.748583	0.764694	-0.0161104	0.125385	0.238372
ENSG00000240520	chr1	84863015	84865014	UOX	0.809815	0.720764	0.0890511	0.020754	0.0993841
ENSG00000137976	chr1	84862715	84864714	DNASE2B	0.80435	0.703418	0.100932	0.0150135	0.0847146
ENSG00000117133	chr1	84943442	84945441	RPF1	0.358549	0.307437	0.0511122	0.172637	0.273446
ENSG00000174021	chr1	84971749	84973748	GNG5	0.116088	0.105915	0.010173	0.135764	0.246992
ENSG00000122432	chr1	84970474	84972473	SPATA1	0.0712388	0.0651647	0.00607409	0.121233	0.23493
ENSG00000117151	chr1	85039664	85041663	CTBS	0.207855	0.194261	0.0135936	0.226584	0.311503
ENSG00000180869	chr1	85100204	85102203	C1orf180	0.483335	0.471052	0.0122823	0.19669	0.290536
ENSG00000117155	chr1	85155987	85157986	SSX2IP	0.196227	0.186089	0.0101378	0.226237	0.311344
ENSG00000251899	chr1	85258383	85260382	NA	0.865026	0.82802	0.0370065	0.0749528	0.188441
ENSG00000171517	chr1	85358397	85360396	LPAR3	0.165494	0.151369	0.0141249	0.377914	0.428454
ENSG00000153898	chr1	85462297	85464296	MCOLN2	0.152294	0.135424	0.0168699	0.283273	0.353513
ENSG00000162643	chr1	85463330	85465329	WDR63	0.266203	0.28038	-0.014177	0.249539	0.328079
ENSG00000055732	chr1	85513683	85515682	MCOLN3	0.0896155	0.0831195	0.00649596	0.170335	0.271872
ENSG00000266110	chr1	85597977	85599976	MIR4423	0.790023	0.746715	0.0433078	0.459074	0.496133
ENSG00000097096	chr1	85666230	85668229	SYDE2	0.0838757	0.0823602	0.00151553	0.377897	0.428445
ENSG00000162642	chr1	85724856	85726855	C1orf52	0.272049	0.233026	0.0390233	0.0998674	0.215672
ENSG00000223254	chr1	85728479	85730478	NA	0.257006	0.298718	-0.0417122	0.258478	0.334923
ENSG00000142867	chr1	85742274	85744273	BCL10	0.339174	0.353308	-0.0141337	0.540691	0.568656
ENSG00000223653	chr1	85740898	85742897	NA	0.0783015	0.0704673	0.00783413	0.266326	0.340357
ENSG00000264380	chr1	85748793	85750792	NA	0.4005	0.376781	0.0237189	0.674635	0.691258
ENSG00000153904	chr1	86043434	86045433	DDAH1	0.459015	0.381791	0.0772231	0.288939	0.357721
ENSG00000199459	chr1	85900468	85902467	NA	0.71044	0.65156	0.0588804	0.019061	0.0952115
ENSG00000272691	chr1	86043926	86045925	NA	0.368382	0.308114	0.0602682	0.324063	0.385227
ENSG00000142871	chr1	86044944	86046943	CYR61	0.140387	0.126541	0.0138463	0.307116	0.371545
ENSG00000199934	chr1	86056463	86058462	NA	0.806955	0.701296	0.10566	0.0105517	0.0729471
ENSG00000230285	chr1	86063314	86065313	NA	0.494749	0.444212	0.0505371	0.0581814	0.166304
ENSG00000117174	chr1	86173617	86175616	ZNHIT6	0.211383	0.223266	-0.0118835	0.189668	0.285733
ENSG00000171502	chr1	86622127	86624126	COL24A1	0.184148	0.145228	0.0389196	0.199642	0.292531
ENSG00000201620	chr1	86348982	86350981	RNA5SP51	0.858409	0.870878	-0.0124691	0.251616	0.329834
ENSG00000122417	chr1	86861524	86863523	ODF2L	0.150001	0.140708	0.00929331	0.170062	0.271666
ENSG00000137975	chr1	86888269	86890268	CLCA2	0.861272	0.821917	0.0393555	0.0221696	0.102576
ENSG00000016490	chr1	86932551	86934550	CLCA1	0.650529	0.547737	0.102792	0.0678428	0.179549
ENSG00000016602	chr1	87011261	87013260	CLCA4	0.420776	0.421939	-0.00116326	0.17937	0.278196
ENSG00000224466	chr1	87018526	87020525	NA	0.76228	0.731882	0.0303977	0.082301	0.197352
ENSG00000236915	chr1	87158387	87160386	NA	0.797278	0.766311	0.0309667	0.302215	0.367548
ENSG00000221702	chr1	87071541	87073540	NA	0.79286	0.787684	0.00517624	0.730409	0.743127
ENSG00000153923	chr1	87098456	87100455	CLCA3P	0.735697	0.732094	0.0036025	0.331572	0.391052
ENSG00000261737	chr1	87169646	87171645	NA	0.064296	0.062839	0.00145695	0.141593	0.251635
ENSG00000097033	chr1	87168759	87170758	SH3GLB1	0.0662114	0.0686784	-0.00246695	0.131848	0.243628
ENSG00000183291	chr1	87379608	87381607	NA	0.0817485	0.0768822	0.0048663	0.293212	0.360895
ENSG00000153936	chr1	87378831	87380830	HS2ST1	0.0850147	0.0792304	0.00578424	0.242197	0.322558
ENSG00000267734	chr1	87400075	87402074	NA	0.872575	0.83427	0.0383059	0.0209037	0.09965
ENSG00000224198	chr1	87409926	87411925	NA	0.843994	0.843352	0.00064118	0.930761	0.933686
ENSG00000267561	chr1	87457192	87459191	NA	0.504241	0.58523	-0.0809886	0.11706	0.231285
ENSG00000235251	chr1	87511055	87513054	NA	0.770129	0.592628	0.177501	0.00179565	0.0361058
ENSG00000225568	chr1	87510058	87512057	NA	0.78744	0.647486	0.139954	0.000543421	0.0251554
ENSG00000267272	chr1	87593948	87595947	LINC01140	0.589276	0.467496	0.121781	0.0316934	0.121879
ENSG00000221222	chr1	87615481	87617480	NA	0.4198	0.46608	-0.0462802	0.276364	0.348254
ENSG00000143013	chr1	87792651	87794650	LMO4	0.16279	0.17885	-0.0160602	0.13487	0.246215
ENSG00000227290	chr1	87836839	87838838	NA	0.839025	0.678411	0.160615	0.00202845	0.0376094
ENSG00000199318	chr1	87918557	87920556	RNA5SP52	0.794575	0.780479	0.0140965	0.167396	0.269995
ENSG00000224235	chr1	88370898	88372897	NA	0.460479	0.370069	0.0904106	0.103062	0.218484
ENSG00000237505	chr1	89150388	89152387	NA	0.136287	0.110872	0.0254148	0.0386969	0.134736
ENSG00000065243	chr1	89148405	89150404	PKN2	0.0776967	0.0765629	0.00113378	0.385235	0.434665
ENSG00000207234	chr1	89280962	89282961	RNU6-125P	0.841432	0.814255	0.027177	0.315862	0.378609
ENSG00000137947	chr1	89357128	89359127	GTF2B	0.149772	0.125586	0.0241865	0.20462	0.295782
ENSG00000137944	chr1	89458137	89460136	CCBL2	0.136054	0.14051	-0.00445666	0.211244	0.300791
ENSG00000213516	chr1	89458144	89460143	RBMXL1	0.136054	0.14051	-0.00445666	0.211244	0.300791
ENSG00000117226	chr1	89488078	89490077	GBP3	0.367007	0.326782	0.0402243	0.377119	0.427809
ENSG00000202385	chr1	89485549	89487548	NA	0.173605	0.222028	-0.0484233	0.203254	0.294804
ENSG00000117228	chr1	89530544	89532543	GBP1	0.322515	0.321254	0.00126096	0.574722	0.599466
ENSG00000234518	chr1	89569951	89571950	PTGES3P1	0.794666	0.835404	-0.0407383	0.460821	0.497645
ENSG00000162645	chr1	89615640	89617639	GBP2	0.795126	0.77857	0.0165568	0.673563	0.69029
ENSG00000213512	chr1	89641224	89643223	GBP7	0.793074	0.791808	0.00126586	0.342024	0.3995
ENSG00000162654	chr1	89664116	89666115	GBP4	0.0833383	0.0956085	-0.0122702	0.205846	0.29667
ENSG00000154451	chr1	89738045	89740044	GBP5	0.816352	0.743348	0.0730032	0.00429879	0.0496859
ENSG00000237568	chr1	89724765	89726764	NA	0.758518	0.661281	0.0972371	0.022368	0.103
ENSG00000238081	chr1	89755521	89757520	NA	0.691373	0.684315	0.00705873	0.420835	0.464072
ENSG00000183347	chr1	89828117	89830116	GBP6	0.372328	0.350179	0.0221496	0.649716	0.667805
ENSG00000225492	chr1	89871738	89873737	GBP1P1	0.523097	0.445735	0.0773621	0.34593	0.402449
ENSG00000197147	chr1	89988895	89990894	LRRC8B	0.125305	0.130481	-0.00517609	0.333441	0.392517
ENSG00000231999	chr1	90097954	90099953	NA	0.165049	0.139112	0.0259371	0.160308	0.264804
ENSG00000230735	chr1	90093784	90095783	NA	0.719944	0.644847	0.0750972	0.0944807	0.210521
ENSG00000171488	chr1	90097131	90099130	LRRC8C	0.328672	0.304387	0.0242852	0.1917	0.28706
ENSG00000271949	chr1	90097199	90099198	NA	0.328672	0.304387	0.0242852	0.1917	0.28706
ENSG00000239176	chr1	90233378	90235377	NA	0.719629	0.569518	0.150111	0.0121148	0.0773462
ENSG00000231613	chr1	90252973	90254972	NA	0.742032	0.65732	0.0847114	0.0999475	0.215739
ENSG00000272931	chr1	90285928	90287927	NA	0.0656587	0.0615514	0.00410726	0.146144	0.255118
ENSG00000171492	chr1	90285073	90287072	LRRC8D	0.114332	0.0975138	0.0168178	0.141111	0.251349
ENSG00000272672	chr1	90403660	90405659	NA	0.895152	0.889595	0.00555663	0.342926	0.400134
ENSG00000252797	chr1	90453004	90455003	RN7SKP272	0.740541	0.72201	0.0185315	0.165635	0.268768
ENSG00000228175	chr1	90459381	90461380	GEMIN8P4	0.219059	0.196379	0.0226804	0.0880083	0.203613
ENSG00000162664	chr1	90459171	90461170	ZNF326	0.351777	0.3328	0.0189771	0.132414	0.244237
ENSG00000229201	chr1	90998530	91000529	NA	0.850239	0.745067	0.105171	0.0383898	0.134213
ENSG00000199666	chr1	91121807	91123806	NA	0.825361	0.651118	0.174243	0.00540214	0.0547176
ENSG00000143032	chr1	91182295	91184294	BARHL2	0.535267	0.51936	0.0159077	0.511384	0.542631
ENSG00000233593	chr1	91316708	91318707	NA	0.11201	0.0653822	0.0466276	0.154268	0.260772
ENSG00000225446	chr1	91315816	91317815	NA	0.12201	0.0664252	0.0555851	0.159688	0.264289
ENSG00000232882	chr1	91358670	91360669	PHKA1P1	0.730098	0.725049	0.00504893	0.30729	0.37169
ENSG00000122482	chr1	91487330	91489329	ZNF644	0.158831	0.168978	-0.0101473	0.253597	0.331099
ENSG00000232393	chr1	91487976	91489975	RPL5P6	0.299334	0.329423	-0.0300894	0.488503	0.522271
ENSG00000162669	chr1	91869927	91871926	HFM1	0.465099	0.411139	0.0539597	0.033936	0.125923
ENSG00000206817	chr1	91725682	91727681	NA	0.742126	0.660468	0.0816578	0.0206127	0.0990677
ENSG00000097046	chr1	91964908	91966907	CDC7	0.0906	0.0829159	0.00768404	0.12567	0.238614
ENSG00000241318	chr1	92000651	92002650	NA	0.872021	0.80192	0.0701009	0.0196026	0.0963138
ENSG00000203914	chr1	92099068	92101067	HSP90B3P	0.813062	0.802604	0.0104584	0.26267	0.33766
ENSG00000069702	chr1	92371393	92373392	TGFBR3	0.806649	0.713595	0.093054	0.00697958	0.0613259
ENSG00000239794	chr1	92295132	92297131	RN7SL653P	0.522134	0.557988	-0.0358538	0.63737	0.656359
ENSG00000137948	chr1	92413428	92415427	BRDT	0.778879	0.611861	0.167018	0.00333275	0.0452999
ENSG00000172031	chr1	92494039	92496038	EPHX4	0.245919	0.182118	0.0638006	0.12689	0.23968
ENSG00000233228	chr1	92530363	92532362	LPCAT2BP	0.630938	0.592155	0.0387832	0.628678	0.648315
ENSG00000230667	chr1	92540469	92542468	SETSIP	0.592702	0.543911	0.0487908	0.0988304	0.214729
ENSG00000189195	chr1	92544362	92546361	BTBD8	0.212379	0.216455	-0.00407598	0.160967	0.265147
ENSG00000069712	chr1	92631042	92633041	KIAA1107	0.677724	0.716253	-0.0385291	0.182	0.28034
ENSG00000203910	chr1	92681997	92683996	C1orf146	0.84176	0.747577	0.0941835	0.0235889	0.105817
ENSG00000233125	chr1	92694493	92696492	ACTBP12	0.842596	0.772835	0.0697605	0.388859	0.437446
ENSG00000265543	chr1	92694397	92696396	NA	0.842596	0.772835	0.0697605	0.388859	0.437446
ENSG00000174842	chr1	92764045	92766044	GLMN	0.0717837	0.0632115	0.00857225	0.18414	0.281794
ENSG00000122484	chr1	92763022	92765021	RPAP2	0.0575482	0.053262	0.00428624	0.188994	0.285291
ENSG00000162676	chr1	92951934	92953933	GFI1	0.290935	0.278536	0.0123997	0.127018	0.239733
ENSG00000067208	chr1	93257462	93259461	EVI5	0.703967	0.464379	0.239588	0.000622447	0.0264583
ENSG00000201317	chr1	93165992	93167991	RNU4-59P	0.859344	0.826389	0.0329548	0.204598	0.295774
ENSG00000223896	chr1	93219851	93221850	CCNJP2	0.788072	0.787102	0.000969917	0.915978	0.919621
ENSG00000122406	chr1	93296082	93298081	RPL5	0.371349	0.333148	0.0382008	0.0848172	0.200001
ENSG00000206680	chr1	93301346	93303345	SNORD21	0.762417	0.576096	0.186321	0.000587894	0.0260405
ENSG00000251795	chr1	93302075	93304074	NA	0.854158	0.70601	0.148147	0.0012675	0.0322713
ENSG00000207523	chr1	93304776	93306775	SNORA66	0.679266	0.549529	0.129737	0.00114906	0.0311394
ENSG00000154511	chr1	93426558	93428557	FAM69A	0.0614145	0.0545485	0.00686605	0.158621	0.263701
ENSG00000207022	chr1	93310116	93312115	NA	0.850035	0.747517	0.102518	0.00805286	0.0648811
ENSG00000229052	chr1	93394753	93396752	NA	0.185712	0.183401	0.00231069	0.852357	0.858547
ENSG00000252121	chr1	93434768	93436767	RNU6-970P	0.647335	0.461736	0.185599	0.00420167	0.0492604
ENSG00000239710	chr1	93440181	93442180	RN7SL692P	0.755396	0.624812	0.130585	0.048798	0.152054
ENSG00000238787	chr1	93447366	93449365	NA	0.784545	0.650481	0.134064	0.119696	0.233625
ENSG00000252752	chr1	93474314	93476313	RNU6-210P	0.766986	0.675804	0.0911815	0.0314329	0.121376
ENSG00000222664	chr1	93490309	93492308	RN7SKP123	0.4157	0.260067	0.155633	0.0407831	0.138398
ENSG00000251837	chr1	93492564	93494563	NA	0.608593	0.458294	0.150298	0.0916065	0.207568
ENSG00000143033	chr1	93543292	93545291	MTF2	0.128378	0.124517	0.00386007	0.0845661	0.199738
ENSG00000117500	chr1	93645786	93647785	TMED5	0.0637542	0.0577633	0.00599088	0.124859	0.237893
ENSG00000122483	chr1	93643976	93645975	CCDC18	0.0969898	0.0924011	0.00458867	0.169412	0.271177
ENSG00000225297	chr1	93664997	93666996	NA	0.799223	0.658992	0.140231	0.00817138	0.0651176
ENSG00000223745	chr1	93811083	93813082	NA	0.0671006	0.0604598	0.00664075	0.11078	0.225773
ENSG00000117505	chr1	93809945	93811944	DR1	0.0698141	0.0647749	0.00503924	0.185414	0.282838
ENSG00000229635	chr1	93850056	93852055	NA	0.817732	0.697934	0.119798	0.0398094	0.136625
ENSG00000207379	chr1	93849768	93851767	NA	0.817732	0.697934	0.119798	0.0398094	0.136625
ENSG00000137942	chr1	93912188	93914187	FNBP1L	0.0772032	0.0731463	0.00405692	0.125812	0.238697
ENSG00000212601	chr1	93953510	93955509	RNA5SP53	0.800704	0.829454	-0.0287497	0.466978	0.503112
ENSG00000137936	chr1	94312207	94314206	BCAR3	0.0545081	0.0506351	0.00387302	0.289506	0.358172
ENSG00000224093	chr1	94056256	94058255	NA	0.222167	0.385356	-0.163189	0.00500904	0.0526301
ENSG00000230439	chr1	94240501	94242500	NA	0.382072	0.382678	-0.000605971	0.387722	0.436574
ENSG00000211575	chr1	94310888	94312887	MIR760	0.0487255	0.0427458	0.00597969	0.133681	0.245287
ENSG00000260464	chr1	94311230	94313229	NA	0.0502268	0.0444932	0.00573352	0.151394	0.258672
ENSG00000067334	chr1	94344975	94346974	DNTTIP2	0.470411	0.467611	0.00280059	0.37362	0.424895
ENSG00000023909	chr1	94374467	94376466	GCLM	0.0666946	0.0594195	0.00727506	0.239409	0.320551
ENSG00000198691	chr1	94586189	94588188	ABCA4	0.713739	0.524969	0.18877	0.00226482	0.0391733
ENSG00000233482	chr1	94609167	94611166	NA	0.856153	0.859165	-0.00301256	0.551734	0.578742
ENSG00000137962	chr1	94740125	94742124	ARHGAP29	0.816496	0.616909	0.199587	0.000835185	0.0282197
ENSG00000264963	chr1	94614794	94616793	RN7SL440P	0.730709	0.632796	0.0979124	0.329157	0.389225
ENSG00000238389	chr1	94615474	94617473	NA	0.730709	0.632796	0.0979124	0.329157	0.389225
ENSG00000231363	chr1	94711964	94713963	NA	0.140693	0.12766	0.0130329	0.350624	0.406212
ENSG00000236098	chr1	94789626	94791625	NA	0.802699	0.753342	0.0493564	0.167961	0.270296
ENSG00000226835	chr1	94797323	94799322	NA	0.427278	0.324807	0.102471	0.177471	0.276979
ENSG00000117528	chr1	94882433	94884432	ABCD3	0.136389	0.134177	0.00221206	0.339772	0.39763
ENSG00000117525	chr1	95006857	95008856	F3	0.0840818	0.07787	0.00621187	0.150332	0.257894
ENSG00000223675	chr1	95057354	95059353	NA	0.491095	0.40909	0.0820046	0.0884766	0.204035
ENSG00000235565	chr1	95089241	95091240	NA	0.629802	0.655956	-0.0261541	0.35216	0.407448
ENSG00000224081	chr1	95285338	95287337	LINC01057	0.156659	0.157824	-0.00116508	0.125555	0.238539
ENSG00000143036	chr1	95284398	95286397	SLC44A3	0.158702	0.160688	-0.00198555	0.134213	0.245662
ENSG00000237416	chr1	95320483	95322482	NA	0.654653	0.667336	-0.0126833	0.0135021	0.0807775
ENSG00000117519	chr1	95392335	95394334	CNN3	0.114806	0.126472	-0.0116654	0.445161	0.484415
ENSG00000235501	chr1	95391622	95393621	NA	0.108817	0.120549	-0.0117323	0.401178	0.447558
ENSG00000172339	chr1	95538002	95540001	ALG14	0.0564713	0.0522174	0.00425391	0.213036	0.301861
ENSG00000230427	chr1	95525652	95527651	NA	0.86179	0.847023	0.014767	0.226841	0.311668
ENSG00000152078	chr1	95581394	95583393	TMEM56	0.141724	0.139739	0.00198428	0.339512	0.397503
ENSG00000271092	chr1	95581979	95583978	TMEM56-RWDD3	0.0812964	0.0760325	0.0052639	0.284342	0.354247
ENSG00000231992	chr1	95584203	95586202	NA	0.732587	0.674286	0.058301	0.26324	0.338045
ENSG00000206679	chr1	95590666	95592665	NA	0.872983	0.792432	0.0805512	0.0378326	0.133269
ENSG00000226026	chr1	95699039	95701038	NA	0.0733852	0.0781099	-0.00472475	0.190337	0.286095
ENSG00000122481	chr1	95698211	95700210	RWDD3	0.115623	0.165884	-0.0502609	0.104457	0.219974
ENSG00000228852	chr1	95729111	95731110	NA	0.729761	0.636344	0.0934173	0.0263641	0.111459
ENSG00000228504	chr1	95783320	95785319	NA	0.646902	0.533826	0.113076	0.163319	0.267074
ENSG00000230434	chr1	95817311	95819310	NA	0.462662	0.344569	0.118093	0.133642	0.245287
ENSG00000237954	chr1	95846057	95848056	NA	0.519469	0.296272	0.223197	0.0134651	0.08074
ENSG00000233907	chr1	95938793	95940792	NA	0.589184	0.460974	0.128211	0.0811092	0.19605
ENSG00000216037	chr1	95970120	95972119	NA	0.358984	0.306205	0.0527797	0.385362	0.434752
ENSG00000228971	chr1	95974172	95976171	NA	0.542047	0.338535	0.203512	0.0369889	0.131629
ENSG00000221798	chr1	96350596	96352595	NA	0.788689	0.463097	0.325591	0.000406954	0.023125
ENSG00000237435	chr1	96401957	96403956	NA	0.698941	0.393753	0.305188	0.00163563	0.035062
ENSG00000200800	chr1	96689957	96691956	RNU1-130P	0.781026	0.506715	0.27431	0.000242342	0.0196203
ENSG00000231987	chr1	96839182	96841181	NA	0.491638	0.330742	0.160896	0.0790306	0.193591
ENSG00000234422	chr1	96882650	96884649	UBE2WP1	0.627291	0.46715	0.160141	0.0496157	0.153311
ENSG00000234226	chr1	97049791	97051790	NDUFS5P2	0.768987	0.70596	0.0630266	0.364208	0.416963
ENSG00000223229	chr1	97161224	97163223	RN7SKP270	0.706979	0.501646	0.205333	0.00864127	0.0666551
ENSG00000117569	chr1	97185721	97187720	PTBP2	0.244582	0.21442	0.0301617	0.155282	0.261498
ENSG00000212039	chr1	97366755	97368754	NA	0.697352	0.438562	0.25879	0.00195698	0.0372144
ENSG00000188641	chr1	98386106	98388105	DPYD	0.104347	0.110444	-0.00609691	0.269209	0.342519
ENSG00000232878	chr1	97559979	97561978	DPYD-AS1	0.623594	0.463367	0.160227	0.0399727	0.136913
ENSG00000232542	chr1	97885198	97887197	DPYD-IT1	0.834038	0.63352	0.200517	0.00434561	0.0498454
ENSG00000235777	chr1	98260977	98262976	DPYD-AS2	0.693773	0.549394	0.144379	0.0279879	0.114715
ENSG00000259946	chr1	98433871	98435870	NA	0.656299	0.478238	0.178061	0.0336856	0.12552
ENSG00000225206	chr1	98514920	98516919	MIR137HG	0.221274	0.173995	0.047279	0.302008	0.36741
ENSG00000226053	chr1	98674803	98676802	NA	0.551462	0.345584	0.205878	0.0139872	0.0821499
ENSG00000221777	chr1	98837441	98839440	NA	0.469924	0.299509	0.170416	0.111267	0.226194
ENSG00000162627	chr1	99125736	99127735	SNX7	0.134437	0.129132	0.00530541	0.447012	0.485991
ENSG00000117598	chr1	99470089	99472088	NA	0.261573	0.185968	0.0756045	0.150772	0.258097
ENSG00000232825	chr1	99468332	99470331	NA	0.390629	0.29196	0.0986688	0.107399	0.222464
ENSG00000117600	chr1	99728009	99730008	NA	0.332885	0.270536	0.0623484	0.155473	0.261619
ENSG00000224445	chr1	99999072	100001071	NA	0.44643	0.474166	-0.027736	0.153857	0.260371
ENSG00000099260	chr1	100109999	100111998	PALMD	0.258038	0.274714	-0.0166753	0.143883	0.253583
ENSG00000223656	chr1	100162298	100164297	HMGB3P10	0.713061	0.494476	0.218585	0.000975395	0.0297565
ENSG00000156869	chr1	100231688	100233687	FRRS1	0.0682477	0.0657199	0.00252775	0.332241	0.391567
ENSG00000201491	chr1	100249942	100251941	RNU4-75P	0.685856	0.728782	-0.0429257	0.299357	0.365421
ENSG00000202254	chr1	100255718	100257717	NA	0.838905	0.725754	0.113151	0.0122394	0.0776596
ENSG00000252226	chr1	100293521	100295520	NA	0.748622	0.633532	0.11509	0.00292313	0.0429161
ENSG00000162688	chr1	100314140	100316139	AGL	0.0514451	0.054764	-0.00331896	0.118827	0.232909
ENSG00000228084	chr1	100434921	100436920	NA	0.132249	0.130128	0.00212121	0.480223	0.514827
ENSG00000117620	chr1	100433845	100435844	SLC35A3	0.106803	0.10952	-0.00271669	0.421755	0.464828
ENSG00000212248	chr1	100442995	100444994	RNU6-750P	0.634127	0.615353	0.0187749	0.551407	0.578455
ENSG00000202259	chr1	100465796	100467795	RNU6-1318P	0.817162	0.773155	0.0440073	0.0886177	0.204178
ENSG00000261254	chr1	100494622	100496621	NA	0.821642	0.777583	0.0440594	0.154095	0.260631
ENSG00000156875	chr1	100502153	100504152	HIAT1	0.153268	0.141768	0.0115001	0.314396	0.377445
ENSG00000241073	chr1	100549528	100551527	NA	0.887455	0.88838	-0.000924407	0.68178	0.697772
ENSG00000156876	chr1	100598012	100600011	SASS6	0.0684083	0.0605392	0.00786913	0.0788105	0.193402
ENSG00000122435	chr1	100597206	100599205	TRMT13	0.166052	0.137791	0.0282606	0.0394778	0.136072
ENSG00000122477	chr1	100643272	100645271	LRRC39	0.835813	0.710414	0.125399	0.0229939	0.104497
ENSG00000137992	chr1	100714891	100716890	DBT	0.143426	0.13471	0.00871585	0.141372	0.251517
ENSG00000271415	chr1	100660872	100662871	NA	0.794463	0.781371	0.0130919	0.410633	0.455508
ENSG00000225169	chr1	100677349	100679348	BRI3P1	0.797633	0.796392	0.00124117	0.209838	0.299677
ENSG00000230287	chr1	100713146	100715145	NA	0.0829297	0.0746519	0.00827784	0.270042	0.343166
ENSG00000224616	chr1	100731177	100733176	NA	0.0803222	0.0732256	0.00709659	0.211979	0.301259
ENSG00000137996	chr1	100730263	100732262	RTCA	0.17006	0.163997	0.00606341	0.256568	0.333407
ENSG00000207750	chr1	100745297	100747296	MIR553	0.666805	0.666325	0.000480117	0.809315	0.817488
ENSG00000223906	chr1	100808533	100810532	NA	0.784369	0.653394	0.130975	0.000180391	0.0179524
ENSG00000079335	chr1	100809084	100811083	CDC14A	0.810265	0.70297	0.107295	0.000542896	0.0251554
ENSG00000216067	chr1	100843832	100845831	NA	0.794048	0.720854	0.0731939	0.0358533	0.129665
ENSG00000234332	chr1	100859083	100861082	BCAS2P2	0.866563	0.863994	0.00256965	0.734002	0.746503
ENSG00000228086	chr1	100951054	100953053	NA	0.497062	0.535763	-0.0387006	0.214599	0.303129
ENSG00000181656	chr1	101002193	101004192	GPR88	0.531865	0.444118	0.0877474	0.325955	0.38683
ENSG00000230402	chr1	101105670	101107669	NA	0.527944	0.208338	0.319605	0.0628815	0.172639
ENSG00000162692	chr1	101183798	101185797	VCAM1	0.671898	0.570801	0.101097	0.0312928	0.121067
ENSG00000162694	chr1	101361055	101363054	EXTL2	0.074826	0.0727145	0.00211149	0.300693	0.366375
ENSG00000273204	chr1	101358984	101360983	NA	0.0703404	0.0620612	0.00827915	0.122975	0.236339
ENSG00000162695	chr1	101360132	101362131	SLC30A7	0.0651544	0.0587594	0.00639506	0.191302	0.28679
ENSG00000117543	chr1	101491145	101493144	DPH5	0.109747	0.0846173	0.0251301	0.0517597	0.156548
ENSG00000269175	chr1	101454261	101456260	NA	0.827844	0.775879	0.0519654	0.0239423	0.106611
ENSG00000235795	chr1	101459529	101461528	NA	0.865179	0.818556	0.0466227	0.144453	0.254062
ENSG00000233184	chr1	101489934	101491933	NA	0.0552189	0.0479358	0.00728309	0.0979359	0.213916
ENSG00000252765	chr1	101597209	101599208	NA	0.627636	0.510446	0.11719	0.0648528	0.175312
ENSG00000238296	chr1	101693822	101695821	NA	0.682449	0.609465	0.0729835	0.148491	0.256679
ENSG00000225938	chr1	101701585	101703584	NA	0.119302	0.0881962	0.0311062	0.0555685	0.162367
ENSG00000170989	chr1	101700944	101702943	S1PR1	0.113299	0.0843132	0.0289859	0.0551473	0.161717
ENSG00000260940	chr1	101707214	101709213	NA	0.682076	0.450034	0.232042	0.00801682	0.0647694
ENSG00000231671	chr1	101787393	101789392	NA	0.718834	0.493929	0.224904	0.00419953	0.0492593
ENSG00000226715	chr1	102187798	102189797	NA	0.419751	0.285577	0.134174	0.0860471	0.201437
ENSG00000252530	chr1	102193794	102195793	RNU6-965P	0.635366	0.410428	0.224938	0.00663581	0.0600022
ENSG00000118733	chr1	102462087	102464086	OLFM3	0.242143	0.244208	-0.0020649	0.370795	0.422478
ENSG00000252717	chr1	102323907	102325906	RNU6-352P	0.655269	0.369876	0.285393	0.0130792	0.079638
ENSG00000233359	chr1	102854687	102856686	NA	0.636411	0.377889	0.258522	0.0050711	0.0530242
ENSG00000230864	chr1	103318899	103320898	NA	0.803039	0.808935	-0.00589561	0.822287	0.829799
ENSG00000060718	chr1	103573553	103575552	COL11A1	0.324488	0.348117	-0.0236294	0.605039	0.626827
ENSG00000224613	chr1	104067606	104069605	NA	0.072553	0.068621	0.00393198	0.186421	0.283514
ENSG00000222069	chr1	104064684	104066683	RN7SKP285	0.86251	0.835432	0.0270779	0.343586	0.400626
ENSG00000185946	chr1	104066813	104068812	RNPC3	0.0907167	0.0921317	-0.001415	0.211997	0.301275
ENSG00000240038	chr1	104094937	104096936	AMY2B	0.87156	0.871414	0.000145687	0.138314	0.249037
ENSG00000236085	chr1	104110675	104112674	ACTG1P4	0.786099	0.755727	0.0303726	0.166628	0.269454
ENSG00000243480	chr1	104158499	104160498	AMY2A	0.587066	0.509115	0.0779518	0.176178	0.275963
ENSG00000174876	chr1	104238803	104240802	AMY1B	0.674571	0.592467	0.0821045	0.125772	0.23867
ENSG00000243500	chr1	104614132	104616131	NA	0.764621	0.633449	0.131172	0.0501521	0.154036
ENSG00000215869	chr1	104614145	104616144	NA	0.764621	0.633449	0.131172	0.0501521	0.154036
ENSG00000228347	chr1	104695953	104697952	FTLP17	0.770293	0.746347	0.0239461	0.570192	0.595313
ENSG00000237480	chr1	106614369	106616368	NA	0.540808	0.296537	0.244272	0.0141153	0.0824989
ENSG00000230932	chr1	106623502	106625501	NA	0.559277	0.463373	0.0959038	0.127685	0.240189
ENSG00000232551	chr1	107348155	107350154	NA	0.448136	0.235538	0.212598	0.00470144	0.0512063
ENSG00000237460	chr1	107359361	107361360	NA	0.444758	0.215564	0.229193	0.0110821	0.0744294
ENSG00000198890	chr1	107597767	107599766	PRMT6	0.336622	0.317583	0.019039	0.0875697	0.203147
ENSG00000162631	chr1	107681129	107683128	NTNG1	0.233353	0.171966	0.0613876	0.146959	0.255677
ENSG00000238883	chr1	107990678	107992677	NA	0.760446	0.636209	0.124237	0.0918959	0.20778
ENSG00000134215	chr1	108507267	108509266	VAV3	0.199178	0.140415	0.0587632	0.179706	0.278405
ENSG00000265536	chr1	108318379	108320378	NA	0.427206	0.455785	-0.0285794	0.765372	0.776061
ENSG00000230489	chr1	108505565	108507564	VAV3-AS1	0.215304	0.141866	0.0734378	0.12465	0.237798
ENSG00000226822	chr1	108612604	108614603	NA	0.638116	0.419271	0.218845	0.00243185	0.0401431
ENSG00000085491	chr1	108742972	108744971	SLC25A24	0.145502	0.123323	0.0221793	0.17886	0.277849
ENSG00000260879	chr1	108741048	108743047	NA	0.157168	0.155723	0.00144482	0.272082	0.344755
ENSG00000162636	chr1	109101211	109103210	FAM102B	0.340673	0.308667	0.0320053	0.158513	0.263656
ENSG00000162639	chr1	109203649	109205648	HENMT1	0.256637	0.286844	-0.0302071	0.365477	0.418065
ENSG00000134186	chr1	109233445	109235444	PRPF38B	0.0881125	0.0731035	0.0150091	0.100321	0.216125
ENSG00000143107	chr1	109253779	109255778	FNDC7	0.408309	0.331775	0.0765341	0.243932	0.323836
ENSG00000116266	chr1	109287796	109289795	STXBP3	0.103054	0.0854827	0.0175713	0.0961364	0.212044
ENSG00000162641	chr1	109505607	109507606	AKNAD1	0.136358	0.125073	0.0112848	0.268521	0.342065
ENSG00000203897	chr1	109398339	109400338	SPATA42	0.757238	0.675307	0.0819309	0.0361862	0.130221
ENSG00000121957	chr1	109416472	109418471	GPSM2	0.84536	0.78297	0.0623901	0.0790365	0.193591
ENSG00000121940	chr1	109505612	109507611	CLCC1	0.136358	0.125073	0.0112848	0.268521	0.342065
ENSG00000085433	chr1	109584351	109586350	WDR47	0.101633	0.0934413	0.00819142	0.17587	0.275755
[truncated: 41,415 more rows]
