# Supplementary material for: An integrated multi-omics analysis identifies prognostic molecular subtypes of non-muscle-invasive bladder cancer
Source: Nat Commun. 2021 Apr 16;12:2301. doi: 10.1038/s41467-021-22465-w (PMC8052448; doi:10.1038/s41467-021-22465-w)
Supplement: Supplementary file 9 — Source data [file 41467_2021_22465_MOESM9_ESM.zip › Source Data/Supplementary Source Data_Figure 9.xlsx]

## Sheet: Suppl. Fig. 9a
	All tumors			T1 tumors
Gene expression signature	T1HG-1 (mean)	T1HG-2 (mean)	T1HG-3 (mean)	T1HG-1 (mean)	T1HG-2 (mean)	T1HG-3 (mean)
Early cell cycle signature	-1.02841	0.944213	0.0841949	-0.996447	0.938114	0.0583335
Late cell cycle signature	0.625703	-1.04562	0.41992	0.7793	-1.02095	0.241647
DNA replication signature	0.862281	-1.03543	0.173148	0.94678	-0.979895	0.0331156
Uroplakins signature	-0.671703	-0.401111	1.07281	-0.580211	-0.466547	1.04676
CSC markers signature	0.143382	0.695685	-0.839067	-0.0113082	0.819594	-0.808286
EMT signature	1.0349	-0.363252	-0.671644	0.914708	-0.0647239	-0.849984
Differentiation signature	-0.309303	-0.591004	0.900307	-0.188674	-0.655162	0.843836
Hypoxia signature	0.858539	-0.0739044	-0.784635	0.468868	0.444578	-0.913446
EGFR ligands signature	-0.163882	-0.287472	0.451354	-0.162055	-0.170931	0.332986
FGFR3 coexpression signature	-1.04766	0.936697	0.110962	-1.04235	0.938023	0.10433

## Sheet: Suppl. Fig. 9b-c
Source Data for Supplementary Figure 9b-c are available as part of the Source Data for Figure 6.

## Sheet: Suppl. Fig. 9d
UROMOL cohort				Independent cohorts
Regulon	UROMOL2021 class	Enrichment mode	FET p-value BH-adjusted	Regulon	UROMOL2021 class	Enrichment mode	FET p-value BH-adjusted
ARID1A	Class 1	-1	4.29369e-10	ARID1A	Class_1	-1	4.12785e-06
CARM1	Class 1	-1	2.12051e-05	CARM1	Class_1	-1	8.75795e-17
CREB1	Class 1	1	7.9875e-06	CREB1	Class_1	1	2.68676e-21
CREBBP	Class 1	-1	2.88217e-11	CREBBP	Class_1	1	2.22013e-07
DNMT1	Class 1	-1	4.09206e-15	DNMT1	Class_1	-1	3.09978e-87
DNMT3A	Class 1	-1	1.77939e-05	DNMT3A	Class_1	-1	1.05624e-08
DNMT3B	Class 1	-1	0.00917239	DNMT3B	Class_1	-1	2.59939e-31
DOT1L	Class 1	-1	5.86556e-13	DOT1L	Class_1	-1	2.36485e-48
EGR1	Class 1	-1	5.06728e-11	EGR1	Class_1	-1	3.87427e-25
EHMT2	Class 1	-1	3.64256e-06	EHMT2	Class_1	1	0.293757
EP300	Class 1	-1	6.57355e-11	EP300	Class_1	1	2.79838e-17
EZH2	Class 1	-1	3.07745e-17	EZH2	Class_1	-1	1.59636e-100
FLI1	Class 1	-1	6.37972e-09	FLI1	Class_1	-1	1.141e-19
HDAC1	Class 1	1	1.11731e-10	HDAC1	Class_1	1	7.9725e-06
HDAC10	Class 1	0	0.244914	HDAC10	Class_1	1	3.01298e-62
HDAC11	Class 1	1	3.99089e-18	HDAC11	Class_1	1	8.16706e-34
HDAC2	Class 1	1	0.00172011	HDAC2	Class_1	1	1.01687e-06
HDAC3	Class 1	1	2.67882e-16	HDAC3	Class_1	1	2.93348e-61
HDAC4	Class 1	-1	5.9991e-07	HDAC4	Class_1	1	0.00363253
HDAC5	Class 1	0	0.286803	HDAC5	Class_1	-1	1.04816e-13
HDAC6	Class 1	1	8.50085e-05	HDAC6	Class_1	-1	0.00188397
HDAC7	Class 1	1	0.0186697	HDAC8	Class_1	1	0.00272294
HDAC8	Class 1	0	0.0977736	HDAC9	Class_1	-1	1.78554e-73
HDAC9	Class 1	-1	2.2366e-16	HNF4A	Class_1	-1	8.96079e-10
HNF4A	Class 1	-1	1.37909e-06	IRF3	Class_1	1	1.9026e-28
IRF3	Class 1	1	1.93687e-06	NCOA1	Class_1	-1	5.7694e-67
KAT2A	Class 1	0	0.453946	NCOA3	Class_1	1	1.10564e-05
KAT2B	Class 1	0	0.0898746	NSD1	Class_1	1	3.96599e-14
KAT5	Class 1	1	2.55739e-18	PRDM14	Class_1	-1	0.0447619
KAT6A	Class 1	-1	7.88711e-11	PRMT6	Class_1	-1	0.013799
KAT6B	Class 1	1	0.00358492	SETD2	Class_1	-1	3.42348e-05
KAT7	Class 1	-1	5.30418e-09	SETDB2	Class_1	1	5.0276e-57
KDM1A	Class 1	1	2.55739e-18	SIRT1	Class_1	1	2.31177e-16
KDM1B	Class 1	0	0.230149	SIRT2	Class_1	-1	4.08277e-25
KDM2A	Class 1	-1	4.15423e-09	SIRT3	Class_1	1	1.84793e-68
KDM2B	Class 1	-1	1.61102e-11	SIRT5	Class_1	1	4.60478e-34
KDM3A	Class 1	0	0.466882	SIRT6	Class_1	1	0.00125418
KDM3B	Class 1	1	1.09947e-10	SIRT7	Class_1	1	0.20959
KDM4A	Class 1	1	2.26933e-24	SMYD2	Class_1	1	2.01501e-50
KDM4B	Class 1	-1	0.00058058	SMYD3	Class_1	1	4.83434e-73
KDM4C	Class 1	0	0.344433	SUV39H1	Class_1	-1	4.19523e-60
KDM4E	Class 1	-1	0.000729514	YAP1	Class_1	1	1.05652e-65
KDM5A	Class 1	0	0.288609	HDAC7	Class_1	1	3.14508e-16
KDM5B	Class 1	1	3.56786e-06	KAT2A	Class_1	1	6.79591e-08
KDM5C	Class 1	0	0.0988562	KAT2B	Class_1	-1	1.31447e-09
KDM5D	Class 1	0	0.223769	KAT5	Class_1	1	7.60427e-33
KDM6A	Class 1	-1	8.17894e-05	KAT6A	Class_1	-1	0.0607616
KDM6B	Class 1	-1	3.15613e-06	KAT6B	Class_1	1	8.30402e-36
KDM7A	Class 1	-1	2.88059e-15	KAT7	Class_1	-1	0.0145337
KDM8	Class 1	-1	0.000147783	KDM1A	Class_1	1	0.0720993
KMT2A	Class 1	-1	6.37972e-09	KDM1B	Class_1	-1	3.36701e-29
KMT2B	Class 1	-1	1.46524e-13	KDM2A	Class_1	-1	0.00162183
KMT2C	Class 1	-1	1.26111e-08	KDM2B	Class_1	-1	1.57741e-41
KMT2D	Class 1	-1	6.0467e-08	KDM3A	Class_1	1	0.016056
KMT2E	Class 1	-1	9.00119e-10	KDM3B	Class_1	1	6.52716e-48
KMT5A	Class 1	-1	0.000480681	KDM4A	Class_1	1	9.2885e-55
NCOA1	Class 1	-1	2.89175e-07	KDM4B	Class_1	1	1.67619e-08
NCOA3	Class 1	-1	1.04762e-05	KDM4C	Class_1	1	8.89847e-10
NSD1	Class 1	-1	1.74558e-06	KDM5A	Class_1	1	0.000528025
NSD2	Class 1	-1	4.09206e-15	KDM5B	Class_1	1	1.69657e-12
NSD3	Class 1	-1	0.000775106	KDM5C	Class_1	1	0.00709752
PRDM14	Class 1	-1	0.000918579	KDM5D	Class_1	-1	0.513167
PRMT6	Class 1	1	6.57355e-11	KDM6A	Class_1	1	0.0398313
SETD2	Class 1	-1	1.2483e-07	KDM6B	Class_1	1	4.18494e-08
SETDB2	Class 1	1	0.00121189	KDM7A	Class_1	-1	1.28355e-36
SIRT1	Class 1	0	0.322056	KDM8	Class_1	1	0.062225
SIRT2	Class 1	0	0.0642538	KMT2A	Class_1	1	2.23989e-13
SIRT3	Class 1	1	5.6605e-08	KMT2B	Class_1	-1	0.000385831
SIRT5	Class 1	1	3.5845e-13	KMT2C	Class_1	-1	0.0223708
SIRT6	Class 1	0	0.159209	KMT2D	Class_1	-1	0.242647
SIRT7	Class 1	0	0.193126	KMT2E	Class_1	1	0.000999146
SMYD2	Class 1	1	6.16427e-20	KDM4E	Class_1	-1	0.352383
SMYD3	Class 1	1	8.76153e-14	KMT5A	Class_1	-1	2.93896e-07
SUV39H1	Class 1	-1	0.00268449	NSD2	Class_1	-1	6.21163e-13
YAP1	Class 1	1	4.34274e-19	NSD3	Class_1	1	0.31214
ARID1A	Class 2a	1	1.81401e-06	ARID1A	Class_2a	1	1.49694e-23
CARM1	Class 2a	1	2.0244e-10	CARM1	Class_2a	1	8.5656e-26
CREB1	Class 2a	-1	8.58682e-13	CREB1	Class_2a	-1	2.31902e-38
CREBBP	Class 2a	1	6.96457e-06	CREBBP	Class_2a	-1	2.49571e-19
DNMT1	Class 2a	1	2.86548e-29	DNMT1	Class_2a	1	3.824e-76
DNMT3A	Class 2a	1	8.12067e-23	DNMT3A	Class_2a	1	2.62081e-37
DNMT3B	Class 2a	1	3.40879e-40	DNMT3B	Class_2a	1	1.36958e-110
DOT1L	Class 2a	1	8.09827e-28	DOT1L	Class_2a	1	9.46833e-95
EGR1	Class 2a	1	2.74134e-09	EGR1	Class_2a	1	1.1286e-08
EHMT2	Class 2a	1	1.81401e-06	EHMT2	Class_2a	1	0.425648
EP300	Class 2a	1	1.43711e-05	EP300	Class_2a	-1	1.22502e-10
EZH2	Class 2a	1	5.23841e-27	EZH2	Class_2a	1	5.00664e-114
FLI1	Class 2a	-1	0.00351833	FLI1	Class_2a	1	0.242244
HDAC1	Class 2a	-1	5.39168e-07	HDAC1	Class_2a	-1	0.105367
HDAC10	Class 2a	0	0.0918569	HDAC10	Class_2a	-1	1.57418e-35
HDAC11	Class 2a	0	0.108726	HDAC11	Class_2a	-1	3.41491e-06
HDAC2	Class 2a	-1	0.000115171	HDAC2	Class_2a	-1	0.176387
HDAC3	Class 2a	-1	9.43234e-16	HDAC3	Class_2a	-1	1.7069e-43
HDAC4	Class 2a	0	0.0516881	HDAC4	Class_2a	-1	8.19353e-37
HDAC5	Class 2a	1	9.81088e-06	HDAC5	Class_2a	1	1.15159e-13
HDAC6	Class 2a	0	0.287096	HDAC6	Class_2a	1	7.21638e-14
HDAC7	Class 2a	0	0.367277	HDAC8	Class_2a	-1	0.187331
HDAC8	Class 2a	0	0.0929458	HDAC9	Class_2a	1	9.78798e-36
HDAC9	Class 2a	0	0.0813638	HNF4A	Class_2a	1	1.00201e-11
HNF4A	Class 2a	1	8.99627e-07	IRF3	Class_2a	-1	6.46882e-10
IRF3	Class 2a	0	0.247572	NCOA1	Class_2a	1	3.7242e-70
KAT2A	Class 2a	1	3.22263e-05	NCOA3	Class_2a	-1	0.014469
KAT2B	Class 2a	0	0.417988	NSD1	Class_2a	-1	3.47313e-20
KAT5	Class 2a	-1	3.84573e-05	PRDM14	Class_2a	1	0.0127649
KAT6A	Class 2a	0	0.0531039	PRMT6	Class_2a	1	4.9159e-06
KAT6B	Class 2a	-1	6.72846e-07	SETD2	Class_2a	1	2.68582e-12
KAT7	Class 2a	1	2.37728e-11	SETDB2	Class_2a	-1	3.16811e-96
KDM1A	Class 2a	0	0.0574065	SIRT1	Class_2a	-1	2.40343e-31
KDM1B	Class 2a	1	0.0221282	SIRT2	Class_2a	1	1.06124e-43
KDM2A	Class 2a	1	2.44262e-12	SIRT3	Class_2a	-1	6.13036e-65
KDM2B	Class 2a	1	1.84552e-21	SIRT5	Class_2a	-1	1.28905e-17
KDM3A	Class 2a	1	1.44782e-07	SIRT6	Class_2a	1	0.406403
KDM3B	Class 2a	-1	1.86111e-17	SIRT7	Class_2a	1	1.66173e-16
KDM4A	Class 2a	-1	1.59627e-26	SMYD2	Class_2a	-1	9.28092e-22
KDM4B	Class 2a	1	3.06478e-09	SMYD3	Class_2a	-1	5.44299e-51
KDM4C	Class 2a	-1	3.06478e-09	SUV39H1	Class_2a	1	1.11599e-92
KDM4E	Class 2a	1	0.000774939	YAP1	Class_2a	-1	4.35346e-46
KDM5A	Class 2a	-1	1.598e-05	HDAC7	Class_2a	-1	8.02972e-12
KDM5B	Class 2a	-1	0.00208084	KAT2A	Class_2a	-1	0.343586
KDM5C	Class 2a	0	0.159337	KAT2B	Class_2a	1	2.59477e-15
KDM5D	Class 2a	0	0.0703829	KAT5	Class_2a	-1	1.69657e-12
KDM6A	Class 2a	1	0.000364625	KAT6A	Class_2a	1	0.247914
KDM6B	Class 2a	1	1.27726e-06	KAT6B	Class_2a	-1	1.10142e-26
KDM7A	Class 2a	1	7.35515e-12	KAT7	Class_2a	1	2.1798e-07
KDM8	Class 2a	1	2.27977e-07	KDM1A	Class_2a	1	2.10305e-07
KMT2A	Class 2a	1	0.0160302	KDM1B	Class_2a	1	7.75537e-41
KMT2B	Class 2a	1	9.33793e-13	KDM2A	Class_2a	1	3.05117e-07
KMT2C	Class 2a	1	1.10376e-06	KDM2B	Class_2a	1	9.07491e-40
KMT2D	Class 2a	1	5.47337e-06	KDM3A	Class_2a	1	0.0243203
KMT2E	Class 2a	0	0.401361	KDM3B	Class_2a	-1	8.75758e-36
KMT5A	Class 2a	1	6.26841e-05	KDM4A	Class_2a	-1	1.69306e-43
NCOA1	Class 2a	1	1.23463e-20	KDM4B	Class_2a	-1	0.377126
NCOA3	Class 2a	0	0.330872	KDM4C	Class_2a	-1	1.86664e-22
NSD1	Class 2a	-1	0.000822143	KDM5A	Class_2a	-1	2.23489e-14
NSD2	Class 2a	1	4.97087e-30	KDM5B	Class_2a	-1	4.25914e-09
NSD3	Class 2a	0	0.414898	KDM5C	Class_2a	1	0.136057
PRDM14	Class 2a	1	0.0100281	KDM5D	Class_2a	1	0.163665
PRMT6	Class 2a	-1	0.000870484	KDM6A	Class_2a	-1	0.136535
SETD2	Class 2a	1	0.000161918	KDM6B	Class_2a	-1	8.96265e-08
SETDB2	Class 2a	-1	6.69707e-38	KDM7A	Class_2a	1	1.88845e-24
SIRT1	Class 2a	-1	8.17161e-07	KDM8	Class_2a	-1	0.0116845
SIRT2	Class 2a	1	1.07764e-16	KMT2A	Class_2a	-1	8.02389e-30
SIRT3	Class 2a	-1	8.99301e-14	KMT2B	Class_2a	1	0.000999146
SIRT5	Class 2a	-1	1.53768e-09	KMT2C	Class_2a	1	0.0516258
SIRT6	Class 2a	1	0.0135053	KMT2D	Class_2a	1	0.499435
SIRT7	Class 2a	1	1.33519e-09	KMT2E	Class_2a	-1	1.79217e-14
SMYD2	Class 2a	-1	3.71432e-07	KDM4E	Class_2a	1	0.378738
SMYD3	Class 2a	-1	0.00116954	KMT5A	Class_2a	1	1.35869e-11
SUV39H1	Class 2a	1	5.91838e-21	NSD2	Class_2a	1	4.33232e-15
YAP1	Class 2a	-1	3.30262e-14	NSD3	Class_2a	-1	0.210005
ARID1A	Class 2b	-1	1.93556e-05	ARID1A	Class_2b	-1	6.98039e-24
CARM1	Class 2b	-1	1.70074e-05	CARM1	Class_2b	-1	3.42348e-05
CREB1	Class 2b	1	0.00171637	CREB1	Class_2b	-1	0.410567
CREBBP	Class 2b	-1	0.00213522	CREBBP	Class_2b	1	0.0235149
DNMT1	Class 2b	1	1.00702e-05	DNMT1	Class_2b	1	5.84093e-25
DNMT3A	Class 2b	-1	1.31788e-23	DNMT3A	Class_2b	-1	1.9026e-28
DNMT3B	Class 2b	-1	0.00264438	DNMT3B	Class_2b	-1	3.96204e-12
DOT1L	Class 2b	-1	0.000229826	DOT1L	Class_2b	-1	0.0128305
EGR1	Class 2b	1	0.0491397	EGR1	Class_2b	1	5.15112e-29
EHMT2	Class 2b	-1	1.93556e-05	EHMT2	Class_2b	-1	0.000536636
EP300	Class 2b	-1	5.89761e-09	EP300	Class_2b	-1	2.39306e-18
EZH2	Class 2b	1	0.0192839	EZH2	Class_2b	1	2.37176e-06
FLI1	Class 2b	1	2.87927e-56	FLI1	Class_2b	1	9.12465e-65
HDAC1	Class 2b	0	0.113123	HDAC1	Class_2b	-1	1.11408e-05
HDAC10	Class 2b	-1	8.3491e-17	HDAC10	Class_2b	-1	3.4077e-29
HDAC11	Class 2b	-1	6.0467e-08	HDAC11	Class_2b	-1	4.91809e-38
HDAC2	Class 2b	-1	0.000166433	HDAC2	Class_2b	-1	2.15461e-27
HDAC3	Class 2b	0	0.178944	HDAC3	Class_2b	-1	6.40482e-19
HDAC4	Class 2b	1	1.30285e-08	HDAC4	Class_2b	1	2.63126e-43
HDAC5	Class 2b	0	0.152221	HDAC5	Class_2b	1	2.18062e-06
HDAC6	Class 2b	0	0.201185	HDAC6	Class_2b	-1	1.67619e-08
HDAC7	Class 2b	-1	2.37776e-06	HDAC8	Class_2b	-1	4.4245e-13
HDAC8	Class 2b	-1	3.26385e-08	HDAC9	Class_2b	1	1.43922e-47
HDAC9	Class 2b	1	2.53744e-40	HNF4A	Class_2b	1	0.125725
HNF4A	Class 2b	0	0.0679726	IRF3	Class_2b	-1	8.0208e-33
IRF3	Class 2b	-1	3.23071e-15	NCOA1	Class_2b	1	1.39893e-09
KAT2A	Class 2b	-1	2.53744e-40	NCOA3	Class_2b	-1	7.09723e-05
KAT2B	Class 2b	1	0.000297332	NSD1	Class_2b	-1	0.0192925
KAT5	Class 2b	0	0.167591	PRDM14	Class_2b	-1	0.349589
KAT6A	Class 2b	1	0.00870125	PRMT6	Class_2b	-1	0.143565
KAT6B	Class 2b	-1	1.4397e-12	SETD2	Class_2b	-1	2.36237e-07
KAT7	Class 2b	-1	5.30418e-09	SETDB2	Class_2b	-1	0.470046
KDM1A	Class 2b	-1	0.00115982	SIRT1	Class_2b	1	0.00126915
KDM1B	Class 2b	1	5.8398e-07	SIRT2	Class_2b	-1	0.288965
KDM2A	Class 2b	-1	0.0274055	SIRT3	Class_2b	-1	1.91769e-13
KDM2B	Class 2b	1	5.90077e-05	SIRT5	Class_2b	-1	1.91401e-28
KDM3A	Class 2b	-1	3.45993e-30	SIRT6	Class_2b	-1	1.20538e-15
KDM3B	Class 2b	-1	9.68332e-09	SIRT7	Class_2b	-1	5.30634e-43
KDM4A	Class 2b	-1	0.00193883	SMYD2	Class_2b	-1	1.25024e-44
KDM4B	Class 2b	-1	1.03957e-23	SMYD3	Class_2b	-1	1.178e-18
KDM4C	Class 2b	-1	0.0158693	SUV39H1	Class_2b	1	0.0240572
KDM4E	Class 2b	0	0.367277	YAP1	Class_2b	-1	1.52283e-17
KDM5A	Class 2b	0	0.534601	HDAC7	Class_2b	-1	0.0113731
KDM5B	Class 2b	-1	1.28977e-12	KAT2A	Class_2b	-1	1.23826e-36
KDM5C	Class 2b	-1	6.05836e-06	KAT2B	Class_2b	1	0.0679896
KDM5D	Class 2b	0	0.201806	KAT5	Class_2b	-1	3.73078e-15
KDM6A	Class 2b	-1	1.73047e-05	KAT6A	Class_2b	1	0.41556
KDM6B	Class 2b	-1	3.15613e-06	KAT6B	Class_2b	-1	1.95456e-11
KDM7A	Class 2b	1	0.00116166	KAT7	Class_2b	-1	0.000135229
KDM8	Class 2b	-1	3.22263e-05	KDM1A	Class_2b	-1	1.66459e-25
KMT2A	Class 2b	-1	0.000298257	KDM1B	Class_2b	1	0.0843387
KMT2B	Class 2b	-1	3.85474e-07	KDM2A	Class_2b	1	0.440814
KMT2C	Class 2b	-1	6.05836e-06	KDM2B	Class_2b	1	5.18148e-11
KMT2D	Class 2b	-1	0.00076268	KDM3A	Class_2b	-1	1.09633e-27
KMT2E	Class 2b	0	0.0908701	KDM3B	Class_2b	-1	9.41061e-20
KMT5A	Class 2b	-1	0.000118712	KDM4A	Class_2b	-1	1.51603e-10
NCOA1	Class 2b	1	0.0499377	KDM4B	Class_2b	-1	1.51528e-27
NCOA3	Class 2b	1	2.50156e-07	KDM4C	Class_2b	-1	0.467039
NSD1	Class 2b	0	0.452466	KDM5A	Class_2b	1	0.003511
NSD2	Class 2b	1	0.000805788	KDM5B	Class_2b	-1	3.11813e-13
NSD3	Class 2b	-1	3.37923e-05	KDM5C	Class_2b	-1	2.23892e-11
PRDM14	Class 2b	0	0.150993	KDM5D	Class_2b	-1	0.43075
PRMT6	Class 2b	1	0.00657031	KDM6A	Class_2b	-1	0.000248443
SETD2	Class 2b	-1	0.000280416	KDM6B	Class_2b	-1	0.103928
SETDB2	Class 2b	0	0.0916675	KDM7A	Class_2b	1	1.09579e-09
SIRT1	Class 2b	0	0.127985	KDM8	Class_2b	1	0.00741855
SIRT2	Class 2b	0	0.127103	KMT2A	Class_2b	1	0.108245
SIRT3	Class 2b	-1	0.000256284	KMT2B	Class_2b	1	0.523447
SIRT5	Class 2b	-1	0.0101414	KMT2C	Class_2b	-1	0.349589
SIRT6	Class 2b	-1	0.00349825	KMT2D	Class_2b	1	0.0767463
SIRT7	Class 2b	-1	3.32504e-25	KMT2E	Class_2b	1	0.0633411
SMYD2	Class 2b	-1	1.52976e-08	KDM4E	Class_2b	-1	0.455178
SMYD3	Class 2b	-1	4.19717e-24	KMT5A	Class_2b	-1	4.56703e-07
SUV39H1	Class 2b	0	0.281997	NSD2	Class_2b	1	0.511579
YAP1	Class 2b	-1	0.00170183	NSD3	Class_2b	-1	0.0525336
ARID1A	Class 3	1	2.77971e-08	ARID1A	Class_3	1	0.000722792
CARM1	Class 3	1	0.0301847	CARM1	Class_3	1	0.0465532
CREB1	Class 3	0	0.535884	CREB1	Class_3	1	3.93846e-09
CREBBP	Class 3	1	1.65968e-06	CREBBP	Class_3	1	3.81722e-05
DNMT1	Class 3	-1	1.94807e-23	DNMT1	Class_3	-1	1.93739e-20
DNMT3A	Class 3	1	1.80486e-06	DNMT3A	Class_3	1	0.10812
DNMT3B	Class 3	-1	3.40185e-15	DNMT3B	Class_3	-1	3.54404e-18
DOT1L	Class 3	0	0.194205	DOT1L	Class_3	-1	8.27581e-10
EGR1	Class 3	-1	0.0125888	EGR1	Class_3	-1	1.87552e-08
EHMT2	Class 3	1	4.42996e-05	EHMT2	Class_3	1	0.0062288
EP300	Class 3	1	2.62201e-16	EP300	Class_3	1	3.16714e-15
EZH2	Class 3	-1	9.04391e-10	EZH2	Class_3	-1	4.62915e-15
FLI1	Class 3	-1	6.57867e-20	FLI1	Class_3	-1	3.8131e-12
HDAC1	Class 3	-1	0.0211224	HDAC1	Class_3	-1	0.529759
HDAC10	Class 3	1	2.85389e-26	HDAC10	Class_3	1	8.8962e-16
HDAC11	Class 3	0	0.370707	HDAC11	Class_3	1	0.0530273
HDAC2	Class 3	1	1.11271e-08	HDAC2	Class_3	1	4.5511e-09
HDAC3	Class 3	0	0.539144	HDAC3	Class_3	1	7.04548e-11
HDAC4	Class 3	0	0.452466	HDAC4	Class_3	1	0.19046
HDAC5	Class 3	-1	4.15695e-09	HDAC5	Class_3	-1	1.70183e-09
HDAC6	Class 3	-1	0.000347707	HDAC6	Class_3	-1	0.140687
HDAC7	Class 3	1	0.00698134	HDAC8	Class_3	1	4.24601e-07
HDAC8	Class 3	1	5.5804e-10	HDAC9	Class_3	-1	1.57714e-15
HDAC9	Class 3	-1	1.7799e-20	HNF4A	Class_3	-1	0.0115439
HNF4A	Class 3	-1	0.00423531	IRF3	Class_3	1	1.25773e-12
IRF3	Class 3	1	2.09698e-07	NCOA1	Class_3	-1	1.07714e-18
KAT2A	Class 3	1	7.33922e-29	NCOA3	Class_3	1	0.161248
KAT2B	Class 3	-1	3.06478e-09	NSD1	Class_3	1	1.81318e-08
KAT5	Class 3	-1	1.65968e-06	PRDM14	Class_3	-1	0.523447
KAT6A	Class 3	0	0.110555	PRMT6	Class_3	-1	0.0172401
KAT6B	Class 3	1	8.15437e-33	SETD2	Class_3	1	0.106319
KAT7	Class 3	1	2.67307e-07	SETDB2	Class_3	1	4.21297e-14
KDM1A	Class 3	-1	0.0109659	SIRT1	Class_3	1	0.0352607
KDM1B	Class 3	-1	3.18724e-13	SIRT2	Class_3	-1	2.00164e-06
KDM2A	Class 3	0	0.377598	SIRT3	Class_3	1	7.85592e-11
KDM2B	Class 3	-1	9.47919e-20	SIRT5	Class_3	1	3.14647e-12
KDM3A	Class 3	1	1.6771e-12	SIRT6	Class_3	1	0.000127548
KDM3B	Class 3	1	2.64504e-25	SIRT7	Class_3	1	0.237022
KDM4A	Class 3	1	2.92065e-08	SMYD2	Class_3	1	5.36946e-12
KDM4B	Class 3	1	8.06284e-17	SMYD3	Class_3	1	9.51595e-07
KDM4C	Class 3	1	9.48319e-19	SUV39H1	Class_3	-1	2.70668e-16
KDM4E	Class 3	0	0.19804	YAP1	Class_3	1	7.20074e-05
KDM5A	Class 3	1	1.63656e-08	HDAC7	Class_3	1	0.0980011
KDM5B	Class 3	1	2.43464e-13	KAT2A	Class_3	1	1.49145e-14
KDM5C	Class 3	1	0.0109659	KAT2B	Class_3	-1	1.95358e-08
KDM5D	Class 3	0	0.0857796	KAT5	Class_3	1	0.0363869
KDM6A	Class 3	1	1.89925e-06	KAT6A	Class_3	1	0.241653
KDM6B	Class 3	1	1.20973e-05	KAT6B	Class_3	1	4.09178e-13
KDM7A	Class 3	-1	0.00081457	KAT7	Class_3	-1	0.430432
KDM8	Class 3	1	0.00698134	KDM1A	Class_3	1	0.433224
KMT2A	Class 3	1	1.27613e-12	KDM1B	Class_3	-1	2.31677e-09
KMT2B	Class 3	1	3.36423e-06	KDM2A	Class_3	-1	0.000132267
KMT2C	Class 3	1	1.87246e-07	KDM2B	Class_3	-1	4.11124e-14
KMT2D	Class 3	1	6.15387e-05	KDM3A	Class_3	1	1.04033e-08
KMT2E	Class 3	1	2.13697e-13	KDM3B	Class_3	1	6.81702e-15
KMT5A	Class 3	1	0.000605193	KDM4A	Class_3	1	1.22502e-10
NCOA1	Class 3	-1	2.62019e-14	KDM4B	Class_3	1	6.8215e-08
NCOA3	Class 3	-1	0.0116767	KDM4C	Class_3	1	6.01754e-10
NSD1	Class 3	1	5.56185e-17	KDM5A	Class_3	1	2.133e-05
NSD2	Class 3	-1	3.22148e-17	KDM5B	Class_3	1	2.24305e-12
NSD3	Class 3	1	1.27775e-14	KDM5C	Class_3	1	0.0111046
PRDM14	Class 3	0	0.207829	KDM5D	Class_3	-1	0.115592
PRMT6	Class 3	-1	2.64954e-08	KDM6A	Class_3	1	0.000315609
SETD2	Class 3	1	1.69424e-07	KDM6B	Class_3	1	0.0642257
SETDB2	Class 3	1	2.10672e-20	KDM7A	Class_3	-1	1.1319e-07
SIRT1	Class 3	1	0.000447591	KDM8	Class_3	-1	0.0848612
SIRT2	Class 3	-1	7.3786e-10	KMT2A	Class_3	1	1.1319e-07
SIRT3	Class 3	1	3.07088e-12	KMT2B	Class_3	-1	0.525897
SIRT5	Class 3	1	0.0095146	KMT2C	Class_3	1	0.168205
SIRT6	Class 3	0	0.35852	KMT2D	Class_3	-1	0.305065
SIRT7	Class 3	1	3.70367e-05	KMT2E	Class_3	1	8.6565e-09
SMYD2	Class 3	1	0.000111128	KDM4E	Class_3	1	0.380295
SMYD3	Class 3	1	1.78224e-17	KMT5A	Class_3	1	0.00407032
SUV39H1	Class 3	-1	5.56185e-17	NSD2	Class_3	-1	7.58991e-07
YAP1	Class 3	1	0.000304813	NSD3	Class_3	1	0.0014126
